# Supplementary material for: Systemic Wound Healing Associated with local sub-Cutaneous Mechanical Stimulation
Source: Sci Rep. 2016 Dec 23;6:39043. doi: 10.1038/srep39043 (PMC5180236; doi:10.1038/srep39043)
Supplement: Supplementary Dataset 1 [file srep39043-s2.xls]

## Sheet: Readme
Categorial and continuous phenotypic data for the progression of CIA

## Sheet: Batch1_categorical
Group	rat N-paw N	0 day	1 day	2 day	4 day	6 day	8 day	10 day	12 day	14 day	17 day	20 day	23 day	26 day	29 day	34 day
NOCIA	rat1-1	0	0	0	0	0	0	0	0	0	0	0	0	0	0	0
NOCIA	rat1-2	0	0	0	0	0	0	0	0	0	0	0	0	0	0	0
NOCIA	rat2-1	0	0	0	0	0	0	0	0	0	0	0	0	0	0	0
NOCIA	rat2-2	0	0	0	0	0	0	0	0	0	0	0	0	0	0	0
NOCIA	rat3-1	0	0	0	0	0	0	0	0	0
NOCIA	rat3-2	0	0	0	0	0	0	0	0	0
NOCIA	rat4-1	0	0	0	0	0	0	0	0	0
NOCIA	rat4-2	0	0	0	0	0	0	0	0	0
NOCIA	rat5-1	0
NOCIA	rat5-2	0
NOCIA	rat6-1	0
NOCIA	rat6-2	0
NOCIA	rat7-1	0
NOCIA	rat7-2	0
NOCIA	rat8-1	0
NOCIA	rat8-2	0
CIA_B	rat1-1	3
CIA_B	rat1-2	2
CIA_B	rat2-1	2
CIA_B	rat2-2	2
CIA_B	rat3-1	2
CIA_B	rat3-2	1
CIA_B	rat4-1	0
CIA_B	rat4-2	0
MS	rat1-1	3
MS	rat1-2	2
MS	rat2-1	3	3	3	3	3	4	4	4	4	4	3	3	3	3	3
MS	rat2-2	2	2	3	3	3	3	4	4	4	4	3	3	3	2	2
MS	rat3-1	2
MS	rat3-2	2
MS	rat4-1	2	2	2	3	3	4	4	4	4
MS	rat4-2	2	2	2	3	3	4	4	4	4
MS	rat5-1	2	3	3	3	4	4	4	4	4
MS	rat5-2	2	2	2	3	3	4	4	4	4
MS	rat6-1	2	2	2	3	3	3	4	4	4	4	4	4	3	3	2
MS	rat6-2	2	2	2	3	4	4	4	4	4	4	4	4	3	3	2
MS	rat7-1	2	2	2	2	3	3	4	4	4	4	4	4	4	3	3
MS	rat7-2	2	2	2	3	3	4	4	4	4	4	3	3	3	3	3
MS	rat8-1	2	2	2	2	3	3	4	4	4	4	4	4	3	3	3
MS	rat8-2	2	2	2	3	4	4	4	4	4	4	4	3	3	3	2
MS	rat9-1	2	2	2	2	3	3	4	4	4
MS	rat9-2	2	1	1	2	3	3	4	4	4
MS	rat10-1	2	2	2	3	4	4	4	4	4	3	3	3	3	2	2
MS	rat10-2	1	2	2	2	3	3	4	4	4	4	4	3	3	3	3
MS	rat11-1	2	2	2	3	3	4	4	4	4	4	3	3	3	2	2
MS	rat11-2	1	1	1	2	2	3	4	4	4	4	4	4	3	3	3
MS	rat12-1	2	2	2	3	3	3	4	4	4	4	3	3	3	3	2
MS	rat12-2	1	1	1	2	3	3	4	4	4	4	4	3	3	2	2
MS	rat13-1	2
MS	rat13-2	1
MTX	rat1-1	3
MTX	rat1-2	2
MTX	rat2-1	3	3	3	3	4	4	4	4	3	3	3	3	2	2	1
MTX	rat2-2	2	2	2	2	3	4	4	4	4	4	4	3	3	2	1
MTX	rat3-1	2
MTX	rat3-2	2
MTX	rat4-1	2	3	3	3	4	4	4	4	4
MTX	rat4-2	2	2	2	2	3	4	4	4	4
MTX	rat5-1	2	2	3	4	4	4	4	4	3
MTX	rat5-2	2	2	2	3	4	4	4	4	4
MTX	rat6-1	2	2	2	2	4	4	4	4	4	4	4	4	3	3	3
MTX	rat6-2	2	3	3	3	4	4	4	4	4	4	4	3	3	3	2
MTX	rat7-1	2	2	3	3	3	4	4	4	4	4	4	3	3	3	2
MTX	rat7-2	2	2	2	3	3	4	4	4	4	4	4	4	4	3	3
MTX	rat8-1	2	2	2	3	3	3	4	4	4	4	4	3	2	2	1
MTX	rat8-2	2	2	2	3	3	3	4	4	4	4	4	4	3	3	2
MTX	rat9-1	2	2	2	2	3	4	4	4	4
MTX	rat9-2	1	1	1	2	3	4	4	4	4
MTX	rat10-1	2	2	3	3	3	4	4	4	4	4	4	3	3	2	1
MTX	rat10-2	1	1	2	2	3	3	4	4	4	4	4	3	3	2	1
MTX	rat11-1	2
MTX	rat11-2	1
PLA	rat1-1	3
PLA	rat1-2	2
PLA	rat2-1	3	3	3	3	3	4	4	4	4	4	4	4	4	3	3
PLA	rat2-2	2	2	2	3	3	4	4	4	4	4	4	4	4	4	4
PLA	rat3-1	2
PLA	rat3-2	2
PLA	rat4-1	2	2	2	3	4	4	4	4	4
PLA	rat4-2	2	2	2	3	3	4	4	4	4
PLA	rat5-1	2	3	3	3	3	4	4	4	4
PLA	rat5-2	2	2	2	2	3	4	4	4	4
PLA	rat6-1	2	2	3	3	3	3	4	4	4	4	4	4	3	3	3
PLA	rat6-2	2	2	2	3	4	4	4	4	4	4	4	4	4	4	4
PLA	rat7-1	2	2	2	2	3	3	4	4	4	4	4	4	4	4	4
PLA	rat7-2	2	3	3	3	3	3	4	4	4	4	4	4	4	4	4
PLA	rat8-1	2	2	2	2	3	3	4	4	4	4	4	4	4	4	4
PLA	rat8-2	2	2	2	3	3	3	4	4	4	4	4	4	4	4	3
PLA	rat9-1	2	2	3	3	4	4	4	4	4	4	4	4	4	4	4
PLA	rat9-2	2	2	2	3	3	4	4	4	4	4	4	4	4	4	4
PLA	rat10-1	2	2	3	3	4	4	4	4	4
PLA	rat10-2	1	1	1	2	2	3	3	4	4
PLA	rat11-1	2
PLA	rat11-2	0
ANE	rat1-1	3
ANE	rat1-2	2
ANE	rat2-1	3	3	3	3	4	4	4	4	4	4	4	4	4	4	4
ANE	rat2-2	2	2	2	2	3	3	4	4	4	4	4	4	4	4	4
ANE	rat3-1	2	2	2	2	3	3	4	4	4
ANE	rat3-2	2	2	2	3	3	4	4	4	4
ANE	rat4-1	2	3	3	3	3	3	4	4	4	4	4	4	4	4	3
ANE	rat4-2	2	2	2	2	3	3	3	4	4	4	4	4	4	4	4
ANE	rat5-1	2	3	3	3
ANE	rat5-2	2	2	2	3
ANE	rat6-1	2	2	2	3	3	4	4	4	4
ANE	rat6-2	2	2	2	3	3	3	4	4	4
ANE	rat7-1	2	2	2	2	3	4	4	4	4	4	4	4	4	4	4
ANE	rat7-2	1	2	1	2	3	3	3	4	4	4	4	4	4	4	3
ANE	rat8-1	2
ANE	rat8-2	0

## Sheet: Batch1_continuous
Group	rat N-paw N	0 day	1 day	2 day	4 day	6 day	8 day	10 day	12 day	14 day	17 day	20 day	23 day	26 day	29 day	34 day
NOCIA	rat1-1	4.64	4.53	4.57	4.53	4.57	4.59	4.59	4.56	4.51	4.52	4.59	4.58	4.56	4.57	4.59
NOCIA	rat1-2	4.93	5.04	4.98	4.98	4.94	5	4.99	4.95	4.98	4.99	4.98	4.94	4.97	4.96	5.02
NOCIA	rat2-1	4.88	4.96	4.84	4.89	4.87	4.94	4.94	4.86	4.91	4.89	4.92	4.89	4.92	4.85	4.91
NOCIA	rat2-2	5.47	5.55	5.49	5.49	5.53	5.56	5.54	5.51	5.52	5.53	5.48	5.51	5.53	5.51	5.46
NOCIA	rat3-1	4.38	4.33	4.35	4.37	4.33	4.39	4.4	4.35	4.36
NOCIA	rat3-2	5.05	5.06	5.07	5.04	5.04	5.11	5.12	5.09	5.08
NOCIA	rat4-1	4.64	4.7	4.58	4.65	4.69	4.68	4.59	4.63	4.64
NOCIA	rat4-2	5.25	5.29	5.31	5.34	5.25	5.27	5.25	5.25	5.29
NOCIA	rat5-1	5.04
NOCIA	rat5-2	4.89
NOCIA	rat6-1	4.87
NOCIA	rat6-2	4.92
NOCIA	rat7-1	5.45
NOCIA	rat7-2	4.89
NOCIA	rat8-1	5.28
NOCIA	rat8-2	4.64
CIA_B	rat1-1	9.91
CIA_B	rat1-2	7.63
CIA_B	rat2-1	8.01
CIA_B	rat2-2	8.01
CIA_B	rat3-1	7.89
CIA_B	rat3-2	6.72
CIA_B	rat4-1	5.66
CIA_B	rat4-2	5.77
MS	rat1-1	8.83
MS	rat1-2	7.24
MS	rat2-1	8.17	8.65	8.98	9.44	9.89	10.23	10.36	10.46	10.21	10.06	9.97	9.89	9.73	9.56	9.24
MS	rat2-2	7.79	7.84	8.13	8.89	9.55	10.06	10.34	10.32	10.2	10.02	9.47	8.9	8.43	7.96	7.79
MS	rat3-1	7.99
MS	rat3-2	7.57
MS	rat4-1	7.36	7.66	8.01	8.35	8.83	9.76	10.01	10.19	10.29
MS	rat4-2	7.41	7.71	8.05	8.25	8.69	9.95	10.12	10.22	10.34
MS	rat5-1	7.95	8.18	8.57	9.17	9.89	10.05	10.17	10.26	10.21
MS	rat5-2	7.69	7.82	7.96	8.76	9.79	10.02	10.16	10.22	10.3
MS	rat6-1	7.57	7.63	7.89	8.24	8.78	9.37	9.99	10.13	10.22	10.36	10.26	10.04	9.79	8.67	8.07
MS	rat6-2	7.47	7.7	7.99	8.67	9.91	10.02	10.14	10.23	10.34	10.43	10.3	10.09	9.82	8.87	8.12
MS	rat7-1	7.08	7.24	7.47	7.82	8.36	8.82	10.04	10.26	10.36	10.4	10.31	10.21	10.01	9.53	9.21
MS	rat7-2	6.96	7.45	7.95	8.64	9.1	9.85	10.03	10.3	10.21	10.12	10.01	9.83	9.58	9.35	9.25
MS	rat8-1	6.98	7.23	7.63	8	8.5	9.06	9.96	10.33	10.42	10.37	10.26	10.14	9.95	9.61	9.41
MS	rat8-2	7.34	7.65	8.29	9.17	9.92	10.09	10.27	10.35	10.44	10.24	10.06	9.75	9.23	8.39	8.17
MS	rat9-1	7.02	7.11	7.39	7.89	8.54	9.53	9.98	10.08	10.29
MS	rat9-2	7.25	7.41	7.6	7.92	8.24	9.48	10.01	10.14	10.34
MS	rat10-1	7.13	7.44	7.85	8.92	9.95	10.11	10.16	10.3	10.21	9.95	9.59	9.32	8.59	8.02	7.88
MS	rat10-2	6.83	7.23	7.64	7.99	8.63	9.78	10.01	10.16	10.27	10.2	10.12	9.86	9.65	9.37	9.11
MS	rat11-1	7.09	7.25	7.78	8.26	8.71	9.99	10.17	10.36	10.28	10.17	9.99	9.48	8.87	8.1	7.82
MS	rat11-2	6.27	6.69	6.91	7.39	7.88	8.92	9.97	10.23	10.37	10.29	10.11	10	9.85	9.67	9.24
MS	rat12-1	7.14	7.36	7.9	8.42	8.98	9.58	9.98	10.28	10.26	10.17	10	9.91	9.57	8.62	8.06
MS	rat12-2	6.48	6.79	7.03	8.24	8.99	9.95	10.17	10.34	10.3	10.24	9.99	9.53	8.69	8.01	7.94
MS	rat13-1	7.73
MS	rat13-2	6.19
MTX	rat1-1	8.79
MTX	rat1-2	7.76
MTX	rat2-1	8.47	8.89	9.16	9.77	10.14	10.34	10.54	10.29	9.94	9.53	9.12	8.79	8.02	7.54	6.76
MTX	rat2-2	7.14	7.22	7.51	7.91	8.89	9.95	10.41	10.37	10.28	10.25	9.98	9.59	9.13	8.02	6.78
MTX	rat3-1	7.8
MTX	rat3-2	7.58
MTX	rat4-1	7.76	8.31	8.99	9.98	10.22	10.35	10.37	10.43	10.43
MTX	rat4-2	7.21	7.56	7.8	8	8.7	9.97	10.13	10.34	10.3
MTX	rat5-1	7.56	8.09	8.85	9.96	10.19	10.29	10.24	10.2	9.95
MTX	rat5-2	7.37	7.66	8.01	8.89	9.99	10.24	10.31	10.39	10.34
MTX	rat6-1	7.19	7.35	7.81	8.06	9.99	10.23	10.33	10.36	10.44	10.41	10.26	9.99	9.58	8.52	8.13
MTX	rat6-2	7.89	8.38	8.99	9.89	10.01	10.18	10.24	10.29	10.36	10.39	10.28	10.06	9.87	9.21	8.06
MTX	rat7-1	7.27	8	8.22	8.96	9.46	9.98	10.14	10.29	10.37	10.27	10.09	9.49	9.12	8.39	7.79
MTX	rat7-2	7.06	7.58	7.91	8.87	9.76	9.95	10.25	10.36	10.36	10.21	10.19	10.09	9.96	9.05	8.43
MTX	rat8-1	7.61	7.85	8.04	8.55	8.95	9.62	9.97	10.18	10.35	10.36	10.04	9.13	8.06	7.65	6.65
MTX	rat8-2	7.04	7.78	8.08	8.37	9.02	9.89	10.17	10.27	10.37	10.4	10.22	10.01	9.42	8.29	7.27
MTX	rat9-1	7.25	7.57	7.86	8.04	9.71	9.98	10.19	10.23	10.32
MTX	rat9-2	6.18	6.74	6.99	8.01	9.89	10.03	10.17	10.23	10.29
MTX	rat10-1	7.16	7.79	8.25	8.92	9.86	10.05	10.17	10.31	10.35	10.31	10.13	9.78	8.77	8.03	7.08
MTX	rat10-2	6.81	7.07	7.58	8.01	8.68	9.69	9.97	10.1	10.31	10.24	10.04	9.34	8.44	7.61	6.75
MTX	rat11-1	7.57
MTX	rat11-2	6.81
PLA	rat1-1	8.69
PLA	rat1-2	7.41
PLA	rat2-1	8.71	8.79	8.9	9.17	9.91	10.07	10.29	10.39	10.48	10.5	10.46	10.43	10.31	10.14	10.1
PLA	rat2-2	7.64	7.75	7.96	8.64	9.62	9.93	10.19	10.41	10.73	11	11.28	11.38	11.47	11.54	11.51
PLA	rat3-1	7.92
PLA	rat3-2	7.36
PLA	rat4-1	7.57	7.89	8	9.12	9.95	10.2	10.46	10.57	10.88
PLA	rat4-2	7.46	7.72	8.05	8.86	9.25	9.97	10.21	10.49	10.75
PLA	rat5-1	7.83	8.75	9.38	9.73	9.97	10.3	10.39	10.51	10.62
PLA	rat5-2	7.11	7.46	7.83	8.08	9.68	10.23	10.48	10.69	10.76
PLA	rat6-1	7.39	7.88	8.13	8.81	9.51	10	10.36	10.57	10.67	10.61	10.48	10.31	10.18	10.12	10.11
PLA	rat6-2	7.22	7.68	7.99	8.81	9.98	10.28	10.37	10.78	10.9	11.12	11.41	11.49	11.5	11.46	11.39
PLA	rat7-1	7.33	7.55	7.67	7.99	8.96	9.77	10.01	10.2	10.5	10.71	10.81	11	11.22	11.28	11.29
PLA	rat7-2	7.47	8.27	8.61	8.9	9.45	9.97	10.24	10.64	10.78	10.9	11.03	11.19	11.56	11.53	11.49
PLA	rat8-1	7.15	7.69	7.99	8.07	8.32	9.87	10.36	10.51	10.73	10.9	11.07	11.27	11.52	11.6	11.63
PLA	rat8-2	7.24	7.69	7.93	8.32	8.9	9.78	10.22	10.46	10.77	10.98	11.03	10.89	10.69	10.36	10.11
PLA	rat9-1	7.25	7.77	8.06	9.5	9.99	10.26	10.61	10.9	11.07	11.23	11.75	12.04	11.94	11.92	11.93
PLA	rat9-2	7.68	7.89	8.01	8.69	9.88	10.24	10.47	10.79	10.99	11.11	11.32	11.66	11.81	11.92	11.91
PLA	rat10-1	7.89	7.99	8.49	9.77	10.01	10.25	10.52	10.67	10.74
PLA	rat10-2	6.24	6.78	6.97	7.41	7.9	8.44	9.7	10	10.33
PLA	rat11-1	7.01
PLA	rat11-2	5.07
ANE	rat1-1	8.91
ANE	rat1-2	7.63
ANE	rat2-1	8.06	8.4	8.99	9.61	10.01	10.19	10.41	10.71	10.98	11.18	11.53	11.6	11.56	11.54	11.5
ANE	rat2-2	7.39	7.56	7.89	8	8.69	8.97	10.11	10.26	10.49	10.82	11.14	11.2	11.24	11.22	11.22
ANE	rat3-1	7.29	7.62	7.88	8	8.59	9.69	10	10.41	10.68
ANE	rat3-2	7.45	7.7	7.96	8.37	8.91	9.98	10.27	10.5	10.78
ANE	rat4-1	7.77	8.56	8.89	9.19	9.59	9.91	10.4	10.78	10.86	11.01	11.04	10.87	10.63	10.42	10.11
ANE	rat4-2	7.25	7.61	7.88	8.03	8.41	8.92	9.89	10.49	10.79	11.02	11.26	11.39	11.47	11.53	11.53
ANE	rat5-1	7.96	8.25	8.99	9.72
ANE	rat5-2	7.58	7.89	8.06	8.59
ANE	rat6-1	7.24	7.58	7.9	8.79	9.71	10	10.47	10.79	10.99
ANE	rat6-2	7.36	7.77	8	9.48	9.77	9.99	10.55	10.78	10.87
ANE	rat7-1	7.25	7.54	7.89	8	8.97	9.92	10.47	11	11.37	11.43	11.66	11.94	11.96	11.93	11.9
ANE	rat7-2	6.97	7.27	7.61	7.9	8.75	9.77	10.08	10.64	10.9	11.03	11.19	11.56	11.99	12.01	12.03
ANE	rat8-1	7.28
ANE	rat8-2	5.48

## Sheet: Bacth2_categorical
Group	rat N-paw N	0 day	1 day	2 day	4 day	6 day	8 day	10 day	12 day	14 day	17 day	20 day	23 day	26 day	29 day	34 day
NOCIAMS	rat1-1	0
NOCIAMS	rat1-2	0
NOCIAMS	rat2-1	0
NOCIAMS	rat2-2	0
NOCIAMS	rat3-1	0
NOCIAMS	rat3-2	0
NOCIAMS	rat4-1	0
NOCIAMS	rat4-2	0
NOCIAMS	rat5-1	0
NOCIAMS	rat5-2	0
NOCIAMS	rat6-1	0
NOCIAMS	rat6-2	0
NOCIAMS	rat7-1	0	0	0	0	0	0	0	0	0	0	0	0	0	0	0
NOCIAMS	rat7-2	0	0	0	0	0	0	0	0	0	0	0	0	0	0	0
NOCIAMS	rat8-1	0	0	0	0	0	0	0	0	0	0	0	0	0	0	0
NOCIAMS	rat8-2	0	0	0	0	0	0	0	0	0	0	0	0	0	0	0
NOCIAMS	rat9-1	0	0	0	0	0	0	0	0	0	0	0	0	0	0	0
NOCIAMS	rat9-2	0	0	0	0	0	0	0	0	0	0	0	0	0	0	0
CIA_B	rat1-1	3
CIA_B	rat1-2	2
CIA_B	rat2-1	2
CIA_B	rat2-2	1
MS	rat1-1	3	3	3	3	4	4	4	4	4	3	3
MS	rat1-2	2	2	2	3	3	3	4	4	4	4	3
MS	rat2-1	2	2	2	3	3	4	4	4	4	4	3
MS	rat2-2	2	2	2	3	3	4	4	4	4	4	4
MS	rat3-1	2	2	2	2	3	3	4	4	4	4	4
MS	rat3-2	1	1	2	2	2	3	3	4	4	4	4
MS	rat4-1	3	3	3	3	4	4	4	4	4	4	3	3	3	2	2
MS	rat4-2	1	1	2	2	3	3	3	3	4	4	4	4	4	3	3
MS	rat5-1	2	2	2	3	3	3	4	4	4	4	3	3	2	2	1
MS	rat5-2	2	2	2	3	4	4	4	4	4	4	4	3	3	3	2
MS	rat6-1	2	2	2	2	3	3	4	4	4	4	4	3	3	3	3
MS	rat6-2	1	2	2	3	3	3	4	4	4	4	4	4	4	3	3
MTXMS	rat1-1	3	3	3	3	4	4	4	4	4	3	3
MTXMS	rat1-2	2	2	2	2	3	3	4	4	4	4	3
MTXMS	rat2-1	2	2	2	3	3	4	4	4	4	4	3
MTXMS	rat2-2	2	3	3	3	4	4	4	4	4	4	3
MTXMS	rat3-1	2	2	2	3	3	3	4	4	4	4	4
MTXMS	rat3-2	1	1	2	2	3	3	4	4	4	4	4
MTXMS	rat4-1	3	3	3	3	4	4	4	4	3	3	3	3	2	2	1
MTXMS	rat4-2	2	2	2	3	3	4	4	4	4	4	3	3	3	3	2
MTXMS	rat5-1	2	2	3	3	3	4	4	4	4	4	4	4	3	2	2
MTXMS	rat5-2	2	2	3	3	3	4	4	4	4	4	3	3	3	2	1
MTXMS	rat6-1	2	2	2	3	3	4	4	4	4	4	3	3	3	2	1
MTXMS	rat6-2	1	1	2	2	3	3	3	4	4	4	4	3	3	3	3

## Sheet: Batch2_continuous
Group	rat N-paw N	0 day	1 day	2 day	4 day	6 day	8 day	10 day	12 day	14 day	17 day	20 day	23 day	26 day	29 day	34 day
NOCIAMS	rat1-1	4.71
NOCIAMS	rat1-2	4.66
NOCIAMS	rat2-1	4.24
NOCIAMS	rat2-2	4.21
NOCIAMS	rat3-1	4.33
NOCIAMS	rat3-2	4.42
NOCIAMS	rat4-1	4.78
NOCIAMS	rat4-2	4.7
NOCIAMS	rat5-1	4.54
NOCIAMS	rat5-2	4.65
NOCIAMS	rat6-1	4.08
NOCIAMS	rat6-2	4.09
NOCIAMS	rat7-1	4.24	4.22	4.28	4.25	4.25	4.26	4.28	4.2	4.22	4.22	4.24	4.25	4.26	4.2	4.3
NOCIAMS	rat7-2	4.19	4.2	4.26	4.22	4.2	4.25	4.27	4.25	4.2	4.22	4.21	4.21	4.19	4.28	4.24
NOCIAMS	rat8-1	4.49	4.52	4.49	4.41	4.53	4.44	4.41	4.44	4.43	4.41	4.36	4.43	4.5	4.51	4.47
NOCIAMS	rat8-2	4.5	4.43	4.46	4.47	4.47	4.52	4.52	4.51	4.46	4.51	4.47	4.53	4.52	4.47	4.53
NOCIAMS	rat9-1	4.74	4.8	4.75	4.8	4.37	4.76	4.82	4.73	4.83	4.77	4.83	4.87	4.78	4.79	4.85
NOCIAMS	rat9-2	4.75	4.84	4.78	4.88	4.81	4.75	4.76	4.82	4.77	4.81	4.8	4.71	4.84	4.82	4.76
CIA_B	rat1-1	8.13
CIA_B	rat1-2	7.17
CIA_B	rat2-1	6.82
CIA_B	rat2-2	4.98
MS	rat1-1	7.56	7.82	7.88	8.48	8.97	9.26	9.58	9.92	10.15	9.94	9.89
MS	rat1-2	6.54	6.88	7.72	7.86	8.06	8.85	9.16	9.65	9.83	9.83	9.68
MS	rat2-1	6.73	6.86	7.28	7.87	8.78	9.15	9.7	9.91	10.06	9.74	9.54
MS	rat2-2	7.07	7.2	7.47	7.92	8.94	9.24	9.54	9.81	10.04	10.08	10.13
MS	rat3-1	7.01	7.19	7.43	7.63	7.88	8.72	9.04	9.36	9.75	9.77	9.74
MS	rat3-2	4.96	5.48	6.04	6.85	7.32	7.73	8.86	9.38	9.96	10.01	9.86
MS	rat4-1	7.54	7.96	8.38	8.8	9.11	9.06	9.27	9.53	9.74	9.78	9.72	9.63	9.26	8.81	7.56
MS	rat4-2	5.06	5.4	5.86	6.61	6.91	7.34	8.24	9	9.73	9.79	9.54	9.22	9.11	8.77	7.71
MS	rat5-1	6.13	6.46	6.86	7.92	8.95	9.14	9.68	9.3	10.08	8.94	8.32	7.83	7.26	6.86	5.94
MS	rat5-2	6.88	7.27	7.68	8.06	8.68	9.51	9.72	10.06	10.27	10.11	9.86	9.38	9.1	7.97	7.39
MS	rat6-1	7.09	7.2	7.37	7.61	8.71	8.99	9.23	9.96	10.12	10.16	9.99	9.55	9.45	8.98	8.75
MS	rat6-2	5.27	6.7	6.51	7.37	7.89	8.94	9.99	10.21	10.28	10.31	10.15	10.01	9.87	9.25	8.38
MTXMS	rat1-1	7.2	7.79	7.94	8.95	9.68	10.02	10.19	10.25	10.08	9.92	9.87
MTXMS	rat1-2	7.25	7.57	7.42	7.57	8.7	9.54	9.91	10.02	10.07	9.83	9.39
MTXMS	rat2-1	6.58	7.1	7.51	8.14	8.81	9.17	9.46	9.91	10.04	9.41	9.21
MTXMS	rat2-2	7.56	8.02	8.61	8.94	9.39	9.72	9.96	10.15	10.09	9.84	9.22
MTXMS	rat3-1	7.17	7.42	7.65	8.16	8.71	9.13	9.4	9.73	10.09	10.2	10.02
MTXMS	rat3-2	5.05	5.39	6.05	6.91	7.7	8.55	9.42	9.91	10.21	10.21	10.17
MTXMS	rat4-1	7.56	7.8	8.25	8.92	9.86	10.05	10.17	10.31	10.25	10.1	9.64	8.98	7.97	6.88	6.14
MTXMS	rat4-2	6.76	7.23	7.67	8.27	8.78	9.58	10.01	10.1	10.42	10.27	10	9.43	8.4	7.62	7.04
MTXMS	rat5-1	7.13	7.37	7.72	8.32	9.1	9.33	9.8	9.98	10.14	10.09	9.86	9.18	8.26	7.47	6.53
MTXMS	rat5-2	6.66	7.41	8.29	8.75	9.01	9.28	9.41	9.77	10.08	10.18	9.93	9.54	8.41	7.53	6.14
MTXMS	rat6-1	6.61	6.99	7.3	8.04	8.71	8.97	9.27	9.72	10.03	10.18	10.05	9.61	8.47	7.54	6.13
MTXMS	rat6-2	5.04	5.52	6.56	7.43	8.23	8.7	9.09	9.45	9.87	10.11	10.3	9.82	9.44	8.2	7.36
