# Supplementary material for: Systemic Wound Healing Associated with local sub-Cutaneous Mechanical Stimulation
Source: Sci Rep. 2016 Dec 23;6:39043. doi: 10.1038/srep39043 (PMC5180236; doi:10.1038/srep39043)
Supplement: Supplementary Dataset 2 [file srep39043-s3.xls]

## Sheet: Readme
Differential PBMC mRNA analysis on Batch1 and Batch2
Matched miRNA data for Batch1 are stored in Database S4
qRT-PCR validation in the last sheet
Groups are defined as in Supplementary information:
Batch1 GSE48025 including: MS, MTX, PLA, ANE, CIA, NOCIA
Batch2 GSE58456 including: MS, NOCIA, CIA
Time points:
B before therapy, time zero
E early genes observation, 1h (batch1 only)
A after therapy, 34 days
Comparisons are labeled as:
group_time2group_time
Only when the therapy overlap "batch2" is added to the sheet name to disambiguate
When coloured:
Green indicates up regulation
Red indicates down regulation
NOTE:
For batch 1 we also report the "between" differential analysis for MS vs MTX (MS_A vs MTX_A),
with up and down regulated genes separaterly as shown in Fig. 1D (worksheet: MS_A2MTX_AFig1D)

## Sheet: Batch1 Differential mRNAs
	MS				MTX				ANE				PLA			CIA		MS MTX		NOCIA
MS_A2CIA_B		MS_E2CIA_B		MTX_A2CIA_B		MTX_E2CIA_B		ANE_A2CIA_B		ANE_E2CIA_B		PLA_A2CIA_B		PLA_E2CIA_B		CIA_B2NOCIA_B		MS_A2MTX_A		NOCIA_A2NOCIA_B
genes	foldchanges	genes	foldchanges	genes	foldchanges	genes	foldchanges	genes	foldchanges	genes	foldchanges	genes	foldchanges	genes	foldchanges	genes	foldchanges	genes	foldchange	genes	foldchange
Klre1	-6.5384	Tmem176b	-6.73315	Klre1	-4.30606	Thbd	-4.13116	LOC100361467	-5.89587	Sox4	-7.83619	LOC100361467	-4.11601	LOC100363606	-7.98381	LOC680367 /// Rup2	-26.8994	IgG-2a /// LOC100363671	-5.15503	Tmpo	-8.54646
LOC100361467	-6.16817	Thbd	-5.74029	Trat1	-4.29952	Dnase2b	-3.0175	Chmp1b	-2.70402	Mex3b	-4.84834	Trat1	-3.79933	IgG-2a /// LOC100363671	-5.44572	Alb	-15.254	LOC100363606	-5.53211	Cpox	-7.64142
IgG-2a /// LOC100363671	-6.07848	Fam198b	-4.4375	Mga	-3.67684	LOC100361467	-2.96922	Ssr1	-2.59729	Colec12	-3.72713	Zfp143	-3.05119	RT1-CE5 /// RT1-EC2	-4.12868	Rup2	-14.5677	Ptgs2	-3.23948	Gimap4	-7.33672
Cpox	-5.41647	LOC100361467	-4.23103	Syncrip	-3.31469	Lactb	-2.76011	RT1-EC2	-2.54676	P2ry10	-3.42652	IgG-2a /// LOC100363671	-2.8964	IgG-2a /// Igha /// LOC100360169 /// LOC100360329 /// LOC100360822 /// LOC100362271 /// LOC678969 /// LOC686380 /// RGD1565478	-3.74421	LOC680367 /// LOC680406 /// Rup2	-11.18	Eif2ak4	-2.93415	Pou2af1	-6.73402
Egr1	-5.28016	Tgfbi	-4.22546	Dsc2	-3.2949	Cyp2d1 /// Cyp2d5	-2.49156	Chmp1b	-2.48743	RGD1560020_predicted	-3.39285	Trim14	-2.87961	Igj	-3.62891	Cxcl2	-5.06398	Mrp63	-2.81914	Cdo1	-6.52567
LOC100363606	-5.16477	Colec12	-4.03662	Herc6	-3.19491	S1pr2	-2.34237	Mga	-2.48703	Hs3st1	-3.31409	Thbd	-2.6796	Klre1	-3.54623	Cyp2c7 /// LOC100361347	-4.33546	Cd83	-2.76489	Spg20	-6.47456
Ms4a1	-5.1311	Tppp3	-3.94805	Thbd	-3.16273	Nck2	-2.30373	Klre1	-2.30242	Emr1	-3.23792	Eaf2	-2.60302	Cpox	-3.05874	Sh3bp5l	-3.63309	RGD1311783	-2.65243	Lrrfip1	-6.47004
Klhl2	-5.08314	Clec4a3	-3.88933	Gzmb	-3.16174	Egr2	-2.28678	Thbd	-2.30049	Eno3	-3.1896	RGD1305500	-2.4928	Mut	-2.9777	Apoh	-3.49534	Sox4	-2.59546	Zfp143	-6.28774
Tmpo	-5.04508	Gpnmb	-3.87797	Giot1	-3.15829	Id1	-2.28392	Fam46a	-2.29481	Crem	-3.15229	Giot1	-2.47085	Il7r	-2.97689	Top2a	-3.48531	Ccdc69	-2.56914	Tnfaip8	-6.1096
Gzmb	-4.95666	Trat1	-3.80977	Cpox	-3.158	RGD1561724	-2.25615	Ncald	-2.2373	Crem	-3.14088	Igj	-2.4347	Art2b	-2.66349	Xcl1	-3.20444	Larp7	-2.55459	Klf3	-6.06767
Thbd	-4.73355	Cfh	-3.74304	Ccl4	-3.10778	Sft2d3	-2.23504	Neil1	-2.17498	RT1-CE5 /// RT1-EC2	-3.12978	Syncrip	-2.37561	Tmem204	-2.6145	Prkcdbp	-3.18664	Vac14	-2.46419	Tm9sf2	-5.94937
Rnd3	-4.71812	Clec10a	-3.58469	Fam46a	-2.96444	Tmem204	-2.21827	Jun	-2.13556	Flnb	-3.04149	Zfp758	-2.35094	RT1-CE5	-2.60948	Dennd2c	-2.86356	B4galt6	-2.38747	Ppp4r2	-5.72662
Bcl11b	-4.63149	Clec4a1	-3.46374	Il2rb	-2.94978	Gpatch4	-2.19967	LOC682058	-2.09414	Plscr2	-3.03638	Spast	-2.3359	Cul4b	-2.60234	Slpi	-2.8083	Thoc6	-2.36762	Egr1	-5.57714
RGD1305680	-4.60572	Mal	-3.44424	Appbp2	-2.93873	Spg20	-2.1604	N4bp1	-2.08048	LOC100364718	-3.02274	Yme1l1	-2.31896	Giot1	-2.58861	Ccna2	-2.79151	Sox4	-2.30756	Spast	-5.53092
Art2b	-4.59334	RGD1562339	-3.43345	Lrrfip1	-2.89846	Cnot6l	-2.13312	Ikzf5	-2.04429	Trib2	-3.01475	Hspa4	-2.2841	Klrc2	-2.54908	Tgfb2	-2.78894	LOC287167	-2.27416	Dsc2	-5.49991
Dyrk2	-4.58487	Aif1	-3.42939	Il18r1	-2.89081	Gpnmb	-2.1017	Osbpl3	-2.00069	Rrs1	-2.94215	F2r	-2.28327	RT1-CE5	-2.5013	Cr2	-2.7308	Lix1	2.63102	Zbtb4	-5.32363
Nupl1	-4.54822	Akr1b8	-3.419	LOC361346	-2.83925	Galnt3	-2.09932	Slpi	2.0067	RGD1564964	-2.87497	Cpox	-2.282	Rab27a	-2.45023	Tnfaip2	-2.61898	LOC688786	2.80138	Cmah	-5.30581
RGD1564964	-4.27873	Ccr2	-3.4045	Chac2	-2.82277	Gng3	-2.09829	Ebi3	2.02896	Ndnl2	-2.81062	Tmpo	-2.28126	Slc25a46	-2.43457	Ptgs2	-2.5425	Eif4ebp1	2.82443	Ptpn4	-5.25389
Phf14	-4.26068	Cdo1	-3.39313	Cd244 /// LOC679046 /// LOC685808	-2.7771	Mrc1	-2.083	Cttnbp2nl	2.02943	Bcl11b	-2.77592	Tmem55a	-2.26523	Akr1b8	-2.42092	Cp	-2.5131	Gca	3.02322	Cd244 /// LOC679046 /// LOC685808	-5.14061
Scd	-4.22911	Spg20	-3.32737	Eaf2	-2.65216	LOC290156 /// LOC682708 /// RGD1308409	-2.05185	Eif3k	2.03246	Dhx58	-2.73173	Acsl3	-2.26103	Arl13b	-2.41959	Il1b	-2.49121	Actn1	3.15354	LOC308990	-5.02563
Igj	-4.19855	Ptpro	-3.32102	Arsk	-2.64435	Egr1	-2.04249	Nfkbid	2.04262	Fam46a	-2.72166	Ndufs1	-2.24548	Ppat	-2.40407	Kcnab1	-2.4703	Kdr	3.19724	Capzb	-5.01934
Bcl11b	-4.16377	Tnfsf13	-3.31607	Gnpda2	-2.63782	Il1f8	-2.02501	Marcksl1	2.07839	Twistnb	-2.69931	Tpr	-2.21746	Ppp4r2	-2.40059	Vps52	-2.44747	Cnrip1	3.38518	Casp8	-5.00807
Larp7	-4.05358	RGD1566386	-3.27024	Tnfaip8	-2.62274	Lix1	-2.01115	Plekhj1	2.09096	Dbr1	-2.68807	Appbp2	-2.21588	Rasal3	-2.39683	Nrg1	-2.42683	C1galt1	3.48072	Ppp1r10	-4.99446
Sash3	-4.0327	Tnfsf13	-3.17615	Tmpo	-2.61475	Mmachc	-2.00188	Bcl2a1d	2.0999	Mbip	-2.67324	Spg20	-2.18793	Lap3	-2.38204	Klrk1	-2.38778	Sv2a	3.54065	LOC681290	-4.94466
Ebag9	-4.02504	B4galt6	-3.16887	Gzmb	-2.5744	Pmp22	2.00856	RT1-S3	2.13214	LOC100364467	-2.66616	Mrpl51	-2.16895	Ptpn4	-2.36963	Polg	-2.28839	Rhag	3.63972	Il2rb	-4.87736
Gas5	-4.00121	Myof	-3.0649	Glce	-2.55685	Gadd45g	2.01009	Hist3h2a	2.13635	Casp8ap2	-2.66298	Mut	-2.1665	Trim2	-2.35976	LOC679885 /// Ndrg3	-2.27472	Pcca	3.64615	Ccnb2	-4.69264
Rab27a	-3.98426	Fxyd2	-3.05815	Egr1	-2.55122	Msi2	2.0495	Zfp278	2.15788	RGD1304610	-2.64268	Phf14	-2.15778	Hs3st1	-2.35233	Slc1a3	-2.26327	P2rx1	3.70192	LOC680200	-4.69113
Myadm	-3.96199	Arl11	-3.03069	LOC302495	-2.54525	B3galnt1	2.05427	Lrg1	2.15874	RGD1563224	-2.64082	Mgat1	-2.15687	Ddx42	-2.35164	Ksr1	-2.26162	Cttnbp2nl	3.72365	Chd1	-4.67852
Cyp4v3	-3.95241	Znf503	-3.01342	Bcl11b	-2.5325	Il1r2	2.06349	Thoc4	2.16111	Cd180	-2.63664	LOC100363606	-2.15053	Syncrip	-2.35163	Rasgrp3	-2.25131	Bnip3	3.77275	Ccl24	-4.65047
Il7r	-3.94887	Zcchc24	-3.00052	LOC100364718	-2.48275	Nfkbia	2.08813	Clec9a	2.22459	Lef1	-2.62482	Terf1	-2.11805	Cpsf2	-2.34191	Cfd	-2.23409	Nup62cl	3.79621	LOC100365106	-4.62223
LOC100364467	-3.9361	Rnase2	-2.98978	Ccr5	-2.46886	Nrg1	2.09347	Rln1	2.24514	Yme1l1	-2.60075	Ogt	-2.11479	Mga	-2.33719	Kcnab1	-2.23124	Slit1	3.83303	Sh2d3c	-4.61441
Klf2	-3.93229	Il1f8	-2.98729	Serpinb9	-2.46756	Nfkbie	2.09366	Alox12	2.2703	Slc25a46	-2.58319	Pcp4	-2.10881	Larp5	-2.33586	Casc5	-2.22184	Mtrr	3.93011	Ms4a1	-4.60269
Echdc1	-3.90908	Emr1	-2.98162	Emp1	-2.45761	Txnrd1	2.09668	Sdc4	2.28857	Crem	-2.57948	Mmachc	-2.08985	Camsap1l1	-2.32999	Clec9a	-2.20605	Serpinb6a	4.03732	Ube2k	-4.59679
Igtp	-3.83191	Klf4	-2.95028	Cr2	-2.44994	Marcksl1	2.11038	Sdpr	2.31661	Med21	-2.57177	LOC682058	-2.08264	Ccdc49	-2.32202	Ccnb2	-2.19579	Ppfia4	4.15771	Sult1a1	-4.53099
Fcrla	-3.78412	Pcyt1a	-2.9404	Eif4g1	-2.43697	Nr4a3	2.11043	Adra1b	2.31762	RT1-CE5	-2.56588	Zbtb11	-2.07153	Hdc	-2.3208	Cxcr3	-2.19512	Kctd1	4.22915	Serpinb9	-4.52765
Slc25a46	-3.78012	Egr1	-2.92156	Ppat	-2.42958	Pde4b	2.11124	Xpo5	2.31992	Gtf3c3	-2.55673	Nupl1	-2.05872	Chchd6	-2.31737	Cbfa2t3	-2.18924	Ube2e2	4.23548	Gpr68	-4.51131
Zfp143	-3.77949	Apobec1	-2.90068	LOC690020	-2.42691	Nfkbiz	2.11306	S100a8	2.36515	Mtpn	-2.55002	Wdr89	-2.05601	Klhl2	-2.31407	Marcksl1	-2.17711	Sh3bgr	4.27097	Giot1	-4.5046
Cept1	-3.68241	Cd68	-2.80311	Mki67	-2.42337	Birc3	2.15015	Gadd45b	2.38117	Pgam5	-2.54449	Lrrfip1	-2.05291	Phf14	-2.30288	Capzb	-2.16854	LOC100365770	4.4302	Rnasel	-4.49762
Larp5	-3.67457	Tmpo	-2.79455	Mut	-2.41916	Nfkb2	2.18174	RT1-EC2	2.46591	Snrnp48	-2.54046	IgG-2a /// Igha /// LOC100360169 /// LOC100360329 /// LOC100360822 /// LOC100362271 /// LOC678969 /// LOC686380 /// RGD1565478	-2.05178	Mrpl51	-2.29751	Sult1a1	-2.15984	Asb11	4.43543	Gzmb	-4.47571
Lrrfip1	-3.67088	Rassf4	-2.7471	LOC100361467	-2.41784	Stard13	2.19293	Olfml2b	2.47231	Atrx	-2.52507	Ddx3x	-2.02842	Mcpt8	-2.29341	Tm4sf4	-2.14392	Lyve1	4.48307	Mki67	-4.43218
RGD1563091	-3.66561	Sgcb	-2.71027	Faslg	-2.39739	Zeb2	2.23129	Pgbd5	2.47243	RGD1310358	-2.52307	Klf3	-2.02701	Nup98	-2.29165	Depdc1	-2.14259	LOC501046	4.52108	Tardbp	-4.39102
Sspn	-3.64888	Prr5l	-2.69219	Nt5e	-2.39218	Ppp1r15a	2.28072	Sdpr	2.55062	Nr1h3	-2.48811	Tnfaip8	-2.02403	Plscr2	-2.28533	Gucy1b3	-2.12366	Uba7	4.55332	Prkcdbp	-4.34364
Cd79b	-3.64113	Mut	-2.6716	Ndufs1	-2.38565	Traf6	2.28152	Dhtkd1	2.64752	Cmah	-2.46956	RGD1564964	-2.01571	Cdca7	-2.28355	Ap3m1	-2.11842	Nup62cl	4.64792	Tmem55a	-4.34107
LOC308990	-3.63132	Unc93b1	-2.64719	Spint1	-2.36565	Gjb2	2.29227	Plekhb1	2.6483	Trib2	-2.46337	Inpp5b	-2.01552	Appbp2	-2.2799	Slc40a1	-2.11637	Nucb2	4.70926	Inpp5b	-4.28543
Anks1a	-3.63062	Tiam1	-2.63078	Ankrd16	-2.36187	Ccl3	2.32632	Stfa2l3	2.68177	Sfrs6	-2.44153	LOC690020	-2.00987	Smc2	-2.27532	Zfp105	-2.11566	LOC685203	4.7559	Rmnd5b	-4.274
Rgc32	-3.61322	Fcn1	-2.6087	Ptpn4	-2.35607	Slc6a6	2.33414	Fam102b	2.71995	Smc4	-2.42607	LOC684173	-2.00588	Trio	-2.26569	Irf2	-2.10761	Tpd52l1	4.79673	Sash3	-4.262
Cd244 /// LOC679046 /// LOC685808	-3.56293	Asah1	-2.6067	Smc2	-2.34163	G0s2	2.37015	Pglyrp1	3.05866	Ptger4	-2.41918	Ppp4r2	-2.00088	Mex3b	-2.25967	Dcaf6	-2.09118	Map1b	4.91324	LOC680155	-4.25996
Usp18	-3.55685	Rassf4	-2.5981	Klf3	-2.34069	Ppap2b	2.42052	RT1-CE12	3.27619	Zfml	-2.41753	Nfkbiz	2.00003	Spast	-2.25708	Plekhb1	-2.07361	Slc27a2	4.98436	LOC100365845	-4.2564
RGD1306520	-3.54218	LOC100364718	-2.57826	F2r	-2.33929	Cd14	2.71181	Ptgs2	3.43514	Rg9mtd1	-2.37132	Iffo1	2.00736	RGD1305235	-2.25566	MGC108823	-2.06972	Astn1	4.98878	Hspa4	-4.20427
Rreb1	-3.51978	Plxnb2	-2.56336	Dram2	-2.33469	Cks2	2.73091	Icam1	3.4549	RGD1563564	-2.37063	Ccar1	2.00901	Erap1	-2.24334	B3galnt1	-2.06775	Bglap	4.99055	Sept10	-4.17758
B4galt6	-3.50788	Cpox	-2.53633	Ddx58	-2.3236	Crkrs	2.76592	Ccrl2	5.01443	Fndc3a	-2.36395	Pofut2	2.01318	R3hdm2	-2.24039	Nfkbid	-2.06258	Pam	4.99225	C1qb	-4.14279
Art2b	-3.49473	Art2b	-2.51009	LOC100362458	-2.32349	Bcl2a1d	2.84726	Il1b	5.06686	Dusp6	-2.36363	Marcks	2.02254	Tia1	-2.22515	Nuf2	-2.05039	Gsta3	4.994	Ap3m1	-4.10762
LOC680155	-3.47831	Pcyox1	-2.48823	Ccna2	-2.32347	Isg15	2.90651	Cxcl2	5.73714	Mtf2	-2.35819	Klf13	2.02849	Trim14	-2.21781	Cr2	-2.04606	Gata3	5.01693	Sash3	-4.07799
Pou2af1	-3.47359	Sepp1	-2.47842	Pank2	-2.32168	Nr4a3	3.333	Cxcl10	6.7983	Fdxacb1	-2.35075	Mxd1	2.03093	Pcgf6	-2.21714	Tgfb2	-2.03779	Gypc	5.04056	Fcer2	-4.05333
Rab27a	-3.46685	Klf10	-2.4524	Bcl11b	-2.32145	Icam1	3.36294	RT1-CE16	12.0075	LOC100363065	-2.3453	Herpud1	2.03233	LOC100366273	-2.21599	Stard13	-2.03723	Mmrn1	5.04223	Ncr1	-4.05252
Gzmb	-3.45797	Cept1	-2.45027	Wdr51a	-2.27658	Cflar	3.72964	LOC100364500 /// RT1-A3 /// RT1-CE10 /// RT1-CE2 /// RT1-EC2	26.2958	Dyrk2	-2.32808	Epc1 /// LOC100362678	2.03679	Klf3	-2.21312	Cr2	-2.03508	Ccdc92	5.06966	Bcl11b	-4.04966
Cbx1	-3.4568	Kifc3	-2.44122	Spast	-2.27449	Oasl	3.74751	RT1-EC2	32.9757	Lemd3	-2.31161	Marcks	2.03735	Cyp2u1	-2.20603	Irf7	-2.03426	Ramp3	5.15392	Trim14	-4.01746
Erlin1	-3.45433	Lilrb3l /// LOC683463 /// LOC690948	-2.43832	Zfp260	-2.27345	Xcl1	4.05132			Arpp-21	-2.28223	Bhlhe40	2.05161	Slc25a25	-2.20455	Cdo1	-2.03396	LOC100364190 /// LOC500105	5.36182	Top2a	-4.0142
Il2rb	-3.44373	Lipa	-2.42669	Gimap4	-2.27319	Lcn2	4.08453			Zdhhc20	-2.27699	Tlr2	2.06024	Fkbp5	-2.18797	Rrm2	-2.02986	RGD1566215	5.41939	RGD1563863	-4.00977
Mx1	-3.4265	Tbc1d24	-2.396	Ppp1r10	-2.2614	Mcpt9	4.13052			Zfp157	-2.27668	Dnaja4	2.0627	Cyp4v3	-2.17379	Hsph1	-2.02838	Serpini1	5.46391	Tmem206	-4.00885
Rps6ka3	-3.42625	Chac2	-2.39071	Ppp4r2	-2.25683	Gadd45b	4.82091			Nr1d2	-2.2529	Il1rn	2.06431	Prmt3	-2.16951	Selp	-2.02602	Lgals2	5.53691	RGD1311164	-3.97354
RGD1309823	-3.41534	Ugt1a1 /// Ugt1a2 /// Ugt1a3 /// Ugt1a5 /// Ugt1a6 /// Ugt1a7c /// Ugt1a8 /// Ugt1a9	-2.3876	RGD1306520	-2.24761	Gzmc	5.02269			Acvr2a	-2.24337	Sh3glb1	2.07107	RGD1310251	-2.16919	LOC100360211	-2.02576	Slc6a4	5.59092	LOC690020	-3.97011
Ddx60	-3.38803	Id1	-2.3695	LOC681290	-2.24671	Edn1	5.4166			Fastkd5	-2.24164	Fam107b	2.07772	Tbc1d24	-2.16776	Ppfibp2	-2.02089	Slc18a2	5.59828	Slc9a3r1	-3.96449
LOC681290	-3.3799	Sirpa	-2.36	Ncald	-2.24378	Ptgs2	6.15431			Rps24	-2.23022	Zc3h12a	2.08569	RGD1561724	-2.16216	Slc6a6	-2.01377	Cttnbp2nl	5.63038	Prep	-3.93041
Nt5e	-3.32423	Nrip1	-2.3415	RGD1309362	-2.24082	Sdc4	7.08107			B3galt6	-2.21235	Smad5	2.09055	Sash3	-2.15937	LOC308990	-2.00154	Nrg1	5.63529	Stat1 /// Stat4	-3.91246
MGC108823	-3.30669	Fcnb	-2.34107	RGD1306148	-2.22635	Cxcl10	8.02376			Cyp2s1	-2.20789	Gjb2	2.09456	Sox4	-2.15574	Jun	2.02058	Lyve1	5.63682	Ccr5	-3.90229
Nt5dc1	-3.29232	Rnf149	-2.3364	Cbx1	-2.21659	Il1b	9.22749			Kctd5	-2.2047	Rab20	2.1057	Rdh10	-2.15391	Rbm7	2.02115	Sftpd	5.66861	Arl15	-3.90084
Rnasel	-3.28292	Rnase4	-2.33416	Nupl1	-2.21113	Cxcl2	9.88329			LOC302495	-2.20283	Crkrs	2.10865	Gpr98 /// RGD1562101	-2.15323	Ccdc59	2.02524	Cbln2	5.73852	Cbfa2t3	-3.89918
LOC302495	-3.27523	Mettl2	-2.32719	Angel1	-2.20942	Ccrl2	22.8951			Pspc1	-2.20216	Thoc4	2.1094	Gbas	-2.14909	RGD1561724	2.04971	Tubb2b	5.74969	Nuf2	-3.85012
Faslg	-3.27183	Dusp6	-2.31259	Pak2	-2.20399					Ppil4	-2.19909	Nr4a3	2.12422	Rab3ip	-2.14849	Cand1	2.08713	Dnah1	6.34536	Trim14	-3.8266
Mut	-3.26805	Hck	-2.3106	Zfp758	-2.20119					Rcn3	-2.1944	Nfkb2	2.13231	RGD1307235	-2.13744	Klra17 /// LOC100364751 /// LOC497796 /// LOC502907 /// Ly49i5 /// Ly49si1 /// Ly49si2 /// Ly49si3 /// RGD1561306	2.09219	Serpini1	6.54326	Gimap1	-3.82647
Faim3	-3.24227	Egfr /// Pepd	-2.29898	Sash3	-2.19947					Myc	-2.17134	Pi4k2a	2.16372	Glce	-2.13625	Sptlc1	2.10622	Xk	6.72279	Il18r1	-3.80181
Gnpda2	-3.22698	Klf3	-2.28958	Mga	-2.19945					Mars2	-2.16782	Ptafr	2.16956	Arsk	-2.13005	Crem	2.11919	Fam183b	6.97487	Echdc1	-3.79459
LOC100362458	-3.20887	Myadm	-2.28494	Cryz	-2.19112					Psip1	-2.16284	Plaur	2.19018	Atg4c	-2.12923	Trib2	2.1198	Ston2	8.33449	S1pr5	-3.79057
Pcgf6	-3.20775	Appbp2	-2.28415	Zfp709	-2.19021					Zfp91	-2.1613	Csf3r	2.19431	LOC690840 /// RGD1560186 /// RGD1561310 /// Rpl37	-2.12747	Nupl1	2.1218	LOC300024 /// Ly6al /// Ly6c	8.39585	Rgc32	-3.78633
Dyrk2	-3.19571	Wiz	-2.28085	Mut	-2.18986					Cyp2u1	-2.16075	Cdc42ep4	2.2137	Nars2	-2.12529	Plekha3	2.13004			Idh1	-3.7716
Rab27a	-3.19565	Ap1s2	-2.27387	Camsap1l1	-2.18926					Ppp3cb	-2.15826	Rbm47	2.22252	Gpcpd1	-2.12506	RGD1560020_predicted	2.1399			Foxk2	-3.76705
Etnk1	-3.19209	Lrrfip1	-2.27031	Cyb561d2	-2.18778					Bcl11b	-2.15079	Tubb6	2.22977	LOC681290	-2.11847	Smchd1	2.15591			Sipa1	-3.76453
Stat1 /// Stat4	-3.18846	Clec12a	-2.26743	Ocln	-2.18594					Mx1	-2.15001	S100a9	2.23874	Zfp758	-2.11754	Rgs1	2.16639			Mblac1	-3.7529
Tmem41b	-3.17408	Ccdc112	-2.26277	Yme1l1	-2.18338					Rnf138	-2.14584	Nfkbie	2.24638	F2r	-2.117	Znf503	2.16922			Dph5	-3.73955
Gimap4	-3.16448	B3gnt1	-2.26097	Tbl1xr1	-2.18048					Cand1	-2.14449	Adam19	2.25553	Mina	-2.11623	Nr1d2	2.20147			Apob48r	-3.73684
Cyp2u1	-3.14941	Fry	-2.26069	Slc9a3r1	-2.18024					Tsr2	-2.13129	Nfkbid	2.26873	Tmem55a	-2.1095	Trib2	2.21641			Pdcd6ip	-3.72738
Zbtb11	-3.14119	LOC100360616	-2.24954	Pldn	-2.17731					Znf830	-2.12236	Ppid	2.26898	Pcmtd2	-2.10659	Mcpt8	2.24561			F2r	-3.72231
Apob48r	-3.13537	Pxmp3	-2.24323	Add3	-2.16619					Ptrh2	-2.11326	Nampt	2.27102	Tnfaip8	-2.10323	Glrx1	2.26342			Usp33	-3.71761
Mettl10	-3.13441	RGD1305508	-2.24004	Bcl11b	-2.16326					RGD1563945	-2.11104	Marcks	2.28993	Mtpn	-2.10226	RGD1560601	2.26651			Bcl11b	-3.71164
RGD1309410	-3.1342	Gcnt2	-2.23994	RGD1563853	-2.16009					Ddx3x	-2.10311	Bcl3	2.29406	Slc25a46	-2.09796	Cirbp	2.28024			Zfp260	-3.70799
B4galt5	-3.12336	Soat1	-2.23741	Tmem38b	-2.15699					Rgc32	-2.1011	Slc16a3	2.31318	Gosr1	-2.0954	RGD1359529	2.30149			Alg14	-3.69294
Ube2v2	-3.11728	RGD1560248	-2.21265	Tnks2	-2.14923					LOC497978	-2.09805	Rab20	2.3543	Fcgr3a	-2.09469	Snap29	2.31047			Sash3	-3.69005
Tnfaip8	-3.0953	Mmachc	-2.20818	Yme1l1	-2.14508					Gosr1	-2.09152	Sfrs18	2.39755	Pank2	-2.09308	Sec3l1	2.31071			Art2b	-3.68218
Pts	-3.0844	Igsf7 /// LOC363715 /// RGD1561778	-2.19943	Pycr2	-2.1441					Cpne7	-2.09123	Ccl6	2.41055	Efr3a	-2.0904	RGD1310794	2.36791			B4galt5	-3.67656
Ifi27l2b	-3.07289	Anxa5	-2.18942	Zfp426l2	-2.13765					Jmjd5	-2.08812	Gadd45g	2.41716	Mtf2	-2.08408	Rybp	2.39093			Sept11	-3.65066
Add3	-3.06888	Mtpn	-2.18465	Tmem55a	-2.13148					Cnksr3	-2.08308	Gadd45a	2.42362	Csnk2a1	-2.07506	Mbip	2.40064			LOC500013	-3.63211
Pnrc1	-3.0588	Hdac8	-2.1842	Ccdc75	-2.12926					Ankrd13c	-2.07876	Klf9	2.48685	Stap1	-2.07356	Klhdc2	2.40392			Cxxc5	-3.61669
RGD1311595	-3.04686	Pts	-2.16957	Mtpn	-2.12571					Tcfcp2	-2.07749	Ccl6	2.4899	Spg20	-2.069	Nmb	2.43533			Ptprcap	-3.61658
Pcyox1	-3.0308	Ppp1r10	-2.168	Cant1	-2.1164					Efha2	-2.07422	Ifngr2	2.49573	Klhl20	-2.06831	IgG-2a /// LOC100363671	2.45368			Cyp2e1	-3.60668
RGD1309362	-3.02421	Mycl1	-2.16398	Cxcr3	-2.11429					RGD1311595	-2.07072	Bhlhe40	2.51534	LOC100361684 /// LOC100365086	-2.06212	Abhd10	2.47544			Zcchc17	-3.60415
Dpysl2	-3.02203	Gngt2	-2.16351	Rnasel	-2.10845					Mga	-2.06089	Nfkbia	2.51569	Zfp143	-2.06172	Icos	2.52647			Ndufs1	-3.59983
Rnf213	-2.97984	Dusp3	-2.1596	Zfp347	-2.10654					Trp53rk	-2.05896	Plekhj1	2.51663	RGD1310552	-2.06131	Rasd1	2.53603			Mdc1	-3.59847
Ppp4r2	-2.97953	Popdc2	-2.1576	Adnp2	-2.10576					LOC688637	-2.05805	Olfml2b	2.52087	Pts	-2.06045	Abhd5	2.53603			RT1-CE5	-3.59469
Klf2	-2.96847	Gatm	-2.1525	Zfp143	-2.10572					Pacrgl	-2.05088	Cdkn1a	2.54948	Herc3	-2.04848	Ddx42	2.54282			Gca	-3.5892
Apbb1ip	-2.96666	Slc35e3	-2.14274	Prdm1	-2.10519					Fam198b	-2.05034	Marcks	2.56561	Abca4	-2.04398	Hs3st1	2.59013			Ppp4r2	-3.58766
Slc25a46	-2.96654	Efha2	-2.14107	LOC100362458	-2.10512					Nbn	-2.04436	Gzmb /// LOC100361261	2.57626	RGD1310257	-2.0431	RGD1310862	2.7336			RGD1310224	-3.57674
Myc	-2.96352	Sdccag3	-2.14099	Nusap1	-2.10406					Fbxo33	-2.04133	Dennd5a	2.58819	B4galt6	-2.04237	N4bp1	2.90009			Lilrb3	-3.57495
RGD1564420	-2.95982	Spg20	-2.13865	Smek2	-2.10208					Lrrc47	-2.0375	Ppp1r3b	2.6079	LOC681004	-2.04169	Dctn6	2.92474			LOC361346	-3.55824
Tardbp	-2.95899	Lpar1	-2.13741	Mtf2	-2.0944					Atg5	-2.03584	Cflar	2.62662	Cbx1	-2.03821	Crem	3.01999			Cyb561d2	-3.54947
RGD1565584	-2.94888	Nat1	-2.1374	LOC500420	-2.08827					Smad5	-2.03209	Bcl2a1d	2.65134	Ruvbl1	-2.03746	Ccdc49	3.32343			Spint1	-3.51791
Cmah	-2.94163	Mcpt8	-2.12109	Ms4a1	-2.08814					Ccdc59	-2.03068	Marcks	2.65873	Cnot6l	-2.02892	LOC100364467	3.35882			Art2b	-3.51625
Sash3	-2.91982	Cyfip1	-2.10689	Rab27a	-2.08793					Nup153	-2.02967	C1ql3	2.66038	Tm9sf2	-2.02597	Traf6	3.59717			Sfrs15	-3.50465
Srp9	-2.91725	Wdfy3	-2.0889	Zfp84	-2.08339					Tshz1	-2.02366	Nr4a3	2.70035	LOC302495	-2.02443	Il1r2	3.86218			Ifi27l2b	-3.4815
Trim14	-2.91723	Tube1	-2.0873	Fgf13	-2.08305					Chek1	-2.02246	Hlx	2.75236	Fam179b	-2.02141	LOC100361467	4.60265			Mrpl34	-3.47494
Hibadh	-2.91717	Mtmr4	-2.07289	Pias4	-2.07984					Eif4g1	-2.02012	Isg15	2.76608	Map3k1	-2.01935	Tspan12	6.15175			LOC684173	-3.4552
Dsc2	-2.91534	Tbc1d8	-2.05753	LOC682058	-2.07353					Zbtb1	-2.02002	Ctgf	2.86493	Igj	-2.0132					Znf787	-3.4459
Gpr68	-2.91366	Anxa4	-2.01089	Chsy1	-2.07045					Cstf2t	-2.01866	Lta	2.8745	RGD1563853	-2.01317					Sept11	-3.44574
RGD1565685	-2.91234	Gadd45a	2.03911	Hells	-2.06169					Mgat2	-2.0173	Cfd	2.90574	Ccnt2	-2.0121					Cse1l	-3.44293
Sash3	-2.90677	Tes	2.04996	Rps6ka3	-2.06014					Zfp26	-2.01623	Slpi	2.95972	Pik3ca	-2.009					Rhobtb1	-3.4351
Top2a	-2.90635	Ppp1r3b	2.07809	Nupl1	-2.05937					Klhl20	-2.01531	G0s2	3.08436	Klra22	-2.00672					Pdia4	-3.42822
Decr1	-2.9038	Nfkb2	2.14614	B3gnt1	-2.05662					Pdcd4	-2.01426	Traf6	3.18701	Egr1	-2.00509					Gzmb	-3.4225
Parp1	-2.90293	Marcks	2.1584	Zeb2	-2.05439					Camk2d	-2.01349	Cd63	3.20865	Crebl2	-2.00347					Jup	-3.40839
LOC500013	-2.89483	Enpp4	2.17351	Il7r	-2.05195					RGD1309362	-2.01272	Cd14	3.22148	Ccdc127	-2.00299					Ipo11	-3.3977
Ppp3cb	-2.8862	Dgat2	2.18734	Mmachc	-2.05097					Smad7	-2.00977	Lrg1	3.23371	Ppp1r3d	2.00424					Cxcl1	-3.39595
Herc6	-2.87681	Icam1	2.29996	Mlh3	-2.04526					LOC688637	-2.00876	Dgat2	3.47973	Nr4a3	2.00594					Mphosph8 /// Parp4	-3.39166
Nus1	-2.86608	Sec3l1	2.31599	Spg20	-2.04516					Npat	-2.00842	Edn1	3.83295	Stim1	2.00682					Rab27a	-3.3861
RGD1563853	-2.86258	S100a9	2.37287	Sash3	-2.03123					Gabpa	-2.00518	Cks2	3.99195	Jun	2.00889					Spc25	-3.34923
Ptpn4	-2.86186	Lcn2	2.39028	Cyp4v3	-2.03096					Hif1a	-2.00485	Ifit3	3.99495	Tex2	2.01654					Ccdc69	-3.34813
Metrnl	-2.84606	Crls1	2.39299	Sult1a1	-2.02898					Fv1	-2.00438	Icam1	4.14072	Cd69	2.0196					Ocln	-3.34626
Pfdn2	-2.8455	Ebi3	2.42676	Ifrd2	-2.02659					Mfsd3	-2.00306	Ptgs2	4.19721	Maml1	2.03396					Rbm12	-3.34112
Znf292	-2.83871	Oas1a	2.43333	Itgad	-2.02033					Aes	2.00061	Sdc4	4.64339	RGD1562626	2.04609					Wdr89	-3.3349
Hspa14	-2.83715	Zeb2	2.45928	Ppp3cb	-2.01611					Snap23	2.00516	Cxcl10	5.09682	Ccl6	2.04682					Znf512	-3.32937
Plscr2	-2.83588	Cd63	2.45976	Foxk2	-2.01444					Dapp1	2.00822	Gadd45b	5.23425	Ppp1r15a	2.05013					Pecr	-3.32861
RGD1311300	-2.83281	S100a8	2.52775	LOC500013	-2.01066					Otud7b	2.01338	Il1r2	5.60341	Jag1	2.05456					Rasa3	-3.31981
Arl13b	-2.82702	LOC100365679	2.53875	Arl6ip1	-2.00909					Aldoa	2.01479	Ccrl2	8.41184	St6galnac3	2.0569					Ogfod1	-3.31265
Gosr1	-2.82637	Enc1	2.64084	Myc	-2.00795					Sh3glb1	2.01711	Cxcl2	8.92754	Fosl2	2.05815					Ccdc12	-3.30162
Vps13b	-2.82189	Bcas3	2.65261	Bhlhe41	-2.00379					Il33	2.0188	Il1b	12.2869	Pim1	2.06122					Ctr9	-3.30009
Lilrb3l	-2.81904	Stim1	2.67156	Fam18b2	-2.00373					Rln1	2.01999			Zfp828	2.06295					Atp1b1	-3.25743
RGD1309492	-2.81532	Tes	2.72741	Nat1	-2.0014					Orai1	2.03067			Anxa1	2.10057					Prf1	-3.25263
Hmg20a	-2.81202	Ppap2b	2.78339	Ifngr2	2.0051					Daglb	2.03759			Slc7a5	2.11076					Klhl6	-3.23078
Cpsf2	-2.81075	Birc3	2.875	Actr1b	2.0078					Rab1b	2.04106			Mt1a	2.11252					Rab27a	-3.22649
RGD1564943	-2.80932	Nr4a3	2.88813	Lsm16	2.01002					Gapdh	2.04239			Prkcq	2.11791					Spn	-3.20166
Pdcd4	-2.80439	Dnaja4	2.95858	Sfrs18	2.01267					Chn1	2.05348			Jun	2.12286					Cdca3	-3.20117
Ogt	-2.79734	Cflar	3.11479	Utp15	2.01629					Crkrs	2.07127			Tnfsf9	2.14837					LOC308990	-3.20024
Stat1 /// Stat4	-2.79291	Gadd45b	3.16668	Gsr	2.03438					Gapdh	2.08002			Tes	2.14885					LOC684830	-3.19695
Fam179b	-2.7897	Il1r2	3.31084	Faf2	2.03869					Bglap	2.08065			Cd55	2.14998					Sfrs9	-3.19102
St8sia4	-2.7852	Edn1	3.39379	Mapk1	2.04292					Gapdh	2.09376			Slc18a2	2.15212					Cd180	-3.18442
Fam18b2	-2.78445	Nr4a3	3.4897	Ulk1	2.0445					Gata3	2.09631			Rnf19a	2.15419					Apbb3	-3.18126
Lrrc40	-2.77773	Ifit3	3.62633	Epc1 /// LOC100362678	2.05714					Gca	2.09654			Dennd5a	2.16173					LOC606294	-3.18076
Minpp1	-2.77764	Oasl	3.68004	Nfkbia	2.07795					Ifitm1	2.10258			Itga6	2.16254					Rab27a	-3.17869
Sdccag3	-2.77448	Sdc4	3.75127	Oaf	2.08155					Anxa3	2.1262			Marcks	2.16941					Klre1	-3.17594
Spg20	-2.76731	LOC290595	3.80283	Ccdc19	2.08793					Bnip3	2.12743			Marcks	2.17589					Rnasel	-3.16736
Aifm1	-2.76034	Gadd45g	3.87934	Kars	2.10913					Daglb	2.13617			Ctgf	2.18079					Fkbp1a	-3.16364
Trim59	-2.75316	Cxcl10	3.94002	Bcas3	2.14122					Clca5	2.1419			Bhlhe40	2.21212					Depdc1	-3.16037
Tbc1d24	-2.75026	Cxcl2	4.0577	Klhdc2	2.14376					RGD1310444	2.14269			Adarb1	2.21324					Bcl9l	-3.15789
Ttpal	-2.74835	Cks2	4.17966	Adra1b	2.15433					Mafg	2.14975			Donson	2.21376					Cd8b	-3.14683
Prdm1	-2.74389	Isg15	4.68837	Klf9	2.16954					LOC100363782 /// Rab1b	2.15884			Atpif1	2.21943					Rcan1	-3.13935
Ash1l	-2.7408	Il1b	6.25719	Cdkn2d	2.18851					Vash2	2.1668			Herpud1	2.22071					Rab5b	-3.13603
Zbtb4	-2.73796	Ccrl2	12.775	Foxi1	2.1914					Slc25a44	2.17267			RT1-S3	2.22876					Thumpd3	-3.1291
Herc3	-2.73465			Crkrs	2.19368					LOC690789 /// Oaz2	2.17437			Nfkbia	2.23441					Cpt1a	-3.11121
Glod4	-2.73257			Camk2a	2.23004					Mt1a	2.17753			Ddit3	2.23946					Ns5atp9	-3.10043
Ptprcap	-2.73097			Birc3	2.23143					Ypel5	2.18451			Dnajc5	2.24491					Snx1	-3.09956
Rcor1	-2.72756			Cpd	2.2345					Rps6ka2	2.1899			Stom	2.25328					LOC100361706 /// LOC682411 /// RGD1564318	-3.09884
Tshz1	-2.72273			Ifngr2	2.26648					Chst12	2.19477			Rbm47	2.25359					Smc2	-3.09882
Tshz1	-2.71669			Ddit3	2.27196					Crat	2.1988			Abtb1	2.25884					Cd79b	-3.09788
RGD1563888	-2.71594			Cdkn2d	2.34911					Cyp2j4	2.22637			C2	2.26493					Ddb1	-3.09785
Ccdc69	-2.70903			Tra2a	2.3509					Junb	2.22695			Isg15	2.27053					Arpp-21	-3.09616
Ddx3x	-2.70522			Ccrl2	2.36401					Sv2a	2.22828			Serpinb1a	2.27111					Mgat1	-3.09502
Ppp1r10	-2.70336			Cyp2d2	2.3736					Tsc22d1	2.2333			Gsr	2.27515					Sytl2	-3.09469
Cpne7	-2.70304			Gadd45g	2.37645					Ccdc19	2.24057			LOC687713	2.27716					LOC100362155	-3.08413
Bcor	-2.69896			Cd63	2.39222					Slc44a1	2.24062			Nfe2l2	2.29421					RGD1309362	-3.07969
Narg1	-2.69355			Fbn1	2.39813					Socs3	2.25618			Padi4	2.29566					Ogt	-3.07657
Ruvbl1	-2.68826			Adam19	2.40687					Xdh	2.25899			Alkbh5	2.32672					Ankrd12	-3.07415
Lilrb3	-2.68339			Chrne	2.41772					Atp6v0a1	2.26166			Evi2a	2.3309					Nupl1	-3.07347
Tlr1	-2.68198			Nrarp	2.4298					Slc44a1	2.26269			Rab20	2.33169					Glt25d1	-3.07338
Cd2	-2.67909			Nr4a3	2.43388					Ift81	2.26289			Cttnbp2nl	2.33415					Mga	-3.07317
Rtp4	-2.67269			Traf6	2.47258					Sema3g	2.26617			Cebpd	2.33497					RGD1565584	-3.06551
Yme1l1	-2.66829			Syf2	2.50453					Tal1	2.26865			Rnase4	2.34062					Cp	-3.06138
Cd200	-2.6597			Ppap2b	2.56746					Pygl	2.27054			Gk	2.35405					Tada2b	-3.0563
RGD1305508	-2.65956			Timp3	2.60358					Tg	2.27674			B3galnt1	2.35443					Cept1	-3.04621
Rcbtb2	-2.65818			Dnaja4	2.61227					Max	2.28017			Rrp1b	2.36286					Cr2	-3.04331
RGD1564318	-2.65236			Herpud1	2.61876					Tfpt	2.28805			Mxd1	2.36444					Ppil3	-3.03969
Ctr9	-2.64279			Cks2	2.68441					Gapdh	2.29256			Sv2a	2.36962					LOC685888	-3.03776
B3gnt5	-2.64167			Arid5a	2.6974					Pam	2.29756			Crat	2.3895					Adrbk1	-3.03487
Arhgef3	-2.64134			Dennd5a	2.71553					Nucb2	2.3064			Fam107b	2.39595					RGD1307399	-3.03291
Fndc3a	-2.64111			Sdc4	2.76854					Stx11	2.30691			Edn1	2.39728					Ttpal	-3.02714
Sfrs9	-2.63787			Icam1	2.86481					LOC360228	2.31631			Tek	2.39967					Myadm	-3.02678
Cxxc5	-2.63633			Bcl3	2.95957					Aph1b	2.32427			Tubb6	2.40914					Wdr6	-3.02524
Snrnp48	-2.63027			Nr4a3	3.15916					Pkm2	2.32534			Angpt1	2.42376					Axl	-3.02089
LOC100364718	-2.62894			Il1b	3.25862					Pip5k1b	2.32574			Uba7	2.44065					LOC689809	-3.01839
Med31	-2.62672			Gadd45b	3.98949					Fhl1	2.33879			Marcks	2.46238					Plscr3	-3.01357
Klrb1a	-2.62468									Sort1	2.34109			Serpinb10	2.47124					LOC100302372	-3.01282
Chsy1	-2.62347									Rtn4	2.35636			Ak7	2.47469					Akap11	-3.00913
Tbl1x	-2.62141									RGD1306058	2.37313			Gsk3b	2.48357					Lima1	-3.0008
RGD1305481	-2.61897									Astn1	2.38057			Timp2	2.49396					RGD1309410	-2.99851
Ap1s3	-2.61794									Pon1	2.39529			Oaf	2.50154					Herc3	-2.99586
LOC687395	-2.61146									Cln3	2.40012			Phka2	2.50426					Sphk2	-2.99221
Pnn	-2.61034									Gsr	2.40364			Pla2g12a	2.51149					Calhm2	-2.98898
Kpna2	-2.6071									Pla2g12a	2.41905			Jam2	2.51348					Foxk2	-2.9687
Klf3	-2.60189									RGD1566220	2.424			Ccl3	2.52548					Myst3	-2.96499
mrpl24	-2.60161									LOC100364190 /// LOC500105	2.42436			Mt1a	2.52738					Slc35c1	-2.95341
Ncald	-2.599									Cks2	2.43044			Dnaja4	2.5367					Sigirr	-2.95134
Atrx	-2.59719									Stxbp1	2.45505			Sbno2	2.54307					Ckap5	-2.94944
Sfrs6	-2.5943									Sort1	2.47263			Ecm1	2.54512					Afmid	-2.94653
Ppp4r2	-2.58353									Mt1a	2.47593			Mapk1	2.54667					Tmem41b	-2.94506
Klrd1	-2.57923									Jazf1	2.48477			Ceacam1 /// Ceacam10	2.56091					Ube4a	-2.93247
Galm	-2.57451									Dhtkd1	2.48982			Pmp22	2.5623					MGC108823	-2.93138
Garnl1	-2.57283									Timp3	2.49175			Cpne8	2.57794					RGD1309492	-2.93058
Cdc2l5	-2.57256									Zfp36	2.49829			Cdkn2d	2.58334					Gca	-2.92601
Hmgcr	-2.57167									Cxxc4	2.50003			C2	2.60734					Ncoa5	-2.92408
Pcyt1a	-2.57164									Cp	2.50004			Hlx	2.61931					Fcrla	-2.91981
Spint1	-2.56788									Sass6	2.53127			Zfp36	2.64205					LOC100362155	-2.91913
Znf292	-2.56661									Ptpn1	2.55714			Nfkbie	2.65514					Tmem38b	-2.91709
Leo1	-2.56323									Mxd1	2.5611			Sav1	2.65628					Map4	-2.90794
Ddx58	-2.56189									Pdlim1	2.56674			Jun	2.673					Cxcr3	-2.90499
RGD1564560	-2.55758									Eif4ebp1	2.58184			Cd63	2.67894					Ptp4a3	-2.90475
Cacybp	-2.54793									Ppp1r3d	2.5985			Rln1	2.68048					Tmem55a	-2.89454
Vps29	-2.5472									Tuba4a	2.60395			Nr4a3	2.70068					Stat1 /// Stat4	-2.88294
Thoc6	-2.54344									Leprot	2.62467			Cdkn2d	2.70828					Sephs1	-2.88257
Ska2	-2.54274									Sod2	2.64611			Enpp3	2.70862					Pik3ap1	-2.88139
Chac2	-2.53997									Skap2	2.68184			Serpinb1a	2.73035					Osbpl5	-2.88137
Trappc6b	-2.53759									LOC100365743 /// Lyl1	2.71192			Gadd45a	2.7308					Zbtb4	-2.88091
Chtf8	-2.53676									Cdkn2d	2.71537			Lhfp	2.77661					Efha2	-2.8755
RGD1561724	-2.53556									Gata3	2.72348			Plekhj1	2.77857					Sfpq	-2.87508
Kctd6	-2.5335									Cbln2	2.73046			Cd151	2.77904					Idh2	-2.87072
RGD1311783	-2.52105									Ppp1r15a	2.74901			Asns	2.8126					LOC100362458	-2.86656
Tada2b	-2.51616									Mt2A	2.78403			Hspc159	2.81491					Klrb1a	-2.86638
Slc43a2	-2.51514									Mtus1	2.78603			Actn1	2.83491					Cdkn3	-2.86112
Tnks2	-2.5138									Abcc4	2.7893			Marcks	2.92191					Dpp4	-2.85596
RGD1561065	-2.50902									Ret	2.83046			Steap4	2.92574					RGD1305508	-2.85315
R3hcc1	-2.50364									Ptpla	2.84069			Sema3g	2.95579					Zeb2	-2.84703
Rassf4	-2.5015									Sftpd	2.86327			Dgat2	2.97083					Dyrk2	-2.84337
Nnt	-2.49849									F2rl2	2.86984			Fam183b	2.9738					Tacc2	-2.84292
Nmi	-2.49652									Cdkn2d	2.88026			LOC680367 /// LOC680406 /// Rup2	2.9762					Dpf3	-2.82461
Fbxl14	-2.49594									RGD1562629	2.89347			Ggt5	3.01116					Klhl3	-2.82453
Prf1	-2.49582									Zeb2	2.9237			LOC360231	3.13082					Klra22	-2.82439
Med30	-2.49289									RGD1559643	2.92461			Arid5a	3.20771					Mudeng	-2.82302
LOC500013 /// LOC680260 /// RGD1561472 /// Samd9l	-2.49161									Nid67	2.9358			Lrg1	3.2115					Armc1	-2.81772
Fundc1	-2.48621									Ccl3	2.95051			Clec9a	3.2396					Siae	-2.80656
Zfp275	-2.48509									Timp3	2.95587			Xk	3.23965					Tbc1d10b	-2.80513
Znf830	-2.47766									Ier3	2.97869			RT1-CE12	3.25987					Klf3	-2.80446
Il18r1	-2.46466									Foxe1	2.97957			Sftpd	3.27618					LOC684352	-2.80331
Pycr2	-2.46301									Itga6	3.00442			LOC100365770	3.38086					Ect2	-2.80106
Zfp347	-2.46256									LOC682105	3.0163			Cxcl10	3.39784					Etnk1	-2.79704
Gcnt2	-2.46054									Bcas3	3.02434			Actn1	3.40075					B4galt6	-2.79654
Mrpl51	-2.45714									Parm1	3.03775			Birc3	3.44801					Nab2	-2.79634
Ccl4	-2.45692									Cd151	3.05479			Icam1	3.45039					Ruvbl1	-2.79616
RGD1308695	-2.45419									Large	3.05829			Pmp22	3.45838					Shmt1	-2.79592
Mgat2	-2.45193									Col4a1	3.08804			Tesc	3.45862					Klhl7	-2.7956
RGD1304592	-2.45121									Ccdc92	3.12023			S100a9	3.47507					R3hdm2	-2.78988
Osbpl5	-2.44854									Rhag	3.12028			Rarres1	3.57627					Fgf13	-2.78067
Fam43a	-2.44584									Tpd52l1	3.14427			Pltp	3.58899					Brd3	-2.78049
Slbp	-2.44467									Gadd45g	3.1729			P2rx1	3.67127					Shprh	-2.77777
Efr3a	-2.44282									Tnnc1	3.18095			Hk2	3.73091					Stat2	-2.77701
Napg	-2.4361									Slc2a3	3.21038			LOC687856	3.84602					Gcnt2	-2.77682
Stap1	-2.43271									Gmpr	3.24378			Folr2	3.92202					Syncrip	-2.77534
Zfp445	-2.43259									Actn1	3.24383			LOC691143	3.94996					Zfp347	-2.77469
Arsb	-2.43021									Ceacam1 /// Ceacam10	3.33219			Cttnbp2nl	3.95595					Rabif	-2.7688
Ipo11	-2.42731									RGD1565457	3.53576			Stfa2l3	3.95726					LOC366431	-2.76757
Sf3a1	-2.41558									Ramp3	3.54048			Ier3	3.97098					Tgfb2	-2.76308
Hells	-2.40587									Nrg1	3.54499			Mmp8	4.08493					Pfdn2	-2.76295
Fam102b	-2.40064									Ret	3.60207			Pglyrp1	4.10038					Dirc2	-2.75255
Rpe	-2.39027									Clec9a	3.61306			Serpinb6a	4.10672					Lrba	-2.75218
Ggta1	-2.38949									Cttnbp2nl	3.64093			Cks2	4.12477					Sirt4	-2.74988
Anxa3	-2.38598									Zfp278	3.75269			Bcl3	4.23405					Cpsf2	-2.74516
Cxxc5	-2.38292									Gadd45b	3.87581			Arid5a	4.26024					Crebbp	-2.74351
Brcc3	-2.37509									Mmp9	3.96551			Tgfb2	4.36364					Pldn	-2.73848
Tjp1	-2.37315									Lgals2	4.09902			Ppap2b	4.39103					Bckdk	-2.73687
Sox4	-2.37086									Angpt1	4.34312			S100a8	4.39786					Kif11	-2.73637
Stat1 /// Stat4	-2.37071									Sult1a1	4.7205			Batf	4.42429					Swap70	-2.73123
RGD1307399	-2.3676									Apoh	4.91898			Lyve1	4.59318					Pkn2	-2.73084
Fam76b	-2.36705									Cdo1	4.92957			Selp	4.59324					RGD1306917	-2.73039
LOC685045	-2.367									RGD1560925	5.38235			Gadd45g	4.61976					Cyth3	-2.72137
LOC100364937 /// Nt5c3l	-2.36341									Mat1a	5.63952			Nrg1	4.65913					Sigmar1	-2.71959
Cbfb	-2.35897									LOC100365770	5.83419			Ppp1r3b	4.81767					Faim3	-2.71585
Mtap	-2.3565									Xk	6.46464			Gadd45b	5.27537					Ric8a	-2.70289
Rbl2	-2.33718									Pck1	7.35902			Mt2A	5.37781					LOC100361733	-2.69789
Cyfip1	-2.3276									Alb	12.9642			Il1r2	5.43551					Ppat	-2.69705
LOC361635	-2.31792									LOC680367 /// LOC680406 /// Rup2	15.415			Ccrl2	5.57171					Suv420h1	-2.69004
Commd10	-2.31655									Rup2	17.09			Cfd	5.93028					Esyt1	-2.68808
Smad2	-2.316									LOC680367 /// Rup2	29.952			Sdc4	5.93644					Lipa	-2.68795
Pdcd6ip	-2.30924													Lyve1	6.13949					Nars2	-2.68134
Pxmp3	-2.30705													Tnxb	6.22402					Kpna2	-2.67814
Hnrnph3	-2.30693													Slpi	6.57283					Kidins220	-2.67716
Hn1l	-2.30519													Tgfb2	6.5768					Trappc4	-2.67506
Crot	-2.29632													Il1b	6.63096					Sspn	-2.6683
Bcl9l	-2.29023													Cxcl2	6.9583					Bub1	-2.66623
Mphosph8 /// Parp4	-2.29012																			Dguok	-2.66488
Rwdd4a	-2.2834																			Prdm2	-2.66216
Tnks2	-2.27098																			LOC100361133	-2.6594
Polr2b	-2.2699																			Zmynd17	-2.65027
RGD1307882	-2.26582																			Obfc2a	-2.64983
Brwd2	-2.26116																			B3gnt5	-2.64817
Sox4	-2.25941																			Mageh1	-2.64525
Mtpn	-2.25887																			Hmgxb4	-2.64418
RGD1305158	-2.25228																			Cdc23	-2.643
Fkbp5	-2.24412																			Hsph1	-2.64127
Smc2	-2.24302																			Dpp3 /// LOC678760	-2.63967
Swap70	-2.24266																			Lcp1	-2.63726
Ptgs2	-2.2396																			Tnks2	-2.63693
Tm9sf2	-2.23949																			Mlh3	-2.63444
Nsbp1	-2.23522																			Ap1s3	-2.63176
Pir	-2.23455																			Chtf8	-2.62272
Dnajc14	-2.23225																			Acn9	-2.61766
Actr3	-2.22961																			Arhgap12	-2.6162
Xylt2	-2.22921																			Cyp4f5	-2.61105
Rybp	-2.22902																			MGC125002	-2.61053
Nolc1	-2.21409																			Sspn	-2.60534
Tnfrsf1a	-2.19924																			Pik3c2b	-2.60131
Hist2h2be	-2.18758																			Mad2l1	-2.60119
Ahcyl1	-2.1609																			LOC679885 /// Ndrg3	-2.60027
Sytl2	-2.15941																			RGD1564943	-2.59998
Pdcl	-2.14721																			Mef2c	-2.59866
Gcsh	-2.14132																			Cd48	-2.59542
LOC500584	-2.1412																			Stap1	-2.59049
Pkib	-2.14079																			Gpr19	-2.58893
Camta2	-2.12123																			Fkbp1a	-2.58881
Nbn	-2.11796																			Mis12	-2.58282
Atp6v1a	-2.10388																			RGD1565095	-2.58244
Derl1	2.16414																			Polr2b	-2.58057
Mt1a	2.23422																			Slc1a5	-2.57646
Psme4	2.33324																			Neo1	-2.57223
Capn3	2.3487																			Akap11	-2.56821
RGD1304884	2.36542																			RGD1564318	-2.56767
Mgst2	2.37929																			Krcc1	-2.56502
Rab1b	2.39828																			Plekhg3	-2.56234
Dnajc5	2.39961																			Rwdd3	-2.56121
Tpm3	2.45269																			Tln1	-2.55619
Myl6 /// Myl6b /// Myl6l	2.479																			Pcyt1a	-2.55565
Max	2.49531																			Ak3	-2.55498
Arih1	2.52955																			Aco1	-2.55497
Rac1	2.53825																			Ccl9	-2.54862
Nubp2	2.5414																			Mina	-2.54738
Bcl3	2.55666																			Glt25d1	-2.54651
Tecr	2.55959																			Sec14l1	-2.5462
Csnk1a1	2.56128																			Trap1	-2.54617
Nlk /// RGD1561440	2.59742																			Il10rb	-2.5444
Tpm3	2.63772																			Scd	-2.53781
LOC100188932	2.67677																			LOC100360412	-2.5355
Tubb6	2.68732																			Copb2	-2.53223
Prkar1a	2.72149																			Dbnl	-2.53008
Dab2	2.72681																			Tmem209	-2.52949
Tuba1a /// Tuba1b /// Tuba1c	2.73115																			RGD1359600	-2.52493
Chi3l1	2.73217																			Sirpa	-2.52483
Sdcbp	2.73941																			Irgm	-2.52439
Gga2	2.74307																			Hsph1	-2.52346
Rab22a	2.75992																			RGD1563888	-2.51926
Ubxn2a	2.78742																			Nat9	-2.51821
Cmpk1	2.80322																			Dnmt1	-2.51678
Ndufa1	2.80888																			RGD1311595	-2.51135
Serpinb10	2.83018																			Msrb2	-2.50781
Scfd2	2.83121																			Tnks2	-2.50723
Gnas	2.83993																			Snx19	-2.50659
Tgfb1i1	2.8422																			Orai3	-2.50658
Ctdspl	2.85559																			Wrap53	-2.50307
Gstp1	2.85671																			Igtp	-2.50272
Ak7	2.86376																			Cdk4	-2.50126
Farp2	2.86557																			RGD1306746	-2.50119
Rbm22	2.88261																			Fam120b	-2.50026
Tsc22d1	2.89771																			Fam126b	-2.49994
Nucb1	2.9046																			LOC686289 /// Tmem223	-2.49965
Pip5k1b	2.90529																			Nat1	-2.49638
Cnst	2.91687																			Nbeal2	-2.49349
Gapdh	2.92051																			Hist2h2be	-2.49188
LOC688786	2.92511																			Dyrk2	-2.48953
Gng5	2.93493																			RGD1310552	-2.48804
Tpm3	2.93598																			Icam2	-2.48658
Tomm6	2.94623																			Anxa6	-2.48587
Crls1	2.96491																			LOC641523	-2.48267
Epor	2.98094																			Napg	-2.47317
Twf1	2.98151																			Atp1b1	-2.47191
Tmbim6	2.99071																			Tcta	-2.47069
Mxd1	2.99728																			Cd5	-2.46697
Sumo3	3.0123																			Znrf2	-2.46636
Ccdc71	3.01562																			Scin	-2.46532
RT1-CE12	3.02123																			Rwdd4a	-2.46507
Slco3a1	3.02772																			Trpv2	-2.46328
Ldha	3.03108																			LOC305076	-2.46261
Ypel5	3.03336																			Aip	-2.46168
Sh3kbp1	3.03453																			Tarbp2	-2.46012
Lrp4	3.07774																			Egr2	-2.45959
Gnb4	3.08042																			Larp5	-2.45943
Cks2	3.10012																			Prkar2a	-2.45931
RGD1562378	3.10832																			Adnp2	-2.4588
Cpne8	3.11635																			Faah	-2.45666
Cst3	3.11672																			MGC112715	-2.45618
Capns1	3.12109																			Rbl2	-2.45612
Cdkn2d	3.13423																			Cyp4v3	-2.45437
Gapdh	3.15493																			Ccdc97	-2.4493
LOC302022	3.20264																			Tecpr1	-2.4492
Tes	3.20699																			RGD1561145	-2.44573
Clcn3	3.22154																			Tyw1	-2.44388
Zdhhc3	3.2233																			RGD1310712	-2.44359
Gp1bb /// Sept5	3.22679																			Psip1	-2.44242
Xdh	3.22825																			Spg20	-2.44052
Polr2e	3.23614																			LOC686809	-2.44041
Plek	3.25315																			Zfp758	-2.43863
Tspan5	3.25887																			Zbed4	-2.43641
Fgl2	3.26217																			Cdr2	-2.43429
Pmf1	3.26859																			Hook3	-2.433
Gapdh	3.28245																			RGD1311307	-2.43054
Bcas3	3.31955																			Fcrla	-2.43043
Ap2m1	3.31998																			Ptpn6	-2.42922
Znhit6	3.3211																			Heca	-2.42629
Actn1	3.33555																			Sdhaf2	-2.42625
Ppp1r13b	3.33788																			Ywhab	-2.42622
Rnasek	3.34288																			Myst3	-2.426
Mtrr	3.35128																			Sgk196	-2.42449
Cdkn2d	3.35575																			Sh2d1a	-2.42229
Cttnbp2nl	3.35943																			Ap1g1	-2.41831
Slain2	3.36663																			Rgs3	-2.41659
LOC360231	3.37655																			S1pr2	-2.41465
Lpin2	3.3782																			Ppp1r11	-2.41107
Prpsap1	3.40368																			Rgl2	-2.40946
RGD1308772	3.40616																			Nagk	-2.40926
Pcca	3.41278																			Lyrm2	-2.40785
Cnrip1	3.41299																			Pcgf6	-2.40738
LOC687713	3.42696																			RGD1563853	-2.40673
LOC685203	3.44081																			Polr3k	-2.40543
LOC498145	3.44367																			RGD621352	-2.40426
Zwint	3.4437																			Spg7	-2.40277
Bcap31	3.44564																			Btk	-2.4019
Rgs10	3.45259																			Nckap1l	-2.40162
Cd63	3.45586																			Usp9x	-2.39928
Snap23	3.46216																			Myo1f	-2.3983
Itga2b	3.47948																			Ebag9	-2.39726
Sort1	3.4888																			Bin1	-2.39717
Ypel5	3.50003																			Fkbp5	-2.3953
Gapdh	3.50702																			Gtf2h3	-2.39398
Hist1h4b	3.50966																			Plec	-2.39291
Ccnjl	3.51303																			Crebl2	-2.39284
Nab1	3.51442																			LOC100360582 /// LOC688261	-2.3921
Ppm1l	3.5211																			Scd	-2.38876
Asap1	3.5211																			Atp6v1a	-2.38183
Arhgap18	3.52352																			Chsy1	-2.38169
Cd99	3.52362																			Pfkm	-2.38082
Aldoa	3.52841																			Rnd3	-2.38069
Myh9	3.53869																			Ralgps2	-2.37241
Mthfd2	3.55478																			Zbtb11	-2.37021
Ywhah	3.55922																			Prss21	-2.36829
Ccdc92	3.56247																			Bfar	-2.36568
Slc18a2	3.57444																			Hnrpll	-2.36553
Atp6v0e1	3.57729																			Siae	-2.36389
Eif4b	3.5806																			Map4k3	-2.36314
Gng11	3.58467																			Copg	-2.361
P4ha1	3.59189																			Cdk2ap2	-2.36037
Ptprj	3.59313																			C5ar1	-2.35863
LOC100188932	3.59583																			Slc35b2	-2.3523
Dapp1	3.5979																			Cul4b	-2.35178
Hist1h2bh	3.60312																			Fam55c	-2.34934
Clec1b	3.63182																			LOC680222	-2.34795
Ninj1	3.65144																			RGD1305713	-2.34746
Gabra1	3.65149																			Fam136a	-2.34709
Smox	3.65971																			Rras	-2.34513
Sod2	3.66035																			Dcaf6	-2.34386
Kdr	3.67588																			Eef2k	-2.34382
Fgl2	3.6952																			Ube3a	-2.34115
Atg4b	3.70585																			Ruvbl2	-2.3391
LOC100233176	3.7119																			Sept9	-2.33696
Myl9	3.71735																			Ifrd2	-2.33656
Impad1	3.72383																			RGD1309762	-2.33451
Ppfibp2	3.72914																			Rfwd3	-2.33424
Ttyh3	3.73853																			Klhdc1	-2.33377
Itgb1	3.75489																			RGD1565096	-2.33249
Tex2	3.78317																			Xylt2	-2.32766
Jazf1	3.78547																			Ivd	-2.32757
Ints9	3.80587																			Ciapin1	-2.32717
Tes	3.81645																			Arhgap4	-2.32223
G6pc3	3.81749																			Sin3a	-2.32024
C1galt1	3.83273																			Dlat	-2.3195
LOC690035	3.83885																			Prkd3	-2.31923
LOC290595	3.84325																			Slc25a46	-2.31735
LOC683844	3.8531																			Stmn1	-2.31576
Wwtr1	3.85449																			Ifi27	-2.31544
Prkcq	3.85571																			Nmnat3	-2.31519
Leprot	3.86218																			Wars	-2.31494
Cpne8	3.86755																			Zcchc24	-2.31423
Myh9	3.89517																			Pik3r4	-2.31089
Abtb1	3.89818																			Larp5	-2.31075
Ppm1l	3.90173																			Add3	-2.3088
LOC690789 /// Oaz2	3.93502																			Ska2	-2.30875
Usp46	3.93752																			Ifi35	-2.30758
F5	3.93841																			Igh-6 /// LOC314509	-2.30093
Slc40a1	3.94398																			Pigo	-2.29928
Nup62cl	3.95085																			Stap1	-2.29684
Ppbp	3.96648																			Cap1	-2.29654
Aig1	3.9954																			Cr2	-2.29401
Ap3s1	3.99809																			Coro1c	-2.29341
Pink1	4.03126																			Vps29	-2.2931
RGD1559612	4.04391																			RGD1562582	-2.29116
Nlk /// RGD1561440	4.05116																			Sdccag3	-2.29105
Ano6	4.08165																			Sccpdh	-2.2904
Rab26	4.09427																			Hip1	-2.29013
Aph1b	4.10111																			Krcc1	-2.28975
Oaz2	4.10742																			Rps6ka1	-2.28742
Treml1	4.12251																			LOC690349	-2.28684
Pttg1ip	4.1353																			B3gnt1	-2.28673
Kif2a	4.15257																			Fam76b	-2.2825
RGD1307493	4.1639																			Zmynd8	-2.28099
Tspan5	4.16706																			Atp6v1a	-2.28032
Arl5a	4.17529																			Pycard	-2.28017
Rbpms2	4.18172																			MGC112883	-2.27857
Stx11	4.18538																			RGD1309138	-2.27792
Sin3b	4.18946																			Golgb1	-2.27772
Sin3b	4.1898																			Trappc6b	-2.27748
LOC683460	4.19429																			Tjp1	-2.27701
Ctnna1	4.19764																			LOC682988	-2.27678
Atpif1	4.20226																			Zmym6	-2.27553
Fyco1	4.2083																			LOC500013 /// LOC680260 /// RGD1561472 /// Samd9l	-2.27492
Ppp1r3d	4.21841																			Papola	-2.27464
Kcns3	4.22375																			Preb	-2.27305
Gata1	4.23225																			RGD1305235	-2.27245
RGD1306058	4.24224																			Prr5l	-2.27121
St6galnac3	4.25944																			RGD1359380	-2.27113
Aktip	4.26949																			Igj	-2.27108
Chn1	4.29311																			LOC684035	-2.27065
Ddit3	4.2981																			Cybasc3	-2.27025
Tuba4a	4.29906																			Traf3	-2.27024
Ptpn11	4.30475																			LOC500420	-2.26958
Slc24a4	4.31017																			Scd1	-2.26861
Ilk	4.31912																			Psmg2	-2.26806
Pgcp	4.32022																			RGD1305500	-2.2678
Bre	4.32325																			Irf2bp1	-2.26664
Cd9	4.34568																			Gcnt1	-2.26629
Mapk1	4.35065																			Sfrs3	-2.26587
Timp3	4.35876																			Men1	-2.26562
RGD1566220	4.36466																			Car1	-2.2652
Chst12	4.36942																			Myh2	-2.26455
RGD1560925	4.38991																			LOC360570	-2.26451
Tln1	4.40459																			RGD1305713	-2.26305
Smox	4.41279																			Prmt2	-2.26302
Sh3yl1	4.41422																			Dnajb14	-2.26242
Prkar2b	4.41594																			Gtf2h4	-2.26226
Tpm4	4.43476																			Ccr6	-2.26129
Gsr	4.45519																			Fkbp1a	-2.25914
Triap1	4.46768																			Coro1b	-2.25902
Pacrg	4.48423																			Snx25	-2.25778
Smg5	4.48775																			Hemk1	-2.25743
Stim1	4.50275																			Tcf19	-2.25713
Chchd3	4.5089																			Nrf1	-2.2565
Gatad1	4.51076																			Glg1	-2.25284
Vash1	4.52069																			Sephs1	-2.25247
Serpini1	4.52854																			Tshz1	-2.24834
Asap1	4.52904																			Mri1	-2.2476
Phka2	4.53137																			Csnk2a1	-2.24522
Slmap	4.54836																			Ate1	-2.245
Pdlim1	4.54993																			Mterfd1	-2.24443
LOC683844	4.55528																			RGD1306148	-2.24294
Prtfdc1	4.57025																			Cpsf2	-2.2426
Eif4ebp1	4.57378																			Cdca7	-2.24147
Cnst	4.57788																			Flad1	-2.23837
Rtn4	4.5858																			Nrm	-2.23743
Atox1	4.62944																			Pard6b	-2.23558
Mrps18c	4.63743																			Grhpr	-2.23274
LOC300024 /// Ly6al /// Ly6c	4.65345																			Ube3a	-2.23145
Bicd2	4.67013																			Fam53b	-2.23121
Actn1	4.67532																			Ermp1	-2.23052
Cyb5r4	4.67807																			Pde6d	-2.23014
Stom	4.67954																			Pigx	-2.22932
Ppif	4.69537																			Hip1	-2.22889
Ssu72	4.71377																			Garnl1	-2.22873
Sod2	4.71808																			Ywhag	-2.22823
Odc1	4.71935																			Parp11	-2.22637
Nfe2	4.72009																			Eea1	-2.22532
Dynll2	4.73155																			Slc25a1	-2.22409
Tmem205	4.73556																			Cnpy4	-2.22275
Mtmr7	4.75273																			Cugbp1	-2.22266
Myct1	4.76363																			Fasn	-2.2219
Stim1	4.76985																			RGD1305537	-2.21847
Ptpla	4.78343																			Car2	-2.21811
Dapp1	4.79461																			Sema3g	-2.21348
Bcas3	4.80421																			Wipf1	-2.21302
F13a1	4.8296																			Trip10	-2.21133
Plp1	4.84388																			Slc7a7	-2.21094
Mylk	4.84427																			Pgp	-2.21065
Uba7	4.85518																			Fbxl14	-2.21032
Rit1	4.85755																			Nsdhl	-2.20998
Bcas3	4.86509																			Fam117a	-2.20962
Dnaja4	4.87557																			Znf287	-2.2077
Gsk3b	4.93402																			RGD1309543	-2.20654
Kctd1	4.93976																			Dci	-2.20553
Inpp5a	4.94374																			Ppil1	-2.20322
Tax1bp3	4.95169																			Nmi	-2.20307
Skap2	4.96432																			Cln6	-2.20213
Rb1	4.96737																			Phf14	-2.2018
Tal1	4.98355																			Sptlc1	-2.20175
Parm1	5.00543																			Mkks	-2.19947
Bnip3	5.00545																			Dhrs3	-2.19806
Parvb	5.01039																			Lactb2	-2.19712
Pkm2	5.05357																			Isoc1	-2.1935
Adk	5.06933																			Mthfs	-2.19127
Ubash3b	5.07585																			Cops7a	-2.19047
Gatad1	5.10836																			Hnrnph3	-2.18961
Zfp278	5.11177																			Fli1	-2.18927
Smpd1	5.1246																			Lpar6	-2.18913
Gorasp2	5.14565																			LOC685045	-2.18877
Sav1	5.15684																			Nme6	-2.18868
Clu	5.15733																			Sars2	-2.18866
Asap1	5.16321																			Btbd12	-2.18807
Slc44a1	5.20013																			Gcdh	-2.18799
Ccs	5.24109																			Acvr1	-2.18771
F11r	5.26089																			RGD1306583	-2.18507
Slc40a1	5.26282																			Galm	-2.18447
Cybrd1	5.27945																			Insig2	-2.18305
Mrvi1	5.28024																			Brwd2	-2.18073
Gas2l1	5.28314																			Ap3m1	-2.17951
Nck2	5.28876																			Fktn	-2.17853
Osbpl1a	5.29466																			Trappc10	-2.17481
Nrgn	5.29798																			Mlh1	-2.17475
Pcmt1	5.30165																			LOC100360077	-2.17447
Src	5.3105																			Yme1l1	-2.17273
Abi2	5.32983																			Erf	-2.17194
Pla1a	5.36593																			Cxxc5	-2.17096
Nt5c3	5.38017																			Arfrp1	-2.1706
Mrps18c	5.39245																			RGD1304592	-2.16961
Adk	5.39665																			Fam176b	-2.16944
Mmrn1	5.39912																			Rcbtb1	-2.16757
Kif2a	5.40021																			Ostc	-2.16742
Dlgap2	5.41005																			LOC100363351	-2.16652
Tesc	5.42414																			RGD1310877	-2.16527
Slc44a1	5.43039																			Glt25d1	-2.16436
Ppfia4	5.44621																			Rbm38	-2.16419
Pla2g12a	5.45094																			Mut	-2.16402
Hist1h3f	5.45363																			Gne	-2.16307
Meis1	5.46202																			Adi1	-2.16091
Osbpl1a	5.46429																			Sumf2	-2.15589
Morc4	5.46455																			Map6	-2.15583
Sv2a	5.48542																			LOC300225	-2.15463
Rasgrp3	5.49789																			Parp1	-2.15281
Pcmt1	5.49804																			RGD1560398	-2.15229
Gsn	5.51126																			Taz	-2.15079
Me1	5.51435																			Acsl3	-2.14731
Atf5	5.51607																			Hddc3	-2.14688
Tmem140	5.51963																			Sec23ip	-2.14636
Evi2a	5.52277																			Sorl1	-2.14623
P2ry12	5.54999																			RGD1563941	-2.14528
Gdpd2	5.55269																			Mfsd3	-2.14525
Kif2a	5.57465																			Znf710	-2.14505
Vwf	5.58018																			Oma1	-2.14494
Arhgap10	5.58845																			Rras2	-2.14374
Clec4f	5.60081																			RGD1305592	-2.14235
Rptor	5.61531																			Fam8a1	-2.14232
Sv2a	5.61689																			Afmid	-2.14044
Tpm2	5.6218																			Cd22	-2.13997
Smpdl3b	5.63285																			Pnpla6	-2.13912
Fbxo23	5.6355																			Cap1	-2.13795
Crim1	5.66329																			Casc5	-2.13777
Dnaja4	5.69114																			Htatip2	-2.13763
Lpin2	5.69941																			Ets1	-2.13721
LOC363410 /// Rab27b	5.71743																			Acyp1	-2.1366
Bcmo1	5.73242																			Usp4	-2.13395
Slc2a4	5.73675																			Tpst1	-2.13255
Col4a1	5.7434																			RGD1359158	-2.13095
Gucy1a3	5.76211																			Ahcyl1	-2.13013
Slc22a23	5.78665																			Zbtb8os	-2.12885
Slc18a2	5.79437																			Taf9	-2.12844
Prss35	5.82155																			LOC684841	-2.12656
LOC100363228	5.8277																			Rarb	-2.12568
P2rx1	5.83552																			Rhot2	-2.12386
Slc40a1	5.85413																			Cd38	-2.12361
Sap30l	5.86375																			RGD1308470	-2.12285
Nckap1	5.86376																			Slc35d2	-2.12266
Sass6	5.86817																			Vamp5	-2.12229
Tspan9	5.87919																			Lkap	-2.12218
Nid67	5.88																			LOC257650	-2.12217
Gata3	5.90204																			Zranb2	-2.12213
Kcnab1	5.91028																			Sept9	-2.1201
Epdr1	5.94595																			Atp11b	-2.11844
Lyve1	5.9516																			Ap2b1	-2.11658
Me1	5.96272																			LOC363188	-2.11634
Ccdc92	5.98534																			Itsn1	-2.11618
F13a1	5.99325																			MGC72974	-2.11601
Mfsd6	6.00229																			Fnbp1	-2.11334
C2cd2l	6.0076																			Ube2d1	-2.113
LOC100365743 /// Lyl1	6.03117																			Spsb2	-2.11284
Rbm11	6.03201																			Exosc5	-2.11253
Nckap1	6.0454																			Atp5c1	-2.1091
Ptgs1	6.09471																			Pdhx	-2.10907
Dennd2c	6.09562																			Hadha	-2.10839
Xpo5	6.14487																			Lypla1	-2.10777
Smg5	6.15009																			Cyhr1	-2.10734
Ptplad2	6.18498																			Abhd1	-2.10678
rCG_24939	6.20179																			Sav1	-2.10555
Stau2	6.22354																			Fam102b	-2.10501
Gata3	6.23218																			Fam111a	-2.10445
Gsta3	6.24819																			Ndufa3	-2.10407
Gp1bb /// Sept5	6.25928																			LOC100362321	-2.1038
Kcnab1	6.2687																			Yme1l1	-2.10354
Cbln2	6.27388																			Commd10	-2.10344
Bgn	6.29531																			Cd8a	-2.1032
Hspc159	6.31689																			Stip1	-2.10295
Stk4	6.32075																			Pip5k1c	-2.10246
Clec9a	6.38792																			LOC100363606	-2.10152
Hpse	6.38939																			Fdxr	-2.10118
Dlgap4	6.41541																			Klrk1	-2.09948
Dnaja4	6.43496																			Txndc9	-2.09658
Ube2e2	6.45141																			Dtnbp1	-2.09508
Ret	6.4624																			LOC684996	-2.09472
Egln3	6.46583																			Man1a1	-2.09382
Ptplad2	6.48183																			Minpp1	-2.09264
Ceacam1 /// Ceacam10	6.49081																			Ube2l3	-2.09262
Fhl1	6.51514																			Ecop	-2.09262
LOC501046	6.53571																			Tube1	-2.09067
Rnf103	6.5901																			Vash2	-2.08985
Tubb2b	6.62344																			Sgk196	-2.08974
Uba7	6.70618																			Ehbp1l1	-2.08952
Cd151	6.70792																			Decr1	-2.08931
F2rl2	6.74774																			Fam120b	-2.08801
Gp9	6.75375																			Mrpl17	-2.08794
Serpini1	6.76009																			Gbf1	-2.08778
Akt3	6.78273																			Tpp1	-2.08585
Nup62cl	6.78479																			Itpa	-2.08529
Acer2	6.79099																			Synj2bp	-2.08522
Nucb2	6.82968																			Gspt1	-2.08494
Tpd52l1	6.84691																			LOC363188	-2.08452
Mid1	6.84786																			Rnf5	-2.08435
Hspc159	6.85761																			Igj	-2.08003
Itga6	6.88589																			Dcps	-2.07813
Mmd	6.90376																			Arhgef3	-2.07777
LOC100363275	6.90441																			Hdac10	-2.07731
Cxxc4	7.09222																			Msl2l1	-2.07601
Ttc27	7.1546																			Ranbp10	-2.07359
Bbs9	7.16759																			Pde6h	-2.07293
Serpinb6a	7.20352																			Itgad	-2.0728
Slc24a3	7.20625																			Lsm2	-2.07271
Astn1	7.25373																			Fam179b	-2.07242
Rpap1	7.27606																			LOC100363855	-2.07135
Gmpr	7.27673																			Ncbp1	-2.07063
Stxbp1	7.28676																			Rcor1	-2.07004
LOC100364190 /// LOC500105	7.2871																			Tmem126b	-2.06888
Fhl1	7.30184																			Reep4	-2.06821
Rhag	7.35432																			Ephx1	-2.0678
Clip2	7.39748																			LOC500974	-2.06546
Pls1	7.39939																			Fubp1	-2.06424
LOC682105	7.40111																			Mpi	-2.06393
Stxbp1	7.48156																			Pik3r6	-2.06337
Abcc4	7.52274																			Rcbtb2	-2.06201
Slc18a2	7.54502																			Gosr1	-2.06181
Pam	7.63638																			Zscan21	-2.06085
P2rx1	7.64658																			Akr7a2	-2.0605
Stau2	7.65384																			Mobkl2a	-2.06003
Opn3	7.71797																			Gcs1	-2.05896
Sema6d	7.84415																			Ube2v2	-2.05821
Alox12	7.85963																			Ttc17	-2.0581
Pltp	7.8608																			Giyd2	-2.05762
Cttnbp2nl	7.94672																			Tbc1d24	-2.05735
Trpc6	7.9713																			Aspm	-2.05647
Stau2	7.99678																			Zhx2	-2.05607
Ptpla	8.00282																			Clcn4-2	-2.056
Ogfrl1	8.03629																			Isoc2b	-2.05474
Slc1a3	8.09376																			Rap1a	-2.05398
Slc6a4	8.10043																			RGD1560601	-2.05333
Tmem117	8.20162																			Arhgap11a	-2.05079
Map1b	8.22734																			Arpc5	-2.05058
Ramp3	8.27179																			Rabep2	-2.04629
Dnah1	8.31258																			LOC680039	-2.04612
Fam183b	8.36247																			Tmem165	-2.04537
Ret	8.46757																			Nck1	-2.04518
RGD1565457	8.58481																			Ccdc127	-2.04503
Sh3bgr	8.61511																			Atrx	-2.0447
Zfp278	8.67723																			Plxnb2	-2.04449
Lyve1	8.87889																			Kifap3	-2.04395
Crim1	8.88884																			Kcnk6	-2.04392
Bglap	9.21197																			Naaa	-2.04169
Large	9.59437																			Agpat4	-2.0404
Tyro3	9.83028																			Ksr1	-2.03945
Sftpd	10.0711																			IgG-2a /// Igha /// LOC100360169 /// LOC100360329 /// LOC100360822 /// LOC100362271 /// LOC678969 /// LOC686380 /// RGD1565478	-2.03804
Nrg1	10.1026																			Klrd1	-2.03704
RGD1562629	10.186																			Ccdc97	-2.03637
RGD1559643	10.6211																			Gpcpd1	-2.03614
Ston2	10.741																			Cdc26	-2.03574
Angpt1	11.5869																			Trim27	-2.03541
Lgals2	11.7359																			Mobkl3	-2.03533
Xk	12.1304																			Clec4a3	-2.03511
LOC100365770	12.5295																			March6	-2.03478
																				Banf1	-2.03474
																				Slc7a6	-2.03421
																				Bfar	-2.03347
																				Csk	-2.03258
																				Zfp105	-2.03254
																				Zfp653	-2.03253
																				RGD1308143	-2.03235
																				Xylt2	-2.0313
																				Parg	-2.03107
																				Elk3	-2.03083
																				Etfb	-2.02829
																				LOC100302372	-2.0277
																				Rad50	-2.02733
																				RGD1562351	-2.02444
																				Nt5e	-2.02422
																				Ccdc75	-2.02382
																				Dram2	-2.02347
																				Ufsp2	-2.02317
																				Ormdl2	-2.02225
																				Osbpl3	-2.02221
																				Zap70	-2.02219
																				Fshb	-2.02141
																				Fpgt	-2.02124
																				Cisd3	-2.02045
																				RGD1309482	-2.0197
																				Tpm1	-2.01853
																				Mrps28	-2.01814
																				Lgals8	-2.01753
																				Usp9x	-2.0157
																				Ubl4	-2.01504
																				Cpsf3	-2.01407
																				RGD1311300	-2.01355
																				Slc10a3	-2.01349
																				Bank1	-2.01349
																				Ap1m1	-2.0113
																				Znf507	-2.01022
																				Irf2	-2.00964
																				Tbc1d10c	-2.00878
																				Hip1	-2.00823
																				Slc27a2	-2.00789
																				Rrbp1	-2.00743
																				Hnrnpu	-2.00587
																				Slc25a46	-2.00575
																				Ptpn1	-2.00553
																				Apeh	-2.00299
																				Mov10	-2.00161
																				Mia	-2.00053
																				Ttrap	2.00198
																				Cd69	2.00255
																				Rac1	2.00428
																				LOC100363539	2.00471
																				Fip1l1	2.00517
																				Batf	2.00625
																				Fbxl3	2.00761
																				Oraov1	2.0084
																				Mnt	2.00886
																				Tsr2	2.00922
																				Cops8	2.01042
																				Bnip2	2.01183
																				Xpo4	2.01224
																				Btbd1	2.0125
																				Elk4	2.01421
																				Rnf6	2.0154
																				Rab20	2.0169
																				Clk4	2.01733
																				Crkrs	2.01785
																				Pgbd5	2.01823
																				S100a9	2.02163
																				Zhx1	2.02213
																				Ube2a	2.02426
																				Dhx8	2.02582
																				Clp1	2.0261
																				Vps37b	2.02707
																				Commd2	2.02928
																				Clp1	2.0315
																				Zfp828	2.03168
																				Ctla2a	2.03208
																				Nae1	2.03393
																				Prpf38a	2.03496
																				Atg16l1	2.03509
																				Stard4	2.03548
																				Fam175b	2.03703
																				Actr1b	2.03764
																				Rsbn1l	2.03812
																				Usp36	2.0382
																				Twistnb	2.03825
																				Pip5k1a	2.0386
																				Gpbp1	2.04037
																				Dusp16	2.04216
																				Anapc10	2.04238
																				Nfkbie	2.04248
																				Nupl1	2.04309
																				Wbp11	2.04354
																				Ptplad2	2.04434
																				Ik /// Wdr55	2.04522
																				Gla	2.04615
																				Mbd1	2.04632
																				Kif15	2.04876
																				Orc6l	2.04949
																				Csnk1d	2.05321
																				RGD1308048	2.05457
																				Tlk2	2.05503
																				LOC686999	2.0563
																				Gabarapl1	2.05823
																				Klhdc3	2.05911
																				Wdr74	2.06015
																				Slc31a1	2.06038
																				Wsb1	2.06078
																				LOC500034	2.06119
																				RGD621098	2.06129
																				Serpinb1a	2.06222
																				Mterfd2	2.06297
																				Tollip	2.06431
																				Ppid	2.06457
																				Nup155	2.06751
																				Ipmk	2.07108
																				Txndc11	2.07203
																				MGC94190	2.07216
																				Gabarapl2	2.07312
																				Dhx38	2.07357
																				Taf11	2.07788
																				Marcks	2.07942
																				Slc25a36	2.0801
																				Cry2	2.08071
																				Ppp3r1	2.0811
																				Cxxc1	2.08549
																				Med21	2.08554
																				Peli1	2.08573
																				Txnrd1	2.08599
																				Ifng	2.0862
																				Pacrgl	2.0877
																				Rnf146	2.09048
																				Ifngr1	2.09351
																				Ube2d3	2.09353
																				Snap29	2.10193
																				Wdr26	2.102
																				Eif1ad	2.10299
																				Gabarapl1	2.10303
																				LOC100360419 /// RGD1311723	2.1038
																				Zc3h13	2.10531
																				Spsb3	2.10533
																				C1d	2.10564
																				Dcaf17	2.10818
																				Ngrn	2.10837
																				LOC690734	2.11103
																				Klhdc3	2.11323
																				Krit1	2.11348
																				Exoc5	2.11418
																				Riok1	2.11462
																				Dhx36	2.1148
																				Mt1a	2.11633
																				Srrm1	2.11807
																				Slc24a3	2.11903
																				Atg2a	2.11993
																				Ccdc55	2.12128
																				Rbm17	2.12208
																				Dynll2	2.12397
																				Pgs1	2.12467
																				Sox4	2.12617
																				Tle4	2.12862
																				Gtpbp10	2.13063
																				Cenpl	2.13447
																				Fam134b /// Znf622	2.13501
																				Med21	2.13518
																				Abt1	2.13584
																				Slc38a2	2.13621
																				Marcks	2.13775
																				Vcan	2.14169
																				Ythdf1	2.14313
																				Polr2d	2.14369
																				Hadha	2.14446
																				RGD1562079	2.14466
																				Ankra2	2.1472
																				Zfp157	2.14756
																				Rnf145	2.15116
																				Caprin1	2.15166
																				Glrx1	2.15214
																				Gtf3c3	2.1529
																				Vhl	2.15326
																				Crem	2.15407
																				Sfrs11	2.15799
																				Nup153	2.15934
																				Hspa5	2.16157
																				LOC683077	2.16331
																				Stk38l	2.16406
																				Trim26	2.16477
																				Vcan	2.16522
																				Smpd4	2.16548
																				Cirbp	2.16603
																				RGD1563888	2.16826
																				Clk1	2.16878
																				Gtf2f1	2.16887
																				Cirbp	2.1693
																				Hars	2.16959
																				Chchd10	2.1715
																				RGD1565672	2.17229
																				Pdha1	2.17493
																				Ppbp	2.17522
																				Casp8ap2	2.17542
																				Cpsf7	2.17576
																				Mphosph10	2.17636
																				Il6st	2.17662
																				Tomm20	2.18172
																				Mdm2	2.18239
																				Mrpl32	2.18373
																				Ube2g2	2.1842
																				Nol10	2.18548
																				RGD1311164	2.18551
																				Kpna1	2.18609
																				Dicer1	2.18776
																				Fastkd3	2.18897
																				Dusp12	2.19179
																				Cdk7	2.19296
																				Zfp68	2.19378
																				Stfa2l3	2.19498
																				Atg12	2.19576
																				Zfyve1	2.19607
																				Arf6	2.19816
																				LOC688637	2.19926
																				Tnip1	2.2003
																				Dhx36	2.20293
																				Tmem135	2.20352
																				Tra2b	2.20522
																				Tmbim4	2.2067
																				Nup155	2.20869
																				Usp14	2.2141
																				Sfrs3	2.21441
																				Bclaf1	2.21779
																				Insig1	2.21908
																				Surf6	2.22179
																				Hnrpd	2.22439
																				Gart	2.22493
																				Ubap1	2.22606
																				Mgea5	2.22658
																				Tada1l	2.22685
																				Znf593	2.22691
																				Slu7	2.23123
																				Rela	2.23162
																				Dbr1	2.23474
																				Pdha1	2.23584
																				Snx16	2.23648
																				Cdc42se2	2.24101
																				Dennd4b	2.24232
																				Zfp91	2.2434
																				Tor1aip2	2.24664
																				Csnk1d	2.24851
																				Sdpr	2.25231
																				Taf9	2.25268
																				Rbm16	2.25276
																				Prkar1a	2.25347
																				RGD1307983	2.25407
																				Mthfd2	2.25566
																				Rchy1	2.25832
																				Pde12	2.25834
																				Pde2a	2.26144
																				Ykt6	2.26357
																				Gtf2h1	2.26378
																				Usp3	2.26549
																				Dpm1	2.2663
																				Pde3b	2.26748
																				Rps6kc1	2.26824
																				Tspyl1	2.27017
																				Arhgap1	2.27167
																				Ankrd37	2.27219
																				Grpel1	2.27263
																				Zcchc10	2.27714
																				Sesn1	2.27776
																				RGD1359616	2.28394
																				Rassf3	2.28415
																				Nid67	2.28535
																				Irf1	2.28595
																				Mgea5	2.28633
																				Slu7	2.28718
																				Smarca5	2.28773
																				LOC502894	2.28947
																				Cab39	2.29241
																				Ppil4	2.29496
																				Rbm39	2.29564
																				Mapk6	2.29624
																				Bcas3	2.29642
																				Mier1	2.29806
																				Ptger2	2.30232
																				Vipr1	2.3049
																				Itgb1bp1	2.30525
																				Klhl36	2.3057
																				Purb	2.30669
																				Fbxo33	2.30707
																				Papolg	2.30743
																				Il4ra	2.30804
																				Arl8b	2.3093
																				Rab9a	2.31024
																				Rgs1	2.31396
																				Rbm39	2.31566
																				Otud4	2.3159
																				Fam117b	2.31675
																				Topors	2.318
																				Luc7l	2.32137
																				Zfp91	2.32141
																				Hsf2	2.32176
																				Cisd2	2.32397
																				Prps1	2.32593
																				RGD1306862	2.32822
																				Cd55	2.33373
																				Arih2	2.33541
																				LOC100364165	2.34033
																				Azi2	2.34045
																				Psmc6	2.34094
																				Fbxo33	2.34484
																				Atg12	2.34667
																				Mrps31	2.34787
																				Dpm1	2.34916
																				Senp5	2.34924
																				Smarca5	2.35004
																				Cebpz	2.35042
																				LOC685405	2.35248
																				Crem	2.35398
																				Smarcad1	2.354
																				Slc35e1	2.36243
																				Rnf19a	2.36297
																				Stx6	2.36303
																				Fundc2	2.36504
																				Apbb2	2.36767
																				LOC100363065	2.37303
																				Hnrpdl	2.37632
																				Slc7a1	2.37702
																				Arih1	2.37979
																				Rab5a	2.38485
																				Sat1	2.38752
																				Ptrh2	2.39289
																				Ptp4a1	2.39444
																				Crem	2.39654
																				Uck1	2.39813
																				Nop56	2.40048
																				Dnajb1	2.40132
																				Jarid1a	2.40534
																				Exoc5	2.40554
																				Med17	2.40591
																				Luc7l	2.40651
																				Nup98	2.40652
																				Net1	2.41315
																				S100a8	2.41401
																				Zswim4	2.42331
																				Sgk1	2.42401
																				Ifngr2	2.42548
																				LOC100359995	2.42595
																				Pdcl3	2.42881
																				Lilrb3l /// LOC683463 /// LOC690948	2.43144
																				Ppp2r2a	2.43502
																				Il6st	2.43545
																				Nus1	2.43727
																				Cdc16	2.43806
																				Wdr26	2.45707
																				Idi1	2.45771
																				Prdm2	2.4706
																				Tra2a	2.47127
																				Rabggtb	2.47187
																				Sec63	2.472
																				RGD1359529	2.47212
																				Rin2	2.479
																				Foxo1	2.48133
																				Wbscr16	2.48229
																				Mrpl44	2.48529
																				RGD1308430	2.49143
																				Akirin2	2.49219
																				Ddx20	2.49359
																				Tbk1	2.49459
																				LOC64038	2.49722
																				Ranbp2	2.49908
																				Wdr45l	2.5073
																				Tatdn2	2.51221
																				Abhd13	2.51596
																				Rab20	2.51914
																				Dyrk2	2.52194
																				Crkrs	2.53007
																				RGD1311188	2.53225
																				Jmjd1c	2.53849
																				Pacrgl	2.53949
																				Cox18	2.54326
																				Fbxo33	2.54945
																				Tnfsf9	2.5518
																				Pus3	2.55497
																				Arrdc2	2.55599
																				Rlim	2.56127
																				Dtx2	2.56379
																				Pde4b	2.56569
																				Rbm18	2.5672
																				Uspl1	2.57488
																				Rpp14	2.57532
																				Mki67ip	2.57795
																				Fastkd2	2.5783
																				Nfkbib	2.57917
																				Cdc27	2.58299
																				RGD1561878	2.58453
																				Vcpip1	2.5854
																				Stt3b	2.58833
																				Tra2b	2.59206
																				Smarce1	2.5929
																				Hlx	2.593
																				Znrd1	2.59346
																				RGD1309188	2.59437
																				LOC100363783	2.5945
																				Prps1	2.59528
																				Alg10	2.59691
																				Crebbp	2.60098
																				Zfp91	2.60919
																				Otud1	2.61243
																				Smndc1	2.61709
																				Ndufaf4	2.62406
																				Smndc1	2.62487
																				Nip7	2.63763
																				Alkbh	2.64133
																				Nfkbia	2.64341
																				Nup54	2.64386
																				March5	2.64612
																				Sbsn	2.64864
																				Bckdha	2.64878
																				B3galt5	2.64955
																				Rfc3	2.65229
																				Slc30a4	2.65353
																				Twistnb	2.65448
																				Bag3	2.65793
																				Slc7a1	2.66361
																				Zc3hc1	2.66572
																				Cpsf7	2.66672
																				Smad7	2.66996
																				Nrbf2	2.68454
																				Pcgf3	2.68613
																				Strap	2.68871
																				Plaur	2.68954
																				Ccnl1	2.6926
																				Derl1	2.69841
																				Rbm17	2.69994
																				Fam133b	2.70079
																				Cyp2s1	2.70816
																				LOC691918	2.7085
																				RGD1311723	2.71093
																				Ptger2	2.71238
																				Gjb2	2.71704
																				Rbm34	2.72472
																				Prkaa1	2.72755
																				Ggnbp2	2.73958
																				Hectd1	2.74249
																				Msl3l2	2.74766
																				LOC691918	2.74783
																				Bxdc2	2.75588
																				LOC684258	2.77159
																				Gtpbp6	2.78212
																				Mtmr10	2.78243
																				Znf746	2.79336
																				Zfp68	2.79856
																				Faf2	2.80195
																				Rnmt	2.8036
																				Azin1	2.80996
																				Bbc3	2.81086
																				Ogdh	2.81424
																				Etaa1	2.81504
																				Anapc10	2.81591
																				Mtpap	2.82814
																				Taf1d	2.82966
																				Tbc1d15	2.83003
																				Odc1	2.84267
																				RGD1308517	2.84351
																				Cblb	2.84639
																				Alg13	2.85225
																				Irs2	2.86235
																				LOC690806	2.88236
																				Per1	2.88472
																				Cct8	2.88559
																				Gpbp1	2.88574
																				Rsrc2	2.88621
																				Rab14	2.88772
																				Jun	2.88972
																				Ier5	2.89361
																				Nfkb2	2.89721
																				Tp53inp2	2.89748
																				Adam19	2.90058
																				Fam160b1	2.90067
																				Klf10	2.90409
																				LOC688018	2.9168
																				Zfp281	2.91894
																				Senp5	2.92047
																				Oaf	2.92666
																				Pik3ip1	2.9338
																				Far1	2.94032
																				Tfip11	2.94169
																				Arid3b	2.94266
																				Smchd1	2.94571
																				Zfand2a	2.94622
																				Kctd5	2.94936
																				Slc7a6os	2.95392
																				Pi4k2a	2.95477
																				Tmed5	2.95498
																				Ggct	2.95531
																				Edem1	2.9651
																				March5	2.97116
																				Tor1aip2	2.98465
																				Rbm7	2.98996
																				Etf1	2.99459
																				Ccl3	2.999
																				Mtmr10	3.00056
																				Ikzf5	3.01569
																				Gramd3	3.01658
																				Srfbp1	3.02112
																				Cflar	3.02247
																				Plekha3	3.02352
																				Fam133b	3.02834
																				LOC494529	3.02898
																				Trmt6	3.03641
																				Gramd3	3.04227
																				Utp18	3.0474
																				LOC686547	3.05801
																				Alkbh	3.05818
																				Aqr	3.05883
																				Cxcl10	3.06252
																				RGD1566085	3.06433
																				Mbp	3.06733
																				Rsrc2	3.06913
																				Son	3.07913
																				Hif1a	3.07933
																				Zfp330	3.08227
																				Il1b	3.08387
																				Map3k8	3.0868
																				Ikzf5	3.09249
																				LOC361985	3.09593
																				Znf503	3.09817
																				Gorab	3.10984
																				Twistnb	3.1181
																				Ddit3	3.12756
																				Rbm22	3.14887
																				LOC290577	3.15907
																				Tmem87b	3.17815
																				Mdm2	3.17899
																				Med6	3.18219
																				Cdadc1	3.19217
																				Klf9	3.20321
																				Spag9	3.20887
																				Wdr43	3.21001
																				Blzf1	3.22636
																				Cd83	3.24217
																				Klf11	3.25255
																				Cenpk	3.25524
																				Fnbp4	3.2628
																				Ppp1r2	3.26387
																				Trib2	3.26676
																				RGD1560601	3.2758
																				Sh2d2a	3.27581
																				Dd25	3.27909
																				Pcif1	3.29328
																				Fhl2	3.29664
																				Traf3	3.34563
																				Klhdc2	3.35613
																				Rdx	3.35878
																				Nat13	3.3645
																				Ccdc49	3.36599
																				Camta1	3.37138
																				Rasd1	3.37376
																				Golt1b	3.39252
																				Fam120b	3.39765
																				Med4	3.39921
																				Jun	3.41216
																				Rdx	3.41284
																				Glrx1	3.41535
																				Trib3	3.43074
																				Nap1l5	3.43509
																				Snip1	3.44524
																				Sfrs12	3.46398
																				Gnl3	3.46566
																				Abhd5	3.47423
																				Ass1	3.50553
																				Rbm5	3.50778
																				Eaf1	3.51452
																				Gadd45a	3.52264
																				Cdkn1a	3.53349
																				RGD1563309	3.53419
																				Utp15	3.53649
																				RGD1303142	3.54989
																				LOC100364467	3.57751
																				Zc3h12a	3.5795
																				Mtf1	3.58732
																				Pmpcb	3.62832
																				Znhit3	3.64483
																				Trib2	3.6545
																				Alkbh	3.65688
																				Cpa3	3.66389
																				Ulk1	3.66417
																				Cpd	3.66518
																				Pofut2	3.6762
																				Znf503	3.6811
																				Snap23	3.69821
																				Rnf138	3.74131
																				Rbm47	3.7422
																				Trmt6	3.75864
																				Sptlc1	3.75924
																				Donson	3.77952
																				Dnajc5	3.79031
																				Ythdf1	3.80578
																				Fem1b	3.82967
																				Sdc4	3.85596
																				Abhd10	3.87021
																				Ccdc59	3.87325
																				Faf2	3.87818
																				Tigd3	3.92477
																				Zfp91	3.93578
																				Ube2j1	3.9468
																				Maml1	3.96318
																				Icam1	3.96899
																				Ckap2	4.00169
																				Tbc1d15	4.00233
																				Tmem39a	4.03467
																				Smad5	4.06983
																				Cbll1	4.08184
																				LOC682033	4.10519
																				LOC100361182	4.11408
																				Fem1b	4.12545
																				Camkk2	4.13496
																				Ctsl1	4.15133
																				Tubb6	4.21851
																				Fhl2	4.22784
																				Nr4a3	4.23609
																				Cul5	4.23984
																				Birc3	4.35064
																				Jun	4.43367
																				RGD1310794	4.44244
																				Sco1	4.44853
																				Cdc42se2	4.47806
																				Zbtb43	4.53347
																				Nr1d2	4.5437
																				Ppig	4.67655
																				Plekha3	4.68365
																				Tra2a	4.72035
																				Syf2	4.73443
																				Icos	4.81956
																				Cdadc1	4.84673
																				Cand1	5.01992
																				Sec3l1	5.0373
																				LOC690000	5.09413
																				N4bp1	5.11947
																				Crem	5.21216
																				Mbip	5.29642
																				RGD1310862	5.30689
																				Nmb	5.35177
																				Chrne	5.84404
																				Rybp	6.10934
																				Cd63	6.54258
																				Klhdc2	6.60823
																				Bcl3	6.60856
																				RGD1560020_predicted	6.79749
																				Cks2	6.8948
																				Herpud1	7.15781
																				Dctn6	7.61496
																				Gadd45b	7.83378
																				Ctgf	9.78097
																				Tspan12	12.5778
																				Traf6	17.5049
																				Il1r2	20.4365

## Sheet: MS_A2CIA_B
Category	Term	Count	%	PValue	Genes	List Total	Pop Hits	Pop Total	Fold Enrichment	Bonferroni	Benjamini	FDR
GOTERM_BP_FAT	GO:0001775~cell activation	27	3.98818	4.0733e-07	NBN, TLR1, SOX4, SKAP2, IL7R, CBFB, LILRB3L, BCL11B, PPP3CB, CD2, BCL3, KLRD1, ZFP278, HELLS, RAB27A, EGR1, IL2RB, PLEK, SWAP70, STXBP1, CST3, MYH9, P2RY12, VWF, PPBP, P2RX1, LILRB3, KLRE1, TREML1	427	242	12092	3.1595	0.000948221	0.000948221	0.000712778
GOTERM_BP_FAT	GO:0007599~hemostasis	13	1.92024	3.8087e-06	F2RL2, SEPT5, PLEK, F13A1, STXBP1, P2RY12, VWF, THBD, P2RX1, PPBP, F5, GP1BB, TREML1, RAB27A	427	68	12092	5.41383	0.00883124	0.00295246	0.00666458
GOTERM_BP_FAT	GO:0050817~coagulation	13	1.92024	2.74438e-06	F2RL2, SEPT5, PLEK, F13A1, STXBP1, P2RY12, VWF, THBD, P2RX1, PPBP, F5, GP1BB, TREML1, RAB27A	427	66	12092	5.57789	0.00637129	0.00319074	0.00480225
GOTERM_BP_FAT	GO:0007596~blood coagulation	13	1.92024	2.74438e-06	F2RL2, SEPT5, PLEK, F13A1, STXBP1, P2RY12, VWF, THBD, P2RX1, PPBP, F5, GP1BB, TREML1, RAB27A	427	66	12092	5.57789	0.00637129	0.00319074	0.00480225
GOTERM_BP_FAT	GO:0042060~wound healing	20	2.95421	1.18963e-05	F2RL2, SEPT5, PLEK, F13A1, STXBP1, NINJ1, TIMP3, P2RY12, VWF, PRKCQ, THBD, P2RX1, PPBP, F5, GSN, GP1BB, MTPN, PKM2, PGCP, TREML1, RAB27A	427	174	12092	3.255	0.0273264	0.00690275	0.0208152
GOTERM_BP_FAT	GO:0030168~platelet activation	7	1.03397	4.69767e-05	P2RY12, VWF, P2RX1, PPBP, PLEK, STXBP1, TREML1	427	20	12092	9.91148	0.103638	0.0216446	0.0821722
GOTERM_BP_FAT	GO:0050878~regulation of body fluid levels	13	1.92024	0.000218401	F2RL2, SEPT5, PLEK, F13A1, STXBP1, P2RY12, VWF, THBD, P2RX1, PPBP, F5, GP1BB, TREML1, RAB27A	427	101	12092	3.64496	0.39873	0.0812904	0.381489
GOTERM_BP_FAT	GO:0046649~lymphocyte activation	17	2.51108	0.000289347	EGR1, NBN, IL2RB, SWAP70, SOX4, MYH9, IL7R, SKAP2, CBFB, BCL11B, KLRE1, CD2, PPP3CB, BCL3, KLRD1, HELLS, ZFP278, RAB27A	427	168	12092	2.86556	0.490328	0.0917939	0.505119
GOTERM_BP_FAT	GO:0010941~regulation of cell death	42	6.20384	0.000676672	LDHA, PTGS2, CLU, APH1B, FASLG, SOX4, BNIP3, TTC27, TIMP3, SRC, TRIAP1, STAT4, BCL11B, ILK, RAC1, BCL3, DNAJC5, DYRK2, RAB26, MYC, TOP2A, HELLS, RAB27A, IL2RB, TMBIM6, CST3, GZMB, CTNNA1, STAT1, STK4, DDIT3, KDR, SOD2, PPIF, ATF5, P2RX1, GSK3B, SH3KBP1, SMPD1, SORT1, PPP1R13B, PDCD6IP, ALOX12	427	689	12092	1.72624	0.793303	0.123111	1.17751
GOTERM_BP_FAT	GO:0043067~regulation of programmed cell death	42	6.20384	0.000622985	LDHA, PTGS2, CLU, APH1B, FASLG, SOX4, BNIP3, TTC27, TIMP3, SRC, TRIAP1, STAT4, BCL11B, ILK, RAC1, BCL3, DNAJC5, DYRK2, RAB26, MYC, TOP2A, HELLS, RAB27A, IL2RB, TMBIM6, CST3, GZMB, CTNNA1, STAT1, STK4, DDIT3, KDR, SOD2, PPIF, ATF5, P2RX1, GSK3B, SH3KBP1, SMPD1, SORT1, PPP1R13B, PDCD6IP, ALOX12	427	686	12092	1.73379	0.765754	0.12361	1.08457
GOTERM_BP_FAT	GO:0048589~developmental growth	14	2.06795	0.00057284	NBN, PTGS2, ZNF830, NINJ1, SMAD2, TIMP3, VWF, PRKCQ, GSN, MTPN, PKM2, CYFIP1, PGCP, LRP4	427	128	12092	3.09734	0.736718	0.124931	0.997683
GOTERM_BP_FAT	GO:0045321~leukocyte activation	19	2.8065	0.000535782	EGR1, NBN, IL2RB, SWAP70, TLR1, SOX4, MYH9, IL7R, SKAP2, CBFB, LILRB3L, BCL11B, LILRB3, KLRE1, PPP3CB, CD2, BCL3, KLRD1, HELLS, ZFP278, RAB27A	427	213	12092	2.52606	0.712971	0.129498	0.933426
GOTERM_BP_FAT	GO:0042981~regulation of apoptosis	41	6.05613	0.00091423	LDHA, PTGS2, CLU, APH1B, FASLG, SOX4, BNIP3, TTC27, TIMP3, SRC, TRIAP1, STAT4, BCL11B, ILK, RAC1, BCL3, DNAJC5, DYRK2, RAB26, MYC, TOP2A, HELLS, RAB27A, IL2RB, TMBIM6, GZMB, CTNNA1, STAT1, STK4, DDIT3, KDR, SOD2, PPIF, ATF5, P2RX1, GSK3B, SH3KBP1, SMPD1, SORT1, PPP1R13B, PDCD6IP, ALOX12	427	677	12092	1.71501	0.881188	0.132391	1.58779
GOTERM_BP_FAT	GO:0009611~response to wounding	30	4.43131	0.000495391	F2RL2, SEPT5, PTGS2, F13A1, CLU, NINJ1, CCL4, TIMP3, TNFRSF1A, SLC1A3, GSN, GP1BB, MTPN, RAB27A, PLEK, MAP1B, STXBP1, CST3, CTNNA1, SOD2, P2RY12, VWF, PRKCQ, THBD, F5, PPBP, P2RX1, PKM2, PARP4, PGCP, TREML1, MPHOSPH8	427	424	12092	2.00367	0.684643	0.134334	0.863345
GOTERM_BP_FAT	GO:0043254~regulation of protein complex assembly	10	1.4771	0.000825003	ACTR3, NCK2, EIF4EBP1, PLEK, GSN, GSK3B, MAP1B, RAC1, CLU, STXBP1	427	71	12092	3.98852	0.853719	0.137451	1.43388
GOTERM_BP_FAT	GO:0042246~tissue regeneration	8	1.18168	0.000912958	PRKCQ, VWF, GSN, MTPN, PKM2, NINJ1, PGCP, TIMP3	427	45	12092	5.0344	0.880836	0.140966	1.5856
GOTERM_BP_FAT	GO:0009719~response to endogenous stimulus	36	5.31758	0.00106116	ARSB, ALDOA, ME1, PAM, ATP6V0E1, LDHA, PTGS2, PTGS1, GNG11, TIMP3, SRC, PRKAR2B, EIF4EBP1, STAT4, GATA3, PPP3CB, ANGPT1, GNG5, AKT3, MAP1B, CST3, CTNNA1, STAT1, DDIT3, PTPN11, PRKCQ, MAPK1, PKM2, PRKAR1A, SLC18A2, SORT1, ABCC4, GNAS, GNB4, TBL1X, CROT, MGST2	427	573	12092	1.77917	0.915648	0.143197	1.84075
GOTERM_BP_FAT	GO:0010033~response to organic substance	51	7.53323	0.00163963	ARSB, ATP6V0E1, LDHA, ART2B, PTGS2, TLR1, PTGS1, FASLG, ACTR3, PRKAR2B, EIF4EBP1, GSN, GATA3, ANGPT1, MYC, GNG5, AKT3, EGR1, CST3, CTNNA1, VASH1, DDIT3, MAPK1, PRKCQ, THBD, PKM2, SORT1, GNB4, GNAS, CROT, ALDOA, ME1, PRF1, PAM, DERL1, GNG11, TIMP3, SRC, TNFRSF1A, STAT4, PPP3CB, MAP1B, SMAD2, STAT1, PTPN11, P2RX1, PRKAR1A, SMPD1, SLC18A2, ABCC4, TBL1X, MGST2	427	928	12092	1.5563	0.978112	0.191297	2.83069
GOTERM_BP_FAT	GO:0040007~growth	18	2.65879	0.00156193	NBN, ATP6V0E1, PTGS2, ZNF830, NINJ1, SMAD2, IL7R, TIMP3, TNKS2, PTPN11, VWF, PRKCQ, GSN, MTPN, PKM2, CYFIP1, PGCP, LRP4	427	215	12092	2.37085	0.973763	0.192775	2.69827
GOTERM_BP_FAT	GO:0060249~anatomical structure homeostasis	11	1.62482	0.00200028	XDH, ALDOA, NBN, LARGE, RAC1, SFTPD, PPP3CB, PARP1, ITGB1, SASH3, KDR	427	96	12092	3.24483	0.990565	0.199135	3.4431
GOTERM_BP_FAT	GO:0015031~protein transport	34	5.02216	0.00195015	VPS29, DERL1, RTP4, NAPG, AP3S1, RAB1B, DNAJC14, BCL3, SNAP23, RAB26, RAB27B, STX11, AP2M1, RAB27A, RBM22, RAMP3, ZDHHC3, PLEK, IPO11, STXBP1, MYH9, NUPL1, BCAP31, MAPK1, YWHAH, ATG4B, GSK3B, RAB22A, PTTG1IP, SORT1, GOSR1, PDCD6IP, GGA2, KPNA2	427	549	12092	1.75379	0.989394	0.203331	3.35819
PANTHER_BP_ALL	BP00176:Blood clotting	10	1.4771	0.00128495	F2RL2, CD9, VWF, THBD, F5, PPBP, PLSCR2, F13A1, PGCP, ITGB1	450	79	13370	3.7609	0.206609	0.206609	1.57127
GOTERM_BP_FAT	GO:0016265~death	28	4.13589	0.00190596	PRF1, CLU, APH1B, MMD, EGLN3, FASLG, BNIP3, PDCD4, TNFRSF1A, GSN, RAC1, MYC, TOP2A, GAPDH, EBAG9, PARM1, AIFM1, TMBIM6, CST3, GZMB, SOD2, P2RX1, PKM2, BRE, SH3KBP1, SLC18A2, PARP4, PDCD6IP, MPHOSPH8	427	420	12092	1.8879	0.988242	0.208522	3.28329
GOTERM_BP_FAT	GO:0045184~establishment of protein localization	34	5.02216	0.00223044	VPS29, DERL1, RTP4, NAPG, AP3S1, RAB1B, DNAJC14, BCL3, SNAP23, RAB26, RAB27B, STX11, AP2M1, RAB27A, RBM22, RAMP3, ZDHHC3, PLEK, IPO11, STXBP1, MYH9, NUPL1, BCAP31, MAPK1, YWHAH, ATG4B, GSK3B, RAB22A, PTTG1IP, SORT1, GOSR1, PDCD6IP, GGA2, KPNA2	427	554	12092	1.73796	0.994486	0.210524	3.83203
GOTERM_BP_FAT	GO:0002520~immune system development	20	2.95421	0.00235316	EGR1, NBN, TESC, PLEK, SWAP70, SOX4, RB1, MYH9, IL7R, MEIS1, CBFB, KDR, SOD2, LILRB3L, TAL1, PPBP, BCL11B, LILRB3, PPP3CB, BCL3, ZFP278	427	262	12092	2.16172	0.99586	0.212242	4.0388
GOTERM_BP_FAT	GO:0042278~purine nucleoside metabolic process	7	1.03397	0.00256361	RNASEL, PRTFDC1, HMGCR, NT5C3, ADK, PCMT1, NT5E	427	40	12092	4.95574	0.997467	0.220495	4.39239
GOTERM_BP_FAT	GO:0046128~purine ribonucleoside metabolic process	7	1.03397	0.00256361	RNASEL, PRTFDC1, HMGCR, NT5C3, ADK, PCMT1, NT5E	427	40	12092	4.95574	0.997467	0.220495	4.39239
GOTERM_BP_FAT	GO:0006886~intracellular protein transport	21	3.10192	0.00278369	RAMP3, RBM22, RTP4, ZDHHC3, DERL1, NAPG, IPO11, AP3S1, BCAP31, MAPK1, YWHAH, GSK3B, PTTG1IP, SORT1, BCL3, GOSR1, STX11, GGA2, KPNA2, RAB27A, AP2M1	427	286	12092	2.07933	0.998485	0.220967	4.76087
GOTERM_BP_FAT	GO:0030097~hemopoiesis	18	2.65879	0.00268637	EGR1, TESC, PLEK, SOX4, RB1, MYH9, IL7R, MEIS1, CBFB, KDR, SOD2, LILRB3L, TAL1, PPBP, BCL11B, LILRB3, PPP3CB, BCL3, ZFP278	427	226	12092	2.25546	0.998098	0.221665	4.59809
GOTERM_BP_FAT	GO:0043065~positive regulation of apoptosis	23	3.39734	0.00316288	LDHA, PTGS2, APH1B, FASLG, SOX4, BNIP3, GZMB, STAT1, STK4, TIMP3, DDIT3, SRC, STAT4, GSK3B, RAC1, SMPD1, BCL3, SORT1, PPP1R13B, DYRK2, PDCD6IP, TOP2A, MYC, RAB27A	427	330	12092	1.97371	0.999375	0.231643	5.39261
GOTERM_BP_FAT	GO:0051258~protein polymerization	6	0.886263	0.00364694	TUBB2B, GSN, TUBB6, TUBA4A, TUBA1A, TUBA1B, TUBA1C	427	30	12092	5.6637	0.999798	0.233495	6.19331
GOTERM_BP_FAT	GO:0043068~positive regulation of programmed cell death	23	3.39734	0.00342131	LDHA, PTGS2, APH1B, FASLG, SOX4, BNIP3, GZMB, STAT1, STK4, TIMP3, DDIT3, SRC, STAT4, GSK3B, RAC1, SMPD1, BCL3, SORT1, PPP1R13B, DYRK2, PDCD6IP, TOP2A, MYC, RAB27A	427	332	12092	1.96182	0.999658	0.233609	5.82088
GOTERM_BP_FAT	GO:0010942~positive regulation of cell death	23	3.39734	0.00378726	LDHA, PTGS2, APH1B, FASLG, SOX4, BNIP3, GZMB, STAT1, STK4, TIMP3, DDIT3, SRC, STAT4, GSK3B, RAC1, SMPD1, BCL3, SORT1, PPP1R13B, DYRK2, PDCD6IP, TOP2A, MYC, RAB27A	427	335	12092	1.94426	0.999855	0.234936	6.42422
GOTERM_BP_FAT	GO:0008219~cell death	27	3.98818	0.00310411	PRF1, CLU, APH1B, MMD, EGLN3, FASLG, BNIP3, PDCD4, TNFRSF1A, GSN, RAC1, MYC, TOP2A, GAPDH, EBAG9, PARM1, AIFM1, TMBIM6, CST3, GZMB, SOD2, P2RX1, PKM2, BRE, SH3KBP1, PDCD6IP, PARP4, MPHOSPH8	427	413	12092	1.85133	0.999283	0.235226	5.29495
GOTERM_BP_FAT	GO:0009116~nucleoside metabolic process	9	1.32939	0.00338816	RNASEL, PRTFDC1, HMGCR, NT5C3, ADK, MTAP, PCMT1, PRPSAP1, NT5E	427	71	12092	3.58967	0.999631	0.238577	5.76604
GOTERM_BP_FAT	GO:0002576~platelet degranulation	3	0.443131	0.00362815	P2RX1, PLEK, STXBP1	427	3	12092	28.3185	0.999789	0.238964	6.16234
GOTERM_BP_FAT	GO:0031334~positive regulation of protein complex assembly	6	0.886263	0.00422475	ACTR3, NCK2, PLEK, GSK3B, MAP1B, RAC1	427	31	12092	5.481	0.999948	0.245517	7.14072
GOTERM_BP_FAT	GO:0009755~hormone-mediated signaling	7	1.03397	0.00418916	PRKAR2B, PRKAR1A, GNB4, GNG11, GNAS, GNG5, PTPN11	427	44	12092	4.50522	0.999943	0.249909	7.08263
GOTERM_BP_FAT	GO:0034613~cellular protein localization	22	3.24963	0.00449356	RAMP3, RBM22, RTP4, ZDHHC3, DERL1, NAPG, IPO11, AP3S1, BCAP31, TNKS2, MAPK1, YWHAH, GSK3B, PTTG1IP, SORT1, BCL3, GOSR1, STX11, GGA2, KPNA2, RAB27A, AP2M1	427	319	12092	1.953	0.999972	0.252756	7.57839
GOTERM_BP_FAT	GO:0070727~cellular macromolecule localization	22	3.24963	0.00483803	RAMP3, RBM22, RTP4, ZDHHC3, DERL1, NAPG, IPO11, AP3S1, BCAP31, TNKS2, MAPK1, YWHAH, GSK3B, PTTG1IP, SORT1, BCL3, GOSR1, STX11, GGA2, KPNA2, RAB27A, AP2M1	427	321	12092	1.94083	0.999988	0.263078	8.13642
GOTERM_BP_FAT	GO:0051493~regulation of cytoskeleton organization	11	1.62482	0.00505166	ACTR3, PRKCQ, NCK2, PLEK, GSN, ILK, MAP1B, RAC1, SKA2, CLIP2, MID1	427	109	12092	2.85783	0.999992	0.266845	8.48088
PANTHER_BP_ALL	BP00287:Cell motility	21	3.10192	0.00355196	TYRO3, TWF1, TSHZ1, TUBB2B, ABI2, PDLIM1, MYH9, TPM2, ITGB1, TPM4, TPM3, NCK2, CD9, PPBP, TUBA4A, TUBB6, TGFB1I1, TUBA1A, TUBA1B, PARVB, TUBA1C, TES	450	306	13370	2.039	0.472966	0.274029	4.28824
GOTERM_BP_FAT	GO:0022604~regulation of cell morphogenesis	12	1.77253	0.00583592	ACTR3, ALDOA, RTN4, YWHAH, GSK3B, ILK, MAP1B, SMAD2, DPYSL2, TGFB1I1, MYH9, KDR	427	129	12092	2.63428	0.999999	0.282857	9.73507
GOTERM_BP_FAT	GO:0008104~protein localization	37	5.46529	0.00571494	VPS29, DERL1, RTP4, NAPG, AP3S1, RAB1B, DNAJC14, BCL3, SNAP23, RAB26, STX11, RAB27B, AP2M1, RAB27A, RBM22, RAMP3, ZDHHC3, PLEK, IPO11, STXBP1, MYH9, NUPL1, TNKS2, NCKAP1, BCAP31, MAPK1, YWHAH, ATG4B, GSK3B, RAB22A, PTTG1IP, SORT1, GOSR1, PDCD6IP, GGA2, KPNA2, LRP4	427	658	12092	1.59238	0.999998	0.283736	9.54266
GOTERM_BP_FAT	GO:0055114~oxidation reduction	35	5.16987	0.00559176	XDH, CYP2U1, ME1, CYB5R4, PAM, BCMO1, LDHA, RNASEL, PTGS2, KCNAB1, HMGCR, PTGS1, EGLN3, HIBADH, GSR, SLC1A3, P4HA1, CPOX, CCS, GAPDH, AIFM1, SCD, CMAH, CYP4V3, DECR1, GMPR, TECR, MTRR, SOD2, PYCR2, NNT, F5, CYBRD1, PCYOX1, ALOX12	427	612	12092	1.61952	0.999998	0.284566	9.34635
GOTERM_BP_FAT	GO:0043627~response to estrogen stimulus	13	1.92024	0.00607998	ARSB, ALDOA, PAM, MAPK1, LDHA, PTGS2, GATA3, MAP1B, CST3, ANGPT1, CTNNA1, TBL1X, TIMP3	427	148	12092	2.48744	0.999999	0.286932	10.1221
GOTERM_BP_FAT	GO:0006575~cellular amino acid derivative metabolic process	14	2.06795	0.00647565	ODC1, GSTA3, SOD2, GSR, SLC1A3, P4HA1, MTPN, GATA3, ETNK1, PCYT1A, SMOX, PCMT1, PCYOX1, GSTP1	427	168	12092	2.35988	1	0.296635	10.7461
GOTERM_BP_FAT	GO:0048534~hemopoietic or lymphoid organ development	18	2.65879	0.00739042	EGR1, TESC, PLEK, SOX4, RB1, MYH9, IL7R, MEIS1, CBFB, KDR, SOD2, LILRB3L, TAL1, PPBP, BCL11B, LILRB3, PPP3CB, BCL3, ZFP278	427	250	12092	2.03893	1	0.297125	12.1733
GOTERM_BP_FAT	GO:0044087~regulation of cellular component biogenesis	11	1.62482	0.00733726	ACTR3, PRKCQ, NCK2, EIF4EBP1, PLEK, GSN, GSK3B, MAP1B, RAC1, CLU, STXBP1	427	115	12092	2.70873	1	0.300453	12.0909
GOTERM_BP_FAT	GO:0012501~programmed cell death	24	3.54505	0.00726483	PARM1, AIFM1, TMBIM6, APH1B, CLU, EGLN3, CST3, FASLG, BNIP3, GZMB, PDCD4, SOD2, TNFRSF1A, P2RX1, GSN, PKM2, RAC1, BRE, SH3KBP1, PDCD6IP, TOP2A, MYC, GAPDH, EBAG9	427	376	12092	1.80756	1	0.303237	11.9786
GOTERM_BP_FAT	GO:0042592~homeostatic process	39	5.76071	0.0071598	XDH, ALDOA, CYB5R4, NBN, ATOX1, BNIP3, IL7R, ITGB1, LILRB3L, CD9, GSR, TAL1, MT1A, SLC2A4, SLC24A3, PXMP3, ILK, RAC1, PPP3CB, SFTPD, SV2A, NRG1, PLP1, TRPC6, AIFM1, SCD, RB1, RHAG, DDIT3, KDR, PTPN11, SOD2, LARGE, P2RX1, LILRB3, NAB1, EPOR, GNB4, PARP1, SASH3	427	714	12092	1.54681	1	0.304975	11.8155
GOTERM_BP_FAT	GO:0007155~cell adhesion	28	4.13589	0.0071468	SEPT5, TLN1, EPDR1, TSPAN5, ASTN1, NINJ1, ITGB1, SRC, CD9, GP1BB, ILK, RAC1, CD2, FNDC3A, CEACAM1, TYRO3, F11R, RET, PLEK, STXBP1, ACTN1, CTNNA1, MYH9, VWF, LYVE1, ITGA6, F5, DSC2, ITGA2B	427	463	12092	1.71257	1	0.310104	11.7953
GOTERM_BP_FAT	GO:0022610~biological adhesion	28	4.13589	0.0071468	SEPT5, TLN1, EPDR1, TSPAN5, ASTN1, NINJ1, ITGB1, SRC, CD9, GP1BB, ILK, RAC1, CD2, FNDC3A, CEACAM1, TYRO3, F11R, RET, PLEK, STXBP1, ACTN1, CTNNA1, MYH9, VWF, LYVE1, ITGA6, F5, DSC2, ITGA2B	427	463	12092	1.71257	1	0.310104	11.7953
GOTERM_BP_FAT	GO:0012502~induction of programmed cell death	15	2.21566	0.0080409	APH1B, FASLG, BNIP3, GZMB, STAT1, TIMP3, STAT4, GSK3B, RAC1, SORT1, BCL3, PPP1R13B, PDCD6IP, DYRK2, MYC, RAB27A	427	192	12092	2.21238	1	0.313438	13.175
GOTERM_BP_FAT	GO:0006917~induction of apoptosis	15	2.21566	0.0080409	APH1B, FASLG, BNIP3, GZMB, STAT1, TIMP3, STAT4, GSK3B, RAC1, SORT1, BCL3, PPP1R13B, PDCD6IP, DYRK2, MYC, RAB27A	427	192	12092	2.21238	1	0.313438	13.175
GOTERM_BP_FAT	GO:0032020~ISG15-protein conjugation	3	0.443131	0.00708714	USP18, UBA7, UBE2E2	427	4	12092	21.2389	1	0.313721	11.7025
GOTERM_BP_FAT	GO:0031099~regeneration	11	1.62482	0.00825439	PRKCQ, VWF, GSN, MTPN, PKM2, MAP1B, NINJ1, ANGPT1, PGCP, CTNNA1, TIMP3	427	117	12092	2.66242	1	0.315122	13.5014
GOTERM_BP_FAT	GO:0046907~intracellular transport	29	4.2836	0.00863101	MYL6, DERL1, RTP4, NAPG, AP3S1, BNIP3, MYL6L, SLC1A3, MYL6B, BCL3, SNAP23, STX11, RAB27A, AP2M1, RAMP3, RBM22, ZDHHC3, IPO11, MYH9, NUPL1, BCAP31, PPIF, MAPK1, YWHAH, GSK3B, PTTG1IP, THOC6, SORT1, GOSR1, GGA2, KPNA2	427	492	12092	1.66918	1	0.321756	14.0744
PANTHER_BP_ALL	BP00125:Intracellular protein traffic	45	6.64697	0.00647916	STON2, VPS29, NAPG, TUBB2B, LOC687395, XPO5, NUP62CL, RAB1B, ACTR3, ARL5A, DYNLL2, TRAPPC6B, GARNL1, TUBB6, DNAJC5, RAB26, SNAP23, STX11, TUBA1A, MX1, RAB27B, TUBA1B, MTMR7, TUBA1C, RAB27A, CPNE8, CSNK1A1, RAMP3, ARHGEF3, TM9SF2, IPO11, CPNE7, STXBP1, CD99, BCAP31, PPIF, RAB22A, SDCBP, SORT1, TUBA4A, YME1L1, SYTL2, CLIP2, GOSR1, GGA2, KPNA2	450	892	13370	1.49888	0.689647	0.322953	7.69451
GOTERM_BP_FAT	GO:0042127~regulation of cell proliferation	36	5.31758	0.0112881	NBN, PTGS2, PTGS1, CLU, EGLN3, SOX4, TTC27, SKAP2, ITGB1, RGS10, CD9, STAT4, GATA3, BCL11B, ILK, MYC, ODC1, TESC, CST3, SMAD2, RB1, TAX1BP3, CTNNA1, STAT1, VASH1, RPTOR, KDR, SOD2, PRKCQ, MAPK1, NCK2, NOLC1, ADK, ABCC4, ATPIF1, SASH3, ALOX12	427	665	12092	1.53303	1	0.387142	18.0166
GOTERM_BP_FAT	GO:0006915~apoptosis	23	3.39734	0.0111631	PARM1, AIFM1, TMBIM6, APH1B, CLU, EGLN3, CST3, FASLG, BNIP3, GZMB, PDCD4, SOD2, TNFRSF1A, P2RX1, GSN, RAC1, BRE, SH3KBP1, PDCD6IP, TOP2A, MYC, GAPDH, EBAG9	427	368	12092	1.76991	1	0.389394	17.8349
GOTERM_BP_FAT	GO:0006461~protein complex assembly	25	3.69276	0.0118766	POLR2E, TUBB2B, SMAD2, DECR1, CTNNA1, POLR2B, SOD2, MED31, STOM, TNFRSF1A, VWF, MED30, P2RX1, GSN, ILK, TUBB6, TUBA4A, ATPIF1, ANGPT1, OGT, SNAP23, TUBA1A, TUBA1B, MYC, TUBA1C, LRP4	427	415	12092	1.70593	1	0.397056	18.8663
GOTERM_BP_FAT	GO:0070271~protein complex biogenesis	25	3.69276	0.0118766	POLR2E, TUBB2B, SMAD2, DECR1, CTNNA1, POLR2B, SOD2, MED31, STOM, TNFRSF1A, VWF, MED30, P2RX1, GSN, ILK, TUBB6, TUBA4A, ATPIF1, ANGPT1, OGT, SNAP23, TUBA1A, TUBA1B, MYC, TUBA1C, LRP4	427	415	12092	1.70593	1	0.397056	18.8663
GOTERM_BP_FAT	GO:0051495~positive regulation of cytoskeleton organization	6	0.886263	0.0126391	ACTR3, PRKCQ, NCK2, PLEK, MAP1B, RAC1	427	40	12092	4.24778	1	0.410806	19.9548
GOTERM_BP_FAT	GO:0009725~response to hormone stimulus	29	4.2836	0.0134061	ARSB, ALDOA, ME1, PAM, LDHA, PTGS2, PTGS1, GNG11, TIMP3, SRC, PRKAR2B, EIF4EBP1, STAT4, GATA3, ANGPT1, GNG5, AKT3, MAP1B, CST3, CTNNA1, STAT1, PTPN11, MAPK1, PRKCQ, PKM2, PRKAR1A, SORT1, GNAS, GNB4, TBL1X	427	510	12092	1.61027	1	0.423899	21.036
GOTERM_BP_FAT	GO:0030032~lamellipodium assembly	4	0.590842	0.0144066	NCK2, RAC1, CYFIP1, NCKAP1	427	15	12092	7.5516	1	0.441616	22.4257
GOTERM_BP_FAT	GO:0042770~DNA damage response, signal transduction	7	1.03397	0.0147041	NBN, BRCC3, BRE, BCL3, PDCD6IP, DYRK2, PTPN11	427	57	12092	3.47771	1	0.442753	22.8343
GOTERM_BP_FAT	GO:0008624~induction of apoptosis by extracellular signals	6	0.886263	0.0154338	APH1B, RAC1, FASLG, SORT1, GZMB, PDCD6IP	427	42	12092	4.0455	1	0.453247	23.8282
GOTERM_BP_FAT	GO:0010243~response to organic nitrogen	10	1.4771	0.0172971	ATP6V0E1, PTGS2, PTGS1, SLC18A2, PPP3CB, ABCC4, TIMP3, CROT, DDIT3, MGST2	427	112	12092	2.52844	1	0.470043	26.3119
GOTERM_BP_FAT	GO:0042110~T cell activation	10	1.4771	0.0172971	EGR1, BCL11B, CD2, PPP3CB, BCL3, SOX4, MYH9, IL7R, ZFP278, RAB27A	427	112	12092	2.52844	1	0.470043	26.3119
GOTERM_BP_FAT	GO:0007242~intracellular signaling cascade	46	6.79468	0.0165736	NBN, RAB1B, PINK1, GNG11, SRC, LOC302495, PRKAR2B, ARL5A, STAT4, MT1A, RASGRP3, GSN, RAC1, BCL3, GUCY1A3, DYRK2, RAB26, NRG1, RAB27B, GNG5, RAB27A, MINPP1, RET, BRCC3, PLEK, SMAD2, TAX1BP3, STAT1, STK4, PTPN11, P2RY12, PRKCQ, MAPK1, RND3, MED30, YWHAH, GSK3B, PRKAR1A, RAB22A, CHN1, BRE, SDCBP, PPM1L, RIT1, GNAS, GNB4, PDCD6IP	427	925	12092	1.40827	1	0.471699	25.3567
GOTERM_BP_FAT	GO:0065003~macromolecular complex assembly	30	4.43131	0.0172544	POLR2E, RGD1562378, TUBB2B, POLR2B, TNFRSF1A, GSN, HIST1H4B, ILK, TUBB6, ANGPT1, OGT, SNAP23, TUBA1A, TUBA1B, MYC, HELLS, TUBA1C, HIST1H2BH, SMAD2, DECR1, CTNNA1, SOD2, MED31, STOM, VWF, MED30, P2RX1, TUBA4A, ATPIF1, HIST1H3F, ZNHIT6, LRP4	427	544	12092	1.56168	1	0.474514	26.2558
GOTERM_BP_FAT	GO:0009119~ribonucleoside metabolic process	7	1.03397	0.0172226	RNASEL, PRTFDC1, HMGCR, NT5C3, ADK, PCMT1, NT5E	427	59	12092	3.35982	1	0.479306	26.214
GOTERM_BP_FAT	GO:0010769~regulation of cell morphogenesis involved in differentiation	9	1.32939	0.0187284	ACTR3, RTN4, YWHAH, GSK3B, ILK, MAP1B, SMAD2, DPYSL2, TGFB1I1	427	95	12092	2.68281	1	0.492073	28.1676
PANTHER_BP_ALL	BP00206:Chromosome segregation	9	1.32939	0.0153436	SUMO3, CSNK1A1, RCBTB2, TUBB2B, TUBB6, TUBA4A, TUBA1A, SMC2, TUBA1B, TUBA1C	450	96	13370	2.78542	0.938163	0.501331	17.3421
PANTHER_BP_ALL	BP00272:Phospholipid metabolism	10	1.4771	0.0537511	ARSB, CEPT1, CRLS1, IMPAD1, PLSCR2, PIP5K1B, PLA1A, ETNK1, PCYT1A, MTMR7	450	144	13370	2.06327	0.999952	0.508529	49.3655
PANTHER_BP_ALL	BP00063:Protein modification	49	7.23781	0.0428327	ART2B, PRKAR2B, ST6GALNAC3, XYLT2, P4HA1, ILK, RGD1561440, OGT, GGTA1, AKT3, PTPRJ, TYRO3, RET, STK4, TNKS2, MAPK1, MGAT2, PRKCQ, PPM1L, CHSY1, PAM, GCNT2, UBA7, UBE2V2, SRC, SUMO3, ARIH1, B3GNT5, CD2, PPP3CB, CDC2L5, PCMT1, DYRK2, B4GALT6, C1GALT1, B4GALT5, CSNK1A1, NLK, KDR, PTPN11, RPS6KA3, NARG1, LARGE, ST8SIA4, GSK3B, PRKAR1A, PARP1, MYLK, UBE2E2	450	1113	13370	1.30804	0.999622	0.511469	41.6799
GOTERM_BP_FAT	GO:0006471~protein amino acid ADP-ribosylation	4	0.590842	0.0204403	ART2B, PARP4, PARP1, MPHOSPH8, TNKS2	427	17	12092	6.66318	1	0.51222	30.3291
GOTERM_BP_FAT	GO:0043933~macromolecular complex subunit organization	31	4.57903	0.020948	POLR2E, RGD1562378, TUBB2B, POLR2B, TNFRSF1A, GSN, HIST1H4B, ILK, TUBB6, ANGPT1, OGT, SNAP23, TUBA1A, NRG1, TUBA1B, MYC, HELLS, TUBA1C, HIST1H2BH, SMAD2, DECR1, CTNNA1, SOD2, MED31, STOM, VWF, MED30, P2RX1, TUBA4A, ATPIF1, HIST1H3F, ZNHIT6, LRP4	427	576	12092	1.52409	1	0.51572	30.9584
GOTERM_BP_FAT	GO:0042552~myelination	6	0.886263	0.0203533	CD9, PLP1, SCD, ILK, NAB1, NRG1	427	45	12092	3.7758	1	0.515983	30.2208
PANTHER_BP_ALL	BP00298:Glycogen metabolism	5	0.738552	0.0515215	PHKA2, PPP1R3D, GSK3B, PPP3CB, G6PC3	450	42	13370	3.53704	0.999927	0.51925	47.8762
PANTHER_BP_ALL	BP00001:Carbohydrate metabolism	27	3.98818	0.0361347	PHKA2, ALDOA, ME1, LDHA, GNPDA2, ECHDC1, G6PC3, SRC, PPP1R3D, GALM, ST6GALNAC3, MUT, SLC2A4, PPP3CB, LOC682105, B4GALT6, GGTA1, B4GALT5, CHI3L1, STOM, MGAT2, RPE, LARGE, GSK3B, PKM2, ST8SIA4, PCCA	450	533	13370	1.50507	0.998673	0.521009	36.4491
PANTHER_BP_ALL	BP00284:Hematopoiesis	6	0.886263	0.0419551	GATA1, NFE2, STAP1, GATA3, EPOR, KLF3	450	57	13370	3.12749	0.999554	0.537677	41.0178
PANTHER_BP_ALL	BP00148:Immunity and defense	59	8.71492	0.0212989	F2RL2, PTGS2, F13A1, MRVI1, PTGS1, LILRB3L, CLEC4F, MS4A1, HSPC159, KLRD1, TYRO3, GZMB, TNKS2, THBD, PPBP, F5, LILRB3, TNFAIP8, FCRLA, PGCP, GSTP1, ALOX12, CLEC1B, PRF1, CD244, NMI, FKBP5, MMD, CCL4, ITGB1, SRC, CD9, TNFRSF1A, LOC685808, DAPP1, PPP3CB, CD2, SFTPD, CCS, LOC679046, DNAJA4, RGD1311300, GSTA3, GIMAP4, IL2RB, LRRC40, SWAP70, RT1-CE12, LGALS2, CD99, CD63, SOD2, PPIF, VWF, PLSCR2, IFI27…	450	1326	13370	1.32199	0.97925	0.539316	23.2934
PANTHER_BP_ALL	BP00068:Protein ADP-ribosylation	3	0.443131	0.0506461	ART2B, PARP1, TNKS2	450	11	13370	8.10303	0.999913	0.541413	47.2805
PANTHER_BP_ALL	BP00108:Receptor protein tyrosine kinase signaling pathway	13	1.92024	0.0341042	PTPRJ, TYRO3, ANKS1A, RET, STAP1, PTPN11, KDR, NCK2, SEMA6D, RASGRP3, CD79B, ANGPT1, NRG1	450	197	13370	1.96063	0.998062	0.541931	34.7803
GOTERM_BP_FAT	GO:0046085~adenosine metabolic process	3	0.443131	0.0231202	NT5C3, ADK, NT5E	427	7	12092	12.1365	1	0.545952	33.5903
PANTHER_BP_ALL	BP00067:Protein glycosylation	12	1.77253	0.0273867	ST6GALNAC3, GCNT2, B3GNT5, XYLT2, LARGE, ST8SIA4, CHSY1, OGT, B4GALT6, GGTA1, C1GALT1, B4GALT5	450	169	13370	2.10966	0.993251	0.565283	28.968
GOTERM_BP_FAT	GO:0032956~regulation of actin cytoskeleton organization	7	1.03397	0.0247789	ACTR3, PRKCQ, NCK2, PLEK, GSN, ILK, RAC1	427	64	12092	3.09734	1	0.566045	35.5361
GOTERM_BP_FAT	GO:0032989~cellular component morphogenesis	22	3.24963	0.0252021	CSNK1A1, MAP1B, CLU, STXBP1, CTNNA1, MYH9, IL7R, WWTR1, ITGB1, CAPN3, STK4, KDR, PTPN11, CD9, DAB2, SLC1A3, GSK3B, BCL11B, RAC1, ILK, CYFIP1, NRG1	427	376	12092	1.65693	1	0.567121	36.0239
GOTERM_BP_FAT	GO:0030163~protein catabolic process	20	2.95421	0.0267183	DERL1, BRCC3, HERC6, APH1B, UBA7, UBE2V2, MID1, MYH9, SUMO3, ARIH1, PRKCQ, USP18, CACYBP, USP46, YME1L1, TGFB1I1, RGD1563853, TBL1X, UBE2E2, LOC683844	427	333	12092	1.70081	1	0.568712	37.743
GOTERM_BP_FAT	GO:0051170~nuclear import	7	1.03397	0.0265181	RBM22, MAPK1, IPO11, PTTG1IP, BCL3, NUPL1, KPNA2	427	65	12092	3.04968	1	0.570816	37.5186
GOTERM_BP_FAT	GO:0044257~cellular protein catabolic process	19	2.8065	0.0284575	DERL1, BRCC3, HERC6, APH1B, UBA7, UBE2V2, MID1, MYH9, SUMO3, ARIH1, PRKCQ, USP18, CACYBP, USP46, RGD1563853, TGFB1I1, TBL1X, UBE2E2, LOC683844	427	313	12092	1.71901	1	0.573066	39.6614
GOTERM_BP_FAT	GO:0051603~proteolysis involved in cellular protein catabolic process	19	2.8065	0.0263294	DERL1, BRCC3, HERC6, APH1B, UBA7, UBE2V2, MID1, MYH9, SUMO3, ARIH1, PRKCQ, USP18, CACYBP, USP46, RGD1563853, TGFB1I1, TBL1X, UBE2E2, LOC683844	427	310	12092	1.73565	1	0.573129	37.3063
PANTHER_BP_ALL	BP00285:Cell structure and motility	46	6.79468	0.0326441	TLN1, TSHZ1, TUBB2B, ASAP1, ABI2, PDLIM1, TPM2, ITGB1, TPM4, KLHL2, MYL9, TPM3, ACTR3, CD9, SH3YL1, GSN, RAC1, PLS1, TUBB6, TUBA1A, MX1, TUBA1B, TUBA1C, TES, CSNK1A1, ARHGEF3, TYRO3, PLP1, TWF1, MAP1B, LOC501046, ACTN1, CTNNA1, MYH9, PTPN11, FARP2, STOM, NCK2, RND3, TJP1, PPBP, TUBA4A, CLIP2, TGFB1I1, ADD3, PARVB, MYLK	450	1014	13370	1.34784	0.997456	0.574047	33.5554
GOTERM_BP_FAT	GO:0010035~response to inorganic substance	17	2.51108	0.0279533	XDH, PAM, LDHA, PTGS2, MAP1B, CST3, STIM1, STAT1, CAPN3, DDIT3, SRC, SOD2, STAT4, SLC1A3, MT1A, GSN, CPOX, CYBRD1	427	268	12092	1.79632	1	0.575796	39.1111
GOTERM_BP_FAT	GO:0030217~T cell differentiation	7	1.03397	0.0283365	EGR1, BCL11B, PPP3CB, BCL3, SOX4, IL7R, ZFP278	427	66	12092	3.00348	1	0.576126	39.5297
GOTERM_BP_FAT	GO:0007272~ensheathment of neurons	6	0.886263	0.0261992	CD9, PLP1, SCD, ILK, NAB1, NRG1	427	48	12092	3.53981	1	0.576317	37.1594
GOTERM_BP_FAT	GO:0008366~axon ensheathment	6	0.886263	0.0261992	CD9, PLP1, SCD, ILK, NAB1, NRG1	427	48	12092	3.53981	1	0.576317	37.1594
GOTERM_BP_FAT	GO:0006921~cell structure disassembly during apoptosis	4	0.590842	0.0276577	AIFM1, BNIP3, GZMB, MYC	427	19	12092	5.96179	1	0.576628	38.7862
GOTERM_BP_FAT	GO:0019228~regulation of action potential in neuron	7	1.03397	0.0302352	CD9, PLP1, P2RX1, SCD, ILK, NAB1, NRG1	427	67	12092	2.95865	1	0.581888	41.5645
GOTERM_BP_FAT	GO:0032970~regulation of actin filament-based process	7	1.03397	0.0302352	ACTR3, PRKCQ, NCK2, PLEK, GSN, ILK, RAC1	427	67	12092	2.95865	1	0.581888	41.5645
GOTERM_BP_FAT	GO:0060548~negative regulation of cell death	20	2.95421	0.031332	IL2RB, TMBIM6, CLU, CST3, BNIP3, SOX4, TTC27, CTNNA1, SOD2, TRIAP1, ATF5, GSK3B, BCL11B, ILK, BCL3, SORT1, DNAJC5, MYC, HELLS, ALOX12	427	339	12092	1.67071	1	0.581983	42.7102
GOTERM_BP_FAT	GO:0007264~small GTPase mediated signal transduction	15	2.21566	0.0311643	RAB1B, TAX1BP3, LOC302495, SRC, RND3, MAPK1, ARL5A, RASGRP3, RAB22A, RAC1, SDCBP, RIT1, RAB26, RAB27B, RAB27A	427	228	12092	1.86306	1	0.584311	42.5364
GOTERM_BP_FAT	GO:0006916~anti-apoptosis	11	1.62482	0.0323266	TRIAP1, ATF5, IL2RB, GSK3B, CLU, BNIP3, TTC27, MYC, HELLS, ALOX12, SOD2	427	145	12092	2.1483	1	0.585086	43.7309
GOTERM_BP_FAT	GO:0019725~cellular homeostasis	25	3.69276	0.0302209	ALDOA, ATOX1, BNIP3, ITGB1, CD9, GSR, MT1A, SLC24A3, ILK, PPP3CB, SV2A, NRG1, PLP1, TRPC6, AIFM1, SCD, RHAG, DDIT3, SOD2, KDR, P2RX1, LARGE, NAB1, EPOR, GNB4	427	453	12092	1.56283	1	0.586188	41.5493
GOTERM_BP_FAT	GO:0000902~cell morphogenesis	20	2.95421	0.0321051	CSNK1A1, MAP1B, CLU, STXBP1, CTNNA1, IL7R, WWTR1, MYH9, ITGB1, STK4, KDR, PTPN11, DAB2, SLC1A3, GSK3B, BCL11B, RAC1, ILK, CYFIP1, NRG1	427	340	12092	1.66579	1	0.586755	43.5051
GOTERM_BP_FAT	GO:0002521~leukocyte differentiation	10	1.4771	0.0310503	EGR1, LILRB3L, LILRB3, BCL11B, PPP3CB, BCL3, SOX4, MYH9, IL7R, ZFP278, CBFB	427	124	12092	2.28375	1	0.587324	42.418
GOTERM_BP_FAT	GO:0006997~nucleus organization	6	0.886263	0.0330201	NOLC1, AIFM1, BNIP3, TMPO, TOP2A, MYC	427	51	12092	3.33159	1	0.588794	44.4324
GOTERM_BP_FAT	GO:0045599~negative regulation of fat cell differentiation	3	0.443131	0.0301168	TGFB1I1, WWTR1, SOD2	427	8	12092	10.6194	1	0.589447	41.4395
GOTERM_BP_FAT	GO:0051129~negative regulation of cellular component organization	10	1.4771	0.0339217	RTN4, EIF4EBP1, YWHAH, GSN, GSK3B, MAP1B, CLU, CST3, CLIP2, MID1	427	126	12092	2.2475	1	0.590595	45.332
GOTERM_BP_FAT	GO:0008284~positive regulation of cell proliferation	22	3.24963	0.033797	ODC1, NBN, PTGS2, CLU, CST3, SOX4, TTC27, STAT1, ITGB1, RPTOR, KDR, MAPK1, NCK2, PRKCQ, RGS10, STAT4, NOLC1, ADK, ILK, ABCC4, MYC, SASH3, ALOX12	427	388	12092	1.60569	1	0.593312	45.2084
GOTERM_BP_FAT	GO:0009057~macromolecule catabolic process	25	3.69276	0.0352226	DERL1, APH1B, UBA7, BNIP3, UBE2V2, SUMO3, ARIH1, USP18, CACYBP, MYC, BRCC3, AIFM1, HERC6, CHI3L1, MID1, MYH9, PRKCQ, LYVE1, USP46, YME1L1, RGD1563853, TGFB1I1, TBL1X, UBE2E2, LOC683844	427	460	12092	1.53905	1	0.600573	46.606
GOTERM_BP_FAT	GO:0048814~regulation of dendrite morphogenesis	4	0.590842	0.0360535	ACTR3, YWHAH, GSK3B, ILK	427	21	12092	5.394	1	0.605273	47.405
GOTERM_BP_FAT	GO:0030262~apoptotic nuclear changes	4	0.590842	0.0360535	AIFM1, BNIP3, TOP2A, MYC	427	21	12092	5.394	1	0.605273	47.405
GOTERM_BP_FAT	GO:0043244~regulation of protein complex disassembly	5	0.738552	0.036787	PLEK, GSN, MAP1B, CLIP2, MID1	427	36	12092	3.93313	1	0.608837	48.101
PANTHER_BP_ALL	BP00264:Tumor suppressor	7	1.03397	0.0753923	EIF4EBP1, RBL2, CDKN2D, RGD1305680, RB1, DENND2C, TES	450	88	13370	2.36338	0.999999	0.609618	61.9213
GOTERM_BP_FAT	GO:0001666~response to hypoxia	13	1.92024	0.0378798	ALDOA, PAM, LDHA, CST3, EGLN3, BNIP3, SOX4, PDLIM1, SOD2, KDR, PRKCQ, PKM2, ANGPT1	427	191	12092	1.92744	1	0.615868	49.1217
GOTERM_BP_FAT	GO:0051146~striated muscle cell differentiation	8	1.18168	0.0392724	MTPN, SORT1, RB1, NRG1, MYH9, ITGB1, CAPN3, LRP4	427	90	12092	2.5172	1	0.625517	50.3951
GOTERM_BP_FAT	GO:0033043~regulation of organelle organization	12	1.77253	0.0409554	ACTR3, PRKCQ, NCK2, PLEK, GSN, ILK, MAP1B, RAC1, SKA2, CLIP2, MID1, MYC	427	172	12092	1.97571	1	0.637422	51.894
PANTHER_BP_ALL	BP00248:Mesoderm development	25	3.69276	0.0889764	BGLAP, NFE2, STAP1, FHL1, TPM2, MYH9, SRC, TPM4, KDR, MYL9, TPM3, FARP2, GATA1, NCK2, RPS6KA3, BGN, SEMA6D, GSK3B, GATA3, ANGPT1, EPOR, FGL2, BCL9L, RUVBL1, KLF3	450	532	13370	1.3962	1	0.649484	68.2673
GOTERM_BP_FAT	GO:0009628~response to abiotic stimulus	22	3.24963	0.043492	ARSB, ALDOA, PAM, BRCC3, HMGCR, MAP1B, STAT1, GMPR, TIMP3, SOD2, MTHFD2, PRKCQ, STAT4, THBD, SLC1A3, NOLC1, PKM2, RAC1, BRE, BCL3, PCYT1A, TGFB1I1, MYC	427	399	12092	1.56142	1	0.656183	54.0726
GOTERM_BP_FAT	GO:0042455~ribonucleoside biosynthetic process	3	0.443131	0.0462079	PRTFDC1, ADK, NT5E	427	10	12092	8.49555	1	0.664096	56.3019
GOTERM_BP_FAT	GO:0046129~purine ribonucleoside biosynthetic process	3	0.443131	0.0462079	PRTFDC1, ADK, NT5E	427	10	12092	8.49555	1	0.664096	56.3019
GOTERM_BP_FAT	GO:0042451~purine nucleoside biosynthetic process	3	0.443131	0.0462079	PRTFDC1, ADK, NT5E	427	10	12092	8.49555	1	0.664096	56.3019
GOTERM_BP_FAT	GO:0009163~nucleoside biosynthetic process	3	0.443131	0.0462079	PRTFDC1, ADK, NT5E	427	10	12092	8.49555	1	0.664096	56.3019
GOTERM_BP_FAT	GO:0043550~regulation of lipid kinase activity	3	0.443131	0.0462079	RBL2, RAC1, RB1	427	10	12092	8.49555	1	0.664096	56.3019
GOTERM_BP_FAT	GO:0048011~nerve growth factor receptor signaling pathway	3	0.443131	0.0462079	SORT1, SRC, PTPN11	427	10	12092	8.49555	1	0.664096	56.3019
GOTERM_BP_FAT	GO:0031344~regulation of cell projection organization	9	1.32939	0.0460429	ACTR3, RTN4, PRKCQ, YWHAH, GSK3B, ILK, MAP1B, RAC1, DPYSL2	427	113	12092	2.25546	1	0.666399	56.1693
GOTERM_BP_FAT	GO:0032273~positive regulation of protein polymerization	4	0.590842	0.0456044	ACTR3, NCK2, MAP1B, RAC1	427	23	12092	4.92496	1	0.666492	55.8155
GOTERM_BP_FAT	GO:0044265~cellular macromolecule catabolic process	22	3.24963	0.0454557	DERL1, BRCC3, AIFM1, HERC6, APH1B, UBA7, BNIP3, UBE2V2, MYH9, MID1, SUMO3, ARIH1, PRKCQ, USP18, CACYBP, USP46, TGFB1I1, RGD1563853, TBL1X, MYC, UBE2E2, LOC683844	427	401	12092	1.55363	1	0.668985	55.6948
GOTERM_BP_FAT	GO:0043066~negative regulation of apoptosis	19	2.8065	0.0476154	IL2RB, TMBIM6, CLU, BNIP3, SOX4, TTC27, CTNNA1, SOD2, TRIAP1, ATF5, GSK3B, BCL11B, ILK, SORT1, BCL3, DNAJC5, MYC, HELLS, ALOX12	427	333	12092	1.61577	1	0.671741	57.4166
GOTERM_BP_FAT	GO:0051789~response to protein stimulus	8	1.18168	0.0501657	ACTR3, EGR1, ART2B, DERL1, MAP1B, CST3, VASH1, DDIT3	427	95	12092	2.38472	1	0.684179	59.3685
GOTERM_BP_FAT	GO:0030098~lymphocyte differentiation	8	1.18168	0.0501657	EGR1, BCL11B, PPP3CB, BCL3, SOX4, IL7R, ZFP278, CBFB	427	95	12092	2.38472	1	0.684179	59.3685
GOTERM_BP_FAT	GO:0006007~glucose catabolic process	6	0.886263	0.0497191	ALDOA, RPE, LDHA, PKM2, GAPDH, HIBADH	427	57	12092	2.98089	1	0.684356	59.0329
GOTERM_BP_FAT	GO:0022411~cellular component disassembly	5	0.738552	0.0512079	AIFM1, BNIP3, GZMB, NRG1, MYC	427	40	12092	3.53981	1	0.684928	60.1417
GOTERM_BP_FAT	GO:0050773~regulation of dendrite development	4	0.590842	0.0508019	ACTR3, YWHAH, GSK3B, ILK	427	24	12092	4.71975	1	0.685403	59.8421
GOTERM_BP_FAT	GO:0051276~chromosome organization	19	2.8065	0.0524223	NBN, BRCC3, RGD1562378, RBL2, AIFM1, HIST1H2BH, BNIP3, CBX1, RB1, SMC2, CTR9, HIST1H4B, BRE, LEO1, PARP4, RUVBL1, PARP1, HIST1H3F, TOP2A, MPHOSPH8, HELLS	427	337	12092	1.59659	1	0.690265	61.025
GOTERM_BP_FAT	GO:0001894~tissue homeostasis	6	0.886263	0.0529069	XDH, RAC1, SFTPD, ITGB1, SASH3, KDR	427	58	12092	2.9295	1	0.69032	61.3723
GOTERM_BP_FAT	GO:0043069~negative regulation of programmed cell death	19	2.8065	0.0536471	IL2RB, TMBIM6, CLU, BNIP3, SOX4, TTC27, CTNNA1, SOD2, TRIAP1, ATF5, GSK3B, BCL11B, ILK, SORT1, BCL3, DNAJC5, MYC, HELLS, ALOX12	427	338	12092	1.59187	1	0.692158	61.8973
GOTERM_BP_FAT	GO:0030516~regulation of axon extension	4	0.590842	0.056273	RTN4, ILK, MAP1B, DPYSL2	427	25	12092	4.53096	1	0.696912	63.7056
GOTERM_BP_FAT	GO:0070482~response to oxygen levels	13	1.92024	0.0555656	ALDOA, PAM, LDHA, CST3, EGLN3, BNIP3, SOX4, PDLIM1, SOD2, KDR, PRKCQ, PKM2, ANGPT1	427	203	12092	1.8135	1	0.698661	63.2266
GOTERM_BP_FAT	GO:0031572~G2/M transition DNA damage checkpoint	3	0.443131	0.0551874	NBN, BRCC3, BRE	427	11	12092	7.72323	1	0.699392	62.968
GOTERM_BP_FAT	GO:0046365~monosaccharide catabolic process	6	0.886263	0.056211	ALDOA, RPE, LDHA, PKM2, GAPDH, HIBADH	427	59	12092	2.87985	1	0.699715	63.6638
GOTERM_BP_FAT	GO:0019320~hexose catabolic process	6	0.886263	0.056211	ALDOA, RPE, LDHA, PKM2, GAPDH, HIBADH	427	59	12092	2.87985	1	0.699715	63.6638
GOTERM_BP_FAT	GO:0016052~carbohydrate catabolic process	8	1.18168	0.0575352	ALDOA, RPE, LYVE1, LDHA, PKM2, CHI3L1, GAPDH, HIBADH	427	98	12092	2.31171	1	0.701983	64.5457
GOTERM_BP_FAT	GO:0007229~integrin-mediated signaling pathway	5	0.738552	0.0594208	PLP1, ITGA6, PLEK, ILK, ITGB1	427	42	12092	3.37125	1	0.7108	65.7667
GOTERM_BP_FAT	GO:0016192~vesicle-mediated transport	23	3.39734	0.0601924	PLEK, STXBP1, AP3S1, SRC, DAB2, P2RX1, GSN, CLEC4F, SCFD2, ZWINT, RAC1, RAB22A, SLC18A2, SH3KBP1, SORT1, GOSR1, SNAP23, RAB26, STX11, GGA2, LRP4, AP2M1, RAB27A	427	438	12092	1.48704	1	0.712467	66.2548
GOTERM_BP_FAT	GO:0032870~cellular response to hormone stimulus	10	1.4771	0.061398	PRKAR2B, EIF4EBP1, STAT4, PRKAR1A, GNB4, GNG11, GNAS, STAT1, GNG5, AKT3, PTPN11	427	141	12092	2.0084	1	0.71672	67.0044
GOTERM_BP_FAT	GO:0033157~regulation of intracellular protein transport	5	0.738552	0.0637743	PRKCQ, NOLC1, GSK3B, BCL3, PTPN11	427	43	12092	3.29285	1	0.727648	68.436
GOTERM_BP_FAT	GO:0030101~natural killer cell activation	3	0.443131	0.0647182	IL2RB, KLRE1, KLRD1, RAB27A	427	12	12092	7.07963	1	0.730038	68.9883
GOTERM_BP_FAT	GO:0032535~regulation of cellular component size	14	2.06795	0.0657313	ACTR3, RTN4, NCK2, ATP6V0E1, DAB2, PLEK, GSN, MAP1B, RAC1, ILK, CYFIP1, IL7R, RPTOR, ALOX12	427	231	12092	1.71627	1	0.732756	69.5708
GOTERM_BP_FAT	GO:0009991~response to extracellular stimulus	17	2.51108	0.0669853	ARSB, BGLAP, LDHA, PTGS2, MAP1B, CST3, STAT1, TIMP3, DDIT3, RPTOR, SOD2, STAT4, ITGA6, GSN, PKM2, ANGPT1, CHSY1, KPNA2	427	302	12092	1.59409	1	0.733826	70.2777
GOTERM_BP_FAT	GO:0001508~regulation of action potential	7	1.03397	0.0689257	CD9, PLP1, P2RX1, SCD, ILK, NAB1, NRG1	427	82	12092	2.41743	1	0.735688	71.341
GOTERM_BP_FAT	GO:0045444~fat cell differentiation	6	0.886263	0.06682	SLC2A4, ITGA6, GSK3B, BBS9, BNIP3, TBL1X	427	62	12092	2.7405	1	0.735822	70.1854
GOTERM_BP_FAT	GO:0006606~protein import into nucleus	6	0.886263	0.06682	RBM22, MAPK1, IPO11, PTTG1IP, BCL3, KPNA2	427	62	12092	2.7405	1	0.735822	70.1854
GOTERM_BP_FAT	GO:0008064~regulation of actin polymerization or depolymerization	5	0.738552	0.0682903	ACTR3, NCK2, PLEK, GSN, RAC1	427	44	12092	3.21801	1	0.737983	70.9969
GOTERM_BP_FAT	GO:0030832~regulation of actin filament length	5	0.738552	0.0682903	ACTR3, NCK2, PLEK, GSN, RAC1	427	44	12092	3.21801	1	0.737983	70.9969
GOTERM_BP_FAT	GO:0006913~nucleocytoplasmic transport	9	1.32939	0.0689144	RBM22, MAPK1, GSK3B, IPO11, PTTG1IP, THOC6, BCL3, NUPL1, KPNA2	427	123	12092	2.07209	1	0.73845	71.3349
GOTERM_BP_FAT	GO:0042493~response to drug	18	2.65879	0.0709704	PAM, NBN, GSTA3, LDHA, PTGS2, MAP1B, CST3, STAT1, CAPN3, DDIT3, KDR, SOD2, STAT4, SLC1A3, CPOX, SMPD1, ABCC4, GNAS, CROT	427	327	12092	1.55882	1	0.740757	72.4226
GOTERM_BP_FAT	GO:0060284~regulation of cell development	14	2.06795	0.0706818	RTN4, NBN, MAP1B, SMAD2, DPYSL2, CTNNA1, MEIS1, KDR, ACTR3, ATF5, YWHAH, GSK3B, ILK, TGFB1I1	427	234	12092	1.69427	1	0.742043	72.2723
GOTERM_BP_FAT	GO:0016055~Wnt receptor signaling pathway	7	1.03397	0.0755759	CSNK1A1, GSK3B, SOX4, CXXC4, TGFB1I1, TAX1BP3, TBL1X	427	84	12092	2.35988	1	0.752692	74.7195
GOTERM_BP_FAT	GO:0034329~cell junction assembly	4	0.590842	0.0742617	CD9, TLN1, ACTN1, CTNNA1	427	28	12092	4.0455	1	0.754392	74.0832
GOTERM_BP_FAT	GO:0051301~cell division	10	1.4771	0.0754981	SEPT5, RGS10, GP1BB, ZNF830, ZWINT, SKA2, RUVBL1, PDCD6IP, RB1, MYH9, TOP2A	427	147	12092	1.92643	1	0.754967	74.6823
GOTERM_BP_FAT	GO:0051169~nuclear transport	9	1.32939	0.0769271	RBM22, MAPK1, GSK3B, IPO11, PTTG1IP, THOC6, BCL3, NUPL1, KPNA2	427	126	12092	2.02275	1	0.756429	75.3584
GOTERM_BP_FAT	GO:0019941~modification-dependent protein catabolic process	16	2.36337	0.077602	DERL1, BRCC3, HERC6, UBA7, UBE2V2, MID1, SUMO3, ARIH1, USP18, CACYBP, USP46, RGD1563853, TGFB1I1, TBL1X, UBE2E2, LOC683844	427	284	12092	1.59541	1	0.756961	75.6718
GOTERM_BP_FAT	GO:0043632~modification-dependent macromolecule catabolic process	16	2.36337	0.077602	DERL1, BRCC3, HERC6, UBA7, UBE2V2, MID1, SUMO3, ARIH1, USP18, CACYBP, USP46, RGD1563853, TGFB1I1, TBL1X, UBE2E2, LOC683844	427	284	12092	1.59541	1	0.756961	75.6718
GOTERM_BP_FAT	GO:0031667~response to nutrient levels	16	2.36337	0.075466	ARSB, BGLAP, LDHA, PTGS2, MAP1B, CST3, STAT1, TIMP3, DDIT3, RPTOR, SOD2, STAT4, GSN, PKM2, ANGPT1, CHSY1, KPNA2	427	282	12092	1.60672	1	0.757471	74.6669
GOTERM_BP_FAT	GO:0006749~glutathione metabolic process	4	0.590842	0.080758	GSR, GSTA3, GSTP1, SOD2	427	29	12092	3.906	1	0.768586	77.088
GOTERM_BP_FAT	GO:0015758~glucose transport	4	0.590842	0.080758	SLC2A4, SORT1, NRG1, G6PC3	427	29	12092	3.906	1	0.768586	77.088
GOTERM_BP_FAT	GO:0002237~response to molecule of bacterial origin	9	1.32939	0.0825669	ALDOA, MAPK1, TNFRSF1A, STAT4, THBD, PTGS2, TLR1, FASLG, STAT1, MGST2	427	128	12092	1.99114	1	0.77388	77.8643
GOTERM_BP_FAT	GO:0051260~protein homooligomerization	8	1.18168	0.0834769	STOM, VWF, P2RX1, ANGPT1, ATPIF1, OGT, DECR1, SOD2	427	107	12092	2.11727	1	0.775247	78.2453
GOTERM_BP_FAT	GO:0001890~placenta development	7	1.03397	0.0862098	MAPK1, VWF, PTGS2, SPINT1, TTC27, EPOR, PRDM1	427	87	12092	2.2785	1	0.779216	79.353
GOTERM_BP_FAT	GO:0030838~positive regulation of actin filament polymerization	3	0.443131	0.0852373	ACTR3, NCK2, RAC1	427	14	12092	6.06825	1	0.780091	78.9651
GOTERM_BP_FAT	GO:0019835~cytolysis	3	0.443131	0.0852373	PRF1, MMD, GZMB	427	14	12092	6.06825	1	0.780091	78.9651
GOTERM_BP_FAT	GO:0001893~maternal placenta development	3	0.443131	0.0852373	PTGS2, EPOR, PRDM1	427	14	12092	6.06825	1	0.780091	78.9651
GOTERM_BP_FAT	GO:0031576~G2/M transition checkpoint	3	0.443131	0.0852373	NBN, BRCC3, BRE	427	14	12092	6.06825	1	0.780091	78.9651
GOTERM_BP_FAT	GO:0046716~muscle maintenance	3	0.443131	0.0852373	ALDOA, LARGE, PPP3CB	427	14	12092	6.06825	1	0.780091	78.9651
GOTERM_BP_FAT	GO:0006605~protein targeting	10	1.4771	0.0859187	RBM22, MAPK1, RTP4, ZDHHC3, GSK3B, IPO11, PTTG1IP, BCL3, KPNA2, RAB27A	427	151	12092	1.8754	1	0.780442	79.2376
GOTERM_BP_FAT	GO:0046822~regulation of nucleocytoplasmic transport	5	0.738552	0.0879389	PRKCQ, NOLC1, GSK3B, BCL3, PTPN11	427	48	12092	2.94984	1	0.781382	80.026
GOTERM_BP_FAT	GO:0008645~hexose transport	4	0.590842	0.0874909	SLC2A4, SORT1, NRG1, G6PC3	427	30	12092	3.7758	1	0.781969	79.8537
GOTERM_BP_FAT	GO:0031110~regulation of microtubule polymerization or depolymerization	4	0.590842	0.0874909	MAP1B, SKA2, CLIP2, MID1	427	30	12092	3.7758	1	0.781969	79.8537
GOTERM_BP_FAT	GO:0007049~cell cycle	23	3.39734	0.0892809	SEPT5, NBN, RBL2, CHTF8, ZNF830, TPD52L1, RB1, MYH9, ITGB1, SMC2, DDIT3, MAPK1, RASSF4, SASS6, GP1BB, GSK3B, ZWINT, PRKAR1A, ILK, CKS2, RGC32, SKA2, RUVBL1, PDCD6IP	427	460	12092	1.41593	1	0.784301	80.5341
GOTERM_BP_FAT	GO:0008584~male gonad development	5	0.738552	0.0932345	TESC, CST3, CTNNA1, FNDC3A, KDR	427	49	12092	2.88964	1	0.796889	81.9611
GOTERM_BP_FAT	GO:0015749~monosaccharide transport	4	0.590842	0.0944517	SLC2A4, SORT1, NRG1, G6PC3	427	31	12092	3.654	1	0.799042	82.3802
GOTERM_BP_FAT	GO:0000077~DNA damage checkpoint	4	0.590842	0.0944517	NBN, BRCC3, BRE, PTPN11	427	31	12092	3.654	1	0.799042	82.3802
GOTERM_BP_FAT	GO:0043242~negative regulation of protein complex disassembly	4	0.590842	0.0944517	GSN, MAP1B, CLIP2, MID1	427	31	12092	3.654	1	0.799042	82.3802
GOTERM_BP_FAT	GO:0006309~DNA fragmentation involved in apoptosis	3	0.443131	0.0961343	AIFM1, BNIP3, MYC	427	15	12092	5.6637	1	0.802786	82.9444
GOTERM_BP_FAT	GO:0030148~sphingolipid biosynthetic process	3	0.443131	0.0961343	P2RX1, SMPD1, B4GALT6	427	15	12092	5.6637	1	0.802786	82.9444
GOTERM_BP_FAT	GO:0032729~positive regulation of interferon-gamma production	3	0.443131	0.0961343	KLRE1, BCL3, KLRD1, SASH3	427	15	12092	5.6637	1	0.802786	82.9444
GOTERM_BP_FAT	GO:0009743~response to carbohydrate stimulus	7	1.03397	0.097623	ACTR3, PRKCQ, LDHA, PTGS2, MAP1B, CST3, SMAD2	427	90	12092	2.20255	1	0.805756	83.4293
											97.0659

## Sheet: MS_E2CIA_B
Category	Term	Count	%	PValue	Genes	List Total	Pop Hits	Pop Total	Fold Enrichment	Bonferroni	Benjamini	FDR
PANTHER_BP_ALL	BP00148:Immunity and defense	35	23.9726	4.67705e-10	IL1F8, S100A8, AIF1, CXCL2, S100A9, NFKB2, SDC4, LOC683463, CXCL10, LILRB3L, CCRL2, CFH, IL1B, CLEC4A1, SEPP1, CLEC4A3, DNAJA4, EBI3, ICAM1, HCK, LOC690948, MAL, COLEC12, NR4A3, MCPT8, CD63, LCN2, IFIT3, OASL, THBD, CCR2, GADD45G, OAS1A, TMPO, GADD45B, GADD45A	109	1326	13370	3.23765	5.42538e-08	5.42538e-08	5.33597e-07
PANTHER_BP_ALL	BP00155:Macrophage-mediated immunity	8	5.47945	0.000104408	S100A8, CXCL2, IL1B, CLEC4A1, COLEC12, CLEC4A3, SDC4, CXCL10	109	134	13370	7.32302	0.0120389	0.00603765	0.119052
GOTERM_BP_FAT	GO:0006955~immune response	15	10.274	7.35415e-06	IL1F8, ICAM1, APOBEC1, LOC690948, FCNB, CXCL2, TNFSF13, COLEC12, NFKB2, CXCL10, LILRB3L, OASL, CCR2, CFH, IL1B, OAS1A	101	414	12092	4.33778	0.00894655	0.00894655	0.0119154
PANTHER_BP_ALL	BP00107:Cytokine and chemokine mediated signaling pathway	9	6.16438	0.000394257	IL1F8, CCRL2, IL1R2, CXCL2, CCR2, IL1B, SIRPA, EBI3, CXCL10	109	219	13370	5.04084	0.0447124	0.0151319	0.448879
PANTHER_BP_ALL	BP00122:Ligand-mediated signaling	10	6.84932	0.00243801	IL1F8, LILRB3L, LOC690948, EDN1, CXCL2, CCR2, IL1B, LPAR1, LOC683463, EBI3, CXCL10	109	358	13370	3.42627	0.246596	0.0683411	2.74646
PANTHER_BP_ALL	BP00287:Cell motility	9	6.16438	0.00334202	CCRL2, S100A8, ENC1, CXCL2, CCR2, TUBE1, RGD1560248, TES, CXCL10	109	306	13370	3.60766	0.321807	0.0747255	3.74723
PANTHER_BP_ALL	BP00274:Cell communication	18	12.3288	0.00567222	IL1F8, ICAM1, LOC690948, FCNB, S100A9, EDN1, CXCL2, LPAR1, LOC683463, PTPRO, CXCL10, LILRB3L, TGFBI, CCR2, FCN1, IL1B, CLEC4A1, CLEC4A3, EBI3	109	1078	13370	2.04814	0.483071	0.104144	6.28366
GOTERM_BP_FAT	GO:0009611~response to wounding	13	8.90411	0.000190178	THBD, LIPA, S100A8, GATM, AIF1, MTPN, FCNB, CXCL2, CCR2, CFH, IL1B, ANXA5, CXCL10	101	424	12092	3.67075	0.207386	0.109711	0.307704
PANTHER_BP_ALL	BP00179:Apoptosis	11	7.53425	0.00850199	MYCL1, CFLAR, RASSF4, GADD45G, IL1B, NFKB2, MCPT8, BIRC3, GADD45B, HDAC8, GADD45A	109	513	13370	2.63015	0.62859	0.131938	9.28182
GOTERM_BP_FAT	GO:0051338~regulation of transferase activity	10	6.84932	0.000813087	EGFR, EDN1, GADD45G, IL1B, ZEB2, LPAR1, GADD45B, SDC4, GADD45A, DUSP6	101	299	12092	4.00411	0.629905	0.132378	1.30935
GOTERM_BP_FAT	GO:0006935~chemotaxis	6	4.10959	0.000609766	RNASE2, S100A8, S100A9, CXCL2, IL1B, CXCL10	101	83	12092	8.65466	0.525437	0.138493	0.983451
GOTERM_BP_FAT	GO:0042330~taxis	6	4.10959	0.000609766	RNASE2, S100A8, S100A9, CXCL2, IL1B, CXCL10	101	83	12092	8.65466	0.525437	0.138493	0.983451
GOTERM_BP_FAT	GO:0045429~positive regulation of nitric oxide biosynthetic process	4	2.73973	0.000753949	EGFR, ICAM1, AIF1, IL1B	101	22	12092	21.7678	0.602147	0.142395	1.21466
GOTERM_BP_FAT	GO:0045860~positive regulation of protein kinase activity	8	5.47945	0.00102053	EGFR, EDN1, GADD45G, IL1B, ZEB2, LPAR1, GADD45B, SDC4	101	191	12092	5.01457	0.712843	0.144411	1.64082
GOTERM_BP_FAT	GO:0042325~regulation of phosphorylation	11	7.53425	0.00168017	EGFR, AIF1, EDN1, GADD45G, IL1B, ZEB2, LPAR1, GADD45B, SDC4, GADD45A, DUSP6	101	399	12092	3.30063	0.871894	0.146209	2.68793
GOTERM_BP_FAT	GO:0045859~regulation of protein kinase activity	10	6.84932	0.000400715	EGFR, EDN1, GADD45G, IL1B, ZEB2, LPAR1, GADD45B, SDC4, GADD45A, DUSP6	101	271	12092	4.41781	0.387234	0.150627	0.647313
GOTERM_BP_FAT	GO:0010033~response to organic substance	18	12.3288	0.00147875	ART2B, APOBEC1, AIF1, NFKB2, ASAH1, CXCL10, UGT1A6, UGT1A9, UGT1A8, UGT1A7C, UGT1A3, UGT1A2, UGT1A5, IL1B, EGR1, EGFR, GATM, KLF10, NR4A3, CDO1, ANXA5, UGT1A1, THBD, ID1, CCR2	101	928	12092	2.32221	0.836078	0.151595	2.3693
GOTERM_BP_FAT	GO:0045428~regulation of nitric oxide biosynthetic process	4	2.73973	0.00138974	EGFR, ICAM1, AIF1, IL1B	101	27	12092	17.7367	0.817216	0.156289	2.2282
GOTERM_BP_FAT	GO:0051347~positive regulation of transferase activity	8	5.47945	0.00166967	EGFR, EDN1, GADD45G, IL1B, ZEB2, LPAR1, GADD45B, SDC4	101	208	12092	4.60472	0.870237	0.156479	2.67134
GOTERM_BP_FAT	GO:0033674~positive regulation of kinase activity	8	5.47945	0.00129502	EGFR, EDN1, GADD45G, IL1B, ZEB2, LPAR1, GADD45B, SDC4	101	199	12092	4.81298	0.794752	0.161339	2.07782
GOTERM_BP_FAT	GO:0043549~regulation of kinase activity	10	6.84932	0.000577215	EGFR, EDN1, GADD45G, IL1B, ZEB2, LPAR1, GADD45B, SDC4, GADD45A, DUSP6	101	285	12092	4.2008	0.506168	0.161709	0.931182
GOTERM_BP_FAT	GO:0019220~regulation of phosphate metabolic process	11	7.53425	0.00224264	EGFR, AIF1, EDN1, GADD45G, IL1B, ZEB2, LPAR1, GADD45B, SDC4, GADD45A, DUSP6	101	415	12092	3.17337	0.93566	0.167153	3.5725
GOTERM_BP_FAT	GO:0051174~regulation of phosphorus metabolic process	11	7.53425	0.00224264	EGFR, AIF1, EDN1, GADD45G, IL1B, ZEB2, LPAR1, GADD45B, SDC4, GADD45A, DUSP6	101	415	12092	3.17337	0.93566	0.167153	3.5725
GOTERM_BP_FAT	GO:0006954~inflammatory response	8	5.47945	0.00212391	LIPA, S100A8, FCNB, CXCL2, CCR2, CFH, IL1B, CXCL10	101	217	12092	4.41374	0.925591	0.169381	3.38642
GOTERM_BP_FAT	GO:0002684~positive regulation of immune system process	8	5.47945	0.00308746	ICAM1, FCNB, CFH, UNC93B1, IL1B, TNFSF13, TRAT1, CXCL10	101	232	12092	4.12837	0.977148	0.180352	4.88698
GOTERM_BP_FAT	GO:0002252~immune effector process	6	4.10959	0.00326288	LILRB3L, ICAM1, APOBEC1, LOC690948, FCNB, CFH, TNFSF13	101	121	12092	5.93667	0.98157	0.181014	5.1578
GOTERM_BP_FAT	GO:0043405~regulation of MAP kinase activity	6	4.10959	0.00261881	EGFR, EDN1, IL1B, ZEB2, LPAR1, DUSP6	101	115	12092	6.24641	0.959416	0.181493	4.15988
GOTERM_BP_FAT	GO:0006469~negative regulation of protein kinase activity	5	3.42466	0.00294624	GADD45G, IL1B, GADD45B, GADD45A, DUSP6	101	72	12092	8.31408	0.97283	0.181525	4.66843
PANTHER_BP_ALL	BP00207:Cell cycle control	9	6.16438	0.0140416	EGFR, MYCL1, AIF1, HCK, GADD45G, IL1B, GADD45B, HDAC8, GADD45A	109	392	13370	2.81619	0.806091	0.18539	14.8992
GOTERM_BP_FAT	GO:0033673~negative regulation of kinase activity	5	3.42466	0.00358305	GADD45G, IL1B, GADD45B, GADD45A, DUSP6	101	76	12092	7.8765	0.987554	0.188502	5.65022
GOTERM_BP_FAT	GO:0043408~regulation of MAPKKK cascade	6	4.10959	0.00292804	ID1, EDN1, CCR2, IL1B, ZEB2, LPAR1	101	118	12092	6.0876	0.972217	0.19005	4.64022
PANTHER_BP_ALL	BP00156:Interferon-mediated immunity	4	2.73973	0.0168955	IFIT3, OASL, OAS1A, CXCL10	109	67	13370	7.32302	0.861464	0.19718	17.6676
GOTERM_BP_FAT	GO:0043406~positive regulation of MAP kinase activity	5	3.42466	0.00470432	EGFR, EDN1, IL1B, ZEB2, LPAR1	101	82	12092	7.30017	0.996856	0.213446	7.35592
GOTERM_BP_FAT	GO:0051130~positive regulation of cellular component organization	7	4.79452	0.00464531	TIAM1, PLXNB2, EDN1, IL1B, CD63, SDC4, SIRPA	101	188	12092	4.45776	0.99662	0.219158	7.26686
PANTHER_BP_ALL	BP00288:Granulocyte-mediated immunity	4	2.73973	0.0211896	CCRL2, CXCL2, CCR2, MCPT8	109	73	13370	6.72113	0.916625	0.219984	21.6783
GOTERM_BP_FAT	GO:0051348~negative regulation of transferase activity	5	3.42466	0.00450298	GADD45G, IL1B, GADD45B, GADD45A, DUSP6	101	81	12092	7.39029	0.995974	0.221732	7.05178
GOTERM_BP_FAT	GO:0006952~defense response	10	6.84932	0.00571464	APOBEC1, LIPA, S100A8, HCK, FCNB, CXCL2, CCR2, CFH, IL1B, CXCL10	101	399	12092	3.00057	0.999091	0.236131	8.86801
GOTERM_BP_FAT	GO:0016477~cell migration	8	5.47945	0.00562702	EGFR, ICAM1, PXMP3, S100A9, CXCL2, IL1B, ZEB2, SIRPA	101	259	12092	3.698	0.998988	0.241055	8.73779
PANTHER_BP_ALL	BP00178:Stress response	6	4.10959	0.0262047	AIF1, GADD45G, NR4A3, GADD45B, DNAJA4, GADD45A	109	207	13370	3.55538	0.954054	0.244236	26.1365
GOTERM_BP_FAT	GO:0000165~MAPKKK cascade	6	4.10959	0.00661184	EGFR, GADD45G, IL1B, LPAR1, GADD45B, DUSP6	101	143	12092	5.02333	0.999698	0.251375	10.1913
GOTERM_BP_FAT	GO:0009615~response to virus	4	2.73973	0.00643944	LCN2, APOBEC1, OAS1A, CXCL10	101	46	12092	10.4107	0.999627	0.25352	9.93848
GOTERM_BP_FAT	GO:0007626~locomotory behavior	7	4.79452	0.00752927	RNASE2, S100A8, S100A9, CXCL2, IL1B, SEPP1, CXCL10	101	208	12092	4.02913	0.999902	0.272738	11.5259
GOTERM_BP_FAT	GO:0007610~behavior	10	6.84932	0.00838478	EGR1, RNASE2, S100A8, S100A9, CXCL2, CCR2, IL1B, NR4A3, SEPP1, CXCL10	101	424	12092	2.82365	0.999966	0.290348	12.7536
PANTHER_BP_ALL	BP00019:Lipid, fatty acid and steroid metabolism	12	8.21918	0.0374196	SOAT1, CRLS1, LIPA, ANXA5, ANXA4, UGT1A1, UGT1A6, CEPT1, UGT1A9, UGT1A8, UGT1A3, UGT1A7C, DGAT2, UGT1A2, UGT1A5, PCYT1A, PPAP2B, MTMR4, TMEM176B	109	743	13370	1.98106	0.988013	0.308342	35.2804
GOTERM_BP_FAT	GO:0019915~lipid storage	3	2.05479	0.00950364	SOAT1, IL1B, NRIP1	101	18	12092	19.9538	0.999991	0.313685	14.335
PANTHER_BP_ALL	BP00255:Cytokine/chemokine mediated immunity	4	2.73973	0.0437729	CCRL2, CCR2, IL1B, CXCL10	109	97	13370	5.05817	0.99444	0.329274	39.9899
GOTERM_BP_FAT	GO:0030334~regulation of cell migration	6	4.10959	0.0118505	EGFR, ICAM1, AIF1, CCR2, CD63, CXCL10	101	165	12092	4.35356	1	0.356895	17.5652
GOTERM_BP_FAT	GO:0050900~leukocyte migration	4	2.73973	0.011628	ICAM1, S100A9, CXCL2, IL1B	101	57	12092	8.4016	0.999999	0.36023	17.264
PANTHER_BP_ALL	BP00102:Signal transduction	39	26.7123	0.0587244	IL1F8, IL1R2, FCNB, CXCL2, EDN1, S100A9, NFKB2, LPAR1, LOC683463, CXCL10, CCRL2, LILRB3L, TIAM1, FCN1, TGFBI, IL1B, CLEC4A1, CLEC4A3, PPAP2B, EBI3, EGFR, WDFY3, ICAM1, PLXNB2, HCK, LOC690948, NR4A3, CD63, PTPRO, SIRPA, RASSF4, DUSP3, GNGT2, THBD, EMR1, CCR2, GADD45G, CYFIP1, GADD45B, DUSP6	109	3731	13370	1.28217	0.999106	0.394346	49.8652
GOTERM_BP_FAT	GO:0043507~positive regulation of JUN kinase activity	3	2.05479	0.0140443	EDN1, IL1B, ZEB2	101	22	12092	16.3258	1	0.398511	20.4812
GOTERM_BP_FAT	GO:0048660~regulation of smooth muscle cell proliferation	4	2.73973	0.0145918	EGFR, AIF1, EDN1, KLF4	101	62	12092	7.72405	1	0.401432	21.1936
GOTERM_BP_FAT	GO:0010627~regulation of protein kinase cascade	7	4.79452	0.0156675	CFLAR, ID1, EDN1, CCR2, IL1B, ZEB2, LPAR1	101	244	12092	3.43467	1	0.406399	22.5761
GOTERM_BP_FAT	GO:0010038~response to metal ion	6	4.10959	0.0156522	EGFR, APOBEC1, GATM, CPOX, STIM1, SEPP1	101	177	12092	4.0584	1	0.414628	22.5566
GOTERM_BP_FAT	GO:0002460~adaptive immune response based on somatic recombination of immune receptors built from immunoglobulin superfamily domains	4	2.73973	0.0172431	LILRB3L, ICAM1, LOC690948, TNFSF13, NFKB2	101	66	12092	7.25593	1	0.420155	24.5598
GOTERM_BP_FAT	GO:0002250~adaptive immune response	4	2.73973	0.0172431	LILRB3L, ICAM1, LOC690948, TNFSF13, NFKB2	101	66	12092	7.25593	1	0.420155	24.5598
GOTERM_BP_FAT	GO:0035295~tube development	7	4.79452	0.0168446	LIPA, ID1, EDN1, ZEB2, NR4A3, SDC4, ASAH1	101	248	12092	3.37927	1	0.420911	24.0626
GOTERM_BP_FAT	GO:0040012~regulation of locomotion	6	4.10959	0.0197873	EGFR, ICAM1, AIF1, CCR2, CD63, CXCL10	101	188	12092	3.82094	1	0.42596	27.6628
GOTERM_BP_FAT	GO:0010212~response to ionizing radiation	4	2.73973	0.0193967	APOBEC1, THBD, IL1B, CXCL10	101	69	12092	6.94045	1	0.42687	27.1943
GOTERM_BP_FAT	GO:0000186~activation of MAPKK activity	3	2.05479	0.0193413	EGFR, GADD45G, GADD45B	101	26	12092	13.8142	1	0.433486	27.1278
GOTERM_BP_FAT	GO:0051270~regulation of cell motion	6	4.10959	0.0189873	EGFR, ICAM1, AIF1, CCR2, CD63, CXCL10	101	186	12092	3.86202	1	0.43524	26.7003
PANTHER_BP_ALL	BP00224:Cell proliferation and differentiation	12	8.21918	0.0715464	EGFR, AIF1, HCK, EDN1, GADD45G, TGFBI, CXCL2, IL1B, MAL, GADD45B, DUSP6, CXCL10	109	830	13370	1.77341	0.999818	0.436779	57.1272
GOTERM_BP_FAT	GO:0048870~cell motility	8	5.47945	0.0186368	EGFR, ICAM1, PXMP3, S100A9, CXCL2, IL1B, ZEB2, SIRPA	101	327	12092	2.929	1	0.437141	26.2748
GOTERM_BP_FAT	GO:0051674~localization of cell	8	5.47945	0.0186368	EGFR, ICAM1, PXMP3, S100A9, CXCL2, IL1B, ZEB2, SIRPA	101	327	12092	2.929	1	0.437141	26.2748
GOTERM_BP_FAT	GO:0043506~regulation of JUN kinase activity	3	2.05479	0.0222567	EDN1, IL1B, ZEB2	101	28	12092	12.8274	1	0.450053	30.5598
GOTERM_BP_FAT	GO:0010332~response to gamma radiation	3	2.05479	0.0222567	APOBEC1, IL1B, CXCL10	101	28	12092	12.8274	1	0.450053	30.5598
GOTERM_BP_FAT	GO:0006928~cell motion	9	6.16438	0.0217809	EGFR, ICAM1, PXMP3, S100A9, CXCL2, IL1B, ZEB2, SIRPA, CXCL10	101	416	12092	2.59016	1	0.450095	30.0102
GOTERM_BP_FAT	GO:0007243~protein kinase cascade	7	4.79452	0.0232749	EGFR, EDN1, GADD45G, IL1B, LPAR1, GADD45B, DUSP6	101	267	12092	3.1388	1	0.457898	31.7223
GOTERM_BP_FAT	GO:0044093~positive regulation of molecular function	10	6.84932	0.0242891	EGFR, ICAM1, EDN1, GADD45G, IL1B, STIM1, ZEB2, LPAR1, GADD45B, SDC4	101	507	12092	2.3614	1	0.46527	32.862
GOTERM_BP_FAT	GO:0007584~response to nutrient	6	4.10959	0.0279956	UGT1A6, UGT1A9, UGT1A8, UGT1A7C, UGT1A3, GATM, UGT1A2, UGT1A5, CCR2, IL1B, UGT1A1, KLF4, CXCL10	101	206	12092	3.48707	1	0.507438	36.8773
GOTERM_BP_FAT	GO:0008610~lipid biosynthetic process	7	4.79452	0.0289549	CEPT1, CRLS1, DGAT2, PXMP3, EDN1, PCYT1A, B4GALT6	101	281	12092	2.98242	1	0.512324	37.8791
GOTERM_BP_FAT	GO:0051341~regulation of oxidoreductase activity	3	2.05479	0.0302723	EGFR, EDN1, IL1B	101	33	12092	10.8839	1	0.521239	39.2307
GOTERM_BP_FAT	GO:0044092~negative regulation of molecular function	7	4.79452	0.0330526	CFLAR, ID1, GADD45G, IL1B, GADD45B, GADD45A, DUSP6	101	290	12092	2.88986	1	0.546092	41.9931
GOTERM_BP_FAT	GO:0006909~phagocytosis	3	2.05479	0.0373823	HCK, COLEC12, SIRPA	101	37	12092	9.70725	1	0.584566	46.0615
GOTERM_BP_FAT	GO:0030595~leukocyte chemotaxis	3	2.05479	0.0373823	S100A9, CXCL2, IL1B	101	37	12092	9.70725	1	0.584566	46.0615
GOTERM_BP_FAT	GO:0009991~response to extracellular stimulus	7	4.79452	0.0390801	UGT1A6, UGT1A9, UGT1A8, UGT1A7C, UGT1A3, GATM, UGT1A2, AIF1, UGT1A5, CCR2, IL1B, UGT1A1, KLF4, CXCL10	101	302	12092	2.77503	1	0.594288	47.5824
GOTERM_BP_FAT	GO:0030335~positive regulation of cell migration	4	2.73973	0.0406224	EGFR, ICAM1, AIF1, CXCL10	101	92	12092	5.20534	1	0.602038	48.9291
GOTERM_BP_FAT	GO:0043086~negative regulation of catalytic activity	6	4.10959	0.044579	CFLAR, GADD45G, IL1B, GADD45B, GADD45A, DUSP6	101	234	12092	3.06981	1	0.611136	52.237
GOTERM_BP_FAT	GO:0048584~positive regulation of response to stimulus	6	4.10959	0.0432347	FCNB, CFH, UNC93B1, IL1B, TNFSF13, CXCL10	101	232	12092	3.09628	1	0.612301	51.1364
GOTERM_BP_FAT	GO:0051789~response to protein stimulus	4	2.73973	0.0439971	EGR1, ART2B, ID1, KLF10	101	95	12092	5.04096	1	0.612479	51.7635
GOTERM_BP_FAT	GO:0001775~cell activation	6	4.10959	0.050206	EGR1, EGFR, LILRB3L, ICAM1, AIF1, LOC690948, NFKB2	101	242	12092	2.96833	1	0.614694	56.5965
GOTERM_BP_FAT	GO:0060326~cell chemotaxis	3	2.05479	0.0430911	S100A9, CXCL2, IL1B	101	40	12092	8.97921	1	0.617555	51.0174
GOTERM_BP_FAT	GO:0051272~positive regulation of cell motion	4	2.73973	0.0499229	EGFR, ICAM1, AIF1, CXCL10	101	100	12092	4.78891	1	0.618173	56.3865
GOTERM_BP_FAT	GO:0010647~positive regulation of cell communication	7	4.79452	0.0493682	EGFR, CFLAR, CCR2, IL1B, ZEB2, LPAR1, TRAT1	101	320	12092	2.61894	1	0.619659	55.972
GOTERM_BP_FAT	GO:0048661~positive regulation of smooth muscle cell proliferation	3	2.05479	0.0491017	EGFR, AIF1, EDN1	101	43	12092	8.35275	1	0.623409	55.7716
GOTERM_BP_FAT	GO:0007204~elevation of cytosolic calcium ion concentration	4	2.73973	0.0523971	EDN1, CCR2, IL1B, LPAR1	101	102	12092	4.69501	1	0.625292	58.1908
GOTERM_BP_FAT	GO:0040017~positive regulation of locomotion	4	2.73973	0.0523971	EGFR, ICAM1, AIF1, CXCL10	101	102	12092	4.69501	1	0.625292	58.1908
GOTERM_BP_FAT	GO:0051726~regulation of cell cycle	6	4.10959	0.0539267	EGFR, EDN1, GADD45G, IL1B, GADD45B, GADD45A	101	247	12092	2.90825	1	0.625351	59.271
GOTERM_BP_FAT	GO:0001932~regulation of protein amino acid phosphorylation	5	3.42466	0.053287	EGFR, AIF1, EDN1, IL1B, ZEB2	101	171	12092	3.50067	1	0.626209	58.8225
GOTERM_BP_FAT	GO:0032147~activation of protein kinase activity	4	2.73973	0.048708	EGFR, EDN1, GADD45G, GADD45B	101	99	12092	4.83728	1	0.626257	55.4739
GOTERM_BP_FAT	GO:0009628~response to abiotic stimulus	8	5.47945	0.0472393	EGFR, APOBEC1, THBD, AIF1, IL1B, PCYT1A, MYOF, CXCL10	101	399	12092	2.40046	1	0.626775	54.3469
GOTERM_BP_FAT	GO:0007010~cytoskeleton organization	7	4.79452	0.0481499	TPPP3, AIF1, S100A9, RGD1560248, SIRPA, GADD45A, SGCB	101	318	12092	2.63541	1	0.627892	55.0487
GOTERM_BP_FAT	GO:0042060~wound healing	5	3.42466	0.0561214	THBD, GATM, MTPN, IL1B, ANXA5	101	174	12092	3.44031	1	0.629938	60.7752
GOTERM_BP_FAT	GO:0006959~humoral immune response	3	2.05479	0.055396	FCNB, CCR2, CFH	101	46	12092	7.80801	1	0.63023	60.2839
GOTERM_BP_FAT	GO:0051480~cytosolic calcium ion homeostasis	4	2.73973	0.0684476	EDN1, CCR2, IL1B, LPAR1	101	114	12092	4.2008	1	0.699822	68.3001
GOTERM_BP_FAT	GO:0009314~response to radiation	5	3.42466	0.0736843	EGFR, APOBEC1, THBD, IL1B, CXCL10	101	191	12092	3.1341	1	0.707908	71.0673
GOTERM_BP_FAT	GO:0032496~response to lipopolysaccharide	4	2.73973	0.0727722	THBD, IL1B, NFKB2, CXCL10	101	117	12092	4.09309	1	0.708017	70.6023
GOTERM_BP_FAT	GO:0043085~positive regulation of catalytic activity	8	5.47945	0.0747435	EGFR, EDN1, GADD45G, IL1B, ZEB2, LPAR1, GADD45B, SDC4	101	444	12092	2.15717	1	0.708542	71.5987
GOTERM_BP_FAT	GO:0046689~response to mercury ion	2	1.36986	0.0720372	GATM, CPOX	101	9	12092	26.6051	1	0.709052	70.2224
GOTERM_BP_FAT	GO:0010035~response to inorganic substance	6	4.10959	0.0712682	EGFR, APOBEC1, GATM, CPOX, STIM1, SEPP1	101	268	12092	2.68036	1	0.709937	69.82
GOTERM_BP_FAT	GO:0046328~regulation of JNK cascade	3	2.05479	0.0806302	EDN1, IL1B, ZEB2	101	57	12092	6.3012	1	0.727571	74.3892
GOTERM_BP_FAT	GO:0002437~inflammatory response to antigenic stimulus	2	1.36986	0.0797171	CCR2, IL1B	101	10	12092	23.9446	1	0.727876	73.9739
GOTERM_BP_FAT	GO:0006910~phagocytosis, recognition	2	1.36986	0.0797171	COLEC12, SIRPA	101	10	12092	23.9446	1	0.727876	73.9739
GOTERM_BP_FAT	GO:0051384~response to glucocorticoid stimulus	4	2.73973	0.0833244	UGT1A6, UGT1A9, UGT1A8, UGT1A7C, UGT1A3, UGT1A2, AIF1, UGT1A5, IL1B, CDO1, UGT1A1	101	124	12092	3.86202	1	0.730865	75.5785
GOTERM_BP_FAT	GO:0031667~response to nutrient levels	6	4.10959	0.0843532	UGT1A6, UGT1A9, UGT1A8, UGT1A7C, UGT1A3, GATM, UGT1A2, UGT1A5, CCR2, IL1B, UGT1A1, KLF4, CXCL10	101	282	12092	2.54729	1	0.731061	76.0189
GOTERM_BP_FAT	GO:0045787~positive regulation of cell cycle	3	2.05479	0.0830745	EGFR, EDN1, IL1B	101	58	12092	6.19256	1	0.73414	75.4704
GOTERM_BP_FAT	GO:0070302~regulation of stress-activated protein kinase signaling pathway	3	2.05479	0.0880305	EDN1, IL1B, ZEB2	101	60	12092	5.98614	1	0.738297	77.5326
GOTERM_BP_FAT	GO:0045765~regulation of angiogenesis	3	2.05479	0.0880305	ID1, IL1B, CXCL10	101	60	12092	5.98614	1	0.738297	77.5326
GOTERM_BP_FAT	GO:0009967~positive regulation of signal transduction	6	4.10959	0.0873131	CFLAR, CCR2, IL1B, ZEB2, LPAR1, TRAT1	101	285	12092	2.52048	1	0.739491	77.2445
GOTERM_BP_FAT	GO:0002449~lymphocyte mediated immunity	3	2.05479	0.0905411	LILRB3L, ICAM1, LOC690948, TNFSF13	101	61	12092	5.88801	1	0.740381	78.5141
GOTERM_BP_FAT	GO:0002237~response to molecule of bacterial origin	4	2.73973	0.0896338	THBD, IL1B, NFKB2, CXCL10	101	128	12092	3.74134	1	0.740778	78.1642
GOTERM_BP_FAT	GO:0016311~dephosphorylation	4	2.73973	0.0896338	DUSP3, PTPRO, MTMR4, DUSP6	101	128	12092	3.74134	1	0.740778	78.1642
GOTERM_BP_FAT	GO:0030282~bone mineralization	2	1.36986	0.0948887	KLF10, GPNMB	101	12	12092	19.9538	1	0.749534	80.1193
GOTERM_BP_FAT	GO:0031960~response to corticosteroid stimulus	4	2.73973	0.0944942	UGT1A6, UGT1A9, UGT1A8, UGT1A7C, UGT1A3, UGT1A2, AIF1, UGT1A5, IL1B, CDO1, UGT1A1	101	131	12092	3.65566	1	0.751975	79.9784
GOTERM_BP_FAT	GO:0009617~response to bacterium	5	3.42466	0.0987724	THBD, HCK, IL1B, NFKB2, CXCL10	101	212	12092	2.82365	1	0.752547	81.4573
GOTERM_BP_FAT	GO:0042127~regulation of cell proliferation	10	6.84932	0.0986845	EGFR, FXYD2, APOBEC1, AIF1, KLF10, EDN1, IL1B, TNFSF13, KLF4, CXCL10	101	665	12092	1.80034	1	0.756035	81.428
GOTERM_BP_FAT	GO:0051592~response to calcium ion	3	2.05479	0.0981971	EGFR, APOBEC1, STIM1	101	64	12092	5.612	1	0.758082	81.2646
GOTERM_BP_FAT	GO:0019221~cytokine-mediated signaling pathway	3	2.05479	0.0981971	LILRB3L, LOC690948, CCR2, IL1B	101	64	12092	5.612	1	0.758082	81.2646

## Sheet: MTX_A2CIA_B
Category	Term	Count	%	PValue	Genes	List Total	Pop Hits	Pop Total	Fold Enrichment	Bonferroni	Benjamini	FDR
GOTERM_BP_FAT	GO:0046649~lymphocyte activation	12	7.05882	9.94341e-07	EGR1, ICAM1, IL2RB, CR2, BCL11B, KLRE1, PPP3CB, BCL3, ITGAD, IL7R, HELLS, RAB27A	123	168	12092	7.02207	0.0014199	0.000710204	0.00164243
GOTERM_BP_FAT	GO:0045321~leukocyte activation	13	7.64706	1.55137e-06	EGR1, ICAM1, IL2RB, CR2, BCL11B, KLRE1, PPP3CB, BCL3, ITGAD, TRAF6, IL7R, HELLS, RAB27A	123	213	12092	6.00008	0.00221445	0.000738696	0.0025625
GOTERM_BP_FAT	GO:0001775~cell activation	14	8.23529	9.51678e-07	EGR1, ICAM1, IL2RB, CR2, IL7R, BCL11B, PPP3CB, KLRE1, BCL3, ITGAD, TRAF6, HELLS, F2R, RAB27A	123	242	12092	5.68729	0.00135902	0.00135902	0.00157196
GOTERM_BP_FAT	GO:0045449~regulation of transcription	36	21.1765	5.48059e-06	FOXK2, NFKBIA, GIOT1, ZEB2, CBX1, ZFP84, EPC1, BCL11B, IL1B, BCL3, ZFP426L2, LRRFIP1, TRAF6, BHLHE41, MYC, CCNA2, CAMK2A, HELLS, EGR1, ICAM1, TBL1XR1, KLF9, PPP1R10, NR4A3, ZFP709, DDIT3, MAPK1, ADNP2, PIAS4, ZFP143, MGA, ZFP260, TMPO, EAF2, FOXI1, F2R	123	1608	12092	2.20095	0.0078012	0.00195603	0.0090524
PANTHER_BP_ALL	BP00148:Immunity and defense	28	16.4706	2.64843e-05	ICAM1, CD244, GIMAP4, IL2RB, CR2, NFKBIA, GZMB, NR4A3, CXCR3, SDC4, CD63, CCL4, TNKS2, CCRL2, THBD, LOC685808, CCR5, GADD45G, TNFAIP8, PPP3CB, MS4A1, KLRE1, IL1B, LOC679046, TMPO, GADD45B, IFNGR2, DNAJA4, F2R	119	1326	13370	2.37246	0.0030939	0.0030939	0.0302585
GOTERM_BP_FAT	GO:0042110~T cell activation	8	4.70588	0.00013514	EGR1, ICAM1, BCL11B, PPP3CB, BCL3, ITGAD, IL7R, RAB27A	123	112	12092	7.02207	0.175624	0.0316756	0.22299
GOTERM_BP_FAT	GO:0010628~positive regulation of gene expression	17	10	0.000118938	EGR1, TBL1XR1, IL2RB, NFKBIA, NR4A3, DDIT3, EPC1, MAPK1, BCL11B, BCL3, EAF2, PRDM1, TRAF6, CCNA2, MYC, FOXI1, F2R	123	547	12092	3.05531	0.156311	0.0334231	0.196279
PANTHER_BP_ALL	BP00044:mRNA transcription regulation	22	12.9412	0.00105892	EGR1, ZFP347, KLF9, FOXK2, NFKBIA, GIOT1, NR4A3, ZFP709, EPC1, MTF2, BCL11B, ZFP143, BCL3, MGA, ZFP260, ADAM19, PRDM1, BHLHE41, FOXI1, MYC, HELLS, KLF3	119	1152	13370	2.14563	0.116585	0.0404779	1.20334
PANTHER_BP_ALL	BP00107:Cytokine and chemokine mediated signaling pathway	9	5.29412	0.000712731	CCRL2, IL18R1, IL2RB, CCR5, IL1B, CXCR3, TRAF6, CCL4, IFNGR2	119	219	13370	4.61724	0.0800346	0.0408517	0.811395
PANTHER_BP_ALL	BP00207:Cell cycle control	11	6.47059	0.00244877	RPS6KA3, CDKN2D, GADD45G, FOXK2, CRKRS, PPP3CB, IL1B, GADD45B, MYC, FOXI1, CCNA2	119	392	13370	3.15276	0.249381	0.0466846	2.76268
PANTHER_BP_ALL	BP00179:Apoptosis	13	7.64706	0.00189993	FASLG, NFKBIA, GZMB, BIRC3, DDX58, GADD45G, ADRA1B, IL1B, TRAF6, GADD45B, MYC, IFNGR2, EMP1	119	513	13370	2.84715	0.199487	0.0541069	2.14961
PANTHER_BP_ALL	BP00178:Stress response	8	4.70588	0.00238434	TNFAIP8, GADD45G, PPP3CB, NFKBIA, NR4A3, GADD45B, DNAJA4, TNKS2	119	207	13370	4.34214	0.243688	0.0543286	2.69089
GOTERM_BP_FAT	GO:0010604~positive regulation of macromolecule metabolic process	20	11.7647	0.000581036	EGR1, TBL1XR1, IL2RB, NFKBIA, NR4A3, DDIT3, EPC1, MAPK1, PIAS4, BCL11B, ADRA1B, IL1B, BCL3, EAF2, PRDM1, TRAF6, CCNA2, MYC, FOXI1, F2R	123	825	12092	2.38325	0.564187	0.066871	0.955436
GOTERM_BP_FAT	GO:0006916~anti-apoptosis	8	4.70588	0.000655073	SERPINB9, IL2RB, IL1B, NFKBIA, BIRC3, TRAF6, MYC, HELLS	123	145	12092	5.42394	0.607966	0.0694982	1.07656
GOTERM_BP_FAT	GO:0002684~positive regulation of immune system process	10	5.88235	0.000561783	MAPK1, ICAM1, PLDN, KLRE1, IL1B, NFKBIA, TRAF6, IL7R, TRAT1, SASH3	123	232	12092	4.23745	0.552023	0.0704003	0.923913
GOTERM_BP_FAT	GO:0051173~positive regulation of nitrogen compound metabolic process	17	10	0.000541999	EGR1, TBL1XR1, ICAM1, NFKBIA, NR4A3, DDIT3, EPC1, MAPK1, BCL11B, IL1B, BCL3, EAF2, TRAF6, CCNA2, MYC, FOXI1, F2R	123	626	12092	2.66973	0.53917	0.0745477	0.891514
GOTERM_BP_FAT	GO:0010941~regulation of cell death	18	10.5882	0.000537924	IL2RB, HERPUD1, FASLG, NFKBIA, GZMB, BIRC3, TIMP3, DDIT3, SERPINB9, BCL11B, IL1B, BCL3, EAF2, TRAF6, MYC, HELLS, RAB27A, F2R	123	689	12092	2.5683	0.536478	0.0818857	0.884839
GOTERM_BP_FAT	GO:0042981~regulation of apoptosis	18	10.5882	0.000440204	IL2RB, HERPUD1, FASLG, NFKBIA, GZMB, BIRC3, TIMP3, DDIT3, SERPINB9, BCL11B, IL1B, BCL3, EAF2, TRAF6, MYC, HELLS, RAB27A, F2R	123	677	12092	2.61383	0.466976	0.085963	0.724646
GOTERM_BP_FAT	GO:0043067~regulation of programmed cell death	18	10.5882	0.000511887	IL2RB, HERPUD1, FASLG, NFKBIA, GZMB, BIRC3, TIMP3, DDIT3, SERPINB9, BCL11B, IL1B, BCL3, EAF2, TRAF6, MYC, HELLS, RAB27A, F2R	123	686	12092	2.57953	0.518897	0.0874014	0.842179
GOTERM_BP_FAT	GO:0006355~regulation of transcription, DNA-dependent	25	14.7059	0.00106524	EGR1, TBL1XR1, FOXK2, PPP1R10, NFKBIA, ZEB2, GIOT1, NR4A3, CBX1, ZFP84, ZFP709, DDIT3, EPC1, ADNP2, PIAS4, BCL11B, BCL3, MGA, ZFP426L2, BHLHE41, TRAF6, FOXI1, MYC, HELLS, F2R	123	1224	12092	2.00794	0.781952	0.0907999	1.74509
GOTERM_BP_FAT	GO:0031328~positive regulation of cellular biosynthetic process	17	10	0.00100301	EGR1, TBL1XR1, ICAM1, NFKBIA, NR4A3, DDIT3, EPC1, MAPK1, BCL11B, IL1B, BCL3, EAF2, TRAF6, CCNA2, MYC, FOXI1, F2R	123	663	12092	2.52074	0.761651	0.0911738	1.64393
GOTERM_BP_FAT	GO:0009891~positive regulation of biosynthetic process	17	10	0.00121087	EGR1, TBL1XR1, ICAM1, NFKBIA, NR4A3, DDIT3, EPC1, MAPK1, BCL11B, IL1B, BCL3, EAF2, TRAF6, CCNA2, MYC, FOXI1, F2R	123	675	12092	2.47593	0.82296	0.0917065	1.98142
GOTERM_BP_FAT	GO:0045941~positive regulation of transcription	15	8.82353	0.000962014	EGR1, TBL1XR1, NFKBIA, NR4A3, DDIT3, EPC1, MAPK1, BCL11B, BCL3, EAF2, TRAF6, CCNA2, MYC, FOXI1, F2R	123	534	12092	2.76149	0.747256	0.0935699	1.57724
GOTERM_BP_FAT	GO:0032496~response to lipopolysaccharide	7	4.11765	0.00117208	MAPK1, THBD, CCR5, FASLG, IL1B, NFKBIA, F2R	123	117	12092	5.88173	0.812858	0.0938781	1.91852
GOTERM_BP_FAT	GO:0051252~regulation of RNA metabolic process	25	14.7059	0.00148768	EGR1, TBL1XR1, FOXK2, PPP1R10, NFKBIA, ZEB2, GIOT1, NR4A3, CBX1, ZFP84, ZFP709, DDIT3, EPC1, ADNP2, PIAS4, BCL11B, BCL3, MGA, ZFP426L2, BHLHE41, TRAF6, FOXI1, MYC, HELLS, F2R	123	1254	12092	1.95991	0.880862	0.105931	2.42917
GOTERM_BP_FAT	GO:0010557~positive regulation of macromolecule biosynthetic process	16	9.41176	0.00160889	EGR1, TBL1XR1, NFKBIA, NR4A3, DDIT3, EPC1, MAPK1, BCL11B, IL1B, BCL3, EAF2, TRAF6, CCNA2, MYC, FOXI1, F2R	123	628	12092	2.50469	0.899836	0.108676	2.62462
PANTHER_BP_ALL	BP00040:mRNA transcription	24	14.1176	0.0072126	EGR1, ZFP347, KLF9, FOXK2, NFKBIA, GIOT1, NR4A3, ZFP709, EPC1, MTF2, BCL11B, ZFP143, PPP3CB, BCL3, MGA, ZFP260, LRRFIP1, ADAM19, PRDM1, BHLHE41, FOXI1, MYC, HELLS, KLF3	119	1531	13370	1.76125	0.571272	0.113957	7.93863
GOTERM_BP_FAT	GO:0002237~response to molecule of bacterial origin	7	4.11765	0.00185834	MAPK1, THBD, CCR5, FASLG, IL1B, NFKBIA, F2R	123	128	12092	5.37627	0.929914	0.11889	3.02572
GOTERM_BP_FAT	GO:0043066~negative regulation of apoptosis	11	6.47059	0.00197453	SERPINB9, IL2RB, BCL11B, IL1B, NFKBIA, BCL3, BIRC3, TRAF6, MYC, HELLS, F2R	123	333	12092	3.24744	0.940655	0.120482	3.21201
GOTERM_BP_FAT	GO:0060548~negative regulation of cell death	11	6.47059	0.00224976	SERPINB9, IL2RB, BCL11B, IL1B, NFKBIA, BCL3, BIRC3, TRAF6, MYC, HELLS, F2R	123	339	12092	3.18997	0.959986	0.125502	3.65196
GOTERM_BP_FAT	GO:0043069~negative regulation of programmed cell death	11	6.47059	0.00220185	SERPINB9, IL2RB, BCL11B, IL1B, NFKBIA, BCL3, BIRC3, TRAF6, MYC, HELLS, F2R	123	338	12092	3.1994	0.957144	0.127989	3.57552
PANTHER_BP_ALL	BP00255:Cytokine/chemokine mediated immunity	5	2.94118	0.010644	CCRL2, CCR5, IL1B, CXCR3, CCL4	119	97	13370	5.79139	0.714073	0.12987	11.5097
PANTHER_BP_ALL	BP00203:Cell cycle	16	9.41176	0.00951171	FOXK2, CRKRS, SMC2, TNKS2, RPS6KA3, CDKN2D, ACTR1B, GADD45G, PPP3CB, IL1B, RGD1563853, GADD45B, CCNA2, MYC, FOXI1, EMP1	119	870	13370	2.06626	0.673131	0.130446	10.3456
GOTERM_BP_FAT	GO:0000060~protein import into nucleus, translocation	4	2.35294	0.00245595	MAPK1, NFKBIA, BCL3, F2R	123	27	12092	14.5643	0.970218	0.131124	3.98032
GOTERM_BP_FAT	GO:0002709~regulation of T cell mediated immunity	4	2.35294	0.00245595	PPP3CB, TRAF6, IL7R, SASH3	123	27	12092	14.5643	0.970218	0.131124	3.98032
GOTERM_BP_FAT	GO:0051098~regulation of binding	7	4.11765	0.00281351	ICAM1, IL1B, NFKBIA, BCL3, CAMK2A, MYC, DDIT3	123	139	12092	4.95081	0.982157	0.143459	4.54724
GOTERM_BP_FAT	GO:0012502~induction of programmed cell death	8	4.70588	0.00328997	FASLG, BCL3, GZMB, EAF2, TRAF6, TIMP3, MYC, RAB27A	123	192	12092	4.09621	0.990987	0.149885	5.29781
GOTERM_BP_FAT	GO:0006917~induction of apoptosis	8	4.70588	0.00328997	FASLG, BCL3, GZMB, EAF2, TRAF6, TIMP3, MYC, RAB27A	123	192	12092	4.09621	0.990987	0.149885	5.29781
GOTERM_BP_FAT	GO:0000165~MAPKKK cascade	7	4.11765	0.003239	MAPK1, GADD45G, IL1B, FGF13, GADD45B, TRAF6, F2R	123	143	12092	4.81233	0.990304	0.152592	5.21778
GOTERM_BP_FAT	GO:0045935~positive regulation of nucleobase, nucleoside, nucleotide and nucleic acid metabolic process	15	8.82353	0.00322419	EGR1, TBL1XR1, NFKBIA, NR4A3, DDIT3, EPC1, MAPK1, BCL11B, BCL3, EAF2, TRAF6, CCNA2, MYC, FOXI1, F2R	123	608	12092	2.42539	0.990096	0.15711	5.19452
GOTERM_BP_FAT	GO:0002706~regulation of lymphocyte mediated immunity	5	2.94118	0.00415639	KLRE1, PPP3CB, TRAF6, IL7R, SASH3	123	65	12092	7.56223	0.997399	0.179954	6.64846
GOTERM_BP_FAT	GO:0051170~nuclear import	5	2.94118	0.00415639	MAPK1, NFKBIA, BCL3, NUPL1, F2R	123	65	12092	7.56223	0.997399	0.179954	6.64846
GOTERM_BP_FAT	GO:0051101~regulation of DNA binding	6	3.52941	0.00451479	ICAM1, IL1B, NFKBIA, BCL3, CAMK2A, DDIT3	123	107	12092	5.51265	0.998445	0.182962	7.20188
GOTERM_BP_FAT	GO:0030217~T cell differentiation	5	2.94118	0.00439058	EGR1, BCL11B, PPP3CB, BCL3, IL7R	123	66	12092	7.44765	0.998141	0.183589	7.01042
PANTHER_BP_ALL	BP00114:MAPKKK cascade	6	3.52941	0.0189754	MAPK1, RPS6KA3, GADD45G, GADD45B, IFNGR2, LOC302495	119	174	13370	3.87424	0.893696	0.200801	19.6605
GOTERM_BP_FAT	GO:0009116~nucleoside metabolic process	5	2.94118	0.00569561	RNASEL, OCLN, NT5E, PPAT, KARS	123	71	12092	6.92317	0.999715	0.208012	9.00344
GOTERM_BP_FAT	GO:0009617~response to bacterium	8	4.70588	0.00564418	MAPK1, THBD, CCR5, FASLG, IL1B, NFKBIA, BCL3, F2R	123	212	12092	3.70977	0.999693	0.211714	8.92567
GOTERM_BP_FAT	GO:0001819~positive regulation of cytokine production	5	2.94118	0.00690906	KLRE1, IL1B, BCL3, TRAF6, SASH3	123	75	12092	6.55393	0.99995	0.214663	10.8205
GOTERM_BP_FAT	GO:0030101~natural killer cell activation	3	1.76471	0.0062373	IL2RB, KLRE1, RAB27A	123	12	12092	24.5772	0.999869	0.214668	9.81885
GOTERM_BP_FAT	GO:0002286~T cell activation during immune response	3	1.76471	0.0062373	ICAM1, BCL3, RAB27A	123	12	12092	24.5772	0.999869	0.214668	9.81885
GOTERM_BP_FAT	GO:0043068~positive regulation of programmed cell death	10	5.88235	0.00641665	FASLG, IL1B, BCL3, GZMB, EAF2, TRAF6, TIMP3, MYC, DDIT3, RAB27A	123	332	12092	2.96111	0.999899	0.215004	10.0873
GOTERM_BP_FAT	GO:0002703~regulation of leukocyte mediated immunity	5	2.94118	0.00659103	KLRE1, PPP3CB, TRAF6, IL7R, SASH3	123	74	12092	6.6425	0.999921	0.215181	10.3476
GOTERM_BP_FAT	GO:0010942~positive regulation of cell death	10	5.88235	0.00679231	FASLG, IL1B, BCL3, GZMB, EAF2, TRAF6, TIMP3, MYC, DDIT3, RAB27A	123	335	12092	2.9346	0.999941	0.216107	10.6472
GOTERM_BP_FAT	GO:0007243~protein kinase cascade	9	5.29412	0.00561566	MAPK1, GADD45G, IL1B, NFKBIA, BCL3, FGF13, GADD45B, TRAF6, F2R	123	267	12092	3.31378	0.99968	0.216403	8.8825
GOTERM_BP_FAT	GO:0043065~positive regulation of apoptosis	10	5.88235	0.00617526	FASLG, IL1B, BCL3, GZMB, EAF2, TRAF6, TIMP3, MYC, DDIT3, RAB27A	123	330	12092	2.97906	0.999857	0.217987	9.72581
GOTERM_BP_FAT	GO:0046128~purine ribonucleoside metabolic process	4	2.35294	0.00754351	RNASEL, OCLN, NT5E, KARS	123	40	12092	9.83089	0.99998	0.22712	11.7569
GOTERM_BP_FAT	GO:0042278~purine nucleoside metabolic process	4	2.35294	0.00754351	RNASEL, OCLN, NT5E, KARS	123	40	12092	9.83089	0.99998	0.22712	11.7569
GOTERM_BP_FAT	GO:0002521~leukocyte differentiation	6	3.52941	0.00835575	EGR1, BCL11B, PPP3CB, BCL3, TRAF6, IL7R	123	124	12092	4.75688	0.999994	0.238536	12.9423
GOTERM_BP_FAT	GO:0042060~wound healing	7	4.11765	0.00833575	PLDN, THBD, MTPN, IL1B, TIMP3, F2R, RAB27A	123	174	12092	3.95496	0.999994	0.242839	12.9133
GOTERM_BP_FAT	GO:0043123~positive regulation of I-kappaB kinase/NF-kappaB cascade	5	2.94118	0.00942226	FASLG, IL1B, TRAF6, CANT1, F2R	123	82	12092	5.99445	0.999999	0.259647	14.4761
GOTERM_BP_FAT	GO:0032729~positive regulation of interferon-gamma production	3	1.76471	0.00972896	KLRE1, BCL3, SASH3	123	15	12092	19.6618	0.999999	0.261927	14.9124
GOTERM_BP_FAT	GO:0016049~cell growth	4	2.35294	0.0117655	ULK1, ADRA1B, IL7R, EMP1	123	47	12092	8.36672	1	0.302215	17.7572
GOTERM_BP_FAT	GO:0043122~regulation of I-kappaB kinase/NF-kappaB cascade	5	2.94118	0.0124667	FASLG, IL1B, TRAF6, CANT1, F2R	123	89	12092	5.52297	1	0.306396	18.7157
GOTERM_BP_FAT	GO:0051090~regulation of transcription factor activity	5	2.94118	0.0124667	ICAM1, IL1B, NFKBIA, CAMK2A, DDIT3	123	89	12092	5.52297	1	0.306396	18.7157
GOTERM_BP_FAT	GO:0051240~positive regulation of multicellular organismal process	8	4.70588	0.0130469	CCR5, ADRA1B, KLRE1, IL1B, BCL3, TRAF6, SASH3, F2R	123	249	12092	3.15852	1	0.307865	19.501
GOTERM_BP_FAT	GO:0045860~positive regulation of protein kinase activity	7	4.11765	0.0128139	GADD45G, IL1B, ZEB2, GADD45B, TRAF6, SDC4, F2R	123	191	12092	3.60295	1	0.30829	19.1865
GOTERM_BP_FAT	GO:0002285~lymphocyte activation during immune response	3	1.76471	0.0124368	ICAM1, BCL3, RAB27A	123	17	12092	17.3486	1	0.311043	18.6752
GOTERM_BP_FAT	GO:0017038~protein import	5	2.94118	0.0139432	MAPK1, NFKBIA, BCL3, NUPL1, F2R	123	92	12092	5.34288	1	0.320138	20.7
GOTERM_BP_FAT	GO:0030098~lymphocyte differentiation	5	2.94118	0.0155264	EGR1, BCL11B, PPP3CB, BCL3, IL7R	123	95	12092	5.17415	1	0.339064	22.7772
GOTERM_BP_FAT	GO:0033674~positive regulation of kinase activity	7	4.11765	0.0154179	GADD45G, IL1B, ZEB2, GADD45B, TRAF6, SDC4, F2R	123	199	12092	3.4581	1	0.342257	22.6365
GOTERM_BP_FAT	GO:0019725~cellular homeostasis	11	6.47059	0.0162251	GSR, HERPUD1, ADRA1B, PPP3CB, IL1B, CXCR3, SLC9A3R1, CHRNE, DDIT3, NDUFS1, F2R	123	453	12092	2.38719	1	0.346241	23.6776
GOTERM_BP_FAT	GO:0045893~positive regulation of transcription, DNA-dependent	11	6.47059	0.0169138	EGR1, TBL1XR1, EPC1, BCL11B, NFKBIA, BCL3, NR4A3, TRAF6, MYC, FOXI1, F2R	123	456	12092	2.37149	1	0.352926	24.5552
GOTERM_BP_FAT	GO:0051347~positive regulation of transferase activity	7	4.11765	0.0187633	GADD45G, IL1B, ZEB2, GADD45B, TRAF6, SDC4, F2R	123	208	12092	3.30847	1	0.358362	26.8659
GOTERM_BP_FAT	GO:0002757~immune response-activating signal transduction	4	2.35294	0.0179633	MAPK1, KLRE1, NFKBIA, TRAF6	123	55	12092	7.14974	1	0.360202	25.8747
GOTERM_BP_FAT	GO:0006605~protein targeting	6	3.52941	0.0183498	ARL6IP1, MAPK1, NFKBIA, BCL3, F2R, RAB27A	123	151	12092	3.90632	1	0.361458	26.3551
GOTERM_BP_FAT	GO:0001975~response to amphetamine	3	1.76471	0.0187071	ADRA1B, PPP3CB, DDIT3	123	21	12092	14.0441	1	0.362219	26.7966
GOTERM_BP_FAT	GO:0051254~positive regulation of RNA metabolic process	11	6.47059	0.0178655	EGR1, TBL1XR1, EPC1, BCL11B, NFKBIA, BCL3, NR4A3, TRAF6, MYC, FOXI1, F2R	123	460	12092	2.35087	1	0.363608	25.7526
GOTERM_BP_FAT	GO:0001817~regulation of cytokine production	6	3.52941	0.0203004	KLRE1, IL1B, BCL3, TRAF6, SASH3, F2R	123	155	12092	3.80551	1	0.376687	28.7354
GOTERM_BP_FAT	GO:0040007~growth	7	4.11765	0.0216869	ULK1, MTPN, ADRA1B, IL7R, TIMP3, EMP1, TNKS2	123	215	12092	3.20076	1	0.387101	30.3831
GOTERM_BP_FAT	GO:0048568~embryonic organ development	7	4.11765	0.0221283	MAPK1, SPINT1, NR4A3, PRDM1, MYC, FOXI1, DDIT3	123	216	12092	3.18594	1	0.388564	30.9002
GOTERM_BP_FAT	GO:0014075~response to amine stimulus	4	2.35294	0.0225991	ADRA1B, PPP3CB, TIMP3, DDIT3	123	60	12092	6.55393	1	0.39038	31.4477
GOTERM_BP_FAT	GO:0002764~immune response-regulating signal transduction	4	2.35294	0.0225991	MAPK1, KLRE1, NFKBIA, TRAF6	123	60	12092	6.55393	1	0.39038	31.4477
GOTERM_BP_FAT	GO:0009119~ribonucleoside metabolic process	4	2.35294	0.0216247	RNASEL, OCLN, NT5E, KARS	123	59	12092	6.66501	1	0.390969	30.3101
GOTERM_BP_FAT	GO:0006606~protein import into nucleus	4	2.35294	0.0246188	MAPK1, NFKBIA, BCL3, F2R	123	62	12092	6.34251	1	0.40324	33.7504
GOTERM_BP_FAT	GO:0002697~regulation of immune effector process	5	2.94118	0.0243885	KLRE1, PPP3CB, TRAF6, IL7R, SASH3	123	109	12092	4.50958	1	0.404807	33.4915
GOTERM_BP_FAT	GO:0010033~response to organic substance	17	10	0.0240838	EGR1, HERPUD1, FASLG, NFKBIA, NR4A3, TIMP3, DDIT3, MAPK1, THBD, CCR5, SULT1A1, ADRA1B, PPP3CB, IL1B, CCNA2, MYC, F2R	123	928	12092	1.80092	1	0.405452	33.1475
GOTERM_BP_FAT	GO:0002819~regulation of adaptive immune response	4	2.35294	0.0256641	PPP3CB, TRAF6, IL7R, SASH3	123	63	12092	6.24184	1	0.411838	34.9134
GOTERM_BP_FAT	GO:0002822~regulation of adaptive immune response based on somatic recombination of immune receptors built from immunoglobulin superfamily domains	4	2.35294	0.0256641	PPP3CB, TRAF6, IL7R, SASH3	123	63	12092	6.24184	1	0.411838	34.9134
GOTERM_BP_FAT	GO:0032663~regulation of interleukin-2 production	3	1.76471	0.0260352	IL1B, TRAF6, SASH3	123	25	12092	11.7971	1	0.411952	35.3217
GOTERM_BP_FAT	GO:0010243~response to organic nitrogen	5	2.94118	0.026614	ADRA1B, PPP3CB, IL1B, TIMP3, DDIT3	123	112	12092	4.38879	1	0.414548	35.9537
GOTERM_BP_FAT	GO:0000186~activation of MAPKK activity	3	1.76471	0.0280216	GADD45G, GADD45B, F2R	123	26	12092	11.3433	1	0.42671	37.4664
GOTERM_BP_FAT	GO:0007596~blood coagulation	4	2.35294	0.0289413	PLDN, THBD, F2R, RAB27A	123	66	12092	5.95812	1	0.432847	38.4366
GOTERM_BP_FAT	GO:0002460~adaptive immune response based on somatic recombination of immune receptors built from immunoglobulin superfamily domains	4	2.35294	0.0289413	ICAM1, BCL3, TRAF6, RAB27A	123	66	12092	5.95812	1	0.432847	38.4366
GOTERM_BP_FAT	GO:0050817~coagulation	4	2.35294	0.0289413	PLDN, THBD, F2R, RAB27A	123	66	12092	5.95812	1	0.432847	38.4366
GOTERM_BP_FAT	GO:0002250~adaptive immune response	4	2.35294	0.0289413	ICAM1, BCL3, TRAF6, RAB27A	123	66	12092	5.95812	1	0.432847	38.4366
GOTERM_BP_FAT	GO:0048584~positive regulation of response to stimulus	7	4.11765	0.0300347	MAPK1, CCR5, KLRE1, IL1B, NFKBIA, TRAF6, SASH3	123	232	12092	2.96622	1	0.440679	39.5717
GOTERM_BP_FAT	GO:0031099~regeneration	5	2.94118	0.0305866	ULK1, MTPN, NR4A3, TIMP3, CCNA2	123	117	12092	4.20124	1	0.442385	40.1371
GOTERM_BP_FAT	GO:0007599~hemostasis	4	2.35294	0.0312435	PLDN, THBD, F2R, RAB27A	123	68	12092	5.78288	1	0.445164	40.8037
GOTERM_BP_FAT	GO:0031329~regulation of cellular catabolic process	4	2.35294	0.0312435	ULK1, ADRA1B, IL1B, TIMP3	123	68	12092	5.78288	1	0.445164	40.8037
GOTERM_BP_FAT	GO:0034504~protein localization in nucleus	4	2.35294	0.0348722	MAPK1, NFKBIA, BCL3, F2R	123	71	12092	5.53853	1	0.478101	44.3617
GOTERM_BP_FAT	GO:0006913~nucleocytoplasmic transport	5	2.94118	0.0357926	MAPK1, NFKBIA, BCL3, NUPL1, F2R	123	123	12092	3.9963	1	0.482792	45.2317
PANTHER_BP_ALL	BP00031:Nucleoside, nucleotide and nucleic acid metabolism	33	19.4118	0.061023	FOXK2, TRA2A, NFKBIA, SYNCRIP, GIOT1, MLH3, CBX1, CANT1, EPC1, BCL11B, PPP3CB, BCL3, LRRFIP1, BHLHE41, MYC, NT5E, HELLS, EGR1, ZFP347, KLF9, NR4A3, ZFP709, SMC2, TNKS2, DDX58, MTF2, ZFP143, MGA, ADAM19, ZFP260, PRDM1, FOXI1, KLF3	119	2786	13370	1.33081	0.999368	0.488143	51.2991
GOTERM_BP_FAT	GO:0001910~regulation of leukocyte mediated cytotoxicity	3	1.76471	0.0388098	KLRE1, PPP3CB, IL7R	123	31	12092	9.51377	1	0.502581	47.9949
GOTERM_BP_FAT	GO:0032649~regulation of interferon-gamma production	3	1.76471	0.0388098	KLRE1, BCL3, SASH3	123	31	12092	9.51377	1	0.502581	47.9949
GOTERM_BP_FAT	GO:0051169~nuclear transport	5	2.94118	0.0385766	MAPK1, NFKBIA, BCL3, NUPL1, F2R	123	126	12092	3.90115	1	0.504763	47.7861
GOTERM_BP_FAT	GO:0001915~negative regulation of T cell mediated cytotoxicity	2	1.17647	0.0397555	PPP3CB, IL7R	123	4	12092	49.1545	1	0.506859	48.8336
GOTERM_BP_FAT	GO:0045410~positive regulation of interleukin-6 biosynthetic process	2	1.17647	0.0397555	IL1B, TRAF6	123	4	12092	49.1545	1	0.506859	48.8336
GOTERM_BP_FAT	GO:0045944~positive regulation of transcription from RNA polymerase II promoter	9	5.29412	0.040467	EGR1, TBL1XR1, EPC1, BCL11B, NFKBIA, BCL3, NR4A3, TRAF6, MYC	123	384	12092	2.30412	1	0.508947	49.4562
GOTERM_BP_FAT	GO:0009895~negative regulation of catabolic process	3	1.76471	0.0459206	ADRA1B, IL1B, TIMP3	123	34	12092	8.67432	1	0.550537	53.9977
GOTERM_BP_FAT	GO:0051092~positive regulation of NF-kappaB transcription factor activity	3	1.76471	0.0483895	ICAM1, IL1B, CAMK2A	123	35	12092	8.42648	1	0.565628	55.9251
GOTERM_BP_FAT	GO:0031341~regulation of cell killing	3	1.76471	0.0483895	KLRE1, PPP3CB, IL7R	123	35	12092	8.42648	1	0.565628	55.9251
GOTERM_BP_FAT	GO:0021683~cerebellar granular layer morphogenesis	2	1.17647	0.0494469	ULK1, MTPN	123	5	12092	39.3236	1	0.569424	56.7271
GOTERM_BP_FAT	GO:0021707~cerebellar granule cell differentiation	2	1.17647	0.0494469	ULK1, MTPN	123	5	12092	39.3236	1	0.569424	56.7271
GOTERM_BP_FAT	GO:0042088~T-helper 1 type immune response	2	1.17647	0.0494469	BCL3, TRAF6	123	5	12092	39.3236	1	0.569424	56.7271
GOTERM_BP_FAT	GO:0002726~positive regulation of T cell cytokine production	2	1.17647	0.0494469	TRAF6, SASH3	123	5	12092	39.3236	1	0.569424	56.7271
GOTERM_BP_FAT	GO:0021684~cerebellar granular layer formation	2	1.17647	0.0494469	ULK1, MTPN	123	5	12092	39.3236	1	0.569424	56.7271
GOTERM_BP_FAT	GO:0021681~cerebellar granular layer development	2	1.17647	0.0494469	ULK1, MTPN	123	5	12092	39.3236	1	0.569424	56.7271
PANTHER_BP_ALL	BP00201:Skeletal development	4	2.35294	0.0864417	RPS6KA3, FBN1, TRAF6, SDC4	119	118	13370	3.80857	0.999975	0.58583	64.4085
GOTERM_BP_FAT	GO:0050778~positive regulation of immune response	5	2.94118	0.0543117	MAPK1, KLRE1, NFKBIA, TRAF6, SASH3	123	141	12092	3.48613	1	0.600373	60.2435
GOTERM_BP_FAT	GO:0045859~regulation of protein kinase activity	7	4.11765	0.0564576	GADD45G, IL1B, ZEB2, GADD45B, TRAF6, SDC4, F2R	123	271	12092	2.53935	1	0.606663	61.7077
GOTERM_BP_FAT	GO:0042592~homeostatic process	13	7.64706	0.0563766	GSR, HERPUD1, ADRA1B, PPP3CB, IL1B, CXCR3, SLC9A3R1, IL7R, CHRNE, DDIT3, SASH3, NDUFS1, F2R	123	714	12092	1.78994	1	0.610269	61.6534
GOTERM_BP_FAT	GO:0006955~immune response	9	5.29412	0.0581147	ICAM1, CCR5, FASLG, IL1B, BCL3, TRAF6, IL7R, CCL4, RAB27A	123	414	12092	2.13715	1	0.613503	62.8035
GOTERM_BP_FAT	GO:0043627~response to estrogen stimulus	5	2.94118	0.0626828	MAPK1, ADRA1B, IL1B, TIMP3, CCNA2	123	148	12092	3.32125	1	0.630154	65.6738
GOTERM_BP_FAT	GO:0007249~I-kappaB kinase/NF-kappaB cascade	3	1.76471	0.0614206	NFKBIA, BCL3, TRAF6	123	40	12092	7.37317	1	0.630424	64.9023
GOTERM_BP_FAT	GO:0002253~activation of immune response	4	2.35294	0.0625823	MAPK1, KLRE1, NFKBIA, TRAF6	123	90	12092	4.36929	1	0.633521	65.613
GOTERM_BP_FAT	GO:0002708~positive regulation of lymphocyte mediated immunity	3	1.76471	0.064156	KLRE1, TRAF6, SASH3	123	41	12092	7.19334	1	0.635052	66.5542
GOTERM_BP_FAT	GO:0002705~positive regulation of leukocyte mediated immunity	3	1.76471	0.064156	KLRE1, TRAF6, SASH3	123	41	12092	7.19334	1	0.635052	66.5542
GOTERM_BP_FAT	GO:0009611~response to wounding	9	5.29412	0.0649398	PLDN, THBD, CCR5, MTPN, IL1B, TIMP3, CCL4, F2R, RAB27A	123	424	12092	2.08675	1	0.635778	67.0139
GOTERM_BP_FAT	GO:0008624~induction of apoptosis by extracellular signals	3	1.76471	0.0669319	FASLG, GZMB, TRAF6	123	42	12092	7.02207	1	0.643428	68.1557
GOTERM_BP_FAT	GO:0002429~immune response-activating cell surface receptor signaling pathway	3	1.76471	0.0669319	MAPK1, KLRE1, TRAF6	123	42	12092	7.02207	1	0.643428	68.1557
GOTERM_BP_FAT	GO:0046651~lymphocyte proliferation	3	1.76471	0.0669319	ITGAD, IL7R, HELLS	123	42	12092	7.02207	1	0.643428	68.1557
GOTERM_BP_FAT	GO:0042108~positive regulation of cytokine biosynthetic process	3	1.76471	0.0669319	IL1B, BCL3, TRAF6	123	42	12092	7.02207	1	0.643428	68.1557
GOTERM_BP_FAT	GO:0009967~positive regulation of signal transduction	7	4.11765	0.0685523	FASLG, IL1B, ZEB2, TRAF6, TRAT1, CANT1, F2R	123	285	12092	2.41461	1	0.644958	69.057
GOTERM_BP_FAT	GO:0043549~regulation of kinase activity	7	4.11765	0.0685523	GADD45G, IL1B, ZEB2, GADD45B, TRAF6, SDC4, F2R	123	285	12092	2.41461	1	0.644958	69.057
GOTERM_BP_FAT	GO:0070661~leukocyte proliferation	3	1.76471	0.0697472	ITGAD, IL7R, HELLS	123	43	12092	6.85876	1	0.647811	69.7061
GOTERM_BP_FAT	GO:0002366~leukocyte activation during immune response	3	1.76471	0.0697472	ICAM1, BCL3, RAB27A	123	43	12092	6.85876	1	0.647811	69.7061
GOTERM_BP_FAT	GO:0032943~mononuclear cell proliferation	3	1.76471	0.0697472	ITGAD, IL7R, HELLS	123	43	12092	6.85876	1	0.647811	69.7061
GOTERM_BP_FAT	GO:0002263~cell activation during immune response	3	1.76471	0.0697472	ICAM1, BCL3, RAB27A	123	43	12092	6.85876	1	0.647811	69.7061
GOTERM_BP_FAT	GO:0044093~positive regulation of molecular function	10	5.88235	0.0705647	ICAM1, GADD45G, IL1B, ZEB2, GADD45B, TRAF6, SDC4, CAMK2A, MYC, F2R	123	507	12092	1.93903	1	0.648559	70.1429
GOTERM_BP_FAT	GO:0002724~regulation of T cell cytokine production	2	1.17647	0.0685396	TRAF6, SASH3	123	7	12092	28.0883	1	0.648657	69.05
GOTERM_BP_FAT	GO:0002710~negative regulation of T cell mediated immunity	2	1.17647	0.0685396	PPP3CB, IL7R	123	7	12092	28.0883	1	0.648657	69.05
GOTERM_BP_FAT	GO:0002456~T cell mediated immunity	2	1.17647	0.0685396	ICAM1, RAB27A	123	7	12092	28.0883	1	0.648657	69.05
GOTERM_BP_FAT	GO:0032743~positive regulation of interleukin-2 production	2	1.17647	0.0685396	TRAF6, SASH3	123	7	12092	28.0883	1	0.648657	69.05
GOTERM_BP_FAT	GO:0044092~negative regulation of molecular function	7	4.11765	0.0732116	HERPUD1, GADD45G, IL1B, NFKBIA, GADD45B, MYC, DDIT3	123	290	12092	2.37297	1	0.658945	71.5168
GOTERM_BP_FAT	GO:0051251~positive regulation of lymphocyte activation	4	2.35294	0.0747376	PLDN, IL1B, IL7R, SASH3	123	97	12092	4.05398	1	0.663195	72.2817
GOTERM_BP_FAT	GO:0048585~negative regulation of response to stimulus	4	2.35294	0.0878541	PPP3CB, IL1B, IL7R, NT5E	123	104	12092	3.78111	1	0.668536	78.1049
GOTERM_BP_FAT	GO:0048168~regulation of neuronal synaptic plasticity	3	1.76471	0.0874076	EGR1, BHLHE41, CAMK2A	123	49	12092	6.01891	1	0.669672	77.9272
GOTERM_BP_FAT	GO:0030097~hemopoiesis	6	3.52941	0.0785708	EGR1, BCL11B, PPP3CB, BCL3, TRAF6, IL7R	123	226	12092	2.60997	1	0.671644	74.1187
GOTERM_BP_FAT	GO:0055082~cellular chemical homeostasis	8	4.70588	0.0850704	HERPUD1, ADRA1B, IL1B, CXCR3, SLC9A3R1, CHRNE, NDUFS1, F2R	123	375	12092	2.09726	1	0.671911	76.9747
GOTERM_BP_FAT	GO:0055074~calcium ion homeostasis	5	2.94118	0.0900842	HERPUD1, ADRA1B, IL1B, CXCR3, F2R	123	168	12092	2.92586	1	0.67205	78.9726
GOTERM_BP_FAT	GO:0006350~transcription	12	7.05882	0.0844551	EGR1, KLF9, ZFP143, PPP1R10, GIOT1, ZFP260, LRRFIP1, EAF2, NR4A3, ZFP709, MYC, DDIT3	123	684	12092	1.72472	1	0.672358	76.7176
GOTERM_BP_FAT	GO:0006793~phosphorus metabolic process	14	8.23529	0.0873406	RNASEL, PTPN4, CRKRS, MAPK1, RPS6KA3, PAK2, ULK1, GADD45G, PPP3CB, IL1B, GADD45B, CAMK2A, NDUFS1, F2R	123	851	12092	1.6173	1	0.672491	77.9005
GOTERM_BP_FAT	GO:0006796~phosphate metabolic process	14	8.23529	0.0861253	RNASEL, PTPN4, CRKRS, MAPK1, RPS6KA3, PAK2, ULK1, GADD45G, PPP3CB, IL1B, GADD45B, CAMK2A, NDUFS1, F2R	123	849	12092	1.62111	1	0.673432	77.4093
GOTERM_BP_FAT	GO:0048872~homeostasis of number of cells	4	2.35294	0.0898027	PPP3CB, IL7R, SASH3, F2R	123	105	12092	3.7451	1	0.673884	78.8649
GOTERM_BP_FAT	GO:0006873~cellular ion homeostasis	8	4.70588	0.0805455	HERPUD1, ADRA1B, IL1B, CXCR3, SLC9A3R1, CHRNE, NDUFS1, F2R	123	370	12092	2.1256	1	0.674208	75.0198
GOTERM_BP_FAT	GO:0002768~immune response-regulating cell surface receptor signaling pathway	3	1.76471	0.0784187	MAPK1, KLRE1, TRAF6	123	46	12092	6.41145	1	0.674404	74.048
GOTERM_BP_FAT	GO:0002699~positive regulation of immune effector process	3	1.76471	0.0935633	KLRE1, TRAF6, SASH3	123	51	12092	5.78288	1	0.674702	80.2619
GOTERM_BP_FAT	GO:0051091~positive regulation of transcription factor activity	3	1.76471	0.0935633	ICAM1, IL1B, CAMK2A	123	51	12092	5.78288	1	0.674702	80.2619
GOTERM_BP_FAT	GO:0050878~regulation of body fluid levels	4	2.35294	0.0821191	PLDN, THBD, F2R, RAB27A	123	101	12092	3.89342	1	0.674819	75.7167
GOTERM_BP_FAT	GO:0006468~protein amino acid phosphorylation	11	6.47059	0.0943925	MAPK1, RNASEL, RPS6KA3, PAK2, ULK1, GADD45G, CRKRS, IL1B, GADD45B, CAMK2A, F2R	123	618	12092	1.74984	1	0.675178	80.5581
GOTERM_BP_FAT	GO:0002720~positive regulation of cytokine production during immune response	2	1.17647	0.0872519	TRAF6, SASH3	123	9	12092	21.8464	1	0.675239	77.865
GOTERM_BP_FAT	GO:0043473~pigmentation	3	1.76471	0.0843777	PLDN, MYC, RAB27A	123	48	12092	6.14431	1	0.675256	76.6851
GOTERM_BP_FAT	GO:0033365~protein localization in organelle	4	2.35294	0.0917694	MAPK1, NFKBIA, BCL3, F2R	123	106	12092	3.70977	1	0.676148	79.6067
GOTERM_BP_FAT	GO:0002696~positive regulation of leukocyte activation	4	2.35294	0.0917694	PLDN, IL1B, IL7R, SASH3	123	106	12092	3.70977	1	0.676148	79.6067
GOTERM_BP_FAT	GO:0009894~regulation of catabolic process	4	2.35294	0.0802449	ULK1, ADRA1B, IL1B, TIMP3	123	100	12092	3.93236	1	0.676212	74.8845
GOTERM_BP_FAT	GO:0007049~cell cycle	9	5.29412	0.0935205	MAPK1, MKI67, CKS2, NUSAP1, SMC2, CAMK2A, CCNA2, DDIT3, SPAST	123	460	12092	1.92344	1	0.677459	80.2465
GOTERM_BP_FAT	GO:0006874~cellular calcium ion homeostasis	5	2.94118	0.0842027	HERPUD1, ADRA1B, IL1B, CXCR3, F2R	123	164	12092	2.99722	1	0.677738	76.6113
GOTERM_BP_FAT	GO:0032147~activation of protein kinase activity	4	2.35294	0.0783898	GADD45G, GADD45B, TRAF6, F2R	123	99	12092	3.97208	1	0.677792	74.0346
GOTERM_BP_FAT	GO:0051338~regulation of transferase activity	7	4.11765	0.0820474	GADD45G, IL1B, ZEB2, GADD45B, TRAF6, SDC4, F2R	123	299	12092	2.30155	1	0.677851	75.6853
GOTERM_BP_FAT	GO:0010740~positive regulation of protein kinase cascade	5	2.94118	0.0930976	FASLG, IL1B, TRAF6, CANT1, F2R	123	170	12092	2.89144	1	0.678676	80.0938
GOTERM_BP_FAT	GO:0007204~elevation of cytosolic calcium ion concentration	4	2.35294	0.0840121	ADRA1B, IL1B, CXCR3, F2R	123	102	12092	3.85525	1	0.680175	76.5308
GOTERM_BP_FAT	GO:0009163~nucleoside biosynthetic process	2	1.17647	0.0964678	NT5E, KARS	123	10	12092	19.6618	1	0.680641	81.2811
GOTERM_BP_FAT	GO:0046129~purine ribonucleoside biosynthetic process	2	1.17647	0.0964678	NT5E, KARS	123	10	12092	19.6618	1	0.680641	81.2811
GOTERM_BP_FAT	GO:0007076~mitotic chromosome condensation	2	1.17647	0.0964678	NUSAP1, SMC2	123	10	12092	19.6618	1	0.680641	81.2811
GOTERM_BP_FAT	GO:0001911~negative regulation of leukocyte mediated cytotoxicity	2	1.17647	0.0964678	PPP3CB, IL7R	123	10	12092	19.6618	1	0.680641	81.2811
GOTERM_BP_FAT	GO:0045408~regulation of interleukin-6 biosynthetic process	2	1.17647	0.0964678	IL1B, TRAF6	123	10	12092	19.6618	1	0.680641	81.2811
GOTERM_BP_FAT	GO:0042455~ribonucleoside biosynthetic process	2	1.17647	0.0964678	NT5E, KARS	123	10	12092	19.6618	1	0.680641	81.2811
GOTERM_BP_FAT	GO:0042451~purine nucleoside biosynthetic process	2	1.17647	0.0964678	NT5E, KARS	123	10	12092	19.6618	1	0.680641	81.2811
GOTERM_BP_FAT	GO:0031342~negative regulation of cell killing	2	1.17647	0.0964678	PPP3CB, IL7R	123	10	12092	19.6618	1	0.680641	81.2811
GOTERM_BP_FAT	GO:0002437~inflammatory response to antigenic stimulus	2	1.17647	0.0964678	CCR5, IL1B	123	10	12092	19.6618	1	0.680641	81.2811
GOTERM_BP_FAT	GO:0006790~sulfur metabolic process	4	2.35294	0.0998133	GSR, OCLN, SULT1A1, GLCE	123	110	12092	3.57487	1	0.690852	82.3936
GOTERM_BP_FAT	GO:0050867~positive regulation of cell activation	4	2.35294	0.0998133	PLDN, IL1B, IL7R, SASH3	123	110	12092	3.57487	1	0.690852	82.3936

## Sheet: MTX_E2CIA_B
Category	Term	Count	%	PValue	Genes	List Total	Pop Hits	Pop Total	Fold Enrichment	Bonferroni	Benjamini	FDR
PANTHER_BP_ALL	BP00148:Immunity and defense	22	31.8841	1.01605e-08	MRC1, IL1F8, ICAM1, CCL3, PTGS2, CXCL2, NFKBIA, NFKB2, NR4A3, GZMC, SDC4, MCPT9, CXCL10, LCN2, CCRL2, OASL, THBD, GADD45G, IL1B, GADD45B, XCL1, CD14	54	1326	13370	4.10787	7.51876e-07	7.51876e-07	1.06347e-05
PANTHER_BP_ALL	BP00179:Apoptosis	13	18.8406	5.68166e-07	CFLAR, NFKBIA, GZMC, NFKB2, BIRC3, MCPT9, DNASE2B, BCL2A1D, GADD45G, IL1B, TRAF6, PMP22, GADD45B	54	513	13370	6.27428	4.20434e-05	2.10219e-05	0.00059468
PANTHER_BP_ALL	BP00107:Cytokine and chemokine mediated signaling pathway	9	13.0435	2.14432e-06	IL1F8, CCRL2, IL1R2, CCL3, CXCL2, IL1B, TRAF6, XCL1, CXCL10	54	219	13370	10.175	0.000158667	5.28918e-05	0.00224437
PANTHER_BP_ALL	BP00122:Ligand-mediated signaling	9	13.0435	7.55876e-05	IL1F8, S1PR2, CCL3, EDN1, CXCL2, IL1B, NRG1, XCL1, CXCL10	54	358	13370	6.22439	0.00557808	0.00139745	0.0790869
GOTERM_BP_FAT	GO:0002237~response to molecule of bacterial origin	7	10.1449	1.70909e-05	THBD, PTGS2, IL1B, NFKBIA, NFKB2, CD14, CXCL10	53	128	12092	12.477	0.0175001	0.00352478	0.0271114
GOTERM_BP_FAT	GO:0033674~positive regulation of kinase activity	8	11.5942	2.10226e-05	EDN1, GADD45G, IL1B, ZEB2, NRG1, GADD45B, TRAF6, SDC4	53	199	12092	9.1719	0.0214825	0.00361289	0.0333474
GOTERM_BP_FAT	GO:0007610~behavior	11	15.942	1.06746e-05	S1PR2, EGR1, CCL3, EGR2, PTGS2, CXCL2, IL1B, NR4A3, NRG1, XCL1, CXCL10	53	424	12092	5.91901	0.0109663	0.00366889	0.016934
GOTERM_BP_FAT	GO:0051347~positive regulation of transferase activity	8	11.5942	2.79502e-05	EDN1, GADD45G, IL1B, ZEB2, NRG1, GADD45B, TRAF6, SDC4	53	208	12092	8.77504	0.0284601	0.00411622	0.0443341
GOTERM_BP_FAT	GO:0045860~positive regulation of protein kinase activity	8	11.5942	1.61199e-05	EDN1, GADD45G, IL1B, ZEB2, NRG1, GADD45B, TRAF6, SDC4	53	191	12092	9.55606	0.0165141	0.00415434	0.0255713
GOTERM_BP_FAT	GO:0032496~response to lipopolysaccharide	7	10.1449	1.02164e-05	THBD, PTGS2, IL1B, NFKBIA, NFKB2, CD14, CXCL10	53	117	12092	13.6501	0.0104981	0.0052629	0.0162072
PANTHER_BP_ALL	BP00255:Cytokine/chemokine mediated immunity	5	7.24638	0.000580618	CCRL2, CCL3, IL1B, XCL1, CXCL10	54	97	13370	12.7625	0.0420678	0.00855881	0.606048
GOTERM_BP_FAT	GO:0006955~immune response	11	15.942	8.66112e-06	IL1F8, ICAM1, OASL, CCL3, CXCL2, IL1B, NFKB2, TRAF6, XCL1, CD14, CXCL10	53	414	12092	6.06198	0.00890708	0.00890708	0.0137401
GOTERM_BP_FAT	GO:0010033~response to organic substance	14	20.2899	0.000111673	EGR1, EGR2, PTGS2, CYP2D1, NFKBIA, NR4A3, NFKB2, CXCL10, THBD, ID1, IL1B, GNG3, PPP1R15A, CD14	53	928	12092	3.44193	0.108959	0.0143171	0.177023
PANTHER_BP_ALL	BP00224:Cell proliferation and differentiation	11	15.942	0.001369	PTGS2, EDN1, GADD45G, CXCL2, IL1B, NFKBIA, NRG1, GADD45B, PMP22, PPP1R15A, CXCL10	54	830	13370	3.28135	0.0964061	0.0167539	1.42364
GOTERM_BP_FAT	GO:0045859~regulation of protein kinase activity	8	11.5942	0.000148414	EDN1, GADD45G, IL1B, ZEB2, NRG1, GADD45B, TRAF6, SDC4	53	271	12092	6.73508	0.142147	0.0168916	0.2352
PANTHER_BP_ALL	BP00102:Signal transduction	26	37.6812	0.00215022	IL1F8, IL1R2, CCL3, MARCKSL1, EDN1, CXCL2, NFKBIA, NFKB2, CXCL10, STARD13, CCRL2, S1PR2, PDE4B, IL1B, GNG3, TRAF6, NRG1, PPAP2B, ICAM1, NR4A3, GJB2, NCK2, THBD, GADD45G, XCL1, GADD45B	54	3731	13370	1.72538	0.147249	0.019714	2.2278
PANTHER_BP_ALL	BP00155:Macrophage-mediated immunity	5	7.24638	0.00193175	MRC1, CXCL2, IL1B, SDC4, CXCL10	54	134	13370	9.23853	0.133322	0.0202336	2.00351
GOTERM_BP_FAT	GO:0043549~regulation of kinase activity	8	11.5942	0.000202467	EDN1, GADD45G, IL1B, ZEB2, NRG1, GADD45B, TRAF6, SDC4	53	285	12092	6.40424	0.188743	0.0206997	0.320733
PANTHER_BP_ALL	BP00115:NF-kappaB cascade	4	5.7971	0.00256243	CXCL2, NFKBIA, NFKB2, TRAF6	54	69	13370	14.3532	0.172928	0.020875	2.64972
PANTHER_BP_ALL	BP00288:Granulocyte-mediated immunity	4	5.7971	0.00300813	CCRL2, CXCL2, GZMC, MCPT9	54	73	13370	13.5667	0.199835	0.0220471	3.10407
GOTERM_BP_FAT	GO:0009617~response to bacterium	7	10.1449	0.000281171	THBD, PTGS2, IL1B, NFKBIA, NFKB2, CD14, CXCL10	53	212	12092	7.53329	0.252103	0.0239169	0.445149
GOTERM_BP_FAT	GO:0006954~inflammatory response	7	10.1449	0.00031867	NFKBIZ, CCL3, PTGS2, CXCL2, IL1B, CD14, CXCL10	53	217	12092	7.35971	0.280529	0.0250081	0.504378
GOTERM_BP_FAT	GO:0051338~regulation of transferase activity	8	11.5942	0.000271475	EDN1, GADD45G, IL1B, ZEB2, NRG1, GADD45B, TRAF6, SDC4	53	299	12092	6.10437	0.244573	0.0251751	0.42983
GOTERM_BP_FAT	GO:0006916~anti-apoptosis	6	8.69565	0.000382173	CFLAR, BCL2A1D, IL1B, NFKBIA, BIRC3, TRAF6	53	145	12092	9.44073	0.326226	0.0259805	0.604601
GOTERM_BP_FAT	GO:0006928~cell motion	9	13.0435	0.000365564	NCK2, ICAM1, CCL3, EGR2, CXCL2, IL1B, ZEB2, NRG1, CXCL10	53	416	12092	4.93596	0.314561	0.0266176	0.578397
GOTERM_BP_FAT	GO:0002684~positive regulation of immune system process	7	10.1449	0.000455207	NCK2, ICAM1, BCL2A1D, IL1B, NFKBIA, TRAF6, CXCL10	53	232	12092	6.88386	0.375208	0.0272876	0.719752
GOTERM_BP_FAT	GO:0006935~chemotaxis	5	7.24638	0.000434852	CCL3, CXCL2, IL1B, XCL1, CXCL10	53	83	12092	13.744	0.361925	0.0276906	0.687671
GOTERM_BP_FAT	GO:0042330~taxis	5	7.24638	0.000434852	CCL3, CXCL2, IL1B, XCL1, CXCL10	53	83	12092	13.744	0.361925	0.0276906	0.687671
GOTERM_BP_FAT	GO:0019725~cellular homeostasis	9	13.0435	0.000643753	CCL3, EGR2, EDN1, IL1B, TXNRD1, GNG3, NRG1, PMP22, XCL1	53	453	12092	4.5328	0.485835	0.0362816	1.01645
GOTERM_BP_FAT	GO:0016477~cell migration	7	10.1449	0.00081239	NCK2, ICAM1, CCL3, CXCL2, IL1B, ZEB2, NRG1	53	259	12092	6.16624	0.568091	0.0432243	1.28111
GOTERM_BP_FAT	GO:0006873~cellular ion homeostasis	8	11.5942	0.000968878	CCL3, EGR2, EDN1, IL1B, GNG3, NRG1, PMP22, XCL1	53	370	12092	4.93299	0.632612	0.044495	1.52611
GOTERM_BP_FAT	GO:0007243~protein kinase cascade	7	10.1449	0.000951604	EDN1, GADD45G, IL1B, NFKBIA, NRG1, GADD45B, TRAF6	53	267	12092	5.98149	0.625991	0.0457524	1.4991
GOTERM_BP_FAT	GO:0055082~cellular chemical homeostasis	8	11.5942	0.00104782	CCL3, EGR2, EDN1, IL1B, GNG3, NRG1, PMP22, XCL1	53	375	12092	4.86722	0.66141	0.0459941	1.64949
GOTERM_BP_FAT	GO:0007204~elevation of cytosolic calcium ion concentration	5	7.24638	0.000946973	CCL3, EDN1, IL1B, GNG3, XCL1	53	102	12092	11.1839	0.624195	0.0477563	1.49185
GOTERM_BP_FAT	GO:0042325~regulation of phosphorylation	8	11.5942	0.00150028	EDN1, GADD45G, IL1B, ZEB2, NRG1, GADD45B, TRAF6, SDC4	53	399	12092	4.57446	0.787954	0.0558239	2.35385
GOTERM_BP_FAT	GO:0044093~positive regulation of molecular function	9	13.0435	0.00133633	ICAM1, EDN1, GADD45G, IL1B, ZEB2, NRG1, GADD45B, TRAF6, SDC4	53	507	12092	4.05002	0.748761	0.0559312	2.09917
GOTERM_BP_FAT	GO:0050801~ion homeostasis	8	11.5942	0.00156618	CCL3, EGR2, EDN1, IL1B, GNG3, NRG1, PMP22, XCL1	53	402	12092	4.54032	0.80193	0.0561861	2.45605
GOTERM_BP_FAT	GO:0044092~negative regulation of molecular function	7	10.1449	0.00145592	CFLAR, BCL2A1D, ID1, GADD45G, IL1B, NFKBIA, GADD45B	53	290	12092	5.50709	0.777995	0.0562432	2.28499
GOTERM_BP_FAT	GO:0051480~cytosolic calcium ion homeostasis	5	7.24638	0.00143168	CCL3, EDN1, IL1B, GNG3, XCL1	53	114	12092	10.0066	0.772358	0.057481	2.24735
GOTERM_BP_FAT	GO:0007626~locomotory behavior	6	8.69565	0.00193473	CCL3, CXCL2, IL1B, NRG1, XCL1, CXCL10	53	208	12092	6.58128	0.864734	0.0624944	3.02572
GOTERM_BP_FAT	GO:0019220~regulation of phosphate metabolic process	8	11.5942	0.00187844	EDN1, GADD45G, IL1B, ZEB2, NRG1, GADD45B, TRAF6, SDC4	53	415	12092	4.39809	0.856619	0.0626905	2.93891
GOTERM_BP_FAT	GO:0051174~regulation of phosphorus metabolic process	8	11.5942	0.00187844	EDN1, GADD45G, IL1B, ZEB2, NRG1, GADD45B, TRAF6, SDC4	53	415	12092	4.39809	0.856619	0.0626905	2.93891
GOTERM_BP_FAT	GO:0050900~leukocyte migration	4	5.7971	0.00186336	ICAM1, CCL3, CXCL2, IL1B	53	57	12092	16.0106	0.854364	0.0642772	2.91564
GOTERM_BP_FAT	GO:0009611~response to wounding	8	11.5942	0.00212164	NFKBIZ, CCL3, THBD, PTGS2, CXCL2, IL1B, CD14, CXCL10	53	424	12092	4.30473	0.888528	0.0662644	3.31344
GOTERM_BP_FAT	GO:0051674~localization of cell	7	10.1449	0.00266799	NCK2, ICAM1, CCL3, CXCL2, IL1B, ZEB2, NRG1	53	327	12092	4.88397	0.936691	0.0802266	4.14989
GOTERM_BP_FAT	GO:0048870~cell motility	7	10.1449	0.00266799	NCK2, ICAM1, CCL3, CXCL2, IL1B, ZEB2, NRG1	53	327	12092	4.88397	0.936691	0.0802266	4.14989
GOTERM_BP_FAT	GO:0043085~positive regulation of catalytic activity	8	11.5942	0.00274966	EDN1, GADD45G, IL1B, ZEB2, NRG1, GADD45B, TRAF6, SDC4	53	444	12092	4.11083	0.941826	0.0802527	4.27434
GOTERM_BP_FAT	GO:0051051~negative regulation of transport	5	7.24638	0.00303007	PTGS2, EDN1, IL1B, NFKBIA, NRG1	53	140	12092	8.14825	0.956492	0.0812348	4.70047
GOTERM_BP_FAT	GO:0033280~response to vitamin D	3	4.34783	0.00295987	PTGS2, IL1B, CXCL10	53	19	12092	36.0238	0.95321	0.0815407	4.59395
GOTERM_BP_FAT	GO:0051098~regulation of binding	5	7.24638	0.00295278	ICAM1, ID1, IL1B, NFKBIA, NRG1	53	139	12092	8.20687	0.952865	0.0835779	4.5832
GOTERM_BP_FAT	GO:0000165~MAPKKK cascade	5	7.24638	0.00327023	GADD45G, IL1B, NRG1, GADD45B, TRAF6	53	143	12092	7.97731	0.966078	0.0851948	5.06402
PANTHER_BP_ALL	BP00103:Cell surface receptor mediated signal transduction	16	23.1884	0.0144787	IL1F8, IL1R2, CCL3, EDN1, CXCL2, CXCL10, CCRL2, S1PR2, NCK2, THBD, IL1B, GNG3, XCL1, TRAF6, NRG1, PPAP2B	54	2107	13370	1.88015	0.660153	0.0860124	14.1572
PANTHER_BP_ALL	BP00111:Intracellular signaling cascade	9	13.0435	0.0135746	S1PR2, MARCKSL1, GADD45G, CXCL2, NFKBIA, NFKB2, GADD45B, TRAF6, CXCL10	54	808	13370	2.75784	0.636291	0.0878451	13.3293
GOTERM_BP_FAT	GO:0010627~regulation of protein kinase cascade	6	8.69565	0.00385468	CFLAR, ID1, EDN1, IL1B, ZEB2, TRAF6	53	244	12092	5.61027	0.981493	0.0972386	5.94336
GOTERM_BP_FAT	GO:0043507~positive regulation of JUN kinase activity	3	4.34783	0.0039656	EDN1, IL1B, ZEB2	53	22	12092	31.1115	0.983504	0.0975259	6.10938
GOTERM_BP_FAT	GO:0010638~positive regulation of organelle organization	4	5.7971	0.00422748	NCK2, EDN1, IL1B, SDC4	53	76	12092	12.0079	0.987428	0.0989516	6.50026
GOTERM_BP_FAT	GO:0030593~neutrophil chemotaxis	3	4.34783	0.00433137	CCL3, CXCL2, IL1B	53	23	12092	29.7588	0.988712	0.0990267	6.65491
GOTERM_BP_FAT	GO:0035295~tube development	6	8.69565	0.00413043	ID1, EDN1, ZEB2, NR4A3, TRAF6, SDC4	53	248	12092	5.51978	0.986096	0.099029	6.35558
GOTERM_BP_FAT	GO:0048878~chemical homeostasis	8	11.5942	0.00484173	CCL3, EGR2, EDN1, IL1B, GNG3, NRG1, PMP22, XCL1	53	492	12092	3.70977	0.993353	0.107694	7.41111
GOTERM_BP_FAT	GO:0006874~cellular calcium ion homeostasis	5	7.24638	0.00532451	CCL3, EDN1, IL1B, GNG3, XCL1	53	164	12092	6.95582	0.995974	0.115342	8.12117
GOTERM_BP_FAT	GO:0055074~calcium ion homeostasis	5	7.24638	0.00579515	CCL3, EDN1, IL1B, GNG3, XCL1	53	168	12092	6.79021	0.997531	0.122359	8.80845
GOTERM_BP_FAT	GO:0008284~positive regulation of cell proliferation	7	10.1449	0.00614758	NCK2, PTGS2, MARCKSL1, EDN1, IL1B, TRAF6, CXCL10	53	388	12092	4.11613	0.998288	0.12675	9.31996
GOTERM_BP_FAT	GO:0043506~regulation of JUN kinase activity	3	4.34783	0.00638324	EDN1, IL1B, ZEB2	53	28	12092	24.4447	0.99866	0.128738	9.66049
GOTERM_BP_FAT	GO:0051090~regulation of transcription factor activity	4	5.7971	0.00656712	ICAM1, ID1, IL1B, NFKBIA	53	89	12092	10.254	0.998893	0.129687	9.92536
GOTERM_BP_FAT	GO:0006875~cellular metal ion homeostasis	5	7.24638	0.00709166	CCL3, EDN1, IL1B, GNG3, XCL1	53	178	12092	6.40873	0.999359	0.131841	10.6769
PANTHER_BP_ALL	BP00274:Cell communication	10	14.4928	0.0246066	IL1F8, S1PR2, ICAM1, CCL3, EDN1, CXCL2, IL1B, NRG1, XCL1, CXCL10	54	1078	13370	2.29678	0.841763	0.132223	22.9543
GOTERM_BP_FAT	GO:0042127~regulation of cell proliferation	9	13.0435	0.00705682	NCK2, PTGS2, MARCKSL1, EDN1, IL1B, NFKBIA, PMP22, TRAF6, CXCL10	53	665	12092	3.08776	0.999335	0.133629	10.6272
GOTERM_BP_FAT	GO:0006952~defense response	7	10.1449	0.00702197	NFKBIZ, CCL3, PTGS2, CXCL2, IL1B, CD14, CXCL10	53	399	12092	4.00265	0.99931	0.135484	10.5774
GOTERM_BP_FAT	GO:0055065~metal ion homeostasis	5	7.24638	0.00810537	CCL3, EDN1, IL1B, GNG3, XCL1	53	185	12092	6.16624	0.999777	0.146681	12.1128
GOTERM_BP_FAT	GO:0032147~activation of protein kinase activity	4	5.7971	0.00880174	EDN1, GADD45G, GADD45B, TRAF6	53	99	12092	9.21822	0.999892	0.155592	13.0867
GOTERM_BP_FAT	GO:0030595~leukocyte chemotaxis	3	4.34783	0.010973	CCL3, CXCL2, IL1B	53	37	12092	18.4987	0.999989	0.181237	16.0585
GOTERM_BP_FAT	GO:0042592~homeostatic process	9	13.0435	0.010638	CCL3, EGR2, EDN1, IL1B, TXNRD1, GNG3, NRG1, PMP22, XCL1	53	714	12092	2.87585	0.999984	0.181983	15.6063
GOTERM_BP_FAT	GO:0051101~regulation of DNA binding	4	5.7971	0.0108741	ICAM1, ID1, IL1B, NFKBIA	53	107	12092	8.52901	0.999988	0.182649	15.9252
GOTERM_BP_FAT	GO:0030005~cellular di-, tri-valent inorganic cation homeostasis	5	7.24638	0.0118995	CCL3, EDN1, IL1B, GNG3, XCL1	53	207	12092	5.51089	0.999996	0.186247	17.2974
GOTERM_BP_FAT	GO:0048598~embryonic morphogenesis	6	8.69565	0.0121282	EDN1, ZEB2, TXNRD1, NR4A3, TRAF6, PPAP2B	53	322	12092	4.25126	0.999997	0.186688	17.6006
GOTERM_BP_FAT	GO:0010647~positive regulation of cell communication	6	8.69565	0.0118296	CFLAR, PTGS2, IL1B, ZEB2, NRG1, TRAF6	53	320	12092	4.27783	0.999995	0.18808	17.2045
GOTERM_BP_FAT	GO:0044057~regulation of system process	6	8.69565	0.0116822	EGR1, EGR2, PTGS2, EDN1, IL1B, SDC4	53	319	12092	4.29124	0.999995	0.188839	17.0083
GOTERM_BP_FAT	GO:0051495~positive regulation of cytoskeleton organization	3	4.34783	0.0127464	NCK2, EDN1, SDC4	53	40	12092	17.1113	0.999998	0.192438	18.4148
GOTERM_BP_FAT	GO:0060326~cell chemotaxis	3	4.34783	0.0127464	CCL3, CXCL2, IL1B	53	40	12092	17.1113	0.999998	0.192438	18.4148
GOTERM_BP_FAT	GO:0055066~di-, tri-valent inorganic cation homeostasis	5	7.24638	0.0141633	CCL3, EDN1, IL1B, GNG3, XCL1	53	218	12092	5.23282	1	0.202837	20.2527
GOTERM_BP_FAT	GO:0060548~negative regulation of cell death	6	8.69565	0.0148774	CFLAR, BCL2A1D, IL1B, NFKBIA, BIRC3, TRAF6	53	339	12092	4.03807	1	0.20364	21.1643
GOTERM_BP_FAT	GO:0043069~negative regulation of programmed cell death	6	8.69565	0.014705	CFLAR, BCL2A1D, IL1B, NFKBIA, BIRC3, TRAF6	53	338	12092	4.05002	1	0.204198	20.9452
GOTERM_BP_FAT	GO:0043066~negative regulation of apoptosis	6	8.69565	0.0138634	CFLAR, BCL2A1D, IL1B, NFKBIA, BIRC3, TRAF6	53	333	12092	4.11083	0.999999	0.204597	19.867
GOTERM_BP_FAT	GO:0043408~regulation of MAPKKK cascade	4	5.7971	0.0141491	ID1, EDN1, IL1B, ZEB2	53	118	12092	7.73393	1	0.205471	20.2346
GOTERM_BP_FAT	GO:0048661~positive regulation of smooth muscle cell proliferation	3	4.34783	0.014636	PTGS2, EDN1, TRAF6	53	43	12092	15.9175	1	0.206077	20.8573
PANTHER_BP_ALL	BP00152:B-cell- and antibody-mediated immunity	3	4.34783	0.0437195	IL1F8, ICAM1, NFKB2	54	84	13370	8.84259	0.963414	0.21045	37.3685
GOTERM_BP_FAT	GO:0042552~myelination	3	4.34783	0.0159588	EGR2, NRG1, PMP22	53	45	12092	15.2101	1	0.214038	22.5262
PANTHER_BP_ALL	BP00178:Stress response	4	5.7971	0.0487097	GADD45G, NFKBIA, NR4A3, GADD45B	54	207	13370	4.7844	0.975159	0.218352	40.7061
GOTERM_BP_FAT	GO:0007272~ensheathment of neurons	3	4.34783	0.0180353	EGR2, NRG1, PMP22	53	48	12092	14.2594	1	0.224356	25.0796
GOTERM_BP_FAT	GO:0008366~axon ensheathment	3	4.34783	0.0180353	EGR2, NRG1, PMP22	53	48	12092	14.2594	1	0.224356	25.0796
GOTERM_BP_FAT	GO:0045410~positive regulation of interleukin-6 biosynthetic process	2	2.89855	0.0170929	IL1B, TRAF6	53	4	12092	114.075	1	0.224637	23.9307
GOTERM_BP_FAT	GO:0048584~positive regulation of response to stimulus	5	7.24638	0.0174184	BCL2A1D, IL1B, NFKBIA, TRAF6, CXCL10	53	232	12092	4.91705	1	0.225594	24.3294
GOTERM_BP_FAT	GO:0030003~cellular cation homeostasis	5	7.24638	0.0176674	CCL3, EDN1, IL1B, GNG3, XCL1	53	233	12092	4.89594	1	0.22566	24.633
GOTERM_BP_FAT	GO:0043086~negative regulation of catalytic activity	5	7.24638	0.0179186	CFLAR, BCL2A1D, GADD45G, IL1B, GADD45B	53	234	12092	4.87502	1	0.225749	24.9382
GOTERM_BP_FAT	GO:0007611~learning or memory	4	5.7971	0.0190465	EGR1, EGR2, PTGS2, IL1B	53	132	12092	6.91366	1	0.23269	26.2943
GOTERM_BP_FAT	GO:0001775~cell activation	5	7.24638	0.020009	EGR1, ICAM1, BCL2A1D, NFKB2, TRAF6	53	242	12092	4.71386	1	0.240217	27.4333
GOTERM_BP_FAT	GO:0051726~regulation of cell cycle	5	7.24638	0.0213893	PTGS2, EDN1, GADD45G, IL1B, GADD45B	53	247	12092	4.61844	1	0.251783	29.0379
GOTERM_BP_FAT	GO:0002757~immune response-activating signal transduction	3	4.34783	0.0232953	BCL2A1D, NFKBIA, TRAF6	53	55	12092	12.4446	1	0.268138	31.1991
GOTERM_BP_FAT	GO:0046328~regulation of JNK cascade	3	4.34783	0.0249008	EDN1, IL1B, ZEB2	53	57	12092	12.0079	1	0.280878	32.9717
GOTERM_BP_FAT	GO:0055080~cation homeostasis	5	7.24638	0.0258771	CCL3, EDN1, IL1B, GNG3, XCL1	53	262	12092	4.35403	1	0.287188	34.0285
PANTHER_BP_ALL	BP00112:Calcium mediated signaling	3	4.34783	0.0727281	S1PR2, MARCKSL1, CXCL2	54	112	13370	6.63194	0.996256	0.294767	54.6302
GOTERM_BP_FAT	GO:0045765~regulation of angiogenesis	3	4.34783	0.0273915	ID1, IL1B, CXCL10	53	60	12092	11.4075	1	0.298265	35.637
GOTERM_BP_FAT	GO:0002764~immune response-regulating signal transduction	3	4.34783	0.0273915	BCL2A1D, NFKBIA, TRAF6	53	60	12092	11.4075	1	0.298265	35.637
GOTERM_BP_FAT	GO:0070302~regulation of stress-activated protein kinase signaling pathway	3	4.34783	0.0273915	EDN1, IL1B, ZEB2	53	60	12092	11.4075	1	0.298265	35.637
GOTERM_BP_FAT	GO:0042391~regulation of membrane potential	4	5.7971	0.0279483	EGR2, EDN1, NRG1, PMP22	53	153	12092	5.96473	1	0.300294	36.2191
GOTERM_BP_FAT	GO:0048660~regulation of smooth muscle cell proliferation	3	4.34783	0.0291056	PTGS2, EDN1, TRAF6	53	62	12092	11.0396	1	0.304582	37.4132
GOTERM_BP_FAT	GO:0035239~tube morphogenesis	4	5.7971	0.0288938	EDN1, ZEB2, NR4A3, TRAF6	53	155	12092	5.88777	1	0.305736	37.1962
PANTHER_BP_ALL	BP00263:Inhibition of apoptosis	3	4.34783	0.0830784	BCL2A1D, NFKB2, BIRC3	54	121	13370	6.13866	0.998369	0.314457	59.6593
GOTERM_BP_FAT	GO:0032956~regulation of actin cytoskeleton organization	3	4.34783	0.0308617	NCK2, EDN1, SDC4	53	64	12092	10.6946	1	0.316801	39.1852
GOTERM_BP_FAT	GO:0002460~adaptive immune response based on somatic recombination of immune receptors built from immunoglobulin superfamily domains	3	4.34783	0.0326589	ICAM1, NFKB2, TRAF6	53	66	12092	10.3705	1	0.328899	40.9501
GOTERM_BP_FAT	GO:0002250~adaptive immune response	3	4.34783	0.0326589	ICAM1, NFKB2, TRAF6	53	66	12092	10.3705	1	0.328899	40.9501
GOTERM_BP_FAT	GO:0006937~regulation of muscle contraction	3	4.34783	0.0326589	PTGS2, EDN1, SDC4	53	66	12092	10.3705	1	0.328899	40.9501
GOTERM_BP_FAT	GO:0050804~regulation of synaptic transmission	4	5.7971	0.0338743	EGR1, EGR2, PTGS2, EDN1	53	165	12092	5.53093	1	0.329669	42.1161
GOTERM_BP_FAT	GO:0009967~positive regulation of signal transduction	5	7.24638	0.0337927	CFLAR, IL1B, ZEB2, NRG1, TRAF6	53	285	12092	4.00265	1	0.332047	42.0385
GOTERM_BP_FAT	GO:0032970~regulation of actin filament-based process	3	4.34783	0.0335728	NCK2, EDN1, SDC4	53	67	12092	10.2157	1	0.333339	41.8289
GOTERM_BP_FAT	GO:0019228~regulation of action potential in neuron	3	4.34783	0.0335728	EGR2, NRG1, PMP22	53	67	12092	10.2157	1	0.333339	41.8289
GOTERM_BP_FAT	GO:0009408~response to heat	3	4.34783	0.0354303	IL1B, CD14, CXCL10	53	69	12092	9.91961	1	0.339025	43.5776
GOTERM_BP_FAT	GO:0007369~gastrulation	3	4.34783	0.0354303	TXNRD1, NR4A3, PPAP2B	53	69	12092	9.91961	1	0.339025	43.5776
GOTERM_BP_FAT	GO:0010212~response to ionizing radiation	3	4.34783	0.0354303	THBD, IL1B, CXCL10	53	69	12092	9.91961	1	0.339025	43.5776
GOTERM_BP_FAT	GO:0033043~regulation of organelle organization	4	5.7971	0.0376103	NCK2, EDN1, IL1B, SDC4	53	172	12092	5.30584	1	0.352849	45.5671
GOTERM_BP_FAT	GO:0006469~negative regulation of protein kinase activity	3	4.34783	0.0382897	GADD45G, IL1B, GADD45B	53	72	12092	9.50629	1	0.354915	46.1735
GOTERM_BP_FAT	GO:0051048~negative regulation of secretion	3	4.34783	0.0402436	EDN1, IL1B, NRG1	53	74	12092	9.24936	1	0.363262	47.8826
GOTERM_BP_FAT	GO:0051969~regulation of transmission of nerve impulse	4	5.7971	0.0398367	EGR1, EGR2, PTGS2, EDN1	53	176	12092	5.18525	1	0.363355	47.5309
GOTERM_BP_FAT	GO:0033673~negative regulation of kinase activity	3	4.34783	0.0422348	GADD45G, IL1B, GADD45B	53	76	12092	9.00596	1	0.37145	49.5718
GOTERM_BP_FAT	GO:0045408~regulation of interleukin-6 biosynthetic process	2	2.89855	0.0421963	IL1B, TRAF6	53	10	12092	45.6302	1	0.374242	49.5397
GOTERM_BP_FAT	GO:0048167~regulation of synaptic plasticity	3	4.34783	0.0473707	EGR1, EGR2, PTGS2	53	81	12092	8.45003	1	0.400428	53.6951
GOTERM_BP_FAT	GO:0051348~negative regulation of transferase activity	3	4.34783	0.0473707	GADD45G, IL1B, GADD45B	53	81	12092	8.45003	1	0.400428	53.6951
GOTERM_BP_FAT	GO:0031644~regulation of neurological system process	4	5.7971	0.0469104	EGR1, EGR2, PTGS2, EDN1	53	188	12092	4.85428	1	0.400506	53.3389
GOTERM_BP_FAT	GO:0051130~positive regulation of cellular component organization	4	5.7971	0.0469104	NCK2, EDN1, IL1B, SDC4	53	188	12092	4.85428	1	0.400506	53.3389
GOTERM_BP_FAT	GO:0043406~positive regulation of MAP kinase activity	3	4.34783	0.0484242	EDN1, IL1B, ZEB2	53	82	12092	8.34699	1	0.404241	54.5009
GOTERM_BP_FAT	GO:0001508~regulation of action potential	3	4.34783	0.0484242	EGR2, NRG1, PMP22	53	82	12092	8.34699	1	0.404241	54.5009
GOTERM_BP_FAT	GO:0043123~positive regulation of I-kappaB kinase/NF-kappaB cascade	3	4.34783	0.0484242	CFLAR, IL1B, TRAF6	53	82	12092	8.34699	1	0.404241	54.5009
GOTERM_BP_FAT	GO:0051173~positive regulation of nitrogen compound metabolic process	7	10.1449	0.0508257	EGR1, ICAM1, EGR2, IL1B, NFKBIA, NR4A3, TRAF6	53	626	12092	2.55121	1	0.413456	56.2889
GOTERM_BP_FAT	GO:0030282~bone mineralization	2	2.89855	0.0504235	PTGS2, GPNMB	53	12	12092	38.0252	1	0.414018	55.9941
GOTERM_BP_FAT	GO:0046457~prostanoid biosynthetic process	2	2.89855	0.0545111	PTGS2, EDN1	53	13	12092	35.1001	1	0.433159	58.9052
GOTERM_BP_FAT	GO:0001516~prostaglandin biosynthetic process	2	2.89855	0.0545111	PTGS2, EDN1	53	13	12092	35.1001	1	0.433159	58.9052
GOTERM_BP_FAT	GO:0043122~regulation of I-kappaB kinase/NF-kappaB cascade	3	4.34783	0.0560336	CFLAR, IL1B, TRAF6	53	89	12092	7.69048	1	0.439164	59.9426
GOTERM_BP_FAT	GO:0002253~activation of immune response	3	4.34783	0.0571532	BCL2A1D, NFKBIA, TRAF6	53	90	12092	7.60503	1	0.442645	60.6897
GOTERM_BP_FAT	GO:0031328~positive regulation of cellular biosynthetic process	7	10.1449	0.0637408	EGR1, ICAM1, EGR2, IL1B, NFKBIA, NR4A3, TRAF6	53	663	12092	2.40883	1	0.470517	64.828
GOTERM_BP_FAT	GO:0051789~response to protein stimulus	3	4.34783	0.0628672	EGR1, ID1, PPP1R15A	53	95	12092	7.20477	1	0.472069	64.3038
GOTERM_BP_FAT	GO:0080135~regulation of cellular response to stress	3	4.34783	0.0628672	EDN1, IL1B, ZEB2	53	95	12092	7.20477	1	0.472069	64.3038
GOTERM_BP_FAT	GO:0045321~leukocyte activation	4	5.7971	0.0634924	EGR1, ICAM1, BCL2A1D, TRAF6	53	213	12092	4.28452	1	0.472321	64.6797
GOTERM_BP_FAT	GO:0009891~positive regulation of biosynthetic process	7	10.1449	0.0683167	EGR1, ICAM1, EGR2, IL1B, NFKBIA, NR4A3, TRAF6	53	675	12092	2.36601	1	0.491774	67.4584
GOTERM_BP_FAT	GO:0042981~regulation of apoptosis	7	10.1449	0.0690978	CFLAR, BCL2A1D, PTGS2, IL1B, NFKBIA, BIRC3, TRAF6	53	677	12092	2.35902	1	0.492657	67.8885
GOTERM_BP_FAT	GO:0006692~prostanoid metabolic process	2	2.89855	0.0706896	PTGS2, EDN1	53	17	12092	26.8413	1	0.497656	68.7487
GOTERM_BP_FAT	GO:0006693~prostaglandin metabolic process	2	2.89855	0.0706896	PTGS2, EDN1	53	17	12092	26.8413	1	0.497656	68.7487
GOTERM_BP_FAT	GO:0010941~regulation of cell death	7	10.1449	0.0738959	CFLAR, BCL2A1D, PTGS2, IL1B, NFKBIA, BIRC3, TRAF6	53	689	12092	2.31793	1	0.50124	70.4161
GOTERM_BP_FAT	GO:0043067~regulation of programmed cell death	7	10.1449	0.0726785	CFLAR, BCL2A1D, PTGS2, IL1B, NFKBIA, BIRC3, TRAF6	53	686	12092	2.32807	1	0.501393	69.7931
GOTERM_BP_FAT	GO:0002687~positive regulation of leukocyte migration	2	2.89855	0.0746916	ICAM1, CXCL10	53	18	12092	25.3501	1	0.502074	70.8168
GOTERM_BP_FAT	GO:0009266~response to temperature stimulus	3	4.34783	0.0723924	IL1B, CD14, CXCL10	53	103	12092	6.64517	1	0.503085	69.6449
GOTERM_BP_FAT	GO:0048729~tissue morphogenesis	4	5.7971	0.0738189	ZEB2, TXNRD1, NR4A3, TRAF6	53	227	12092	4.02028	1	0.503924	70.3771
GOTERM_BP_FAT	GO:0008217~regulation of blood pressure	3	4.34783	0.0760787	PTGS2, EDN1, NRG1	53	106	12092	6.4571	1	0.505719	71.5032
GOTERM_BP_FAT	GO:0051493~regulation of cytoskeleton organization	3	4.34783	0.0798241	NCK2, EDN1, SDC4	53	109	12092	6.27938	1	0.520251	73.2817
GOTERM_BP_FAT	GO:0051353~positive regulation of oxidoreductase activity	2	2.89855	0.0826449	EDN1, IL1B	53	20	12092	22.8151	1	0.524106	74.552
GOTERM_BP_FAT	GO:0043154~negative regulation of caspase activity	2	2.89855	0.0826449	CFLAR, BCL2A1D	53	20	12092	22.8151	1	0.524106	74.552
GOTERM_BP_FAT	GO:0001944~vasculature development	4	5.7971	0.0816283	ID1, EDN1, IL1B, PPAP2B	53	237	12092	3.85065	1	0.52548	74.1009
GOTERM_BP_FAT	GO:0001503~ossification	3	4.34783	0.0836265	PTGS2, GPNMB, TRAF6	53	112	12092	6.11119	1	0.525533	74.9806
GOTERM_BP_FAT	GO:0042110~T cell activation	3	4.34783	0.0836265	EGR1, ICAM1, BCL2A1D	53	112	12092	6.11119	1	0.525533	74.9806
GOTERM_BP_FAT	GO:0045944~positive regulation of transcription from RNA polymerase II promoter	5	7.24638	0.0824662	EGR1, EGR2, NFKBIA, NR4A3, TRAF6	53	384	12092	2.97072	1	0.526266	74.4732
GOTERM_BP_FAT	GO:0033273~response to vitamin	3	4.34783	0.0849062	PTGS2, IL1B, CXCL10	53	113	12092	6.0571	1	0.52824	75.5292
GOTERM_BP_FAT	GO:0030728~ovulation	2	2.89855	0.0865964	PTGS2, IL1B	53	21	12092	21.7287	1	0.532662	76.2365
GOTERM_BP_FAT	GO:0051046~regulation of secretion	4	5.7971	0.0881256	EDN1, IL1B, NRG1, TRAF6	53	245	12092	3.72491	1	0.533445	76.8599
GOTERM_BP_FAT	GO:0044087~regulation of cellular component biogenesis	3	4.34783	0.0874838	NCK2, EDN1, SDC4	53	115	12092	5.95176	1	0.533579	76.6001
GOTERM_BP_FAT	GO:0043405~regulation of MAP kinase activity	3	4.34783	0.0874838	EDN1, IL1B, ZEB2	53	115	12092	5.95176	1	0.533579	76.6001
GOTERM_BP_FAT	GO:0051785~positive regulation of nuclear division	2	2.89855	0.0905312	EDN1, IL1B	53	22	12092	20.741	1	0.540669	77.8096
GOTERM_BP_FAT	GO:0002685~regulation of leukocyte migration	2	2.89855	0.0905312	ICAM1, CXCL10	53	22	12092	20.741	1	0.540669	77.8096
GOTERM_BP_FAT	GO:0050852~T cell receptor signaling pathway	2	2.89855	0.0905312	BCL2A1D, TRAF6	53	22	12092	20.741	1	0.540669	77.8096
GOTERM_BP_FAT	GO:0045987~positive regulation of smooth muscle contraction	2	2.89855	0.0905312	PTGS2, EDN1	53	22	12092	20.741	1	0.540669	77.8096
GOTERM_BP_FAT	GO:0045840~positive regulation of mitosis	2	2.89855	0.0905312	EDN1, IL1B	53	22	12092	20.741	1	0.540669	77.8096
GOTERM_BP_FAT	GO:0045429~positive regulation of nitric oxide biosynthetic process	2	2.89855	0.0905312	ICAM1, IL1B	53	22	12092	20.741	1	0.540669	77.8096
GOTERM_BP_FAT	GO:0051240~positive regulation of multicellular organismal process	4	5.7971	0.0914551	PTGS2, EDN1, IL1B, TRAF6	53	249	12092	3.66508	1	0.541652	78.1645
GOTERM_BP_FAT	GO:0048534~hemopoietic or lymphoid organ development	4	5.7971	0.0922957	EGR1, BCL2A1D, NFKB2, TRAF6	53	250	12092	3.65042	1	0.542282	78.4829
GOTERM_BP_FAT	GO:0051153~regulation of striated muscle cell differentiation	2	2.89855	0.0944494	EDN1, NRG1	53	23	12092	19.8392	1	0.548178	79.2787
GOTERM_BP_FAT	GO:0007242~intracellular signaling cascade	8	11.5942	0.0995327	EDN1, GADD45G, IL1B, NFKBIA, GNG3, NRG1, GADD45B, TRAF6	53	925	12092	1.9732	1	0.559773	81.0491
GOTERM_BP_FAT	GO:0010466~negative regulation of peptidase activity	2	2.89855	0.098351	CFLAR, BCL2A1D	53	24	12092	19.0126	1	0.560741	80.6507
GOTERM_BP_FAT	GO:0015804~neutral amino acid transport	2	2.89855	0.098351	NFKBIE, SLC6A6	53	24	12092	19.0126	1	0.560741	80.6507
GOTERM_BP_FAT	GO:0002521~leukocyte differentiation	3	4.34783	0.0993664	EGR1, BCL2A1D, TRAF6	53	124	12092	5.51978	1	0.561884	80.9935
GOTERM_BP_FAT	GO:0060348~bone development	3	4.34783	0.0993664	PTGS2, GPNMB, TRAF6	53	124	12092	5.51978	1	0.561884	80.9935

## Sheet: ANE_A2CIA_B
Category	Term	Count	%	PValue	Genes	List Total	Pop Hits	Pop Total	Fold Enrichment	Bonferroni	Benjamini	FDR
PANTHER_BP_ALL	BP00148:Immunity and defense	20	37.7358	5.88229e-09	RT1-CE2, ICAM1, RT1-CE16, S100A8, PTGS2, RT1-CE12, CXCL2, PGLYRP1, RT1-S3, RT1-EC2, SDC4, RT1-A3, CXCL10, CCRL2, THBD, KLRE1, RT1-CE10, IL1B, GADD45B, EBI3, ALOX12	44	1326	13370	4.58316	4.23525e-07	4.23525e-07	6.12274e-06
PANTHER_BP_ALL	BP00150:MHCI-mediated immunity	6	11.3208	3.75696e-07	RT1-CE2, RT1-CE16, RT1-CE12, RT1-CE10, RT1-S3, RT1-EC2, RT1-A3	44	47	13370	38.7911	2.70497e-05	1.3525e-05	0.000391052
GOTERM_BP_FAT	GO:0006955~immune response	11	20.7547	1.24663e-07	RT1-CE2, ICAM1, RT1-CE16, RT1-CE12, CXCL2, PGLYRP1, RT1-CE10, IL1B, RT1-S3, RT1-EC2, RT1-A3, CXCL10	35	414	12092	9.17957	9.78554e-05	4.89289e-05	0.000190882
GOTERM_BP_FAT	GO:0019882~antigen processing and presentation	7	13.2075	1.00434e-07	RT1-CE2, ICAM1, RT1-CE16, RT1-CE12, RT1-CE10, RT1-S3, RT1-EC2, RT1-A3	35	83	12092	29.1373	7.88377e-05	7.88377e-05	0.000153783
GOTERM_BP_FAT	GO:0002474~antigen processing and presentation of peptide antigen via MHC class I	5	9.43396	4.44139e-07	RT1-CE2, RT1-CE16, RT1-CE12, RT1-S3, RT1-EC2, RT1-A3	35	23	12092	75.1056	0.000348588	0.00011621	0.000680057
GOTERM_BP_FAT	GO:0048002~antigen processing and presentation of peptide antigen	5	9.43396	3.99638e-06	RT1-CE2, RT1-CE16, RT1-CE12, RT1-S3, RT1-EC2, RT1-A3	35	39	12092	44.293	0.00313225	0.000783984	0.00611903
PANTHER_BP_ALL	BP00149:T-cell mediated immunity	7	13.2075	0.000128621	RT1-CE2, RT1-CE16, RT1-CE12, CXCL2, RT1-CE10, RT1-S3, RT1-EC2, RT1-A3	44	247	13370	8.61152	0.00921852	0.00308233	0.133797
PANTHER_BP_ALL	BP00155:Macrophage-mediated immunity	5	9.43396	0.000879436	S100A8, CXCL2, IL1B, SDC4, CXCL10	44	134	13370	11.3382	0.0613825	0.0157121	0.911607
GOTERM_BP_FAT	GO:0007610~behavior	8	15.0943	0.000146751	PTGS2, S100A8, JUN, CXCL2, PGLYRP1, ADRA1B, IL1B, CXCL10	35	424	12092	6.5186	0.10882	0.0227782	0.224468
GOTERM_BP_FAT	GO:0032496~response to lipopolysaccharide	5	9.43396	0.000308544	THBD, PTGS2, JUN, IL1B, CXCL10	35	117	12092	14.7643	0.215136	0.0340144	0.471397
GOTERM_BP_FAT	GO:0009617~response to bacterium	6	11.3208	0.000290555	THBD, PTGS2, JUN, PGLYRP1, IL1B, CXCL10	35	212	12092	9.7779	0.20397	0.0373062	0.44397
GOTERM_BP_FAT	GO:0002684~positive regulation of immune system process	6	11.3208	0.000439905	ICAM1, RT1-CE16, BCL2A1D, KLRE1, IL1B, RT1-A3, CXCL10	35	232	12092	8.93498	0.292064	0.0376508	0.67146
GOTERM_BP_FAT	GO:0002237~response to molecule of bacterial origin	5	9.43396	0.000434401	THBD, PTGS2, JUN, IL1B, CXCL10	35	128	12092	13.4955	0.288997	0.0417387	0.663085
PANTHER_BP_ALL	BP00107:Cytokine and chemokine mediated signaling pathway	5	9.43396	0.00524283	CCRL2, CXCL2, IL1B, EBI3, CXCL10	44	219	13370	6.93753	0.315096	0.0729014	5.3245
GOTERM_BP_FAT	GO:0033280~response to vitamin D	3	5.66038	0.00127352	PTGS2, IL1B, CXCL10	35	19	12092	54.5504	0.63225	0.0951944	1.93233
GOTERM_BP_FAT	GO:0042330~taxis	4	7.54717	0.00160055	S100A8, CXCL2, IL1B, CXCL10	35	83	12092	16.6499	0.715618	0.108021	2.42286
GOTERM_BP_FAT	GO:0006935~chemotaxis	4	7.54717	0.00160055	S100A8, CXCL2, IL1B, CXCL10	35	83	12092	16.6499	0.715618	0.108021	2.42286
GOTERM_BP_FAT	GO:0007626~locomotory behavior	5	9.43396	0.00263277	S100A8, CXCL2, ADRA1B, IL1B, CXCL10	35	208	12092	8.30495	0.873745	0.158403	3.95619
GOTERM_BP_FAT	GO:0006954~inflammatory response	5	9.43396	0.00306752	PTGS2, S100A8, CXCL2, IL1B, CXCL10	35	217	12092	7.9605	0.910338	0.169324	4.59524
PANTHER_BP_ALL	BP00287:Cell motility	5	9.43396	0.0164747	CCRL2, S100A8, CXCL2, ADRA1B, CXCL10	44	306	13370	4.96509	0.697616	0.180731	15.8786
GOTERM_BP_FAT	GO:0048584~positive regulation of response to stimulus	5	9.43396	0.00389759	RT1-CE16, BCL2A1D, KLRE1, IL1B, RT1-A3, CXCL10	35	232	12092	7.44581	0.953374	0.196655	5.80433
GOTERM_BP_FAT	GO:0008284~positive regulation of cell proliferation	6	11.3208	0.00428314	PTGS2, MARCKSL1, JUN, IL1B, ALOX12, CXCL10	35	388	12092	5.34256	0.965593	0.20119	6.36104
GOTERM_BP_FAT	GO:0006952~defense response	6	11.3208	0.00482163	PTGS2, S100A8, CXCL2, PGLYRP1, IL1B, CXCL10	35	399	12092	5.19527	0.977498	0.211114	7.13346
PANTHER_BP_ALL	BP00179:Apoptosis	6	11.3208	0.0236325	BCL2A1D, RLN1, PGLYRP1, ADRA1B, IL1B, GADD45B	44	513	13370	3.55396	0.821286	0.218074	22.0372
GOTERM_BP_FAT	GO:0009611~response to wounding	6	11.3208	0.00622333	THBD, PTGS2, S100A8, CXCL2, IL1B, CXCL10	35	424	12092	4.88895	0.992558	0.23834	9.11622
GOTERM_BP_FAT	GO:0007611~learning or memory	4	7.54717	0.00594291	PTGS2, JUN, ADRA1B, IL1B	35	132	12092	10.4693	0.990713	0.240611	8.72274
GOTERM_BP_FAT	GO:0044092~negative regulation of molecular function	5	9.43396	0.00852939	BCL2A1D, NFKBID, NEIL1, IL1B, GADD45B	35	290	12092	5.95665	0.998799	0.298062	12.2923
PANTHER_BP_ALL	BP00255:Cytokine/chemokine mediated immunity	3	5.66038	0.0388034	CCRL2, IL1B, CXCL10	44	97	13370	9.39784	0.942126	0.299658	33.7636
PANTHER_BP_ALL	BP00224:Cell proliferation and differentiation	7	13.2075	0.0482035	PTGS2, JUN, CXCL2, ADRA1B, IL1B, GADD45B, CXCL10	44	830	13370	2.56271	0.971478	0.326476	40.2042
GOTERM_BP_FAT	GO:0046649~lymphocyte activation	4	7.54717	0.0114961	ICAM1, BCL2A1D, KLRE1, ZFP278	35	168	12092	8.22585	0.999886	0.350936	16.2259
GOTERM_BP_FAT	GO:0050900~leukocyte migration	3	5.66038	0.011119	ICAM1, CXCL2, IL1B	35	57	12092	18.1835	0.999846	0.355231	15.7352
GOTERM_BP_FAT	GO:0009314~response to radiation	4	7.54717	0.016206	THBD, ADRA1B, IL1B, CXCL10	35	191	12092	7.2353	0.999997	0.427445	22.1336
GOTERM_BP_FAT	GO:0010212~response to ionizing radiation	3	5.66038	0.0160046	THBD, IL1B, CXCL10	35	69	12092	15.0211	0.999997	0.437685	21.8893
GOTERM_BP_FAT	GO:0045321~leukocyte activation	4	7.54717	0.0215919	ICAM1, BCL2A1D, KLRE1, ZFP278	35	213	12092	6.48799	1	0.496118	28.4114
GOTERM_BP_FAT	GO:0014070~response to organic cyclic substance	4	7.54717	0.0210663	PTGS2, JUN, ADRA1B, IL1B	35	211	12092	6.54949	1	0.501626	27.8202
GOTERM_BP_FAT	GO:0009628~response to abiotic stimulus	5	9.43396	0.024796	THBD, JUN, ADRA1B, IL1B, CXCL10	35	399	12092	4.32939	1	0.531439	31.9182
GOTERM_BP_FAT	GO:0051090~regulation of transcription factor activity	3	5.66038	0.0257996	ICAM1, NFKBID, IL1B	35	89	12092	11.6456	1	0.532308	32.9831
GOTERM_BP_FAT	GO:0006928~cell motion	5	9.43396	0.028354	ICAM1, CXCL2, IL1B, ALOX12, CXCL10	35	416	12092	4.15247	1	0.540954	35.6238
GOTERM_BP_FAT	GO:0043086~negative regulation of catalytic activity	4	7.54717	0.0275471	BCL2A1D, NEIL1, IL1B, GADD45B	35	234	12092	5.90574	1	0.543031	34.8003
GOTERM_BP_FAT	GO:0001775~cell activation	4	7.54717	0.0300252	ICAM1, BCL2A1D, KLRE1, ZFP278	35	242	12092	5.71051	1	0.549634	37.2985
GOTERM_BP_FAT	GO:0051240~positive regulation of multicellular organismal process	4	7.54717	0.032288	PTGS2, ADRA1B, KLRE1, IL1B	35	249	12092	5.54997	1	0.552972	39.5012
GOTERM_BP_FAT	GO:0051726~regulation of cell cycle	4	7.54717	0.0316325	PTGS2, JUN, IL1B, GADD45B	35	247	12092	5.59491	1	0.5569	38.8707
GOTERM_BP_FAT	GO:0010941~regulation of cell death	6	11.3208	0.0418406	BCL2A1D, NFKBID, PTGS2, JUN, IL1B, ALOX12	35	689	12092	3.00858	1	0.576966	48.0271
GOTERM_BP_FAT	GO:0042127~regulation of cell proliferation	6	11.3208	0.0367487	PTGS2, MARCKSL1, JUN, IL1B, ALOX12, CXCL10	35	665	12092	3.11716	1	0.578715	43.6332
GOTERM_BP_FAT	GO:0033273~response to vitamin	3	5.66038	0.0399879	PTGS2, IL1B, CXCL10	35	113	12092	9.17219	1	0.579294	46.4668
GOTERM_BP_FAT	GO:0043067~regulation of programmed cell death	6	11.3208	0.0411815	BCL2A1D, NFKBID, PTGS2, JUN, IL1B, ALOX12	35	686	12092	3.02174	1	0.580519	47.4769
GOTERM_BP_FAT	GO:0030155~regulation of cell adhesion	3	5.66038	0.0445753	ICAM1, SDC4, ALOX12	35	120	12092	8.63714	1	0.582328	50.2525
GOTERM_BP_FAT	GO:0042110~T cell activation	3	5.66038	0.0393484	ICAM1, BCL2A1D, ZFP278	35	112	12092	9.25408	1	0.583284	45.9181
GOTERM_BP_FAT	GO:0010243~response to organic nitrogen	3	5.66038	0.0393484	PTGS2, ADRA1B, IL1B	35	112	12092	9.25408	1	0.583284	45.9181
GOTERM_BP_FAT	GO:0051101~regulation of DNA binding	3	5.66038	0.0362111	ICAM1, NFKBID, IL1B	35	107	12092	9.68652	1	0.584124	43.1496
GOTERM_BP_FAT	GO:0031667~response to nutrient levels	4	7.54717	0.0441322	PTGS2, JUN, IL1B, CXCL10	35	282	12092	4.90051	1	0.58761	49.8981
GOTERM_BP_FAT	GO:0042981~regulation of apoptosis	6	11.3208	0.039243	BCL2A1D, NFKBID, PTGS2, JUN, IL1B, ALOX12	35	677	12092	3.06191	1	0.592576	45.8272
GOTERM_BP_FAT	GO:0002687~positive regulation of leukocyte migration	2	3.77358	0.0494542	ICAM1, CXCL10	35	18	12092	38.3873	1	0.61247	54.0034
GOTERM_BP_FAT	GO:0043068~positive regulation of programmed cell death	4	7.54717	0.0656581	NFKBID, PTGS2, JUN, IL1B	35	332	12092	4.16248	1	0.614029	64.65
GOTERM_BP_FAT	GO:0010942~positive regulation of cell death	4	7.54717	0.0670811	NFKBID, PTGS2, JUN, IL1B	35	335	12092	4.1252	1	0.615681	65.4654
GOTERM_BP_FAT	GO:0009991~response to extracellular stimulus	4	7.54717	0.0522373	PTGS2, JUN, IL1B, CXCL10	35	302	12092	4.57597	1	0.616027	56.0228
GOTERM_BP_FAT	GO:0001912~positive regulation of leukocyte mediated cytotoxicity	2	3.77358	0.0654051	RT1-CE16, KLRE1, RT1-A3	35	24	12092	28.7905	1	0.619183	64.5032
GOTERM_BP_FAT	GO:0043065~positive regulation of apoptosis	4	7.54717	0.0647175	NFKBID, PTGS2, JUN, IL1B	35	330	12092	4.18771	1	0.621911	64.1012
GOTERM_BP_FAT	GO:0014072~response to isoquinoline alkaloid	2	3.77358	0.0521309	ADRA1B, IL1B	35	19	12092	36.3669	1	0.623711	55.9472
GOTERM_BP_FAT	GO:0043278~response to morphine	2	3.77358	0.0521309	ADRA1B, IL1B	35	19	12092	36.3669	1	0.623711	55.9472
GOTERM_BP_FAT	GO:0042493~response to drug	4	7.54717	0.0633187	PTGS2, JUN, ADRA1B, IL1B	35	327	12092	4.22612	1	0.627483	63.2702
GOTERM_BP_FAT	GO:0043627~response to estrogen stimulus	3	5.66038	0.0647057	PTGS2, ADRA1B, IL1B	35	148	12092	7.00309	1	0.628717	64.0943
GOTERM_BP_FAT	GO:0042269~regulation of natural killer cell mediated cytotoxicity	2	3.77358	0.0601172	RT1-CE16, KLRE1, RT1-A3	35	22	12092	31.4078	1	0.629635	61.3003
GOTERM_BP_FAT	GO:0002715~regulation of natural killer cell mediated immunity	2	3.77358	0.0601172	RT1-CE16, KLRE1, RT1-A3	35	22	12092	31.4078	1	0.629635	61.3003
GOTERM_BP_FAT	GO:0002685~regulation of leukocyte migration	2	3.77358	0.0601172	ICAM1, CXCL10	35	22	12092	31.4078	1	0.629635	61.3003
GOTERM_BP_FAT	GO:0045429~positive regulation of nitric oxide biosynthetic process	2	3.77358	0.0601172	ICAM1, IL1B	35	22	12092	31.4078	1	0.629635	61.3003
GOTERM_BP_FAT	GO:0030593~neutrophil chemotaxis	2	3.77358	0.0627648	CXCL2, IL1B	35	23	12092	30.0422	1	0.631286	62.9362
GOTERM_BP_FAT	GO:0044057~regulation of system process	4	7.54717	0.0596601	PTGS2, ADRA1B, IL1B, SDC4	35	319	12092	4.33211	1	0.634324	61.011
GOTERM_BP_FAT	GO:0006916~anti-apoptosis	3	5.66038	0.0624222	BCL2A1D, IL1B, ALOX12	35	145	12092	7.14798	1	0.636492	62.7283
GOTERM_BP_FAT	GO:0051098~regulation of binding	3	5.66038	0.0579424	ICAM1, NFKBID, IL1B	35	139	12092	7.45653	1	0.638901	59.9062
GOTERM_BP_FAT	GO:0050778~positive regulation of immune response	3	5.66038	0.0594226	RT1-CE16, BCL2A1D, KLRE1, RT1-A3	35	141	12092	7.35076	1	0.640555	60.86
GOTERM_BP_FAT	GO:0045428~regulation of nitric oxide biosynthetic process	2	3.77358	0.0732828	ICAM1, IL1B	35	27	12092	25.5915	1	0.643017	68.8183
GOTERM_BP_FAT	GO:0030728~ovulation	2	3.77358	0.0574624	PTGS2, IL1B	35	21	12092	32.9034	1	0.643832	59.5922
GOTERM_BP_FAT	GO:0010332~response to gamma radiation	2	3.77358	0.0758944	IL1B, CXCL10	35	28	12092	24.6776	1	0.650117	70.137
GOTERM_BP_FAT	GO:0031343~positive regulation of cell killing	2	3.77358	0.0758944	RT1-CE16, KLRE1, RT1-A3	35	28	12092	24.6776	1	0.650117	70.137
GOTERM_BP_FAT	GO:0001910~regulation of leukocyte mediated cytotoxicity	2	3.77358	0.0836863	RT1-CE16, KLRE1, RT1-A3	35	31	12092	22.2894	1	0.681278	73.7683
GOTERM_BP_FAT	GO:0031331~positive regulation of cellular catabolic process	2	3.77358	0.0939763	ADRA1B, IL1B	35	35	12092	19.742	1	0.707622	77.9338
GOTERM_BP_FAT	GO:0031341~regulation of cell killing	2	3.77358	0.0939763	RT1-CE16, KLRE1, RT1-A3	35	35	12092	19.742	1	0.707622	77.9338
GOTERM_BP_FAT	GO:0051092~positive regulation of NF-kappaB transcription factor activity	2	3.77358	0.0939763	ICAM1, IL1B	35	35	12092	19.742	1	0.707622	77.9338
GOTERM_BP_FAT	GO:0022415~viral reproductive process	2	3.77358	0.0939763	ICAM1, THOC4	35	35	12092	19.742	1	0.707622	77.9338
GOTERM_BP_FAT	GO:0009895~negative regulation of catabolic process	2	3.77358	0.0914143	ADRA1B, IL1B	35	34	12092	20.3227	1	0.708783	76.9589
GOTERM_BP_FAT	GO:0048514~blood vessel morphogenesis	3	5.66038	0.0958778	JUN, ADRA1B, IL1B	35	186	12092	5.57235	1	0.709532	78.6324
GOTERM_BP_FAT	GO:0006979~response to oxidative stress	3	5.66038	0.0932793	PTGS2, JUN, NEIL1	35	183	12092	5.6637	1	0.710559	77.6725
GOTERM_BP_FAT	GO:0030595~leukocyte chemotaxis	2	3.77358	0.0990792	CXCL2, IL1B	35	37	12092	18.6749	1	0.716369	79.762
GOTERM_BP_FAT	GO:0016032~viral reproduction	2	3.77358	0.0990792	ICAM1, THOC4	35	37	12092	18.6749	1	0.716369	79.762

## Sheet: ANE_E2CIA_B
Category	Term	Count	%	PValue	Genes	List Total	Pop Hits	Pop Total	Fold Enrichment	Bonferroni	Benjamini	FDR
GOTERM_BP_FAT	GO:0001666~response to hypoxia	12	4.78088	8.84214e-05	ALDOA, PAM, HIF1A, SOCS3, MMP9, PKM2, CAMK2D, BNIP3, SOX4, ANGPT1, PDLIM1, SOD2	173	191	12092	4.39137	0.132772	0.0687491	0.148081
GOTERM_BP_FAT	GO:0070482~response to oxygen levels	12	4.78088	0.000152088	ALDOA, PAM, HIF1A, SOCS3, MMP9, PKM2, CAMK2D, BNIP3, SOX4, ANGPT1, PDLIM1, SOD2	173	203	12092	4.13178	0.21732	0.0784307	0.254576
GOTERM_BP_FAT	GO:0042592~homeostatic process	25	9.96016	7.24789e-05	MAFG, ALDOA, XDH, CLN3, CCL3, NBN, SMAD5, BNIP3, RHAG, PCK1, SOD2, GSR, TAL1, HIF1A, MT1A, LARGE, PYGL, MT2A, PPP3CB, CAMK2D, SFTPD, SV2A, CP, NRG1, RPS24	173	714	12092	2.44734	0.110208	0.110208	0.121397
GOTERM_BP_FAT	GO:0051252~regulation of RNA metabolic process	33	13.1474	0.000741891	TSHZ1, CREM, SOX4, RAB1B, ZEB2, MED21, TSC22D1, TAL1, MAX, AES, NR1D2, BCL11B, GATA3, ZFP157, NPAT, MYC, NR1H3, MAFG, ZFP36, NDNL2, SMAD7, SMAD5, GABPA, LEF1, JUNB, ZFP26, SOD2, HIF1A, JAZF1, FOXE1, MGA, CAND1, RGD1310358	173	1254	12092	1.83937	0.697487	0.138822	1.23608
GOTERM_BP_FAT	GO:0006355~regulation of transcription, DNA-dependent	33	13.1474	0.000488429	TSHZ1, CREM, SOX4, RAB1B, ZEB2, MED21, TSC22D1, TAL1, MAX, AES, NR1D2, BCL11B, GATA3, ZFP157, NPAT, MYC, NR1H3, MAFG, ZFP36, NDNL2, SMAD7, SMAD5, GABPA, LEF1, JUNB, ZFP26, SOD2, HIF1A, JAZF1, FOXE1, MGA, CAND1, RGD1310358	173	1224	12092	1.88445	0.544815	0.145646	0.815406
GOTERM_BP_FAT	GO:0046716~muscle maintenance	4	1.59363	0.000917274	ALDOA, HIF1A, LARGE, PPP3CB	173	14	12092	19.9703	0.771999	0.151485	1.52618
GOTERM_BP_FAT	GO:0019725~cellular homeostasis	17	6.77291	0.000735904	MAFG, ALDOA, CLN3, CCL3, BNIP3, RHAG, SOD2, GSR, HIF1A, MT1A, LARGE, MT2A, CAMK2D, PPP3CB, CP, SV2A, NRG1	173	453	12092	2.62303	0.694553	0.15585	1.22616
GOTERM_BP_FAT	GO:0010033~response to organic substance	27	10.757	0.00064448	ALDOA, TG, CYP2J4, PAM, SOCS3, MMP9, LOC360228, LEF1, CDO1, TIMP3, JUNB, PCK1, EIF4EBP1, AES, HIF1A, ALB, SULT1A1, GATA3, PKM2, PPP3CB, ABCC4, SORT1, ANGPT1, PTPN1, PPP1R15A, MYC, NR1H3	173	928	12092	2.03361	0.646048	0.158945	1.07461
PANTHER_BP_ALL	BP00044:mRNA transcription regulation	28	11.1554	0.00270062	CREM, SOX4, TSC22D1, MAX, ZFP91, TAL1, AES, NR1D2, LYL1, GATA3, BCL11B, PSIP1, MYC, ZFP278, MAFG, SMAD7, RGD1560020_PREDICTED, SMAD5, LEF1, MXD1, JUNB, ATRX, TCFCP2, HIF1A, MTF2, FOXE1, MGA, ZBTB1	179	1152	13370	1.81545	0.313325	0.171342	3.13652
GOTERM_BP_FAT	GO:0045449~regulation of transcription	40	15.9363	0.000488399	TSHZ1, CREM, SOX4, RAB1B, ZEB2, PDLIM1, MED21, PDCD4, TSC22D1, TAL1, MAX, AES, NR1D2, LYL1, BCL11B, ZFP157, GATA3, NPAT, PSIP1, NRG1, MYC, NR1H3, MAFG, ZFP36, NDNL2, SMAD7, SMAD5, GABPA, LEF1, MXD1, JUNB, ZFP26, SOD2, HIF1A, JAZF1, PSPC1, FOXE1, MGA, CAND1, RGD1310358	173	1608	12092	1.73871	0.544793	0.178605	0.815357
GOTERM_BP_FAT	GO:0009991~response to extracellular stimulus	13	5.17928	0.00127416	CLN3, BGLAP, AES, ITGA6, ATG5, SOCS3, ALB, MMP9, PKM2, ANGPT1, CP, TIMP3, SOD2	173	302	12092	3.00877	0.871777	0.185677	2.11404
PANTHER_BP_ALL	BP00207:Cell cycle control	13	5.17928	0.00626091	RET, RGD1560020_PREDICTED, CRKRS, CHEK1, SKAP2, JUNB, RPS6KA2, CDKN2D, GADD45G, FOXE1, PPP3CB, GADD45B, MYC	179	392	13370	2.47706	0.582304	0.196076	7.1339
PANTHER_BP_ALL	BP00040:mRNA transcription	35	13.9442	0.00181588	TSHZ1, CREM, SOX4, MED21, TSC22D1, ZFP91, TAL1, MAX, AES, NR1D2, LYL1, GATA3, BCL11B, PPP3CB, PSIP1, MYC, ZFP278, GTF3C3, MAFG, SMAD7, RGD1560020_PREDICTED, RGD1563945, SMAD5, GABPA, LEF1, MXD1, JUNB, ATRX, TCFCP2, HIF1A, MTF2, FOXE1, MGA, CAND1, ZBTB1	179	1531	13370	1.70754	0.22325	0.22325	2.11903
PANTHER_BP_ALL	BP00111:Intracellular signaling cascade	21	8.36653	0.00544676	ZFP36, SMAD7, TNNC1, SOCS3, SMAD5, CHEK1, MBIP, TRIB2, LOC497978, LOC302495, JUNB, DAPP1, RPS6KA2, GADD45G, PPP3CB, CHN1, CAMK2D, PTPN1, GADD45B, RCN3, DUSP6	179	808	13370	1.94127	0.531945	0.223576	6.23335
GOTERM_BP_FAT	GO:0060249~anatomical structure homeostasis	7	2.78884	0.00244738	XDH, ALDOA, NBN, HIF1A, LARGE, SFTPD, PPP3CB	173	96	12092	5.09658	0.980698	0.280331	4.02338
PANTHER_BP_ALL	BP00001:Carbohydrate metabolism	15	5.9761	0.0119006	ALDOA, HS3ST1, PCK1, MGAT2, PPP1R3D, LARGE, SLC2A3, PYGL, PKM2, FOXE1, PPP3CB, DBR1, ENO3, LOC682105, DHTKD1	179	533	13370	2.10205	0.810639	0.283101	13.158
GOTERM_BP_FAT	GO:0006357~regulation of transcription from RNA polymerase II promoter	19	7.56972	0.00238133	SMAD7, SMAD5, GABPA, LEF1, MED21, JUNB, SOD2, TAL1, HIF1A, AES, BCL11B, GATA3, FOXE1, NPAT, JAZF1, CAND1, RGD1310358, MYC, NR1H3	173	604	12092	2.19871	0.978526	0.294728	3.91681
GOTERM_BP_FAT	GO:0006096~glycolysis	5	1.99203	0.00373971	ALDOA, PKM2, ENO3, DHTKD1, GAPDH	173	45	12092	7.76622	0.997609	0.298866	6.08599
PANTHER_BP_ALL	BP00281:Oncogenesis	12	4.78088	0.0153547	TAL1, RET, EIF4EBP1, NDNL2, LYL1, SMAD7, CDKN2D, RGD1563945, SMAD5, CHEK1, MYC, JUNB	179	390	13370	2.29824	0.883616	0.30126	16.6687
GOTERM_BP_FAT	GO:0032868~response to insulin stimulus	8	3.18725	0.00289175	EIF4EBP1, HIF1A, SOCS3, PKM2, SORT1, PTPN1, NR1H3, PCK1	173	133	12092	4.20427	0.990584	0.301537	4.73736
GOTERM_BP_FAT	GO:0043434~response to peptide hormone stimulus	10	3.98406	0.00446689	EIF4EBP1, HIF1A, SOCS3, PKM2, SORT1, PTPN1, CDO1, JUNB, NR1H3, PCK1	173	222	12092	3.14847	0.999263	0.302752	7.2282
GOTERM_BP_FAT	GO:0003015~heart process	4	1.59363	0.0040628	ATG5, TNNC1, SMAD5, CAMK2D	173	23	12092	12.1558	0.998582	0.30536	6.5951
GOTERM_BP_FAT	GO:0060047~heart contraction	4	1.59363	0.0040628	ATG5, TNNC1, SMAD5, CAMK2D	173	23	12092	12.1558	0.998582	0.30536	6.5951
GOTERM_BP_FAT	GO:0006006~glucose metabolic process	9	3.58566	0.00366399	ALDOA, PYGL, CREM, PKM2, ENO3, DHTKD1, GAPDH, MYC, PCK1	173	176	12092	3.57422	0.997297	0.308986	5.96629
GOTERM_BP_FAT	GO:0048878~chemical homeostasis	16	6.3745	0.00443302	MAFG, CLN3, CCL3, BNIP3, RHAG, PCK1, SOD2, HIF1A, MT1A, PYGL, MT2A, CAMK2D, SFTPD, CP, SV2A, NRG1	173	492	12092	2.27304	0.999221	0.313884	7.17529
GOTERM_BP_FAT	GO:0009719~response to endogenous stimulus	18	7.17131	0.0032871	ALDOA, PAM, SOCS3, CDO1, TIMP3, JUNB, PCK1, EIF4EBP1, HIF1A, SULT1A1, PKM2, GATA3, PPP3CB, ABCC4, SORT1, ANGPT1, PTPN1, NR1H3	173	573	12092	2.19568	0.995029	0.315368	5.36839
GOTERM_BP_FAT	GO:0044275~cellular carbohydrate catabolic process	6	2.39044	0.00356525	ALDOA, PYGL, PKM2, ENO3, DHTKD1, GAPDH	173	72	12092	5.82466	0.99683	0.31859	5.80999
GOTERM_BP_FAT	GO:0010941~regulation of cell death	19	7.56972	0.00921608	CLN3, TFPT, MMP9, APH1B, SOX4, BNIP3, TIMP3, SOD2, HIF1A, ATG5, CASP8AP2, SLC2A3, ALB, SH3GLB1, BCL11B, APOH, SORT1, DYRK2, MYC	173	689	12092	1.92746	1	0.324651	14.3728
GOTERM_BP_FAT	GO:0048589~developmental growth	7	2.78884	0.00988581	NBN, RLN1, ZNF830, MTPN, PKM2, ENO3, TIMP3	173	128	12092	3.82243	1	0.329769	15.3376
GOTERM_BP_FAT	GO:0060548~negative regulation of cell death	12	4.78088	0.00915624	CLN3, ATG5, SLC2A3, ALB, SH3GLB1, BCL11B, APOH, SORT1, BNIP3, SOX4, MYC, SOD2	173	339	12092	2.47419	1	0.330018	14.286
GOTERM_BP_FAT	GO:0043069~negative regulation of programmed cell death	12	4.78088	0.00896705	CLN3, ATG5, SLC2A3, ALB, SH3GLB1, BCL11B, APOH, SORT1, BNIP3, SOX4, MYC, SOD2	173	338	12092	2.48151	1	0.331745	14.0114
GOTERM_BP_FAT	GO:0046365~monosaccharide catabolic process	5	1.99203	0.00979977	ALDOA, PKM2, ENO3, DHTKD1, GAPDH	173	59	12092	5.92339	1	0.334224	15.2142
GOTERM_BP_FAT	GO:0019320~hexose catabolic process	5	1.99203	0.00979977	ALDOA, PKM2, ENO3, DHTKD1, GAPDH	173	59	12092	5.92339	1	0.334224	15.2142
GOTERM_BP_FAT	GO:0043067~regulation of programmed cell death	19	7.56972	0.00883221	CLN3, TFPT, MMP9, APH1B, SOX4, BNIP3, TIMP3, SOD2, HIF1A, ATG5, CASP8AP2, SLC2A3, ALB, SH3GLB1, BCL11B, APOH, SORT1, DYRK2, MYC	173	686	12092	1.93589	0.999999	0.335247	13.8151
GOTERM_BP_FAT	GO:0006007~glucose catabolic process	5	1.99203	0.00869314	ALDOA, PKM2, ENO3, DHTKD1, GAPDH	173	57	12092	6.13122	0.999999	0.338802	13.6122
GOTERM_BP_FAT	GO:0008015~blood circulation	8	3.18725	0.00666008	ATG5, ALB, TNNC1, SULT1A1, SMAD5, CAMK2D, NRG1, SOD2	173	155	12092	3.60753	0.999979	0.339031	10.5945
GOTERM_BP_FAT	GO:0003013~circulatory system process	8	3.18725	0.00666008	ATG5, ALB, TNNC1, SULT1A1, SMAD5, CAMK2D, NRG1, SOD2	173	155	12092	3.60753	0.999979	0.339031	10.5945
GOTERM_BP_FAT	GO:0006350~transcription	19	7.56972	0.00858355	MAFG, SMAD7, CREM, SMAD5, LEF1, ZFP26, JUNB, TSC22D1, MAX, HIF1A, AES, NR1D2, LYL1, FOXE1, PSIP1, PSPC1, CAND1, MYC, NR1H3	173	684	12092	1.94155	0.999999	0.343506	13.452
GOTERM_BP_FAT	GO:0031667~response to nutrient levels	11	4.38247	0.00707525	CLN3, BGLAP, ATG5, SOCS3, ALB, MMP9, PKM2, ANGPT1, CP, TIMP3, SOD2	173	282	12092	2.72644	0.999989	0.345352	11.2187
GOTERM_BP_FAT	GO:0055082~cellular chemical homeostasis	13	5.17928	0.00733901	MAFG, CLN3, CCL3, HIF1A, MT1A, MT2A, CAMK2D, BNIP3, CP, SV2A, NRG1, RHAG, SOD2	173	375	12092	2.42306	0.999993	0.345453	11.6131
GOTERM_BP_FAT	GO:0006873~cellular ion homeostasis	13	5.17928	0.00662311	MAFG, CLN3, CCL3, HIF1A, MT1A, MT2A, CAMK2D, BNIP3, CP, SV2A, NRG1, RHAG, SOD2	173	370	12092	2.4558	0.999978	0.348327	10.5388
GOTERM_BP_FAT	GO:0019318~hexose metabolic process	9	3.58566	0.0085021	ALDOA, PYGL, CREM, PKM2, ENO3, DHTKD1, GAPDH, MYC, PCK1	173	203	12092	3.09884	0.999999	0.349398	13.3328
GOTERM_BP_FAT	GO:0006917~induction of apoptosis	9	3.58566	0.0061559	CASP8AP2, TFPT, SH3GLB1, APH1B, SORT1, BNIP3, DYRK2, TIMP3, MYC	173	192	12092	3.27637	0.999952	0.351124	9.83099
GOTERM_BP_FAT	GO:0012502~induction of programmed cell death	9	3.58566	0.0061559	CASP8AP2, TFPT, SH3GLB1, APH1B, SORT1, BNIP3, DYRK2, TIMP3, MYC	173	192	12092	3.27637	0.999952	0.351124	9.83099
GOTERM_BP_FAT	GO:0005996~monosaccharide metabolic process	10	3.98406	0.00562283	ALDOA, PYGL, CREM, PKM2, CMAH, ENO3, DHTKD1, GAPDH, MYC, PCK1	173	230	12092	3.03895	0.999887	0.35116	9.01704
GOTERM_BP_FAT	GO:0042981~regulation of apoptosis	19	7.56972	0.00775743	CLN3, TFPT, MMP9, APH1B, SOX4, BNIP3, TIMP3, SOD2, HIF1A, ATG5, CASP8AP2, SLC2A3, ALB, SH3GLB1, BCL11B, APOH, SORT1, DYRK2, MYC	173	677	12092	1.96163	0.999996	0.351192	12.2354
GOTERM_BP_FAT	GO:0043066~negative regulation of apoptosis	12	4.78088	0.00806617	CLN3, ATG5, SLC2A3, ALB, SH3GLB1, BCL11B, APOH, SORT1, BNIP3, SOX4, MYC, SOD2	173	333	12092	2.51877	0.999998	0.352677	12.692
GOTERM_BP_FAT	GO:0031099~regeneration	7	2.78884	0.00647269	SOCS3, MTPN, PKM2, APOH, ENO3, ANGPT1, TIMP3	173	117	12092	4.18181	0.999971	0.353312	10.3115
GOTERM_BP_FAT	GO:0045648~positive regulation of erythrocyte differentiation	3	1.19522	0.00839815	ACVR2A, TAL1, HIF1A	173	10	12092	20.9688	0.999999	0.354852	13.1804
GOTERM_BP_FAT	GO:0007507~heart development	9	3.58566	0.0112219	PAM, HIF1A, ATG5, SMAD7, TNNC1, PPP3CB, SOX4, NRG1, SOD2	173	213	12092	2.95335	1	0.358171	17.2321
GOTERM_BP_FAT	GO:0050801~ion homeostasis	13	5.17928	0.0123209	MAFG, CLN3, CCL3, HIF1A, MT1A, MT2A, CAMK2D, BNIP3, CP, SV2A, NRG1, RHAG, SOD2	173	402	12092	2.26032	1	0.358424	18.7603
GOTERM_BP_FAT	GO:0016052~carbohydrate catabolic process	6	2.39044	0.0128982	ALDOA, PYGL, PKM2, ENO3, DHTKD1, GAPDH	173	98	12092	4.27934	1	0.359164	19.5524
GOTERM_BP_FAT	GO:0055080~cation homeostasis	10	3.98406	0.0126289	MAFG, CLN3, CCL3, HIF1A, MT1A, MT2A, CAMK2D, CP, SV2A, SOD2	173	262	12092	2.66778	1	0.35924	19.1838
GOTERM_BP_FAT	GO:0045639~positive regulation of myeloid cell differentiation	4	1.59363	0.0132593	ACVR2A, TAL1, CCL3, HIF1A	173	35	12092	7.98811	1	0.36109	20.0442
GOTERM_BP_FAT	GO:0042060~wound healing	8	3.18725	0.0122042	F2RL2, HIF1A, MTPN, PKM2, STXBP1, APOH, ENO3, TIMP3	173	174	12092	3.21361	1	0.36211	18.5993
GOTERM_BP_FAT	GO:0009725~response to hormone stimulus	16	6.3745	0.00613872	ALDOA, PAM, EIF4EBP1, HIF1A, SOCS3, SULT1A1, GATA3, PKM2, SORT1, ANGPT1, PTPN1, CDO1, TIMP3, JUNB, NR1H3, PCK1	173	510	12092	2.19281	0.999951	0.36295	9.80487
GOTERM_BP_FAT	GO:0031668~cellular response to extracellular stimulus	5	1.99203	0.0136553	CLN3, AES, ITGA6, ATG5, ALB	173	65	12092	5.37661	1	0.363675	20.5802
GOTERM_BP_FAT	GO:0043403~skeletal muscle regeneration	3	1.19522	0.0120896	MTPN, PKM2, ENO3	173	12	12092	17.474	1	0.365996	18.4409
GOTERM_BP_FAT	GO:0016051~carbohydrate biosynthetic process	6	2.39044	0.0118735	MGAT2, B3GALT6, PYGL, CHST12, GAPDH, PCK1	173	96	12092	4.3685	1	0.367553	18.1414
PANTHER_BP_ALL	BP00031:Nucleoside, nucleotide and nucleic acid metabolism	49	19.5219	0.0292333	NBN, TSHZ1, CREM, SOX4, MED21, TSC22D1, SFRS6, ZFP91, TAL1, MAX, AES, DDX3X, ARPP-21, NR1D2, LYL1, BCL11B, GATA3, PPP3CB, PSIP1, DBR1, MYC, ZFP278, DHX58, GTF3C3, MAFG, ZFP36, SMAD7, RGD1560020_PREDICTED, RGD1563945, GABPA, SMAD5, LEF1, CSTF2T, MXD1, GMPR, JUNB, SMC4, ATRX, TCFCP2, HIF1A, MTF2, LOC688637, FOXE1, PSPC1, RRS1, MGA, CAND1, RGD1310358, ZBTB1	179	2786	13370	1.31369	0.983821	0.367594	29.5049
GOTERM_BP_FAT	GO:0030111~regulation of Wnt receptor signaling pathway	4	1.59363	0.0154198	LEF1, SOX4, CXXC4, ZEB2	173	37	12092	7.55632	1	0.393891	22.928
GOTERM_BP_FAT	GO:0045637~regulation of myeloid cell differentiation	5	1.99203	0.0158982	ZFP36, ACVR2A, TAL1, CCL3, HIF1A	173	68	12092	5.13941	1	0.397237	23.5533
PANTHER_BP_ALL	BP00114:MAPKKK cascade	7	2.78884	0.0289427	DAPP1, RPS6KA2, GADD45G, GADD45B, LOC302495, TRIB2, DUSP6	179	174	13370	3.00488	0.983133	0.399684	29.2557
PANTHER_BP_ALL	BP00265:Oncogene	5	1.99203	0.0257153	TAL1, RET, LYL1, MYC, JUNB	179	84	13370	4.446	0.973249	0.40388	26.4348
GOTERM_BP_FAT	GO:0006091~generation of precursor metabolites and energy	9	3.58566	0.0204427	ALDOA, PYGL, PKM2, ATP6V0A1, ENO3, DHTKD1, GAPDH, SOD2, PCK1	173	238	12092	2.64312	1	0.425684	29.2591
GOTERM_BP_FAT	GO:0006941~striated muscle contraction	4	1.59363	0.017767	ALDOA, TNNC1, SMAD5, CAMK2D	173	39	12092	7.16882	1	0.426148	25.9501
GOTERM_BP_FAT	GO:0012501~programmed cell death	12	4.78088	0.0185979	PARM1, CASP8AP2, SH3GLB1, PKM2, APH1B, GADD45G, BNIP3, PDCD4, PPP1R15A, GAPDH, MYC, SOD2	173	376	12092	2.23072	1	0.428826	26.9929
GOTERM_BP_FAT	GO:0043068~positive regulation of programmed cell death	11	4.38247	0.0203362	CASP8AP2, TFPT, SH3GLB1, MMP9, APH1B, SORT1, BNIP3, SOX4, DYRK2, TIMP3, MYC	173	332	12092	2.31583	1	0.429365	29.1301
GOTERM_BP_FAT	GO:0030003~cellular cation homeostasis	9	3.58566	0.0182916	MAFG, CLN3, CCL3, HIF1A, MT1A, MT2A, CAMK2D, CP, SV2A	173	233	12092	2.69984	1	0.429443	26.61
GOTERM_BP_FAT	GO:0022403~cell cycle phase	9	3.58566	0.0182916	NBN, ZNF830, NPAT, CAMK2D, CKS2, RRS1, CHEK1, TPD52L1, SMC4	173	233	12092	2.69984	1	0.429443	26.61
GOTERM_BP_FAT	GO:0001701~in utero embryonic development	9	3.58566	0.0182916	MAFG, NBN, HIF1A, SOCS3, ZNF830, GABPA, LEF1, MED21, JUNB	173	233	12092	2.69984	1	0.429443	26.61
GOTERM_BP_FAT	GO:0046164~alcohol catabolic process	5	1.99203	0.0192304	ALDOA, PKM2, ENO3, DHTKD1, GAPDH	173	72	12092	4.85389	1	0.433774	27.7775
GOTERM_BP_FAT	GO:0043065~positive regulation of apoptosis	11	4.38247	0.0195918	CASP8AP2, TFPT, SH3GLB1, MMP9, APH1B, SORT1, BNIP3, SOX4, DYRK2, TIMP3, MYC	173	330	12092	2.32987	1	0.434027	28.2222
GOTERM_BP_FAT	GO:0006790~sulfur metabolic process	6	2.39044	0.0203158	GSR, MAT1A, CHST12, SULT1A1, CDO1, SOD2	173	110	12092	3.81251	1	0.43453	29.1053
PANTHER_BP_ALL	BP00116:JNK cascade	4	1.59363	0.0402119	DAPP1, MBIP, JUNB, TRIB2	179	57	13370	5.2416	0.996671	0.434754	38.3474
GOTERM_BP_FAT	GO:0010942~positive regulation of cell death	11	4.38247	0.0214914	CASP8AP2, TFPT, SH3GLB1, MMP9, APH1B, SORT1, BNIP3, SOX4, DYRK2, TIMP3, MYC	173	335	12092	2.29509	1	0.436604	30.5176
GOTERM_BP_FAT	GO:0007568~aging	7	2.78884	0.0202346	SOCS3, MMP9, ENO3, CP, PDCD4, TIMP3, SOD2	173	150	12092	3.26181	1	0.438845	29.0068
GOTERM_BP_FAT	GO:0044092~negative regulation of molecular function	10	3.98406	0.0228716	CLN3, AES, SMAD7, GADD45G, SORT1, CAND1, GADD45B, PDCD4, MYC, DUSP6	173	290	12092	2.41021	1	0.451844	32.142
PANTHER_BP_ALL	BP00148:Immunity and defense	26	10.3586	0.0470092	F2RL2, IER3, CCL3, IFITM1, HS3ST1, CHEK1, DAPP1, PSIP1, SFTPD, PPIL4, APOH, PPP3CB, SMAD7, RT1-CE5, LGALS2, COLEC12, RT1-EC2, SOD2, TCFCP2, PLSCR2, GADD45G, PON1, ABCC4, RGD1310358, GADD45B, GCA	179	1326	13370	1.46456	0.99876	0.455801	43.3007
GOTERM_BP_FAT	GO:0045646~regulation of erythrocyte differentiation	3	1.19522	0.0237814	ACVR2A, TAL1, HIF1A	173	17	12092	12.3346	1	0.459614	33.193
GOTERM_BP_FAT	GO:0042246~tissue regeneration	4	1.59363	0.0259389	MTPN, PKM2, ENO3, TIMP3	173	45	12092	6.21297	1	0.483948	35.6248
GOTERM_BP_FAT	GO:0051004~regulation of lipoprotein lipase activity	3	1.19522	0.0265075	APOH, SORT1, NR1H3	173	18	12092	11.6493	1	0.48616	36.2517
GOTERM_BP_FAT	GO:0009628~response to abiotic stimulus	12	4.78088	0.0273209	TG, ALDOA, PAM, ARPP-21, SOCS3, MMP9, PKM2, GMPR, TIMP3, MYC, JUNB, SOD2	173	399	12092	2.10213	1	0.491433	37.1386
GOTERM_BP_FAT	GO:0016055~Wnt receptor signaling pathway	5	1.99203	0.0316787	AES, RNF138, LEF1, SOX4, CXXC4	173	84	12092	4.16047	1	0.503819	41.6954
GOTERM_BP_FAT	GO:0045893~positive regulation of transcription, DNA-dependent	13	5.17928	0.0296443	ZFP36, HIF1A, GATA3, BCL11B, SMAD5, FOXE1, SOX4, LEF1, CAND1, MED21, MYC, JUNB, NR1H3	173	456	12092	1.99265	1	0.504703	39.6082
GOTERM_BP_FAT	GO:0051254~positive regulation of RNA metabolic process	13	5.17928	0.0314067	ZFP36, HIF1A, GATA3, BCL11B, SMAD5, FOXE1, SOX4, LEF1, CAND1, MED21, MYC, JUNB, NR1H3	173	460	12092	1.97532	1	0.505504	41.4203
GOTERM_BP_FAT	GO:0040007~growth	8	3.18725	0.0340197	NBN, RLN1, ZNF830, MTPN, MMP9, PKM2, ENO3, TIMP3	173	215	12092	2.60078	1	0.506295	44.0131
GOTERM_BP_FAT	GO:0060048~cardiac muscle contraction	3	1.19522	0.0293534	TNNC1, SMAD5, CAMK2D	173	19	12092	11.0362	1	0.5063	39.304
GOTERM_BP_FAT	GO:0060485~mesenchyme development	4	1.59363	0.0323286	RET, HIF1A, LEF1, ZEB2	173	49	12092	5.70579	1	0.506332	42.3478
GOTERM_BP_FAT	GO:0006575~cellular amino acid derivative metabolic process	7	2.78884	0.0328709	GSR, MAT1A, MTPN, SULT1A1, GATA3, PON1, SOD2	173	168	12092	2.91233	1	0.507611	42.8868
GOTERM_BP_FAT	GO:0014031~mesenchymal cell development	4	1.59363	0.02904	RET, HIF1A, LEF1, ZEB2	173	47	12092	5.94859	1	0.507667	38.9747
GOTERM_BP_FAT	GO:0014070~response to organic cyclic substance	8	3.18725	0.0311854	ALDOA, CYP2J4, SOCS3, MMP9, LEF1, ABCC4, TIMP3, JUNB	173	211	12092	2.65008	1	0.507807	41.1955
GOTERM_BP_FAT	GO:0008219~cell death	12	4.78088	0.0339015	PARM1, CASP8AP2, SH3GLB1, PKM2, APH1B, GADD45G, BNIP3, PDCD4, PPP1R15A, GAPDH, MYC, SOD2	173	413	12092	2.03088	1	0.509505	43.8982
GOTERM_BP_FAT	GO:0032583~regulation of gene-specific transcription	6	2.39044	0.0310167	TAL1, AES, HIF1A, SMAD7, MYC, NR1H3	173	123	12092	3.40956	1	0.510768	41.0237
GOTERM_BP_FAT	GO:0048762~mesenchymal cell differentiation	4	1.59363	0.0306609	RET, HIF1A, LEF1, ZEB2	173	48	12092	5.82466	1	0.511631	40.6598
GOTERM_BP_FAT	GO:0001824~blastocyst development	4	1.59363	0.0306609	NBN, ZNF830, MED21, JUNB	173	48	12092	5.82466	1	0.511631	40.6598
GOTERM_BP_FAT	GO:0002520~immune system development	9	3.58566	0.033718	TAL1, NBN, HIF1A, BCL11B, SMAD5, PPP3CB, SOX4, ZFP278, SOD2	173	262	12092	2.40101	1	0.512086	43.7193
GOTERM_BP_FAT	GO:0032268~regulation of cellular protein metabolic process	12	4.78088	0.0354465	EIF4G1, ACVR2A, CLN3, EIF4EBP1, ATG5, SOCS3, SMAD7, ZEB2, PDCD4, PPP1R15A, TIMP3, NR1H3	173	416	12092	2.01623	1	0.51217	45.383
GOTERM_BP_FAT	GO:0046688~response to copper ion	3	1.19522	0.0353887	PAM, MT1A, MT2A	173	21	12092	9.98514	1	0.515945	45.3282
GOTERM_BP_FAT	GO:0055066~di-, tri-valent inorganic cation homeostasis	8	3.18725	0.0363185	CLN3, CCL3, HIF1A, MT1A, MT2A, CP, SV2A, SOD2	173	218	12092	2.56499	1	0.516549	46.2047
GOTERM_BP_FAT	GO:0016265~death	12	4.78088	0.0375831	PARM1, CASP8AP2, SH3GLB1, PKM2, APH1B, GADD45G, BNIP3, PDCD4, PPP1R15A, GAPDH, MYC, SOD2	173	420	12092	1.99703	1	0.520343	47.3755
GOTERM_BP_FAT	GO:0006915~apoptosis	11	4.38247	0.0375264	PARM1, CASP8AP2, SH3GLB1, APH1B, GADD45G, BNIP3, PDCD4, PPP1R15A, GAPDH, MYC, SOD2	173	368	12092	2.08928	1	0.524026	47.3236
GOTERM_BP_FAT	GO:0014823~response to activity	3	1.19522	0.0385706	HIF1A, SOD2, PCK1	173	22	12092	9.53127	1	0.525502	48.2732
GOTERM_BP_FAT	GO:0010038~response to metal ion	7	2.78884	0.0407794	XDH, PAM, MT1A, ALB, TNNC1, MT2A, LEF1	173	177	12092	2.76425	1	0.537426	50.2291
GOTERM_BP_FAT	GO:0010551~regulation of specific transcription from RNA polymerase II promoter	5	1.99203	0.0406975	TAL1, AES, SMAD7, MYC, NR1H3	173	91	12092	3.84044	1	0.540821	50.1578
GOTERM_BP_FAT	GO:0030097~hemopoiesis	8	3.18725	0.04266	TAL1, HIF1A, BCL11B, SMAD5, PPP3CB, SOX4, ZFP278, SOD2	173	226	12092	2.47419	1	0.541768	51.8394
GOTERM_BP_FAT	GO:0043009~chordate embryonic development	11	4.38247	0.0424117	MAFG, ACVR2A, NBN, HIF1A, SOCS3, ZNF830, GABPA, LEF1, ZEB2, MED21, JUNB	173	376	12092	2.04483	1	0.543631	51.6296
GOTERM_BP_FAT	GO:0010273~detoxification of copper ion	2	0.796813	0.0420722	MT1A, MT2A	173	3	12092	46.5973	1	0.544736	51.3414
GOTERM_BP_FAT	GO:0046323~glucose import	2	0.796813	0.0420722	SLC2A3, SORT1	173	3	12092	46.5973	1	0.544736	51.3414
GOTERM_BP_FAT	GO:0042493~response to drug	10	3.98406	0.0441059	PAM, NBN, CCL3, ATG5, SOCS3, MMP9, ENO3, ABCC4, JUNB, SOD2	173	327	12092	2.13749	1	0.550025	53.044
GOTERM_BP_FAT	GO:0009792~embryonic development ending in birth or egg hatching	11	4.38247	0.0456773	MAFG, ACVR2A, NBN, HIF1A, SOCS3, ZNF830, GABPA, LEF1, ZEB2, MED21, JUNB	173	381	12092	2.01799	1	0.555093	54.321
GOTERM_BP_FAT	GO:0001755~neural crest cell migration	3	1.19522	0.0452445	RET, HIF1A, ZEB2	173	24	12092	8.73699	1	0.555477	53.9726
GOTERM_BP_FAT	GO:0007167~enzyme linked receptor protein signaling pathway	9	3.58566	0.0468015	ACVR2A, RET, EIF4EBP1, SMAD7, SMAD5, SORT1, ANGPT1, PTPN1, NR1H3	173	280	12092	2.24666	1	0.560218	55.2145
GOTERM_BP_FAT	GO:0001892~embryonic placenta development	4	1.59363	0.0473269	HIF1A, SOCS3, LEF1, JUNB	173	57	12092	4.90498	1	0.560527	55.6264
GOTERM_BP_FAT	GO:0043086~negative regulation of catalytic activity	8	3.18725	0.0497017	CLN3, SMAD7, GADD45G, SORT1, CAND1, GADD45B, PDCD4, DUSP6	173	234	12092	2.38961	1	0.567442	57.4442
GOTERM_BP_FAT	GO:0030004~cellular monovalent inorganic cation homeostasis	3	1.19522	0.0487295	MAFG, CLN3, CAMK2D	173	25	12092	8.38751	1	0.567571	56.7086
GOTERM_BP_FAT	GO:0031100~organ regeneration	4	1.59363	0.0494047	SOCS3, PKM2, APOH, ANGPT1	173	58	12092	4.82041	1	0.568931	57.2207
GOTERM_BP_FAT	GO:0048738~cardiac muscle tissue development	4	1.59363	0.0494047	ATG5, SMAD7, TNNC1, NRG1	173	58	12092	4.82041	1	0.568931	57.2207
GOTERM_BP_FAT	GO:0048545~response to steroid hormone stimulus	9	3.58566	0.0562437	ALDOA, PAM, SOCS3, SULT1A1, GATA3, ANGPT1, CDO1, TIMP3, JUNB	173	291	12092	2.16173	1	0.606457	62.0964
GOTERM_BP_FAT	GO:0032364~oxygen homeostasis	2	0.796813	0.0557014	HIF1A, SOD2	173	4	12092	34.948	1	0.606485	61.7297
GOTERM_BP_FAT	GO:0060023~soft palate development	2	0.796813	0.0557014	TSHZ1, FOXE1	173	4	12092	34.948	1	0.606485	61.7297
GOTERM_BP_FAT	GO:0043627~response to estrogen stimulus	6	2.39044	0.0601295	ALDOA, PAM, SOCS3, GATA3, ANGPT1, TIMP3	173	148	12092	2.83362	1	0.613823	64.6286
GOTERM_BP_FAT	GO:0043393~regulation of protein binding	3	1.19522	0.0597353	AES, NRG1, MYC	173	28	12092	7.48885	1	0.614846	64.3792
GOTERM_BP_FAT	GO:0009266~response to temperature stimulus	5	1.99203	0.0592108	ALDOA, ARPP-21, SOCS3, MMP9, GMPR	173	103	12092	3.39301	1	0.615055	64.0447
GOTERM_BP_FAT	GO:0048585~negative regulation of response to stimulus	5	1.99203	0.0609262	ZFP36, CLN3, AES, SOCS3, PPP3CB	173	104	12092	3.36038	1	0.615331	65.1278
GOTERM_BP_FAT	GO:0042325~regulation of phosphorylation	11	4.38247	0.0588355	ACVR2A, SOCS3, SMAD7, GADD45G, ZEB2, NRG1, GADD45B, PDCD4, LOC497978, CEACAM1, DUSP6	173	399	12092	1.92696	1	0.616231	63.8036
GOTERM_BP_FAT	GO:0010608~posttranscriptional regulation of gene expression	6	2.39044	0.0587426	ZFP36, EIF4G1, EIF4EBP1, SMAD7, SOX4, PPP1R15A	173	147	12092	2.8529	1	0.619253	63.7437
GOTERM_BP_FAT	GO:0048771~tissue remodeling	4	1.59363	0.0627806	XDH, HIF1A, ATG5, MMP9	173	64	12092	4.3685	1	0.623262	66.2641
GOTERM_BP_FAT	GO:0007049~cell cycle	12	4.78088	0.0640754	SASS6, NBN, ZNF830, RGC32, NPAT, CAMK2D, CKS2, RRS1, CHEK1, TPD52L1, MTUS1, SMC4	173	460	12092	1.82337	1	0.62421	67.0367
GOTERM_BP_FAT	GO:0008637~apoptotic mitochondrial changes	3	1.19522	0.0635767	SH3GLB1, MYC, SOD2	173	29	12092	7.23062	1	0.624629	66.7411
GOTERM_BP_FAT	GO:0042311~vasodilation	3	1.19522	0.0635767	ATG5, ALB, SOD2	173	29	12092	7.23062	1	0.624629	66.7411
GOTERM_BP_FAT	GO:0015758~glucose transport	3	1.19522	0.0635767	SLC2A3, SORT1, NRG1	173	29	12092	7.23062	1	0.624629	66.7411
PANTHER_BP_ALL	BP00179:Apoptosis	12	4.78088	0.0814132	RLN1, NDNL2, CASP8AP2, SOCS3, SH3GLB1, RGD1560020_PREDICTED, GADD45G, LGALS2, GADD45B, PDCD4, MYC, DHX58	179	513	13370	1.7472	0.999993	0.626054	63.2377
GOTERM_BP_FAT	GO:0022402~cell cycle process	10	3.98406	0.0679613	SASS6, NBN, ZNF830, NPAT, CAMK2D, CKS2, RRS1, CHEK1, TPD52L1, SMC4	173	356	12092	1.96337	1	0.626913	69.2568
GOTERM_BP_FAT	GO:0008634~negative regulation of survival gene product expression	2	0.796813	0.0691378	BNIP3, MYC	173	5	12092	27.9584	1	0.627114	69.9007
GOTERM_BP_FAT	GO:0045597~positive regulation of cell differentiation	8	3.18725	0.0685686	ACVR2A, TAL1, CCL3, HIF1A, SOCS3, SMAD5, NRG1, JUNB	173	252	12092	2.21892	1	0.627119	69.5908
GOTERM_BP_FAT	GO:0051329~interphase of mitotic cell cycle	4	1.59363	0.0651577	NPAT, CAMK2D, CHEK1, TPD52L1	173	65	12092	4.30129	1	0.627222	67.6697
GOTERM_BP_FAT	GO:0030217~T cell differentiation	4	1.59363	0.0675757	BCL11B, PPP3CB, SOX4, ZFP278	173	66	12092	4.23612	1	0.627958	69.0429
GOTERM_BP_FAT	GO:0051325~interphase	4	1.59363	0.0700343	NPAT, CAMK2D, CHEK1, TPD52L1	173	67	12092	4.17289	1	0.628898	70.3828
GOTERM_BP_FAT	GO:0048534~hemopoietic or lymphoid organ development	8	3.18725	0.0660866	TAL1, HIF1A, BCL11B, SMAD5, PPP3CB, SOX4, ZFP278, SOD2	173	250	12092	2.23667	1	0.629281	68.2039
GOTERM_BP_FAT	GO:0007242~intracellular signaling cascade	20	7.96813	0.0668353	ZFP36, NBN, RET, SMAD7, SOCS3, CREM, RAB1B, CHEK1, LOC497978, LOC302495, RLN1, MT1A, RPS6KA2, MT2A, GADD45G, CHN1, DYRK2, GADD45B, NRG1, DUSP6	173	925	12092	1.51126	1	0.630272	68.6284
GOTERM_BP_FAT	GO:0008645~hexose transport	3	1.19522	0.0674993	SLC2A3, SORT1, NRG1	173	30	12092	6.9896	1	0.630768	69.0004
GOTERM_BP_FAT	GO:0034097~response to cytokine stimulus	5	1.99203	0.0755826	AES, SOCS3, PPP3CB, LOC360228, JUNB	173	112	12092	3.12036	1	0.630992	73.2089
GOTERM_BP_FAT	GO:0016477~cell migration	8	3.18725	0.0767803	RET, CCL3, HIF1A, ITGA6, FOXE1, ASTN1, ZEB2, NRG1	173	259	12092	2.15895	1	0.631263	73.7848
GOTERM_BP_FAT	GO:0051094~positive regulation of developmental process	9	3.58566	0.0763426	ACVR2A, TAL1, CCL3, HIF1A, SOCS3, SMAD5, NRG1, VASH2, JUNB	173	311	12092	2.02271	1	0.631937	73.5757
GOTERM_BP_FAT	GO:0031329~regulation of cellular catabolic process	4	1.59363	0.0725328	PPP1R3D, CLN3, SMAD7, TIMP3	173	68	12092	4.11153	1	0.633046	71.6885
GOTERM_BP_FAT	GO:0009267~cellular response to starvation	3	1.19522	0.0714999	CLN3, ATG5, ALB	173	31	12092	6.76412	1	0.633699	71.1555
GOTERM_BP_FAT	GO:0006584~catecholamine metabolic process	3	1.19522	0.0714999	MTPN, SULT1A1, GATA3	173	31	12092	6.76412	1	0.633699	71.1555
GOTERM_BP_FAT	GO:0034311~diol metabolic process	3	1.19522	0.0714999	MTPN, SULT1A1, GATA3	173	31	12092	6.76412	1	0.633699	71.1555
GOTERM_BP_FAT	GO:0009712~catechol metabolic process	3	1.19522	0.0714999	MTPN, SULT1A1, GATA3	173	31	12092	6.76412	1	0.633699	71.1555
GOTERM_BP_FAT	GO:0015749~monosaccharide transport	3	1.19522	0.0714999	SLC2A3, SORT1, NRG1	173	31	12092	6.76412	1	0.633699	71.1555
GOTERM_BP_FAT	GO:0008286~insulin receptor signaling pathway	3	1.19522	0.0755756	EIF4EBP1, PTPN1, NR1H3	173	32	12092	6.55275	1	0.633865	73.2055
GOTERM_BP_FAT	GO:0018958~phenol metabolic process	3	1.19522	0.0755756	MTPN, SULT1A1, GATA3	173	32	12092	6.55275	1	0.633865	73.2055
GOTERM_BP_FAT	GO:0014032~neural crest cell development	3	1.19522	0.0755756	RET, HIF1A, ZEB2	173	32	12092	6.55275	1	0.633865	73.2055
GOTERM_BP_FAT	GO:0014033~neural crest cell differentiation	3	1.19522	0.0755756	RET, HIF1A, ZEB2	173	32	12092	6.55275	1	0.633865	73.2055
GOTERM_BP_FAT	GO:0046486~glycerolipid metabolic process	6	2.39044	0.0734294	SH3GLB1, APOH, PON1, PIP5K1B, NR1H3, PCK1	173	157	12092	2.67118	1	0.634714	72.1437
GOTERM_BP_FAT	GO:0051174~regulation of phosphorus metabolic process	11	4.38247	0.0724386	ACVR2A, SOCS3, SMAD7, GADD45G, ZEB2, NRG1, GADD45B, PDCD4, LOC497978, CEACAM1, DUSP6	173	415	12092	1.85266	1	0.635602	71.6403
GOTERM_BP_FAT	GO:0019220~regulation of phosphate metabolic process	11	4.38247	0.0724386	ACVR2A, SOCS3, SMAD7, GADD45G, ZEB2, NRG1, GADD45B, PDCD4, LOC497978, CEACAM1, DUSP6	173	415	12092	1.85266	1	0.635602	71.6403
GOTERM_BP_FAT	GO:0030005~cellular di-, tri-valent inorganic cation homeostasis	7	2.78884	0.0753828	CLN3, CCL3, HIF1A, MT1A, MT2A, CP, SV2A	173	207	12092	2.36363	1	0.635819	73.1117
GOTERM_BP_FAT	GO:0010605~negative regulation of macromolecule metabolic process	15	5.9761	0.0743729	CLN3, SMAD7, GABPA, BNIP3, LEF1, PDCD4, TIMP3, EIF4EBP1, AES, ATG5, FOXE1, JAZF1, NRG1, MYC, NR1H3	173	643	12092	1.63054	1	0.636592	72.6153
GOTERM_BP_FAT	GO:0009408~response to heat	4	1.59363	0.075071	ALDOA, ARPP-21, SOCS3, MMP9	173	69	12092	4.05194	1	0.637187	72.9593
GOTERM_BP_FAT	GO:0045941~positive regulation of transcription	13	5.17928	0.0788031	ZFP36, HIF1A, GATA3, BCL11B, SMAD5, FOXE1, SOX4, LEF1, CAND1, MED21, MYC, JUNB, NR1H3	173	534	12092	1.70159	1	0.638386	74.7309
PANTHER_BP_ALL	BP00075:Other protein metabolism	3	1.19522	0.0907592	ATG5, MEX3B, OTUD7B	179	38	13370	5.8968	0.999998	0.638438	67.4114
PANTHER_BP_ALL	BP00109:Receptor protein serine/threonine kinase signaling pathway	3	1.19522	0.0907592	ACVR2A, SMAD7, SMAD5	179	38	13370	5.8968	0.999998	0.638438	67.4114
GOTERM_BP_FAT	GO:0060021~palate development	3	1.19522	0.0797234	TSHZ1, FOXE1, LEF1	173	33	12092	6.35418	1	0.64002	75.1507
GOTERM_BP_FAT	GO:0060711~labyrinthine layer development	3	1.19522	0.0797234	SOCS3, LEF1, JUNB	173	33	12092	6.35418	1	0.64002	75.1507
GOTERM_BP_FAT	GO:0001501~skeletal system development	8	3.18725	0.0830303	ACVR2A, BGLAP, AES, HIF1A, MMP9, SMAD5, SORT1, MYC	173	264	12092	2.11806	1	0.647291	76.6055
GOTERM_BP_FAT	GO:0006469~negative regulation of protein kinase activity	4	1.59363	0.0829174	GADD45G, GADD45B, PDCD4, DUSP6	173	72	12092	3.88311	1	0.649521	76.5572
GOTERM_BP_FAT	GO:0010874~regulation of cholesterol efflux	2	0.796813	0.0823841	PON1, NR1H3	173	6	12092	23.2987	1	0.649818	76.3277
GOTERM_BP_FAT	GO:0010875~positive regulation of cholesterol efflux	2	0.796813	0.0823841	PON1, NR1H3	173	6	12092	23.2987	1	0.649818	76.3277
GOTERM_BP_FAT	GO:0033483~gas homeostasis	2	0.796813	0.0823841	HIF1A, SOD2	173	6	12092	23.2987	1	0.649818	76.3277
GOTERM_BP_FAT	GO:0032496~response to lipopolysaccharide	5	1.99203	0.085566	TG, ALDOA, SOCS3, MMP9, LOC360228	173	117	12092	2.98701	1	0.656111	77.6664
GOTERM_BP_FAT	GO:0010035~response to inorganic substance	8	3.18725	0.0882353	XDH, PAM, MT1A, ALB, TNNC1, MT2A, LEF1, SOD2	173	268	12092	2.08645	1	0.657197	78.7341
GOTERM_BP_FAT	GO:0007243~protein kinase cascade	8	3.18725	0.0869169	ZFP36, RET, SOCS3, RPS6KA2, GADD45G, NRG1, GADD45B, DUSP6	173	267	12092	2.09426	1	0.659418	78.2129
GOTERM_BP_FAT	GO:0046364~monosaccharide biosynthetic process	3	1.19522	0.0882243	PYGL, GAPDH, PCK1	173	35	12092	5.99108	1	0.659799	78.7299
GOTERM_BP_FAT	GO:0010628~positive regulation of gene expression	13	5.17928	0.0902884	ZFP36, HIF1A, GATA3, BCL11B, SMAD5, FOXE1, SOX4, LEF1, CAND1, MED21, MYC, JUNB, NR1H3	173	547	12092	1.66115	1	0.660802	79.5226
GOTERM_BP_FAT	GO:0048568~embryonic organ development	7	2.78884	0.0880973	TSHZ1, HIF1A, SOCS3, FOXE1, LEF1, MYC, JUNB	173	216	12092	2.26515	1	0.661912	78.6801
GOTERM_BP_FAT	GO:0031328~positive regulation of cellular biosynthetic process	15	5.9761	0.0900655	ZFP36, SMAD5, LEF1, SOX4, MED21, JUNB, SOD2, HIF1A, BCL11B, GATA3, FOXE1, CAND1, DYRK2, MYC, NR1H3	173	663	12092	1.58136	1	0.662461	79.4383
GOTERM_BP_FAT	GO:0045859~regulation of protein kinase activity	8	3.18725	0.0922585	GADD45G, ZEB2, NRG1, GADD45B, PDCD4, LOC497978, CEACAM1, DUSP6	173	271	12092	2.06335	1	0.663943	80.2532
GOTERM_BP_FAT	GO:0046649~lymphocyte activation	6	2.39044	0.0916973	NBN, BCL11B, PPP3CB, SOX4, SKAP2, ZFP278	173	168	12092	2.49628	1	0.664167	80.0476
GOTERM_BP_FAT	GO:0033554~cellular response to stress	11	4.38247	0.0930965	ATRX, CLN3, NBN, HIF1A, ARPP-21, ATG5, ALB, CHEK1, DYRK2, PPP1R15A, SOD2	173	436	12092	1.76343	1	0.664869	80.5565
GOTERM_BP_FAT	GO:0033673~negative regulation of kinase activity	4	1.59363	0.0939008	GADD45G, GADD45B, PDCD4, DUSP6	173	76	12092	3.67873	1	0.665645	80.8435
GOTERM_BP_FAT	GO:0051006~positive regulation of lipoprotein lipase activity	2	0.796813	0.095443	APOH, NR1H3	173	7	12092	19.9703	1	0.6694	81.3827
GOTERM_BP_FAT	GO:0032373~positive regulation of sterol transport	2	0.796813	0.095443	PON1, NR1H3	173	7	12092	19.9703	1	0.6694	81.3827
GOTERM_BP_FAT	GO:0032376~positive regulation of cholesterol transport	2	0.796813	0.095443	PON1, NR1H3	173	7	12092	19.9703	1	0.6694	81.3827
GOTERM_BP_FAT	GO:0045944~positive regulation of transcription from RNA polymerase II promoter	10	3.98406	0.0975116	HIF1A, BCL11B, GATA3, SMAD5, LEF1, CAND1, MED21, MYC, JUNB, NR1H3	173	384	12092	1.82021	1	0.670215	82.0835
GOTERM_BP_FAT	GO:0007595~lactation	3	1.19522	0.0969806	XDH, PAM, CDO1	173	37	12092	5.66724	1	0.670575	81.906
GOTERM_BP_FAT	GO:0010629~negative regulation of gene expression	11	4.38247	0.0984879	AES, SMAD7, GABPA, FOXE1, JAZF1, LEF1, BNIP3, NRG1, PDCD4, MYC, NR1H3	173	441	12092	1.74344	1	0.671606	82.4055
GOTERM_BP_FAT	GO:0009612~response to mechanical stimulus	4	1.59363	0.0967362	MMP9, TIMP3, MYC, JUNB	173	77	12092	3.63096	1	0.672083	81.8237
GOTERM_BP_FAT	GO:0032869~cellular response to insulin stimulus	4	1.59363	0.0967362	EIF4EBP1, HIF1A, PTPN1, NR1H3	173	77	12092	3.63096	1	0.672083	81.8237

## Sheet: PLA_A2CIA_B
Category	Term	Count	%	PValue	Genes	List Total	Pop Hits	Pop Total	Fold Enrichment	Bonferroni	Benjamini	FDR
PANTHER_BP_ALL	BP00148:Immunity and defense	34	27.6423	3.90571e-12	NAMPT, PTGS2, CXCL2, S100A9, NFKBIA, NFKB2, SDC4, CXCL10, CCL6, CCRL2, IL1B, CSF3R, CFD, IFNGR2, DNAJA4, LTA, ICAM1, IL1RN, GZMB, NR4A3, CD63, PLAUR, IFIT3, THBD, PPID, TNFAIP8, GADD45G, C1QL3, TMPO, GADD45B, GADD45A, PTAFR, CD14, F2R	89	1326	13370	3.85192	3.86671e-10	3.86671e-10	4.32694e-09
GOTERM_BP_FAT	GO:0032496~response to lipopolysaccharide	12	9.7561	5.74532e-10	THBD, PTGS2, IL1RN, TLR2, IL1B, NFKBIA, NFKB2, CD14, PTAFR, LTA, F2R, CXCL10	87	117	12092	14.2552	8.03196e-07	8.03196e-07	9.46474e-07
GOTERM_BP_FAT	GO:0002237~response to molecule of bacterial origin	12	9.7561	1.51297e-09	THBD, PTGS2, IL1RN, TLR2, IL1B, NFKBIA, NFKB2, CD14, PTAFR, LTA, F2R, CXCL10	87	128	12092	13.0302	2.11513e-06	1.05757e-06	2.49244e-06
PANTHER_BP_ALL	BP00107:Cytokine and chemokine mediated signaling pathway	12	9.7561	1.8775e-07	CCRL2, IL1R2, IL1RN, CXCL2, TLR2, IL1B, CSF3R, TRAF6, IFNGR2, LTA, CCL6, CXCL10	89	219	13370	8.23149	1.85871e-05	9.2936e-06	0.000207996
GOTERM_BP_FAT	GO:0009617~response to bacterium	13	10.5691	3.02379e-08	THBD, PTGS2, IL1RN, TLR2, IL1B, NFKBIA, BCL3, NFKB2, CD14, PTAFR, LTA, F2R, CXCL10	87	212	12092	8.52288	4.22718e-05	1.40908e-05	4.98134e-05
GOTERM_BP_FAT	GO:0006955~immune response	14	11.3821	6.59805e-06	ICAM1, IL1RN, CXCL2, TLR2, NFKB2, CXCL10, CCL6, PI4K2A, BCL3, IL1B, CFD, TRAF6, CD14, LTA	87	414	12092	4.70009	0.0091817	0.00184312	0.010869
GOTERM_BP_FAT	GO:0002684~positive regulation of immune system process	11	8.94309	5.50571e-06	ICAM1, BCL2A1D, CDKN1A, HLX, TLR2, IL1B, NFKBIA, TRAF6, CFD, TRAT1, CXCL10	87	232	12092	6.58997	0.00766745	0.0019224	0.00906961
PANTHER_BP_ALL	BP00179:Apoptosis	13	10.5691	0.000129092	CFLAR, BCL2A1D, SH3GLB1, GADD45G, IL1B, NFKBIA, GZMB, NFKB2, GADD45B, TRAF6, GADD45A, IFNGR2, LTA	89	513	13370	3.80686	0.0126996	0.00319013	0.142919
GOTERM_BP_FAT	GO:0010941~regulation of cell death	17	13.8211	2.37308e-05	CFLAR, HERPUD1, NFKBID, PTGS2, IL1RN, NFKBIA, GZMB, CDKN1A, BCL2A1D, SH3GLB1, PPID, IL1B, BCL3, EAF2, TRAF6, LTA, F2R	87	689	12092	3.42932	0.0326317	0.00367944	0.0390864
GOTERM_BP_FAT	GO:0042330~taxis	7	5.69106	2.64288e-05	S100A9, CXCL2, IL1B, CSF3R, PTAFR, CCL6, CXCL10	87	83	12092	11.7219	0.0362737	0.00368797	0.0435294
GOTERM_BP_FAT	GO:0006935~chemotaxis	7	5.69106	2.64288e-05	S100A9, CXCL2, IL1B, CSF3R, PTAFR, CCL6, CXCL10	87	83	12092	11.7219	0.0362737	0.00368797	0.0435294
PANTHER_BP_ALL	BP00122:Ligand-mediated signaling	11	8.94309	0.000117896	NAMPT, IL1RN, EDN1, CXCL2, SMAD5, IL1B, CSF3R, IFNGR2, LTA, CCL6, CXCL10	89	358	13370	4.61584	0.0116045	0.00388323	0.130531
GOTERM_BP_FAT	GO:0006954~inflammatory response	10	8.13008	2.27152e-05	NFKBIZ, PTGS2, IL1RN, CXCL2, IL1B, CFD, CD14, PTAFR, F2R, CXCL10	87	217	12092	6.405	0.0312573	0.00396166	0.037414
GOTERM_BP_FAT	GO:0042981~regulation of apoptosis	17	13.8211	1.91173e-05	CFLAR, HERPUD1, NFKBID, PTGS2, IL1RN, NFKBIA, GZMB, CDKN1A, BCL2A1D, SH3GLB1, PPID, IL1B, BCL3, EAF2, TRAF6, LTA, F2R	87	677	12092	3.49011	0.0263723	0.00444447	0.0314888
GOTERM_BP_FAT	GO:0043067~regulation of programmed cell death	17	13.8211	2.2493e-05	CFLAR, HERPUD1, NFKBID, PTGS2, IL1RN, NFKBIA, GZMB, CDKN1A, BCL2A1D, SH3GLB1, PPID, IL1B, BCL3, EAF2, TRAF6, LTA, F2R	87	686	12092	3.44432	0.0309563	0.00448215	0.0370481
GOTERM_BP_FAT	GO:0044092~negative regulation of molecular function	11	8.94309	3.81908e-05	CFLAR, BCL2A1D, CDKN1A, HERPUD1, NFKBID, GADD45G, IL1B, NFKBIA, GADD45B, GADD45A, TERF1	87	290	12092	5.27198	0.0519915	0.00484204	0.0628963
GOTERM_BP_FAT	GO:0051338~regulation of transferase activity	11	8.94309	4.94561e-05	CDKN1A, IL1RN, EDN1, GADD45G, IL1B, GADD45B, TRAF6, SDC4, GADD45A, F2R, TERF1	87	299	12092	5.11329	0.0668052	0.00574521	0.0814418
GOTERM_BP_FAT	GO:0060548~negative regulation of cell death	11	8.94309	0.00014033	CFLAR, BCL2A1D, CDKN1A, SH3GLB1, PPID, IL1RN, IL1B, NFKBIA, BCL3, TRAF6, F2R	87	339	12092	4.50995	0.178148	0.0114745	0.230926
GOTERM_BP_FAT	GO:0045859~regulation of protein kinase activity	10	8.13008	0.000127186	CDKN1A, IL1RN, EDN1, GADD45G, IL1B, GADD45B, TRAF6, SDC4, GADD45A, F2R	87	271	12092	5.12873	0.162905	0.0117845	0.209318
GOTERM_BP_FAT	GO:0043069~negative regulation of programmed cell death	11	8.94309	0.000136978	CFLAR, BCL2A1D, CDKN1A, SH3GLB1, PPID, IL1RN, IL1B, NFKBIA, BCL3, TRAF6, F2R	87	338	12092	4.52329	0.174288	0.0118979	0.225416
GOTERM_BP_FAT	GO:0043066~negative regulation of apoptosis	11	8.94309	0.000121219	CFLAR, BCL2A1D, CDKN1A, SH3GLB1, PPID, IL1RN, IL1B, NFKBIA, BCL3, TRAF6, F2R	87	333	12092	4.59121	0.155892	0.0120324	0.199507
GOTERM_BP_FAT	GO:0006952~defense response	12	9.7561	0.000116378	NFKBIZ, PTGS2, IL1RN, CXCL2, TLR2, IL1B, BCL3, CFD, CD14, PTAFR, F2R, CXCL10	87	399	12092	4.18011	0.150159	0.0124378	0.191546
GOTERM_BP_FAT	GO:0043549~regulation of kinase activity	10	8.13008	0.000185854	CDKN1A, IL1RN, EDN1, GADD45G, IL1B, GADD45B, TRAF6, SDC4, GADD45A, F2R	87	285	12092	4.87679	0.228832	0.0135831	0.305733
GOTERM_BP_FAT	GO:0009611~response to wounding	12	9.7561	0.000198213	NFKBIZ, THBD, PTGS2, IL1RN, CXCL2, IL1B, CFD, CD14, PTAFR, F2R, CXCL10, PLAUR	87	424	12092	3.93364	0.242044	0.0137609	0.326033
GOTERM_BP_FAT	GO:0060326~cell chemotaxis	5	4.06504	0.000179292	S100A9, CXCL2, IL1B, CSF3R, CCL6	87	40	12092	17.3736	0.221723	0.0138297	0.294953
GOTERM_BP_FAT	GO:0043086~negative regulation of catalytic activity	9	7.31707	0.000252642	CFLAR, BCL2A1D, CDKN1A, HERPUD1, GADD45G, IL1B, GADD45B, GADD45A, TERF1	87	234	12092	5.34571	0.29759	0.0166802	0.415385
GOTERM_BP_FAT	GO:0051348~negative regulation of transferase activity	6	4.87805	0.00027126	CDKN1A, GADD45G, IL1B, GADD45B, GADD45A, TERF1	87	81	12092	10.2954	0.315641	0.0170919	0.445932
GOTERM_BP_FAT	GO:0045860~positive regulation of protein kinase activity	8	6.50407	0.000412199	IL1RN, EDN1, GADD45G, IL1B, GADD45B, TRAF6, SDC4, F2R	87	191	12092	5.82151	0.438067	0.0247483	0.676888
PANTHER_BP_ALL	BP00288:Granulocyte-mediated immunity	5	4.06504	0.00134941	CCRL2, CXCL2, CSF3R, GZMB, LTA	89	73	13370	10.2894	0.125132	0.0263822	1.4848
GOTERM_BP_FAT	GO:0007243~protein kinase cascade	9	7.31707	0.000609735	EDN1, GADD45G, TLR2, IL1B, NFKBIA, BCL3, GADD45B, TRAF6, F2R	87	267	12092	4.68501	0.573725	0.0299935	0.999741
GOTERM_BP_FAT	GO:0033674~positive regulation of kinase activity	8	6.50407	0.000527217	IL1RN, EDN1, GADD45G, IL1B, GADD45B, TRAF6, SDC4, F2R	87	199	12092	5.58748	0.521569	0.0302515	0.864994
GOTERM_BP_FAT	GO:0006916~anti-apoptosis	7	5.69106	0.000573202	CFLAR, BCL2A1D, SH3GLB1, PPID, IL1B, NFKBIA, TRAF6	87	145	12092	6.70979	0.551374	0.0303591	0.940107
GOTERM_BP_FAT	GO:0010942~positive regulation of cell death	10	8.13008	0.000608401	CDKN1A, NFKBID, PTGS2, SH3GLB1, IL1B, BCL3, GZMB, EAF2, TRAF6, LTA	87	335	12092	4.14891	0.572928	0.0310199	0.997564
GOTERM_BP_FAT	GO:0043068~positive regulation of programmed cell death	10	8.13008	0.000570304	CDKN1A, NFKBID, PTGS2, SH3GLB1, IL1B, BCL3, GZMB, EAF2, TRAF6, LTA	87	332	12092	4.1864	0.549552	0.031397	0.935374
GOTERM_BP_FAT	GO:0050900~leukocyte migration	5	4.06504	0.00070695	ICAM1, S100A9, CXCL2, IL1B, CSF3R	87	57	12092	12.192	0.627927	0.0324184	1.15827
GOTERM_BP_FAT	GO:0051347~positive regulation of transferase activity	8	6.50407	0.000685803	IL1RN, EDN1, GADD45G, IL1B, GADD45B, TRAF6, SDC4, F2R	87	208	12092	5.34571	0.616755	0.0325309	1.1238
GOTERM_BP_FAT	GO:0010033~response to organic substance	17	13.8211	0.000744871	NAMPT, HERPUD1, PTGS2, IL1RN, TLR2, NFKBIA, NR4A3, NFKB2, CXCL10, CDKN1A, THBD, IL1B, ACSL3, PTAFR, LTA, CD14, F2R	87	928	12092	2.54613	0.647152	0.0330455	1.22004
PANTHER_BP_ALL	BP00178:Stress response	7	5.69106	0.00242053	TNFAIP8, GADD45G, NFKBIA, NR4A3, GADD45B, DNAJA4, GADD45A	89	207	13370	5.08006	0.213312	0.0391982	2.64908
PANTHER_BP_ALL	BP00274:Cell communication	16	13.0081	0.00427617	ICAM1, NAMPT, IL1RN, S100A9, EDN1, SMAD5, CXCL2, CXCL10, CCL6, CTGF, IL1B, CSF3R, ADAM19, OGT, IFNGR2, LTA	89	1078	13370	2.22968	0.345739	0.0516495	4.63652
PANTHER_BP_ALL	BP00255:Cytokine/chemokine mediated immunity	5	4.06504	0.00381215	CCRL2, IL1B, LTA, CCL6, CXCL10	89	97	13370	7.74354	0.314855	0.0525847	4.14303
GOTERM_BP_FAT	GO:0006469~negative regulation of protein kinase activity	5	4.06504	0.00169831	CDKN1A, GADD45G, IL1B, GADD45B, GADD45A	87	72	12092	9.65198	0.907103	0.0694764	2.76131
GOTERM_BP_FAT	GO:0001775~cell activation	8	6.50407	0.00165436	ICAM1, BCL2A1D, PI4K2A, TLR2, BCL3, NFKB2, TRAF6, F2R	87	242	12092	4.59466	0.901205	0.0697805	2.69076
GOTERM_BP_FAT	GO:0051726~regulation of cell cycle	8	6.50407	0.00185874	CDKN1A, PTGS2, EDN1, GADD45G, IL1B, TPR, GADD45B, GADD45A	87	247	12092	4.50165	0.925796	0.0736455	3.01842
GOTERM_BP_FAT	GO:0033673~negative regulation of kinase activity	5	4.06504	0.00207285	CDKN1A, GADD45G, IL1B, GADD45B, GADD45A	87	76	12092	9.14398	0.945024	0.0774183	3.36056
GOTERM_BP_FAT	GO:0042325~regulation of phosphorylation	10	8.13008	0.00206574	CDKN1A, IL1RN, EDN1, GADD45G, IL1B, GADD45B, TRAF6, SDC4, GADD45A, F2R	87	399	12092	3.48342	0.944474	0.079278	3.34922
GOTERM_BP_FAT	GO:0030595~leukocyte chemotaxis	4	3.25203	0.00226651	S100A9, CXCL2, IL1B, CSF3R	87	37	12092	15.0258	0.958088	0.0821623	3.66905
PANTHER_BP_ALL	BP00044:mRNA transcription regulation	16	13.0081	0.00783117	NFKBIZ, KLF9, KLF13, SMAD5, NFKBIA, GIOT1, NR4A3, NFKB2, MXD1, EPC1, HLX, ZFP143, BCL3, ADAM19, BHLHE40, KLF3	89	1152	13370	2.08645	0.540831	0.0828479	8.34126
GOTERM_BP_FAT	GO:0043065~positive regulation of apoptosis	9	7.31707	0.00236111	NFKBID, PTGS2, SH3GLB1, IL1B, BCL3, GZMB, EAF2, TRAF6, LTA	87	330	12092	3.7906	0.963291	0.0832923	3.81939
PANTHER_BP_ALL	BP00115:NF-kappaB cascade	4	3.25203	0.0105598	CXCL2, NFKBIA, NFKB2, TRAF6	89	69	13370	8.70868	0.650406	0.0911214	11.0955
GOTERM_BP_FAT	GO:0019220~regulation of phosphate metabolic process	10	8.13008	0.00269334	CDKN1A, IL1RN, EDN1, GADD45G, IL1B, GADD45B, TRAF6, SDC4, GADD45A, F2R	87	415	12092	3.34912	0.976956	0.0921499	4.34569
GOTERM_BP_FAT	GO:0051174~regulation of phosphorus metabolic process	10	8.13008	0.00269334	CDKN1A, IL1RN, EDN1, GADD45G, IL1B, GADD45B, TRAF6, SDC4, GADD45A, F2R	87	415	12092	3.34912	0.976956	0.0921499	4.34569
PANTHER_BP_ALL	BP00155:Macrophage-mediated immunity	5	4.06504	0.0117644	CXCL2, IL1B, SDC4, LTA, CXCL10	89	134	13370	5.6054	0.690123	0.0930171	12.2872
PANTHER_BP_ALL	BP00040:mRNA transcription	19	15.4472	0.00997322	NFKBIZ, KLF9, KLF13, SMAD5, NFKBIA, GIOT1, NR4A3, NFKB2, MXD1, EPC1, PHF14, HLX, ZFP143, BCL3, THOC4, LRRFIP1, ADAM19, BHLHE40, KLF3	89	1531	13370	1.86432	0.629279	0.094466	10.5098
GOTERM_BP_FAT	GO:0007249~I-kappaB kinase/NF-kappaB cascade	4	3.25203	0.00283815	TLR2, NFKBIA, BCL3, TRAF6	87	40	12092	13.8989	0.98119	0.0945602	4.57425
GOTERM_BP_FAT	GO:0007610~behavior	10	8.13008	0.00310791	PTGS2, IL1RN, S100A9, CXCL2, IL1B, CSF3R, NR4A3, PTAFR, CCL6, CXCL10	87	424	12092	3.27803	0.987114	0.100699	4.99864
GOTERM_BP_FAT	GO:0051051~negative regulation of transport	6	4.87805	0.0031837	PTGS2, IL1RN, EDN1, IL1B, NFKBIA, TRAT1	87	140	12092	5.95665	0.988414	0.100702	5.11755
GOTERM_BP_FAT	GO:0043122~regulation of I-kappaB kinase/NF-kappaB cascade	5	4.06504	0.00367891	CFLAR, NFKBID, IL1B, TRAF6, F2R	87	89	12092	7.80834	0.994216	0.105968	5.89109
GOTERM_BP_FAT	GO:0002366~leukocyte activation during immune response	4	3.25203	0.00349122	ICAM1, PI4K2A, TLR2, BCL3	87	43	12092	12.9292	0.992473	0.107478	5.5986
GOTERM_BP_FAT	GO:0002263~cell activation during immune response	4	3.25203	0.00349122	ICAM1, PI4K2A, TLR2, BCL3	87	43	12092	12.9292	0.992473	0.107478	5.5986
GOTERM_BP_FAT	GO:0048661~positive regulation of smooth muscle cell proliferation	4	3.25203	0.00349122	NAMPT, PTGS2, EDN1, TRAF6	87	43	12092	12.9292	0.992473	0.107478	5.5986
GOTERM_BP_FAT	GO:0002253~activation of immune response	5	4.06504	0.00382944	BCL2A1D, TLR2, NFKBIA, TRAF6, CFD	87	90	12092	7.72158	0.995317	0.107853	6.12505
GOTERM_BP_FAT	GO:0045449~regulation of transcription	22	17.8862	0.00367262	ICAM1, NFKBID, KLF9, KLF13, SMAD5, NFKBIA, GIOT1, NR4A3, NFKB2, MXD1, EPC1, HLX, ZFP143, IL1B, BCL3, EAF2, LRRFIP1, TMPO, BHLHE40, TRAF6, F2R, TERF1	87	1608	12092	1.90158	0.994164	0.108015	5.8813
GOTERM_BP_FAT	GO:0007626~locomotory behavior	7	5.69106	0.00361695	S100A9, CXCL2, IL1B, CSF3R, PTAFR, CCL6, CXCL10	87	208	12092	4.6775	0.99369	0.108749	5.79463
PANTHER_BP_ALL	BP00176:Blood clotting	4	3.25203	0.0152082	THBD, PTAFR, F2R, PLAUR	89	79	13370	7.60631	0.78067	0.110153	15.6146
GOTERM_BP_FAT	GO:0051173~positive regulation of nitrogen compound metabolic process	12	9.7561	0.0046769	ICAM1, EPC1, KLF13, SMAD5, TLR2, IL1B, NFKBIA, BCL3, EAF2, NR4A3, TRAF6, F2R	87	626	12092	2.66432	0.998575	0.125189	7.43205
GOTERM_BP_FAT	GO:0006915~apoptosis	9	7.31707	0.00458315	CFLAR, SH3GLB1, GADD45G, ZC3H12A, GZMB, EAF2, NDUFS1, CCL6, F2R	87	368	12092	3.39918	0.998375	0.125227	7.2883
GOTERM_BP_FAT	GO:0012501~programmed cell death	9	7.31707	0.00520861	CFLAR, SH3GLB1, GADD45G, ZC3H12A, GZMB, EAF2, NDUFS1, CCL6, F2R	87	376	12092	3.32685	0.999325	0.135854	8.24333
GOTERM_BP_FAT	GO:0032147~activation of protein kinase activity	5	4.06504	0.00537613	EDN1, GADD45G, GADD45B, TRAF6, F2R	87	99	12092	7.01962	0.999467	0.137368	8.49753
GOTERM_BP_FAT	GO:0007565~female pregnancy	5	4.06504	0.005769	NAMPT, THBD, PTGS2, KLF9, IL1RN	87	101	12092	6.88062	0.999693	0.144053	9.09113
GOTERM_BP_FAT	GO:0048584~positive regulation of response to stimulus	7	5.69106	0.00613355	BCL2A1D, TLR2, IL1B, NFKBIA, TRAF6, CFD, CXCL10	87	232	12092	4.19362	0.999816	0.149801	9.6387
GOTERM_BP_FAT	GO:0008284~positive regulation of cell proliferation	9	7.31707	0.00626739	NAMPT, CDKN1A, PTGS2, HLX, EDN1, IL1B, TRAF6, F2R, CXCL10	87	388	12092	3.22396	0.999848	0.15021	9.83895
GOTERM_BP_FAT	GO:0031328~positive regulation of cellular biosynthetic process	12	9.7561	0.00713732	ICAM1, EPC1, KLF13, SMAD5, TLR2, IL1B, NFKBIA, BCL3, EAF2, NR4A3, TRAF6, F2R	87	663	12092	2.51563	0.999955	0.158569	11.1304
GOTERM_BP_FAT	GO:0042127~regulation of cell proliferation	12	9.7561	0.00729478	NAMPT, CDKN1A, PTGS2, HLX, EDN1, IL1B, NFKBIA, EAF2, TRAF6, LTA, F2R, CXCL10	87	665	12092	2.50806	0.999964	0.159268	11.3623
GOTERM_BP_FAT	GO:0002687~positive regulation of leukocyte migration	3	2.43902	0.00710419	ICAM1, TLR2, CXCL10	87	18	12092	23.1648	0.999953	0.160427	11.0816
GOTERM_BP_FAT	GO:0051101~regulation of DNA binding	5	4.06504	0.00706153	ICAM1, NFKBID, IL1B, NFKBIA, BCL3	87	107	12092	6.49479	0.99995	0.162146	11.0186
GOTERM_BP_FAT	GO:0002757~immune response-activating signal transduction	4	3.25203	0.00698166	BCL2A1D, TLR2, NFKBIA, TRAF6	87	55	12092	10.1083	0.999944	0.163127	10.9006
GOTERM_BP_FAT	GO:0033280~response to vitamin D	3	2.43902	0.00790351	PTGS2, IL1B, CXCL10	87	19	12092	21.9456	0.999985	0.166276	12.2535
GOTERM_BP_FAT	GO:0010627~regulation of protein kinase cascade	7	5.69106	0.00778638	CFLAR, NFKBID, IL1RN, EDN1, IL1B, TRAF6, F2R	87	244	12092	3.98738	0.999982	0.166509	12.0827
GOTERM_BP_FAT	GO:0009891~positive regulation of biosynthetic process	12	9.7561	0.00812353	ICAM1, EPC1, KLF13, SMAD5, TLR2, IL1B, NFKBIA, BCL3, EAF2, NR4A3, TRAF6, F2R	87	675	12092	2.47091	0.999989	0.167998	12.5735
GOTERM_BP_FAT	GO:0048870~cell motility	8	6.50407	0.00859181	ICAM1, CTGF, S100A9, CXCL2, IL1B, CSF3R, INPP5B, CCL6	87	327	12092	3.40033	0.999994	0.17179	13.251
GOTERM_BP_FAT	GO:0051674~localization of cell	8	6.50407	0.00859181	ICAM1, CTGF, S100A9, CXCL2, IL1B, CSF3R, INPP5B, CCL6	87	327	12092	3.40033	0.999994	0.17179	13.251
GOTERM_BP_FAT	GO:0008219~cell death	9	7.31707	0.00899327	CFLAR, SH3GLB1, GADD45G, ZC3H12A, GZMB, EAF2, NDUFS1, CCL6, F2R	87	413	12092	3.02881	0.999997	0.171799	13.8279
GOTERM_BP_FAT	GO:0043154~negative regulation of caspase activity	3	2.43902	0.00874136	CFLAR, BCL2A1D, HERPUD1	87	20	12092	20.8483	0.999995	0.172075	13.4663
GOTERM_BP_FAT	GO:0002764~immune response-regulating signal transduction	4	3.25203	0.0088782	BCL2A1D, TLR2, NFKBIA, TRAF6	87	60	12092	9.2659	0.999996	0.172127	13.6629
GOTERM_BP_FAT	GO:0051240~positive regulation of multicellular organismal process	7	5.69106	0.00856218	PTGS2, EDN1, TLR2, IL1B, BCL3, TRAF6, F2R	87	249	12092	3.90731	0.999994	0.173716	13.2083
GOTERM_BP_FAT	GO:0006928~cell motion	9	7.31707	0.00937214	ICAM1, CTGF, S100A9, CXCL2, IL1B, CSF3R, INPP5B, CCL6, CXCL10	87	416	12092	3.00696	0.999998	0.176003	14.369
GOTERM_BP_FAT	GO:0048660~regulation of smooth muscle cell proliferation	4	3.25203	0.0097131	NAMPT, PTGS2, EDN1, TRAF6	87	62	12092	8.967	0.999999	0.179431	14.8533
GOTERM_BP_FAT	GO:0016265~death	9	7.31707	0.00989578	CFLAR, SH3GLB1, GADD45G, ZC3H12A, GZMB, EAF2, NDUFS1, CCL6, F2R	87	420	12092	2.97833	0.999999	0.180136	15.1116
GOTERM_BP_FAT	GO:0016477~cell migration	7	5.69106	0.0102783	ICAM1, CTGF, S100A9, CXCL2, IL1B, CSF3R, CCL6	87	259	12092	3.75645	0.999999	0.184072	15.6504
GOTERM_BP_FAT	GO:0002685~regulation of leukocyte migration	3	2.43902	0.0105304	ICAM1, TLR2, CXCL10	87	22	12092	18.953	1	0.1858	16.0035
GOTERM_BP_FAT	GO:0045429~positive regulation of nitric oxide biosynthetic process	3	2.43902	0.0105304	ICAM1, TLR2, IL1B	87	22	12092	18.953	1	0.1858	16.0035
GOTERM_BP_FAT	GO:0045987~positive regulation of smooth muscle contraction	3	2.43902	0.0105304	PTGS2, EDN1, F2R	87	22	12092	18.953	1	0.1858	16.0035
GOTERM_BP_FAT	GO:0043507~positive regulation of JUN kinase activity	3	2.43902	0.0105304	IL1RN, EDN1, IL1B	87	22	12092	18.953	1	0.1858	16.0035
GOTERM_BP_FAT	GO:0051170~nuclear import	4	3.25203	0.0110487	NFKBIA, BCL3, NUPL1, F2R	87	65	12092	8.55314	1	0.191656	16.7255
GOTERM_BP_FAT	GO:0002250~adaptive immune response	4	3.25203	0.0115163	ICAM1, BCL3, NFKB2, TRAF6	87	66	12092	8.42355	1	0.1919	17.3718
GOTERM_BP_FAT	GO:0002460~adaptive immune response based on somatic recombination of immune receptors built from immunoglobulin superfamily domains	4	3.25203	0.0115163	ICAM1, BCL3, NFKB2, TRAF6	87	66	12092	8.42355	1	0.1919	17.3718
GOTERM_BP_FAT	GO:0006937~regulation of muscle contraction	4	3.25203	0.0115163	PTGS2, EDN1, SDC4, F2R	87	66	12092	8.42355	1	0.1919	17.3718
GOTERM_BP_FAT	GO:0030593~neutrophil chemotaxis	3	2.43902	0.0114804	CXCL2, IL1B, CSF3R	87	23	12092	18.1289	1	0.193646	17.3223
GOTERM_BP_FAT	GO:0006913~nucleocytoplasmic transport	5	4.06504	0.0114064	NFKBIA, BCL3, THOC4, NUPL1, F2R	87	123	12092	5.64994	1	0.194851	17.2203
GOTERM_BP_FAT	GO:0010466~negative regulation of peptidase activity	3	2.43902	0.0124667	CFLAR, BCL2A1D, HERPUD1	87	24	12092	17.3736	1	0.201361	18.6708
GOTERM_BP_FAT	GO:0051169~nuclear transport	5	4.06504	0.0123763	NFKBIA, BCL3, THOC4, NUPL1, F2R	87	126	12092	5.51542	1	0.202364	18.548
PANTHER_BP_ALL	BP00102:Signal transduction	34	27.6423	0.0316547	NAMPT, IL1R2, CXCL2, EDN1, S100A9, TLR2, NFKBIA, NFKB2, CXCL10, CCL6, CCRL2, LRG1, CTGF, IL1B, CSF3R, OGT, TPR, TRAF6, IFNGR2, RAB20, LTA, ICAM1, OLFML2B, SMAD5, IL1RN, NR4A3, CD63, GJB2, THBD, GADD45G, ADAM19, GADD45B, PTAFR, F2R	89	3731	13370	1.36897	0.9586	0.203448	29.9774
GOTERM_BP_FAT	GO:0009408~response to heat	4	3.25203	0.012987	IL1B, HSPA4, CD14, CXCL10	87	69	12092	8.0573	1	0.20652	19.3739
GOTERM_BP_FAT	GO:0045933~positive regulation of muscle contraction	3	2.43902	0.0134888	PTGS2, EDN1, F2R	87	25	12092	16.6786	1	0.211261	20.0464
GOTERM_BP_FAT	GO:0002268~follicular dendritic cell differentiation	2	1.62602	0.0141743	BCL3, NFKB2	87	2	12092	138.989	1	0.218381	20.9568
GOTERM_BP_FAT	GO:0002266~follicular dendritic cell activation	2	1.62602	0.0141743	BCL3, NFKB2	87	2	12092	138.989	1	0.218381	20.9568
GOTERM_BP_FAT	GO:0045017~glycerolipid biosynthetic process	4	3.25203	0.0145604	DGAT2, SH3GLB1, PI4K2A, PLAUR	87	72	12092	7.72158	1	0.218898	21.4653
GOTERM_BP_FAT	GO:0043281~regulation of caspase activity	4	3.25203	0.0145604	CFLAR, BCL2A1D, HERPUD1, F2R	87	72	12092	7.72158	1	0.218898	21.4653
GOTERM_BP_FAT	GO:0008610~lipid biosynthetic process	7	5.69106	0.0148939	PTGS2, DGAT2, SH3GLB1, EDN1, PI4K2A, ACSL3, PLAUR	87	281	12092	3.46235	1	0.220998	21.9019
GOTERM_BP_FAT	GO:0000186~activation of MAPKK activity	3	2.43902	0.014546	GADD45G, GADD45B, F2R	87	26	12092	16.0371	1	0.221053	21.4463
GOTERM_BP_FAT	GO:0000060~protein import into nucleus, translocation	3	2.43902	0.0156378	NFKBIA, BCL3, F2R	87	27	12092	15.4432	1	0.228353	22.8678
GOTERM_BP_FAT	GO:0045428~regulation of nitric oxide biosynthetic process	3	2.43902	0.0156378	ICAM1, TLR2, IL1B	87	27	12092	15.4432	1	0.228353	22.8678
PANTHER_BP_ALL	BP00111:Intracellular signaling cascade	11	8.94309	0.039174	GADD45G, CXCL2, SMAD5, NFKBIA, CSF3R, NFKB2, GADD45B, TRAF6, RAB20, IFNGR2, CXCL10	89	808	13370	2.04514	0.980865	0.231834	35.7708
GOTERM_BP_FAT	GO:0001819~positive regulation of cytokine production	4	3.25203	0.0162373	TLR2, IL1B, BCL3, TRAF6	87	75	12092	7.41272	1	0.233651	23.6381
GOTERM_BP_FAT	GO:0051098~regulation of binding	5	4.06504	0.0171841	ICAM1, NFKBID, IL1B, NFKBIA, BCL3	87	139	12092	4.99959	1	0.236044	24.8397
GOTERM_BP_FAT	GO:0052548~regulation of endopeptidase activity	4	3.25203	0.0168194	CFLAR, BCL2A1D, HERPUD1, F2R	87	76	12092	7.31518	1	0.236217	24.379
GOTERM_BP_FAT	GO:0043506~regulation of JUN kinase activity	3	2.43902	0.0167637	IL1RN, EDN1, IL1B	87	28	12092	14.8916	1	0.237886	24.3084
GOTERM_BP_FAT	GO:0014070~response to organic cyclic substance	6	4.87805	0.0171757	NAMPT, CDKN1A, PTGS2, IL1RN, IL1B, ACSL3	87	211	12092	3.95228	1	0.238251	24.8292
GOTERM_BP_FAT	GO:0045321~leukocyte activation	6	4.87805	0.0178176	ICAM1, BCL2A1D, PI4K2A, TLR2, BCL3, TRAF6	87	213	12092	3.91517	1	0.241333	25.6339
GOTERM_BP_FAT	GO:0050778~positive regulation of immune response	5	4.06504	0.0180137	BCL2A1D, TLR2, NFKBIA, TRAF6, CFD	87	141	12092	4.92867	1	0.241358	25.8782
GOTERM_BP_FAT	GO:0000165~MAPKKK cascade	5	4.06504	0.018868	GADD45G, IL1B, GADD45B, TRAF6, F2R	87	143	12092	4.85974	1	0.248992	26.9334
PANTHER_BP_ALL	BP00224:Cell proliferation and differentiation	11	8.94309	0.0456531	CDKN1A, PTGS2, FAM107B, EDN1, GADD45G, CXCL2, IL1B, NFKBIA, BHLHE40, GADD45B, CXCL10	89	830	13370	1.99093	0.990207	0.251085	40.4092
GOTERM_BP_FAT	GO:0052547~regulation of peptidase activity	4	3.25203	0.0199043	CFLAR, BCL2A1D, HERPUD1, F2R	87	81	12092	6.86363	1	0.258448	28.1944
GOTERM_BP_FAT	GO:0043123~positive regulation of I-kappaB kinase/NF-kappaB cascade	4	3.25203	0.0205563	CFLAR, IL1B, TRAF6, F2R	87	82	12092	6.77993	1	0.263359	28.9772
PANTHER_BP_ALL	BP00103:Cell surface receptor mediated signal transduction	21	17.0732	0.0540441	IL1R2, OLFML2B, IL1RN, CXCL2, SMAD5, EDN1, TLR2, CXCL10, CCL6, CCRL2, THBD, LRG1, CTGF, IL1B, CSF3R, TPR, TRAF6, IFNGR2, PTAFR, LTA, F2R	89	2107	13370	1.49726	0.995915	0.276425	45.9632
GOTERM_BP_FAT	GO:0007088~regulation of mitosis	3	2.43902	0.0228866	EDN1, IL1B, TPR	87	33	12092	12.6353	1	0.286204	31.7102
GOTERM_BP_FAT	GO:0051783~regulation of nuclear division	3	2.43902	0.0228866	EDN1, IL1B, TPR	87	33	12092	12.6353	1	0.286204	31.7102
GOTERM_BP_FAT	GO:0001817~regulation of cytokine production	5	4.06504	0.024521	TLR2, IL1B, BCL3, TRAF6, F2R	87	155	12092	4.4835	1	0.300795	33.5679
GOTERM_BP_FAT	GO:0032675~regulation of interleukin-6 production	3	2.43902	0.0255563	TLR2, IL1B, TRAF6	87	35	12092	11.9133	1	0.306205	34.7199
GOTERM_BP_FAT	GO:0051090~regulation of transcription factor activity	4	3.25203	0.0254472	ICAM1, NFKBID, IL1B, NFKBIA	87	89	12092	6.24667	1	0.307682	34.5993
GOTERM_BP_FAT	GO:0019229~regulation of vasoconstriction	3	2.43902	0.0269365	PTGS2, EDN1, F2R	87	36	12092	11.5824	1	0.317326	36.2265
GOTERM_BP_FAT	GO:0017038~protein import	4	3.25203	0.0277185	NFKBIA, BCL3, NUPL1, F2R	87	92	12092	6.04298	1	0.319733	37.0656
GOTERM_BP_FAT	GO:0030335~positive regulation of cell migration	4	3.25203	0.0277185	ICAM1, TLR2, F2R, CXCL10	87	92	12092	6.04298	1	0.319733	37.0656
GOTERM_BP_FAT	GO:0044093~positive regulation of molecular function	9	7.31707	0.0274985	ICAM1, IL1RN, EDN1, GADD45G, IL1B, GADD45B, TRAF6, SDC4, F2R	87	507	12092	2.46725	1	0.320198	36.8306
GOTERM_BP_FAT	GO:0045410~positive regulation of interleukin-6 biosynthetic process	2	1.62602	0.02815	IL1B, TRAF6	87	4	12092	69.4943	1	0.321286	37.5241
GOTERM_BP_FAT	GO:0002439~chronic inflammatory response to antigenic stimulus	2	1.62602	0.02815	IL1RN, IL1B	87	4	12092	69.4943	1	0.321286	37.5241
GOTERM_BP_FAT	GO:0007242~intracellular signaling cascade	13	10.5691	0.0301229	KLF9, EDN1, TLR2, NFKBIA, CTGF, GADD45G, IL1B, BCL3, TRAF6, CDC42EP4, GADD45B, PTAFR, F2R	87	925	12092	1.95335	1	0.334509	39.581
GOTERM_BP_FAT	GO:0030334~regulation of cell migration	5	4.06504	0.0299388	ICAM1, TLR2, CD63, F2R, CXCL10	87	165	12092	4.21177	1	0.335416	39.3918
GOTERM_BP_FAT	GO:0006940~regulation of smooth muscle contraction	3	2.43902	0.0327479	PTGS2, EDN1, F2R	87	40	12092	10.4241	1	0.352753	42.2192
GOTERM_BP_FAT	GO:0048534~hemopoietic or lymphoid organ development	6	4.87805	0.0326684	BCL2A1D, SMAD5, BCL3, NFKB2, TRAF6, LTA	87	250	12092	3.33572	1	0.354706	42.141
GOTERM_BP_FAT	GO:0051272~positive regulation of cell motion	4	3.25203	0.0342866	ICAM1, TLR2, F2R, CXCL10	87	100	12092	5.55954	1	0.358148	43.715
GOTERM_BP_FAT	GO:0033043~regulation of organelle organization	5	4.06504	0.0341217	EDN1, IL1B, TPR, SDC4, TERF1	87	172	12092	4.04036	1	0.359352	43.5564
GOTERM_BP_FAT	GO:0010557~positive regulation of macromolecule biosynthetic process	10	8.13008	0.0340059	EPC1, KLF13, SMAD5, IL1B, NFKBIA, BCL3, EAF2, NR4A3, TRAF6, F2R	87	628	12092	2.21319	1	0.360997	43.4448
GOTERM_BP_FAT	GO:0042088~T-helper 1 type immune response	2	1.62602	0.0350642	BCL3, TRAF6	87	5	12092	55.5954	1	0.362083	44.4569
GOTERM_BP_FAT	GO:0040017~positive regulation of locomotion	4	3.25203	0.0360441	ICAM1, TLR2, F2R, CXCL10	87	102	12092	5.45053	1	0.362485	45.3788
GOTERM_BP_FAT	GO:0045941~positive regulation of transcription	9	7.31707	0.0358275	EPC1, KLF13, SMAD5, NFKBIA, BCL3, EAF2, NR4A3, TRAF6, F2R	87	534	12092	2.3425	1	0.363252	45.1763
GOTERM_BP_FAT	GO:0042108~positive regulation of cytokine biosynthetic process	3	2.43902	0.0358213	IL1B, BCL3, TRAF6	87	42	12092	9.92775	1	0.365763	45.1705
GOTERM_BP_FAT	GO:0002429~immune response-activating cell surface receptor signaling pathway	3	2.43902	0.0358213	BCL2A1D, TLR2, TRAF6	87	42	12092	9.92775	1	0.365763	45.1705
GOTERM_BP_FAT	GO:0009266~response to temperature stimulus	4	3.25203	0.03694	IL1B, HSPA4, CD14, CXCL10	87	103	12092	5.39761	1	0.367178	46.2091
GOTERM_BP_FAT	GO:0043085~positive regulation of catalytic activity	8	6.50407	0.0384402	IL1RN, EDN1, GADD45G, IL1B, GADD45B, TRAF6, SDC4, F2R	87	444	12092	2.5043	1	0.376502	47.5731
GOTERM_BP_FAT	GO:0002520~immune system development	6	4.87805	0.0387655	BCL2A1D, SMAD5, BCL3, NFKB2, TRAF6, LTA	87	262	12092	3.18294	1	0.376505	47.8644
GOTERM_BP_FAT	GO:0008285~negative regulation of cell proliferation	6	4.87805	0.0398451	CDKN1A, PTGS2, IL1B, EAF2, LTA, F2R	87	264	12092	3.15883	1	0.382283	48.8207
GOTERM_BP_FAT	GO:0010628~positive regulation of gene expression	9	7.31707	0.0403937	EPC1, KLF13, SMAD5, NFKBIA, BCL3, EAF2, NR4A3, TRAF6, F2R	87	547	12092	2.28683	1	0.383928	49.3004
GOTERM_BP_FAT	GO:0001660~fever	2	1.62602	0.0419298	IL1RN, IL1B	87	6	12092	46.3295	1	0.392874	50.6209
GOTERM_BP_FAT	GO:0002467~germinal center formation	2	1.62602	0.0419298	BCL3, NFKB2	87	6	12092	46.3295	1	0.392874	50.6209
GOTERM_BP_FAT	GO:0002768~immune response-regulating cell surface receptor signaling pathway	3	2.43902	0.0422856	BCL2A1D, TLR2, TRAF6	87	46	12092	9.06447	1	0.392976	50.9222
GOTERM_BP_FAT	GO:0006959~humoral immune response	3	2.43902	0.0422856	BCL3, CFD, LTA	87	46	12092	9.06447	1	0.392976	50.9222
GOTERM_BP_FAT	GO:0051270~regulation of cell motion	5	4.06504	0.0434645	ICAM1, TLR2, CD63, F2R, CXCL10	87	186	12092	3.73625	1	0.396536	51.908
GOTERM_BP_FAT	GO:0045893~positive regulation of transcription, DNA-dependent	8	6.50407	0.0433677	EPC1, KLF13, SMAD5, NFKBIA, BCL3, NR4A3, TRAF6, F2R	87	456	12092	2.43839	1	0.398332	51.8277
GOTERM_BP_FAT	GO:0051254~positive regulation of RNA metabolic process	8	6.50407	0.0450976	EPC1, KLF13, SMAD5, NFKBIA, BCL3, NR4A3, TRAF6, F2R	87	460	12092	2.41719	1	0.403156	53.2429
GOTERM_BP_FAT	GO:0001503~ossification	4	3.25203	0.0455129	PTGS2, CTGF, SMAD5, TRAF6	87	112	12092	4.96388	1	0.403591	53.5768
GOTERM_BP_FAT	GO:0010243~response to organic nitrogen	4	3.25203	0.0455129	CDKN1A, PTGS2, IL1RN, IL1B	87	112	12092	4.96388	1	0.403591	53.5768
GOTERM_BP_FAT	GO:0040012~regulation of locomotion	5	4.06504	0.044906	ICAM1, TLR2, CD63, F2R, CXCL10	87	188	12092	3.6965	1	0.404288	53.088
GOTERM_BP_FAT	GO:0051130~positive regulation of cellular component organization	5	4.06504	0.044906	EDN1, IL1B, CDC42EP4, CD63, SDC4	87	188	12092	3.6965	1	0.404288	53.088
GOTERM_BP_FAT	GO:0051346~negative regulation of hydrolase activity	3	2.43902	0.0473977	CFLAR, BCL2A1D, HERPUD1	87	49	12092	8.5095	1	0.409172	55.064
GOTERM_BP_FAT	GO:0012502~induction of programmed cell death	5	4.06504	0.0478689	SH3GLB1, BCL3, GZMB, EAF2, TRAF6	87	192	12092	3.61949	1	0.409924	55.4288
GOTERM_BP_FAT	GO:0006917~induction of apoptosis	5	4.06504	0.0478689	SH3GLB1, BCL3, GZMB, EAF2, TRAF6	87	192	12092	3.61949	1	0.409924	55.4288
GOTERM_BP_FAT	GO:0060341~regulation of cellular localization	6	4.87805	0.0473102	IL1RN, EDN1, IL1B, NFKBIA, BCL3, TRAF6	87	277	12092	3.01058	1	0.411006	54.996
GOTERM_BP_FAT	GO:0009314~response to radiation	5	4.06504	0.0471182	CDKN1A, THBD, IL1B, BCL3, CXCL10	87	191	12092	3.63844	1	0.412153	54.8463
GOTERM_BP_FAT	GO:0014050~negative regulation of glutamate secretion	2	1.62602	0.0487471	IL1RN, IL1B	87	7	12092	39.711	1	0.413348	56.1012
GOTERM_BP_FAT	GO:0043408~regulation of MAPKKK cascade	4	3.25203	0.0517293	IL1RN, EDN1, IL1B, F2R	87	118	12092	4.71147	1	0.430239	58.3142
GOTERM_BP_FAT	GO:0002274~myeloid leukocyte activation	3	2.43902	0.0545436	PI4K2A, TLR2, TRAF6	87	53	12092	7.86727	1	0.445424	60.3062
GOTERM_BP_FAT	GO:0002252~immune effector process	4	3.25203	0.0549843	ICAM1, PI4K2A, BCL3, CFD	87	121	12092	4.59466	1	0.445682	60.6099
GOTERM_BP_FAT	GO:0045944~positive regulation of transcription from RNA polymerase II promoter	7	5.69106	0.0555856	EPC1, KLF13, SMAD5, NFKBIA, BCL3, NR4A3, TRAF6	87	384	12092	2.53364	1	0.446911	61.0208
GOTERM_BP_FAT	GO:0001525~angiogenesis	4	3.25203	0.0572079	CTGF, EDN1, ZC3H12A, IL1B	87	123	12092	4.51995	1	0.454229	62.1093
GOTERM_BP_FAT	GO:0060348~bone development	4	3.25203	0.0583356	PTGS2, CTGF, SMAD5, TRAF6	87	124	12092	4.4835	1	0.458465	62.849
GOTERM_BP_FAT	GO:0051384~response to glucocorticoid stimulus	4	3.25203	0.0583356	CDKN1A, PTGS2, IL1RN, IL1B	87	124	12092	4.4835	1	0.458465	62.849
GOTERM_BP_FAT	GO:0007584~response to nutrient	5	4.06504	0.0590761	PTGS2, IL1B, ACSL3, LTA, CXCL10	87	206	12092	3.37351	1	0.460371	63.3274
GOTERM_BP_FAT	GO:0031649~heat generation	2	1.62602	0.0622382	IL1RN, IL1B	87	9	12092	30.8863	1	0.47359	65.3057
GOTERM_BP_FAT	GO:0007613~memory	3	2.43902	0.0620427	PTGS2, IL1RN, IL1B	87	57	12092	7.31518	1	0.474915	65.1864
GOTERM_BP_FAT	GO:0046328~regulation of JNK cascade	3	2.43902	0.0620427	IL1RN, EDN1, IL1B	87	57	12092	7.31518	1	0.474915	65.1864
GOTERM_BP_FAT	GO:0046474~glycerophospholipid biosynthetic process	3	2.43902	0.0639696	SH3GLB1, PI4K2A, PLAUR	87	58	12092	7.18906	1	0.478388	66.3461
GOTERM_BP_FAT	GO:0009628~response to abiotic stimulus	7	5.69106	0.0645038	CDKN1A, THBD, IL1B, BCL3, HSPA4, CD14, CXCL10	87	399	12092	2.43839	1	0.478925	66.6611
GOTERM_BP_FAT	GO:0009991~response to extracellular stimulus	6	4.87805	0.0638682	CDKN1A, PTGS2, IL1B, ACSL3, LTA, CXCL10	87	302	12092	2.76136	1	0.480232	66.286
GOTERM_BP_FAT	GO:0031960~response to corticosteroid stimulus	4	3.25203	0.0665215	CDKN1A, PTGS2, IL1RN, IL1B	87	131	12092	4.24392	1	0.487419	67.8261
GOTERM_BP_FAT	GO:0045935~positive regulation of nucleobase, nucleoside, nucleotide and nucleic acid metabolic process	9	7.31707	0.0669954	EPC1, KLF13, SMAD5, NFKBIA, BCL3, EAF2, NR4A3, TRAF6, F2R	87	608	12092	2.0574	1	0.487566	68.0941
GOTERM_BP_FAT	GO:0070302~regulation of stress-activated protein kinase signaling pathway	3	2.43902	0.0678836	IL1RN, EDN1, IL1B	87	60	12092	6.94943	1	0.489887	68.5908
GOTERM_BP_FAT	GO:0002437~inflammatory response to antigenic stimulus	2	1.62602	0.0689127	IL1RN, IL1B	87	10	12092	27.7977	1	0.492901	69.1572
GOTERM_BP_FAT	GO:0002544~chronic inflammatory response	2	1.62602	0.0689127	IL1RN, IL1B	87	10	12092	27.7977	1	0.492901	69.1572
GOTERM_BP_FAT	GO:0045408~regulation of interleukin-6 biosynthetic process	2	1.62602	0.0689127	IL1B, TRAF6	87	10	12092	27.7977	1	0.492901	69.1572
GOTERM_BP_FAT	GO:0042035~regulation of cytokine biosynthetic process	3	2.43902	0.0698698	IL1B, BCL3, TRAF6	87	61	12092	6.8355	1	0.495495	69.6754
GOTERM_BP_FAT	GO:0048015~phosphoinositide-mediated signaling	3	2.43902	0.0698698	EDN1, PTAFR, F2R	87	61	12092	6.8355	1	0.495495	69.6754
GOTERM_BP_FAT	GO:0006606~protein import into nucleus	3	2.43902	0.071875	NFKBIA, BCL3, F2R	87	62	12092	6.72525	1	0.503332	70.7346
GOTERM_BP_FAT	GO:0042345~regulation of NF-kappaB import into nucleus	2	1.62602	0.0755402	NFKBIA, BCL3	87	11	12092	25.2706	1	0.516739	72.5813
GOTERM_BP_FAT	GO:0045581~negative regulation of T cell differentiation	2	1.62602	0.0755402	NFKBID, HLX	87	11	12092	25.2706	1	0.516739	72.5813
GOTERM_BP_FAT	GO:0043062~extracellular structure organization	4	3.25203	0.0752047	OLFML2B, BCL3, NFKB2, F2R	87	138	12092	4.02865	1	0.517447	72.417
GOTERM_BP_FAT	GO:0044057~regulation of system process	6	4.87805	0.0767831	PTGS2, EDN1, IL1B, BHLHE40, SDC4, F2R	87	319	12092	2.6142	1	0.520393	73.1824
GOTERM_BP_FAT	GO:0010647~positive regulation of cell communication	6	4.87805	0.0775842	CFLAR, PTGS2, IL1B, TRAF6, TRAT1, F2R	87	320	12092	2.60603	1	0.521891	73.5631
GOTERM_BP_FAT	GO:0010648~negative regulation of cell communication	5	4.06504	0.0812569	NFKBID, PTGS2, IL1RN, IL1B, NFKBIA	87	230	12092	3.02149	1	0.536682	75.2448
GOTERM_BP_FAT	GO:0002286~T cell activation during immune response	2	1.62602	0.082121	ICAM1, BCL3	87	12	12092	23.1648	1	0.538312	75.6256
GOTERM_BP_FAT	GO:0000086~G2/M transition of mitotic cell cycle	2	1.62602	0.082121	CDKN1A, GADD45A	87	12	12092	23.1648	1	0.538312	75.6256
GOTERM_BP_FAT	GO:0032494~response to peptidoglycan	2	1.62602	0.082121	TLR2, NFKBIA	87	12	12092	23.1648	1	0.538312	75.6256
GOTERM_BP_FAT	GO:0051881~regulation of mitochondrial membrane potential	2	1.62602	0.082121	PPID, NDUFS1	87	12	12092	23.1648	1	0.538312	75.6256
GOTERM_BP_FAT	GO:0042493~response to drug	6	4.87805	0.0833187	CDKN1A, PTGS2, CPOX, IL1RN, TLR2, IL1B	87	327	12092	2.55025	1	0.539133	76.1443
GOTERM_BP_FAT	GO:0051249~regulation of lymphocyte activation	4	3.25203	0.0830277	CDKN1A, NFKBID, HLX, IL1B	87	144	12092	3.86079	1	0.54011	76.0192
GOTERM_BP_FAT	GO:0010212~response to ionizing radiation	3	2.43902	0.0864137	THBD, IL1B, CXCL10	87	69	12092	6.04298	1	0.550522	77.4371
GOTERM_BP_FAT	GO:0046457~prostanoid biosynthetic process	2	1.62602	0.0886556	PTGS2, EDN1	87	13	12092	21.3828	1	0.55791	78.3321
GOTERM_BP_FAT	GO:0045620~negative regulation of lymphocyte differentiation	2	1.62602	0.0886556	NFKBID, HLX	87	13	12092	21.3828	1	0.55791	78.3321
GOTERM_BP_FAT	GO:0046685~response to arsenic	2	1.62602	0.0886556	CDKN1A, CPOX	87	13	12092	21.3828	1	0.55791	78.3321
GOTERM_BP_FAT	GO:0001516~prostaglandin biosynthetic process	2	1.62602	0.0886556	PTGS2, EDN1	87	13	12092	21.3828	1	0.55791	78.3321
GOTERM_BP_FAT	GO:0016053~organic acid biosynthetic process	4	3.25203	0.091187	PTGS2, SH3GLB1, EDN1, ACSL3	87	150	12092	3.70636	1	0.564062	79.3025
GOTERM_BP_FAT	GO:0046394~carboxylic acid biosynthetic process	4	3.25203	0.091187	PTGS2, SH3GLB1, EDN1, ACSL3	87	150	12092	3.70636	1	0.564062	79.3025
GOTERM_BP_FAT	GO:0034504~protein localization in nucleus	3	2.43902	0.0907186	NFKBIA, BCL3, F2R	87	71	12092	5.87275	1	0.564361	79.1261
GOTERM_BP_FAT	GO:0032088~negative regulation of NF-kappaB transcription factor activity	2	1.62602	0.0951442	NFKBID, NFKBIA	87	14	12092	19.8555	1	0.578016	80.7382
GOTERM_BP_FAT	GO:0051048~negative regulation of secretion	3	2.43902	0.0972918	IL1RN, EDN1, IL1B	87	74	12092	5.63467	1	0.584335	81.4777
GOTERM_BP_FAT	GO:0002443~leukocyte mediated immunity	3	2.43902	0.0995125	ICAM1, PI4K2A, BCL3	87	75	12092	5.55954	1	0.590786	82.2142

## Sheet: PLA_E2CIA_B
Category	Term	Count	%	PValue	Genes	List Total	Pop Hits	Pop Total	Fold Enrichment	Bonferroni	Benjamini	FDR
PANTHER_BP_ALL	BP00124:Cell adhesion	14	5.32319	0.0474553	SELP, ICAM1, KLRC2, CEACAM10, SDC4, CD151, LOC302495, LOC687856, ITGA6, KLRE1, BCL3, HSPC159, JAM2, CEACAM1	189	551	13370	1.79741	0.99878	0.616522	43.5717
GOTERM_BP_FAT	GO:0007049~cell cycle	11	4.18251	0.0986845	MAPK1, GSK3B, ANXA1, CKS2, RUVBL1, PMP22, SMC2, GADD45A, DDIT3, SPAST, TGFB2	166	460	12092	1.74191	1	0.596189	82.9858
PANTHER_BP_ALL	BP00110:Other receptor mediated signaling pathway	7	2.6616	0.0562355	STAP1, CTGF, LRG1, SEMA3G, GSK3B, TGFB2, LOC687856	189	194	13370	2.5525	0.99966	0.588305	49.3984
GOTERM_BP_FAT	GO:0009628~response to abiotic stimulus	10	3.80228	0.0959824	PRKCQ, FOSL2, JUN, MAP3K1, ANXA1, IL1B, BCL3, GK, TGFB2, CXCL10	166	399	12092	1.82565	1	0.587218	82.095
GOTERM_BP_FAT	GO:0009967~positive regulation of signal transduction	8	3.04183	0.0955106	IL1B, SOX4, JAG1, NRG1, TIMP2, ECM1, TGFB2, F2R	166	285	12092	2.04473	1	0.587051	81.9351
PANTHER_BP_ALL	BP00287:Cell motility	9	3.42205	0.0674024	CCRL2, S100A8, TEK, CXCL2, ANXA1, TUBB6, JAG1, TES, CXCL10	189	306	13370	2.08061	0.999934	0.583322	56.0129
GOTERM_BP_FAT	GO:0009719~response to endogenous stimulus	13	4.94297	0.0926254	GGT5, PRKCQ, MAPK1, FOSL2, TEK, ANXA1, SLC18A2, IL1B, ANGPT1, ASNS, NR4A3, DDIT3, TGFB2	166	573	12092	1.65264	1	0.577029	80.9273
PANTHER_BP_ALL	BP00288:Granulocyte-mediated immunity	4	1.52091	0.0834184	CCRL2, CD69, CXCL2, MCPT8	189	73	13370	3.8762	0.999994	0.576244	64.1257
GOTERM_BP_FAT	GO:0033627~cell adhesion mediated by integrin	2	0.760456	0.0917171	ICAM1, ITGA6	166	7	12092	20.8124	1	0.575001	80.5992
GOTERM_BP_FAT	GO:0007184~SMAD protein nuclear translocation	2	0.760456	0.0917171	JUN, TGFB2	166	7	12092	20.8124	1	0.575001	80.5992
GOTERM_BP_FAT	GO:0002456~T cell mediated immunity	2	0.760456	0.0917171	ICAM1, RAB27A	166	7	12092	20.8124	1	0.575001	80.5992
PANTHER_BP_ALL	BP00108:Receptor protein tyrosine kinase signaling pathway	7	2.6616	0.0596673	RLN1, STAP1, CTGF, TEK, PIK3CA, ANGPT1, NRG1	189	197	13370	2.51363	0.999794	0.572156	51.522
PANTHER_BP_ALL	BP00255:Cytokine/chemokine mediated immunity	5	1.90114	0.04785	CCRL2, CCL3, IL1B, CCL6, CXCL10	189	97	13370	3.64643	0.998848	0.570792	43.8462
PANTHER_BP_ALL	BP00071:Proteolysis	20	7.60456	0.0699834	MMP8, SERPINB1A, UBA7, HERC3, MCPT8, TIMP2, STFA2L3, LAP3, GGT5, TRIM2, SERPINB6A, RGD1310257, SERPINB10, SLPI, ERAP1, RGD1563853, C2, CUL4B, CFD, SPAST	189	940	13370	1.50512	0.999955	0.565847	57.4245
PANTHER_BP_ALL	BP00044:mRNA transcription regulation	23	8.74525	0.0866994	CCNT2, EGR1, LOC681004, FOSL2, CEBPD, SOX4, NFKBIA, GIOT1, JAG1, NR4A3, MXD1, BATF, CNOT6L, MTF2, JUN, HLX, PCGF6, ZFP143, BCL3, MGA, RUVBL1, BHLHE40, KLF3	189	1152	13370	1.41236	0.999996	0.565843	65.6082
PANTHER_BP_ALL	BP00001:Carbohydrate metabolism	13	4.94297	0.0733494	PHKA2, STOM, PPP1R3D, ST6GALNAC3, MUT, PPP1R3B, GSK3B, HS3ST1, HK2, PGLYRP1, GK, B4GALT6, PPAT	189	533	13370	1.72538	0.999973	0.554548	59.2031
GOTERM_BP_FAT	GO:0006073~cellular glucan metabolic process	3	1.14068	0.0862605	PHKA2, PPP1R3B, GSK3B	166	36	12092	6.07028	1	0.55347	78.5137
GOTERM_BP_FAT	GO:0045621~positive regulation of lymphocyte differentiation	3	1.14068	0.0862605	HLX, IL7R, SASH3	166	36	12092	6.07028	1	0.55347	78.5137
GOTERM_BP_FAT	GO:0005977~glycogen metabolic process	3	1.14068	0.0862605	PHKA2, PPP1R3B, GSK3B	166	36	12092	6.07028	1	0.55347	78.5137
GOTERM_BP_FAT	GO:0044042~glucan metabolic process	3	1.14068	0.0862605	PHKA2, PPP1R3B, GSK3B	166	36	12092	6.07028	1	0.55347	78.5137
GOTERM_BP_FAT	GO:0042306~regulation of protein import into nucleus	3	1.14068	0.0862605	PRKCQ, NFKBIA, BCL3	166	36	12092	6.07028	1	0.55347	78.5137
PANTHER_BP_ALL	BP00107:Cytokine and chemokine mediated signaling pathway	7	2.6616	0.0890551	CCRL2, IL1R2, CCL3, CXCL2, IL1B, CCL6, CXCL10	189	219	13370	2.26112	0.999997	0.552679	66.6379
GOTERM_BP_FAT	GO:0060341~regulation of cellular localization	8	3.04183	0.085217	PRKCQ, GSK3B, EDN1, ANXA1, IL1B, NFKBIA, BCL3, TGFB2	166	277	12092	2.10378	1	0.550624	78.0915
GOTERM_BP_FAT	GO:0015837~amine transport	5	1.90114	0.0836909	P2RX1, NFKBIE, SLC18A2, XK, SLC7A5	166	121	12092	3.01006	1	0.545581	77.4601
GOTERM_BP_FAT	GO:0001819~positive regulation of cytokine production	4	1.52091	0.0828087	KLRE1, IL1B, BCL3, SASH3	166	75	12092	3.88498	1	0.543358	77.0873
GOTERM_BP_FAT	GO:0050865~regulation of cell activation	6	2.28137	0.0801111	PRKCQ, SELP, HLX, IL1B, IL7R, SASH3	166	168	12092	2.60155	1	0.534519	75.911
GOTERM_BP_FAT	GO:0006575~cellular amino acid derivative metabolic process	6	2.28137	0.0801111	GGT5, GSR, MTPN, HDC, PADI4, TGFB2	166	168	12092	2.60155	1	0.534519	75.911
GOTERM_BP_FAT	GO:0009401~phosphoenolpyruvate-dependent sugar phosphotransferase system	2	0.760456	0.0791455	TEX2, NRG1	166	6	12092	24.2811	1	0.533543	75.4763
GOTERM_BP_FAT	GO:0051048~negative regulation of secretion	4	1.52091	0.0802646	EDN1, ANXA1, IL1B, NRG1	166	74	12092	3.93748	1	0.533481	75.9795
GOTERM_BP_FAT	GO:0042493~response to drug	9	3.42205	0.0792851	CCL3, CPOX, JUN, ANXA1, IL1B, GK, TIMP2, DDIT3, TGFB2	166	327	12092	2.00486	1	0.532432	75.5396
GOTERM_BP_FAT	GO:0002541~activation of plasma proteins involved in acute inflammatory response	3	1.14068	0.0781615	CD69, C2, CFD	166	34	12092	6.42736	1	0.530682	75.0258
GOTERM_BP_FAT	GO:0045582~positive regulation of T cell differentiation	3	1.14068	0.0781615	HLX, IL7R, SASH3	166	34	12092	6.42736	1	0.530682	75.0258
GOTERM_BP_FAT	GO:0031589~cell-substrate adhesion	4	1.52091	0.0777554	ITGA6, CTGF, TEK, ACTN1	166	73	12092	3.99142	1	0.530535	74.8376
GOTERM_BP_FAT	GO:0045184~establishment of protein localization	13	4.94297	0.0765283	NUP98, NFKBIA, RAB3IP, CXCL10, TGFB2, MAPK1, JUN, GSK3B, BCL3, APPBP2, GOSR1, RAB27A, F2R	166	554	12092	1.70932	1	0.52645	74.2607
GOTERM_BP_FAT	GO:0031099~regeneration	5	1.90114	0.0760629	PRKCQ, MTPN, TEK, ANGPT1, NR4A3	166	117	12092	3.11296	1	0.525995	74.0387
GOTERM_BP_FAT	GO:0048568~embryonic organ development	7	2.6616	0.0755388	MAPK1, RDH10, HLX, EDN1, NR4A3, DDIT3, TGFB2	166	216	12092	2.36066	1	0.52525	73.7866
GOTERM_BP_FAT	GO:0051147~regulation of muscle cell differentiation	3	1.14068	0.0742079	ENPP3, EDN1, NRG1	166	33	12092	6.62212	1	0.520529	73.1357
GOTERM_BP_FAT	GO:0006956~complement activation	3	1.14068	0.0742079	CD69, C2, CFD	166	33	12092	6.62212	1	0.520529	73.1357
GOTERM_BP_FAT	GO:0044087~regulation of cellular component biogenesis	5	1.90114	0.0723872	PRKCQ, GSK3B, MAP3K1, EDN1, SDC4	166	115	12092	3.1671	1	0.515078	72.2208
GOTERM_BP_FAT	GO:0043405~regulation of MAP kinase activity	5	1.90114	0.0723872	GSK3B, MAP3K1, EDN1, IL1B, CEACAM1	166	115	12092	3.1671	1	0.515078	72.2208
GOTERM_BP_FAT	GO:0015031~protein transport	13	4.94297	0.0726138	NUP98, NFKBIA, RAB3IP, CXCL10, TGFB2, MAPK1, JUN, GSK3B, BCL3, APPBP2, GOSR1, RAB27A, F2R	166	549	12092	1.72489	1	0.514403	72.3363
GOTERM_BP_FAT	GO:0018958~phenol metabolic process	3	1.14068	0.0703215	MTPN, HDC, TGFB2	166	32	12092	6.82907	1	0.508206	71.1472
GOTERM_BP_FAT	GO:0008285~negative regulation of cell proliferation	8	3.04183	0.0699244	TESC, JUN, IL1B, ATPIF1, TIMP2, PMP22, TGFB2, F2R	166	264	12092	2.20737	1	0.507988	70.9365
GOTERM_BP_FAT	GO:0051480~cytosolic calcium ion homeostasis	5	1.90114	0.0705844	CD55, CCL3, EDN1, IL1B, F2R	166	114	12092	3.19488	1	0.507734	71.286
GOTERM_BP_FAT	GO:0032101~regulation of response to external stimulus	6	2.28137	0.0695164	ZFP36, SELP, SBNO2, ANXA1, F2R, CXCL10	166	161	12092	2.71466	1	0.507711	70.7183
GOTERM_BP_FAT	GO:0033273~response to vitamin	5	1.90114	0.0688052	TEK, IL1B, ANGPT1, TGFB2, CXCL10	166	113	12092	3.22316	1	0.507703	70.3344
GOTERM_BP_FAT	GO:0051259~protein oligomerization	7	2.6616	0.0690301	STOM, P2RX1, MAP3K1, ANGPT1, ATPIF1, BIRC3, SPAST	166	211	12092	2.4166	1	0.507023	70.4564
GOTERM_BP_FAT	GO:0034097~response to cytokine stimulus	5	1.90114	0.0670495	FOSL2, JUN, ANXA1, TIMP2, TGFB2	166	112	12092	3.25194	1	0.500256	69.3665
GOTERM_BP_FAT	GO:0050863~regulation of T cell activation	5	1.90114	0.0670495	PRKCQ, HLX, IL1B, IL7R, SASH3	166	112	12092	3.25194	1	0.500256	69.3665
GOTERM_BP_FAT	GO:0032649~regulation of interferon-gamma production	3	1.14068	0.066505	KLRE1, BCL3, SASH3	166	31	12092	7.04936	1	0.499198	69.0603
GOTERM_BP_FAT	GO:0034311~diol metabolic process	3	1.14068	0.066505	MTPN, HDC, TGFB2	166	31	12092	7.04936	1	0.499198	69.0603
GOTERM_BP_FAT	GO:0006584~catecholamine metabolic process	3	1.14068	0.066505	MTPN, HDC, TGFB2	166	31	12092	7.04936	1	0.499198	69.0603
GOTERM_BP_FAT	GO:0009712~catechol metabolic process	3	1.14068	0.066505	MTPN, HDC, TGFB2	166	31	12092	7.04936	1	0.499198	69.0603
GOTERM_BP_FAT	GO:0048511~rhythmic process	6	2.28137	0.0652323	FOSL2, JUN, PGLYRP1, ANXA1, ANGPT1, TGFB2	166	158	12092	2.7662	1	0.494162	68.3333
GOTERM_BP_FAT	GO:0043410~positive regulation of MAPKKK cascade	4	1.52091	0.0634593	IL1B, TIMP2, TGFB2, F2R	166	67	12092	4.34886	1	0.486247	67.2937
GOTERM_BP_FAT	GO:0032970~regulation of actin filament-based process	4	1.52091	0.0634593	PRKCQ, MAP3K1, EDN1, SDC4	166	67	12092	4.34886	1	0.486247	67.2937
GOTERM_BP_FAT	GO:0007584~response to nutrient	7	2.6616	0.0628394	TEK, IL1B, ANGPT1, C2, DDIT3, TGFB2, CXCL10	166	206	12092	2.47526	1	0.484652	66.9227
PANTHER_BP_ALL	BP00150:MHCI-mediated immunity	4	1.52091	0.0282235	RT1-CE12, RT1-CE5, RT1-S3, RT1-EC2	189	47	13370	6.02049	0.980762	0.482361	28.6053
GOTERM_BP_FAT	GO:0030217~T cell differentiation	4	1.52091	0.0612072	EGR1, BCL3, SOX4, IL7R	166	66	12092	4.41475	1	0.477277	65.9268
GOTERM_BP_FAT	GO:0006937~regulation of muscle contraction	4	1.52091	0.0612072	P2RX1, EDN1, SDC4, F2R	166	66	12092	4.41475	1	0.477277	65.9268
GOTERM_BP_FAT	GO:0051924~regulation of calcium ion transport	4	1.52091	0.0612072	P2RX1, STIM1, TGFB2, F2R	166	66	12092	4.41475	1	0.477277	65.9268
GOTERM_BP_FAT	GO:0009636~response to toxin	4	1.52091	0.0612072	FOSL2, MT1A, MT2A, SLC18A2	166	66	12092	4.41475	1	0.477277	65.9268
GOTERM_BP_FAT	GO:0051101~regulation of DNA binding	5	1.90114	0.0586297	ICAM1, IL1B, NFKBIA, BCL3, DDIT3	166	107	12092	3.4039	1	0.469835	64.2965
GOTERM_BP_FAT	GO:0051260~protein homooligomerization	5	1.90114	0.0586297	STOM, P2RX1, ANGPT1, ATPIF1, SPAST	166	107	12092	3.4039	1	0.469835	64.2965
GOTERM_BP_FAT	GO:0070482~response to oxygen levels	7	2.6616	0.0595692	PRKCQ, FOSL2, EDN1, TEK, SOX4, ANGPT1, TGFB2	166	203	12092	2.51184	1	0.469695	64.8991
GOTERM_BP_FAT	GO:0032268~regulation of cellular protein metabolic process	11	4.18251	0.0588092	MAPK1, TIA1, JUN, MAP3K1, EDN1, SERPINB10, IL1B, NFKBIA, BCL3, TIMP2, PPP1R15A	166	416	12092	1.92615	1	0.469	64.4124
GOTERM_BP_FAT	GO:0000272~polysaccharide catabolic process	3	1.14068	0.0590923	LYVE1, RASAL3, PGLYRP1	166	29	12092	7.53552	1	0.468782	64.5945
GOTERM_BP_FAT	GO:0032956~regulation of actin cytoskeleton organization	4	1.52091	0.0568187	PRKCQ, MAP3K1, EDN1, SDC4	166	64	12092	4.55271	1	0.46281	63.1075
GOTERM_BP_FAT	GO:0002696~positive regulation of leukocyte activation	5	1.90114	0.057018	PRKCQ, HLX, IL1B, IL7R, SASH3	166	106	12092	3.43601	1	0.462112	63.2401
GOTERM_BP_FAT	GO:0043506~regulation of JUN kinase activity	3	1.14068	0.0555016	MAP3K1, EDN1, IL1B	166	28	12092	7.80465	1	0.456684	62.2193
GOTERM_BP_FAT	GO:0045766~positive regulation of angiogenesis	3	1.14068	0.0555016	TEK, IL1B, ERAP1	166	28	12092	7.80465	1	0.456684	62.2193
GOTERM_BP_FAT	GO:0048585~negative regulation of response to stimulus	5	1.90114	0.0538676	ZFP36, ANXA1, IL1B, IL7R, TGFB2	166	104	12092	3.50209	1	0.448447	61.0896
PANTHER_BP_ALL	BP00298:Glycogen metabolism	4	1.52091	0.0210214	PHKA2, PPP1R3D, PPP1R3B, GSK3B	189	42	13370	6.73721	0.946703	0.44366	22.1233
GOTERM_BP_FAT	GO:0007346~regulation of mitotic cell cycle	5	1.90114	0.052329	PRKCQ, EDN1, IL1B, ASNS, TIMP2	166	103	12092	3.53609	1	0.442511	59.9967
GOTERM_BP_FAT	GO:0043583~ear development	5	1.90114	0.052329	RDH10, EDN1, NR4A3, JAG1, TGFB2	166	103	12092	3.53609	1	0.442511	59.9967
GOTERM_BP_FAT	GO:0045444~fat cell differentiation	4	1.52091	0.052587	STEAP4, ITGA6, LRG1, GSK3B	166	62	12092	4.69957	1	0.442258	60.182
GOTERM_BP_FAT	GO:0007160~cell-matrix adhesion	4	1.52091	0.0505309	ITGA6, CTGF, TEK, ACTN1	166	61	12092	4.77661	1	0.436603	58.683
GOTERM_BP_FAT	GO:0042035~regulation of cytokine biosynthetic process	4	1.52091	0.0505309	PRKCQ, TIA1, IL1B, BCL3	166	61	12092	4.77661	1	0.436603	58.683
GOTERM_BP_FAT	GO:0007204~elevation of cytosolic calcium ion concentration	5	1.90114	0.0508149	CD55, CCL3, EDN1, IL1B, F2R	166	102	12092	3.57075	1	0.436544	58.8932
GOTERM_BP_FAT	GO:0010608~posttranscriptional regulation of gene expression	6	2.28137	0.0508401	ZFP36, MAPK1, TIA1, BCL3, SOX4, PPP1R15A	166	147	12092	2.9732	1	0.434804	58.9118
GOTERM_BP_FAT	GO:0050878~regulation of body fluid levels	5	1.90114	0.0493253	RLN1, P2RX1, EDN1, F2R, RAB27A	166	101	12092	3.60611	1	0.430548	57.7795
GOTERM_BP_FAT	GO:0070302~regulation of stress-activated protein kinase signaling pathway	4	1.52091	0.048515	MAP3K1, EDN1, IL1B, TGFB2	166	60	12092	4.85622	1	0.427036	57.1619
GOTERM_BP_FAT	GO:0045765~regulation of angiogenesis	4	1.52091	0.048515	TEK, IL1B, ERAP1, CXCL10	166	60	12092	4.85622	1	0.427036	57.1619
GOTERM_BP_FAT	GO:0001666~response to hypoxia	7	2.6616	0.046483	PRKCQ, FOSL2, EDN1, TEK, SOX4, ANGPT1, TGFB2	166	191	12092	2.66965	1	0.418911	55.5754
GOTERM_BP_FAT	GO:0006350~transcription	16	6.08365	0.0469426	EGR1, FOSL2, CEBPD, GIOT1, PADI4, NR4A3, DDIT3, CDCA7, JUN, PCGF6, HLX, ZFP143, NFE2L2, BHLHE40, RUVBL1, CREBL2	166	684	12092	1.70394	1	0.418243	55.939
GOTERM_BP_FAT	GO:0042398~cellular amino acid derivative biosynthetic process	4	1.52091	0.0465398	GGT5, HDC, PADI4, TGFB2	166	59	12092	4.93853	1	0.417378	55.6204
GOTERM_BP_FAT	GO:0032663~regulation of interleukin-2 production	3	1.14068	0.0452258	PRKCQ, IL1B, SASH3	166	25	12092	8.7412	1	0.412032	54.5663
GOTERM_BP_FAT	GO:0007050~cell cycle arrest	4	1.52091	0.0446054	PMP22, GADD45A, DDIT3, TGFB2	166	58	12092	5.02368	1	0.409556	54.0604
GOTERM_BP_FAT	GO:0045787~positive regulation of cell cycle	4	1.52091	0.0446054	EDN1, IL1B, ASNS, TGFB2	166	58	12092	5.02368	1	0.409556	54.0604
GOTERM_BP_FAT	GO:0051251~positive regulation of lymphocyte activation	5	1.90114	0.0436131	PRKCQ, HLX, IL1B, IL7R, SASH3	166	97	12092	3.75481	1	0.404356	53.2402
GOTERM_BP_FAT	GO:0032386~regulation of intracellular transport	4	1.52091	0.0427123	PRKCQ, GSK3B, NFKBIA, BCL3	166	57	12092	5.11182	1	0.401658	52.4837
GOTERM_BP_FAT	GO:0051051~negative regulation of transport	6	2.28137	0.0427606	EDN1, ANXA1, IL1B, NFKBIA, NRG1, TGFB2	166	140	12092	3.12186	1	0.400077	52.5246
GOTERM_BP_FAT	GO:0051098~regulation of binding	6	2.28137	0.0416742	ICAM1, IL1B, NFKBIA, BCL3, NRG1, DDIT3	166	139	12092	3.14432	1	0.39591	51.5977
GOTERM_BP_FAT	GO:0043086~negative regulation of catalytic activity	8	3.04183	0.0414027	HERPUD1, GSK3B, GADD45G, IL1B, ATPIF1, GADD45B, GADD45A, TGFB2	166	234	12092	2.49037	1	0.395822	51.3634
GOTERM_BP_FAT	GO:0043085~positive regulation of catalytic activity	12	4.56274	0.040836	P2RX1, MAP3K1, EDN1, GADD45G, IL1B, NRG1, TIMP2, GADD45B, SDC4, CEACAM1, TGFB2, F2R	166	444	12092	1.96874	1	0.393499	50.8709
GOTERM_BP_FAT	GO:0010942~positive regulation of cell death	10	3.80228	0.0401899	JUN, GSK3B, MAP3K1, ANXA1, IL1B, BCL3, SOX4, DDIT3, TGFB2, RAB27A	166	335	12092	2.17443	1	0.392501	50.3038
GOTERM_BP_FAT	GO:0045113~regulation of integrin biosynthetic process	2	0.760456	0.0403834	S100A9, TGFB2	166	3	12092	48.5622	1	0.392013	50.4743
GOTERM_BP_FAT	GO:0010273~detoxification of copper ion	2	0.760456	0.0403834	MT1A, MT2A	166	3	12092	48.5622	1	0.392013	50.4743
GOTERM_BP_FAT	GO:0031667~response to nutrient levels	9	3.42205	0.0395244	JUN, TEK, IL1B, ANGPT1, ASNS, C2, DDIT3, TGFB2, CXCL10	166	282	12092	2.32479	1	0.389334	49.7131
GOTERM_BP_FAT	GO:0043068~positive regulation of programmed cell death	10	3.80228	0.0383073	JUN, GSK3B, MAP3K1, ANXA1, IL1B, BCL3, SOX4, DDIT3, TGFB2, RAB27A	166	332	12092	2.19408	1	0.381762	48.6158
GOTERM_BP_FAT	GO:0043065~positive regulation of apoptosis	10	3.80228	0.0370864	JUN, GSK3B, MAP3K1, ANXA1, IL1B, BCL3, SOX4, DDIT3, TGFB2, RAB27A	166	330	12092	2.20737	1	0.375939	47.4924
GOTERM_BP_FAT	GO:0006022~aminoglycan metabolic process	4	1.52091	0.037283	LYVE1, RASAL3, PGLYRP1, GLCE	166	54	12092	5.39581	1	0.375556	47.6748
GOTERM_BP_FAT	GO:0002685~regulation of leukocyte migration	3	1.14068	0.0357577	SELP, ICAM1, CXCL10	166	22	12092	9.93319	1	0.367055	46.2435
GOTERM_BP_FAT	GO:0043507~positive regulation of JUN kinase activity	3	1.14068	0.0357577	MAP3K1, EDN1, IL1B	166	22	12092	9.93319	1	0.367055	46.2435
GOTERM_BP_FAT	GO:0006026~aminoglycan catabolic process	3	1.14068	0.0357577	LYVE1, RASAL3, PGLYRP1	166	22	12092	9.93319	1	0.367055	46.2435
PANTHER_BP_ALL	BP00224:Cell proliferation and differentiation	22	8.36502	0.00646204	CCNT2, STAP1, CEBPD, EDN1, CXCL2, NFKBIA, JAG1, TGFB2, CXCL10, PRKCQ, CSNK2A1, FAM107B, RGD1310257, JUN, GSK3B, GADD45G, IL1B, BHLHE40, GADD45B, PMP22, NRG1, PPP1R15A	189	830	13370	1.87506	0.591252	0.360666	7.34618
GOTERM_BP_FAT	GO:0002526~acute inflammatory response	5	1.90114	0.0345667	P2RX1, CD69, IL1B, C2, CFD	166	90	12092	4.04685	1	0.359094	45.1003
GOTERM_BP_FAT	GO:0010604~positive regulation of macromolecule metabolic process	19	7.22433	0.0324009	ZFP36, EGR1, TESC, FOSL2, CEBPD, MAML1, NFKBIA, SOX4, NR4A3, DDIT3, TGFB2, MAPK1, PRKCQ, JUN, MAP3K1, IL1B, BCL3, NFE2L2, F2R	166	825	12092	1.6776	1	0.342551	42.9628
GOTERM_BP_FAT	GO:0032880~regulation of protein localization	6	2.28137	0.0317352	PRKCQ, GSK3B, ANXA1, NFKBIA, BCL3, TGFB2	166	129	12092	3.38806	1	0.34054	42.2901
GOTERM_BP_FAT	GO:0070727~cellular macromolecule localization	10	3.80228	0.0319232	MAPK1, NUP98, JUN, GSK3B, NFKBIA, BCL3, GOSR1, TGFB2, F2R, RAB27A	166	321	12092	2.26926	1	0.340288	42.4808
PANTHER_BP_ALL	BP00178:Stress response	9	3.42205	0.00896406	IER3, CSNK2A1, TNFAIP8, GADD45G, NFKBIA, NR4A3, GADD45B, DNAJA4, GADD45A	189	207	13370	3.07568	0.711373	0.339135	10.0554
GOTERM_BP_FAT	GO:0044057~regulation of system process	10	3.80228	0.0308478	EGR1, PRKCQ, P2RX1, GSK3B, EDN1, IL1B, BHLHE40, SDC4, TGFB2, F2R	166	319	12092	2.28349	1	0.33458	41.3818
GOTERM_BP_FAT	GO:0034613~cellular protein localization	10	3.80228	0.0308478	MAPK1, NUP98, JUN, GSK3B, NFKBIA, BCL3, GOSR1, TGFB2, F2R, RAB27A	166	319	12092	2.28349	1	0.33458	41.3818
PANTHER_BP_ALL	BP00155:Macrophage-mediated immunity	7	2.6616	0.0116312	S100A8, CXCL2, SFTPD, IL1B, FCGR3A, SDC4, CXCL10	189	134	13370	3.69541	0.801012	0.332107	12.8633
GOTERM_BP_FAT	GO:0042990~regulation of transcription factor import into nucleus	3	1.14068	0.029936	PRKCQ, NFKBIA, BCL3	166	20	12092	10.9265	1	0.328267	40.4346
GOTERM_BP_FAT	GO:0002691~regulation of cellular extravasation	2	0.760456	0.0271057	SELP, ICAM1	166	2	12092	72.8434	1	0.31314	37.4017
GOTERM_BP_FAT	GO:0007242~intracellular signaling cascade	21	7.98479	0.0268656	ZFP36, EDN1, NFKBIA, LOC302495, MAPK1, PRKCQ, RLN1, MT1A, CTGF, GSK3B, MAP3K1, MT2A, TEK, GADD45G, IL1B, BCL3, PIK3CA, GADD45B, NRG1, F2R, RAB27A	166	925	12092	1.65374	1	0.312718	37.1379
GOTERM_BP_FAT	GO:0033280~response to vitamin D	3	1.14068	0.0271822	IL1B, TGFB2, CXCL10	166	19	12092	11.5016	1	0.311989	37.4856
GOTERM_BP_FAT	GO:0001525~angiogenesis	6	2.28137	0.0265635	CTGF, JUN, EDN1, TEK, IL1B, ANGPT1	166	123	12092	3.55334	1	0.31168	36.8044
GOTERM_BP_FAT	GO:0055080~cation homeostasis	9	3.42205	0.0272592	CD55, CCL3, HERPUD1, MT1A, EDN1, MT2A, IL1B, SV2A, F2R	166	262	12092	2.50225	1	0.310858	37.5699
GOTERM_BP_FAT	GO:0046822~regulation of nucleocytoplasmic transport	4	1.52091	0.02757	PRKCQ, GSK3B, NFKBIA, BCL3	166	48	12092	6.07028	1	0.310116	37.9091
GOTERM_BP_FAT	GO:0006928~cell motion	12	4.56274	0.0272928	SELP, ICAM1, CCL3, ITGA6, CTGF, S100A9, CXCL2, IL1B, NRG1, TGFB2, CCL6, CXCL10	166	416	12092	2.10125	1	0.309328	37.6067
GOTERM_BP_FAT	GO:0055074~calcium ion homeostasis	7	2.6616	0.0275979	CD55, CCL3, HERPUD1, EDN1, IL1B, SV2A, F2R	166	168	12092	3.03514	1	0.308559	37.9394
GOTERM_BP_FAT	GO:0002687~positive regulation of leukocyte migration	3	1.14068	0.0245376	SELP, ICAM1, CXCL10	166	18	12092	12.1406	1	0.299012	34.5246
GOTERM_BP_FAT	GO:0006959~humoral immune response	4	1.52091	0.0246768	CD69, BCL3, C2, CFD	166	46	12092	6.33421	1	0.29853	34.6837
GOTERM_BP_FAT	GO:0030155~regulation of cell adhesion	6	2.28137	0.0241941	SELP, ICAM1, ITGA6, CD63, SDC4, TGFB2	166	120	12092	3.64217	1	0.297384	34.1304
GOTERM_BP_FAT	GO:0006874~cellular calcium ion homeostasis	7	2.6616	0.0248925	CD55, CCL3, HERPUD1, EDN1, IL1B, SV2A, F2R	166	164	12092	3.10917	1	0.296957	34.9295
GOTERM_BP_FAT	GO:0051348~negative regulation of transferase activity	5	1.90114	0.0247017	GSK3B, GADD45G, IL1B, GADD45B, GADD45A	166	81	12092	4.4965	1	0.296896	34.7121
GOTERM_BP_FAT	GO:0051254~positive regulation of RNA metabolic process	13	4.94297	0.0237108	EGR1, ZFP36, TESC, CEBPD, MAML1, SOX4, NFKBIA, NR4A3, JUN, MAP3K1, BCL3, NFE2L2, F2R	166	460	12092	2.05862	1	0.294262	33.5721
GOTERM_BP_FAT	GO:0030203~glycosaminoglycan metabolic process	4	1.52091	0.0232952	LYVE1, RASAL3, PGLYRP1, GLCE	166	45	12092	6.47497	1	0.291797	33.0884
GOTERM_BP_FAT	GO:0043408~regulation of MAPKKK cascade	6	2.28137	0.022693	MAP3K1, EDN1, IL1B, TIMP2, TGFB2, F2R	166	118	12092	3.7039	1	0.28921	32.3816
GOTERM_BP_FAT	GO:0009991~response to extracellular stimulus	10	3.80228	0.0227133	ITGA6, JUN, TEK, IL1B, ANGPT1, ASNS, C2, DDIT3, TGFB2, CXCL10	166	302	12092	2.41203	1	0.2875	32.4056
GOTERM_BP_FAT	GO:0045893~positive regulation of transcription, DNA-dependent	13	4.94297	0.0223362	EGR1, ZFP36, TESC, CEBPD, MAML1, SOX4, NFKBIA, NR4A3, JUN, MAP3K1, BCL3, NFE2L2, F2R	166	456	12092	2.07668	1	0.287275	31.9596
GOTERM_BP_FAT	GO:0002285~lymphocyte activation during immune response	3	1.14068	0.0220058	ICAM1, BCL3, RAB27A	166	17	12092	12.8547	1	0.285595	31.5666
GOTERM_BP_FAT	GO:0032231~regulation of actin filament bundle formation	3	1.14068	0.0220058	PRKCQ, MAP3K1, SDC4	166	17	12092	12.8547	1	0.285595	31.5666
GOTERM_BP_FAT	GO:0044093~positive regulation of molecular function	14	5.32319	0.0214688	ICAM1, EDN1, STIM1, SDC4, TIMP2, TGFB2, P2RX1, MAP3K1, GADD45G, IL1B, NRG1, GADD45B, CEACAM1, F2R	166	507	12092	2.01145	1	0.281578	30.9233
GOTERM_BP_FAT	GO:0002263~cell activation during immune response	4	1.52091	0.0206623	ICAM1, SBNO2, BCL3, RAB27A	166	43	12092	6.77613	1	0.274412	29.9463
GOTERM_BP_FAT	GO:0002366~leukocyte activation during immune response	4	1.52091	0.0206623	ICAM1, SBNO2, BCL3, RAB27A	166	43	12092	6.77613	1	0.274412	29.9463
GOTERM_BP_FAT	GO:0033157~regulation of intracellular protein transport	4	1.52091	0.0206623	PRKCQ, GSK3B, NFKBIA, BCL3	166	43	12092	6.77613	1	0.274412	29.9463
GOTERM_BP_FAT	GO:0033673~negative regulation of kinase activity	5	1.90114	0.0200625	GSK3B, GADD45G, IL1B, GADD45B, GADD45A	166	76	12092	4.79233	1	0.269453	29.2114
GOTERM_BP_FAT	GO:0010638~positive regulation of organelle organization	5	1.90114	0.0200625	PRKCQ, MAP3K1, EDN1, IL1B, SDC4	166	76	12092	4.79233	1	0.269453	29.2114
GOTERM_BP_FAT	GO:0045935~positive regulation of nucleobase, nucleoside, nucleotide and nucleic acid metabolic process	16	6.08365	0.0191325	ZFP36, EGR1, TESC, FOSL2, CEBPD, MAML1, NFKBIA, SOX4, NR4A3, DDIT3, MAPK1, JUN, MAP3K1, BCL3, NFE2L2, F2R	166	608	12092	1.91693	1	0.260501	28.0574
GOTERM_BP_FAT	GO:0010243~response to organic nitrogen	6	2.28137	0.0185571	GGT5, SLC18A2, IL1B, ASNS, DDIT3, TGFB2	166	112	12092	3.90232	1	0.255542	27.3345
GOTERM_BP_FAT	GO:0007219~Notch signaling pathway	4	1.52091	0.0182029	MAML1, JAG1, NRG1, CFD	166	41	12092	7.10667	1	0.253148	26.8862
GOTERM_BP_FAT	GO:0006469~negative regulation of protein kinase activity	5	1.90114	0.0167709	GSK3B, GADD45G, IL1B, GADD45B, GADD45A	166	72	12092	5.05857	1	0.252577	25.0469
GOTERM_BP_FAT	GO:0048878~chemical homeostasis	14	5.32319	0.0172209	HERPUD1, CCL3, EDN1, CD55, P2RX1, MT1A, JUN, MT2A, SFTPD, IL1B, SV2A, PMP22, NRG1, F2R	166	492	12092	2.07278	1	0.252428	25.6296
GOTERM_BP_FAT	GO:0044092~negative regulation of molecular function	10	3.80228	0.017988	HERPUD1, GSK3B, GADD45G, IL1B, NFKBIA, ATPIF1, GADD45B, GADD45A, DDIT3, TGFB2	166	290	12092	2.51184	1	0.252408	26.613
GOTERM_BP_FAT	GO:0006886~intracellular protein transport	10	3.80228	0.0165859	MAPK1, NUP98, JUN, GSK3B, NFKBIA, BCL3, GOSR1, TGFB2, F2R, RAB27A	166	286	12092	2.54697	1	0.252168	24.8062
GOTERM_BP_FAT	GO:0051495~positive regulation of cytoskeleton organization	4	1.52091	0.0170381	PRKCQ, MAP3K1, EDN1, SDC4	166	40	12092	7.28434	1	0.252055	25.3935
GOTERM_BP_FAT	GO:0007568~aging	7	2.6616	0.0168463	PRKCQ, FOSL2, JUN, IL1B, TIMP2, DDIT3, TGFB2	166	150	12092	3.39936	1	0.251558	25.1448
GOTERM_BP_FAT	GO:0032729~positive regulation of interferon-gamma production	3	1.14068	0.0172947	KLRE1, BCL3, SASH3	166	15	12092	14.5687	1	0.251417	25.7247
GOTERM_BP_FAT	GO:0033554~cellular response to stress	13	4.94297	0.0163347	HERPUD1, ANXA1, ASNS, DDIT3, CXCL10, MAPK1, JUN, MAP3K1, GSK3B, BCL3, NFE2L2, GADD45A, PPP1R15A	166	436	12092	2.17194	1	0.250868	24.4781
GOTERM_BP_FAT	GO:0050867~positive regulation of cell activation	6	2.28137	0.0172979	PRKCQ, SELP, HLX, IL1B, IL7R, SASH3	166	110	12092	3.97327	1	0.249535	25.7288
GOTERM_BP_FAT	GO:0050870~positive regulation of T cell activation	5	1.90114	0.0175594	PRKCQ, HLX, IL1B, IL7R, SASH3	166	73	12092	4.98927	1	0.249018	26.0651
GOTERM_BP_FAT	GO:0043627~response to estrogen stimulus	7	2.6616	0.0158663	MAPK1, FOSL2, TEK, ANXA1, IL1B, ANGPT1, TGFB2	166	148	12092	3.44529	1	0.248651	23.8628
GOTERM_BP_FAT	GO:0008284~positive regulation of cell proliferation	12	4.56274	0.0173482	PRKCQ, MAPK1, FOSL2, JUN, HLX, EDN1, IL1B, SOX4, SASH3, TGFB2, F2R, CXCL10	166	388	12092	2.25289	1	0.248271	25.7936
GOTERM_BP_FAT	GO:0048002~antigen processing and presentation of peptide antigen	4	1.52091	0.0159166	RT1-CE12, RT1-CE5, RT1-S3, RT1-EC2	166	39	12092	7.47112	1	0.247283	23.929
GOTERM_BP_FAT	GO:0006027~glycosaminoglycan catabolic process	3	1.14068	0.0151229	LYVE1, RASAL3, PGLYRP1	166	14	12092	15.6093	1	0.240452	22.8764
GOTERM_BP_FAT	GO:0070201~regulation of establishment of protein localization	6	2.28137	0.0149525	PRKCQ, GSK3B, ANXA1, NFKBIA, BCL3, TGFB2	166	106	12092	4.12321	1	0.240105	22.6486
GOTERM_BP_FAT	GO:0030003~cellular cation homeostasis	9	3.42205	0.0145949	CD55, CCL3, HERPUD1, MT1A, EDN1, MT2A, IL1B, SV2A, F2R	166	233	12092	2.81369	1	0.23915	22.1685
GOTERM_BP_FAT	GO:0048870~cell motility	11	4.18251	0.0142241	SELP, ICAM1, CCL3, ITGA6, CTGF, S100A9, CXCL2, IL1B, NRG1, TGFB2, CCL6	166	327	12092	2.45039	1	0.237962	21.6677
GOTERM_BP_FAT	GO:0051674~localization of cell	11	4.18251	0.0142241	SELP, ICAM1, CCL3, ITGA6, CTGF, S100A9, CXCL2, IL1B, NRG1, TGFB2, CCL6	166	327	12092	2.45039	1	0.237962	21.6677
GOTERM_BP_FAT	GO:0051130~positive regulation of cellular component organization	8	3.04183	0.0146315	PRKCQ, GSK3B, MAP3K1, EDN1, IL1B, CD63, SDC4, TGFB2	166	188	12092	3.09972	1	0.237609	22.2177
GOTERM_BP_FAT	GO:0051050~positive regulation of transport	9	3.42205	0.0142542	PRKCQ, P2RX1, GSK3B, EDN1, NFKBIA, STIM1, CD63, TGFB2, F2R	166	232	12092	2.82582	1	0.236306	21.7085
GOTERM_BP_FAT	GO:0048514~blood vessel morphogenesis	8	3.04183	0.0138337	SELP, CTGF, JUN, EDN1, TEK, IL1B, ANGPT1, TGFB2	166	186	12092	3.13305	1	0.234306	21.1372
GOTERM_BP_FAT	GO:0009266~response to temperature stimulus	6	2.28137	0.0133406	PRKCQ, FOSL2, IL1B, GK, TGFB2, CXCL10	166	103	12092	4.2433	1	0.23326	20.4624
GOTERM_BP_FAT	GO:0000165~MAPKKK cascade	7	2.6616	0.0135913	MAPK1, MAP3K1, GADD45G, IL1B, NRG1, GADD45B, F2R	166	143	12092	3.56576	1	0.232791	20.8062
GOTERM_BP_FAT	GO:0055065~metal ion homeostasis	8	3.04183	0.0134393	CD55, CCL3, HERPUD1, MT1A, EDN1, IL1B, SV2A, F2R	166	185	12092	3.14998	1	0.232617	20.5979
GOTERM_BP_FAT	GO:0019229~regulation of vasoconstriction	4	1.52091	0.0128092	PRKCQ, P2RX1, EDN1, F2R	166	36	12092	8.09371	1	0.229335	19.729
GOTERM_BP_FAT	GO:0006986~response to unfolded protein	4	1.52091	0.0128092	HERPUD1, NFE2L2, PPP1R15A, DDIT3	166	36	12092	8.09371	1	0.229335	19.729
GOTERM_BP_FAT	GO:0040017~positive regulation of locomotion	6	2.28137	0.0128306	SELP, MAPK1, ICAM1, TGFB2, F2R, CXCL10	166	102	12092	4.2849	1	0.227508	19.7586
GOTERM_BP_FAT	GO:0051223~regulation of protein transport	6	2.28137	0.0123339	PRKCQ, GSK3B, ANXA1, NFKBIA, BCL3, TGFB2	166	101	12092	4.32733	1	0.223944	19.0676
GOTERM_BP_FAT	GO:0051272~positive regulation of cell motion	6	2.28137	0.0118505	SELP, MAPK1, ICAM1, TGFB2, F2R, CXCL10	166	100	12092	4.3706	1	0.220425	18.3897
GOTERM_BP_FAT	GO:0045639~positive regulation of myeloid cell differentiation	4	1.52091	0.0118585	TESC, CCL3, JUN, JAG1	166	35	12092	8.32496	1	0.218397	18.401
GOTERM_BP_FAT	GO:0032147~activation of protein kinase activity	6	2.28137	0.0113801	MAP3K1, EDN1, GADD45G, GADD45B, TGFB2, F2R	166	99	12092	4.41475	1	0.216952	17.7249
GOTERM_BP_FAT	GO:0019220~regulation of phosphate metabolic process	13	4.94297	0.0114407	EDN1, SDC4, TGFB2, JUN, MAP3K1, GSK3B, GADD45G, IL1B, GADD45B, NRG1, GADD45A, CEACAM1, F2R	166	415	12092	2.28184	1	0.21579	17.8109
GOTERM_BP_FAT	GO:0051174~regulation of phosphorus metabolic process	13	4.94297	0.0114407	EDN1, SDC4, TGFB2, JUN, MAP3K1, GSK3B, GADD45G, IL1B, GADD45B, NRG1, GADD45A, CEACAM1, F2R	166	415	12092	2.28184	1	0.21579	17.8109
GOTERM_BP_FAT	GO:0002286~T cell activation during immune response	3	1.14068	0.0111658	ICAM1, BCL3, RAB27A	166	12	12092	18.2108	1	0.21551	17.4204
GOTERM_BP_FAT	GO:0006875~cellular metal ion homeostasis	8	3.04183	0.0110065	CD55, CCL3, HERPUD1, MT1A, EDN1, IL1B, SV2A, F2R	166	178	12092	3.27386	1	0.214986	17.1933
GOTERM_BP_FAT	GO:0042060~wound healing	8	3.04183	0.00988065	PRKCQ, P2RX1, MTPN, MAP3K1, IL1B, TGFB2, F2R, RAB27A	166	174	12092	3.34912	1	0.201576	15.5717
GOTERM_BP_FAT	GO:0045449~regulation of transcription	34	12.9278	0.00998567	LOC681004, SBNO2, FOSL2, SOX4, NFKBIA, GIOT1, CBX1, CDCA7, HLX, MAP3K1, PCGF6, IL1B, BCL3, BHLHE40, NRG1, CREBL2, ZFP36, EGR1, ICAM1, TESC, CEBPD, MAML1, NR4A3, PADI4, MXD1, DDIT3, MAPK1, JUN, GSK3B, ZFP143, MGA, NFE2L2, RUVBL1, F2R	166	1608	12092	1.54022	1	0.201307	15.7242
GOTERM_BP_FAT	GO:0055066~di-, tri-valent inorganic cation homeostasis	9	3.42205	0.0100627	CD55, CCL3, HERPUD1, MT1A, EDN1, MT2A, IL1B, SV2A, F2R	166	218	12092	3.0073	1	0.200545	15.8359
GOTERM_BP_FAT	GO:0045785~positive regulation of cell adhesion	5	1.90114	0.00954163	SELP, ITGA6, CD63, SDC4, TGFB2	166	61	12092	5.97077	1	0.199716	15.0775
GOTERM_BP_FAT	GO:0051789~response to protein stimulus	6	2.28137	0.00962588	EGR1, HERPUD1, ART2B, NFE2L2, PPP1R15A, DDIT3	166	95	12092	4.60063	1	0.199077	15.2006
GOTERM_BP_FAT	GO:0042345~regulation of NF-kappaB import into nucleus	3	1.14068	0.00938842	PRKCQ, NFKBIA, BCL3	166	11	12092	19.8664	1	0.199059	14.8533
GOTERM_BP_FAT	GO:0018195~peptidyl-arginine modification	3	1.14068	0.00938842	PRMT3, ART2B, PADI4	166	11	12092	19.8664	1	0.199059	14.8533
GOTERM_BP_FAT	GO:0050801~ion homeostasis	13	4.94297	0.00903668	CD55, CCL3, HERPUD1, P2RX1, MT1A, JUN, EDN1, MT2A, IL1B, SV2A, NRG1, PMP22, F2R	166	402	12092	2.35563	1	0.194549	14.3365
GOTERM_BP_FAT	GO:0030335~positive regulation of cell migration	6	2.28137	0.00843933	SELP, MAPK1, ICAM1, TGFB2, F2R, CXCL10	166	92	12092	4.75065	1	0.194124	13.452
GOTERM_BP_FAT	GO:0045321~leukocyte activation	9	3.42205	0.00886015	EGR1, ICAM1, SBNO2, KLRE1, BCL3, SOX4, FCGR3A, IL7R, RAB27A	166	213	12092	3.07789	1	0.193348	14.076
GOTERM_BP_FAT	GO:0002237~response to molecule of bacterial origin	7	2.6616	0.00814544	SELP, MAPK1, JUN, IL1B, NFKBIA, F2R, CXCL10	166	128	12092	3.98362	1	0.19277	13.0137
GOTERM_BP_FAT	GO:0009409~response to cold	4	1.52091	0.00847359	FOSL2, GK, TGFB2, CXCL10	166	31	12092	9.39914	1	0.192472	13.5029
GOTERM_BP_FAT	GO:0042325~regulation of phosphorylation	13	4.94297	0.00854267	EDN1, SDC4, TGFB2, JUN, MAP3K1, GSK3B, GADD45G, IL1B, GADD45B, NRG1, GADD45A, CEACAM1, F2R	166	399	12092	2.37334	1	0.191564	13.6056
GOTERM_BP_FAT	GO:0046649~lymphocyte activation	8	3.04183	0.00819664	EGR1, ICAM1, KLRE1, BCL3, SOX4, FCGR3A, IL7R, RAB27A	166	168	12092	3.46873	1	0.191444	13.0902
GOTERM_BP_FAT	GO:0042592~homeostatic process	19	7.22433	0.00863544	CCL3, HERPUD1, EDN1, IL7R, DDIT3, TGFB2, GSR, CD55, P2RX1, MT1A, JUN, MT2A, SFTPD, IL1B, SV2A, NRG1, PMP22, SASH3, F2R	166	714	12092	1.93841	1	0.191152	13.7433
GOTERM_BP_FAT	GO:0045597~positive regulation of cell differentiation	10	3.80228	0.00769772	TESC, CCL3, JUN, HLX, JAG1, NRG1, TIMP2, IL7R, SASH3, TGFB2	166	252	12092	2.89061	0.999999	0.190433	12.3419
GOTERM_BP_FAT	GO:0010628~positive regulation of gene expression	16	6.08365	0.00785827	ZFP36, EGR1, TESC, FOSL2, CEBPD, MAML1, NFKBIA, SOX4, NR4A3, DDIT3, MAPK1, JUN, MAP3K1, BCL3, NFE2L2, F2R	166	547	12092	2.1307	1	0.189025	12.5834
GOTERM_BP_FAT	GO:0030005~cellular di-, tri-valent inorganic cation homeostasis	9	3.42205	0.00749213	CD55, CCL3, HERPUD1, MT1A, EDN1, MT2A, IL1B, SV2A, F2R	166	207	12092	3.1671	0.999999	0.18833	12.0318
GOTERM_BP_FAT	GO:0002253~activation of immune response	6	2.28137	0.00770718	MAPK1, CD69, KLRE1, NFKBIA, C2, CFD	166	90	12092	4.85622	0.999999	0.188159	12.3561
GOTERM_BP_FAT	GO:0051726~regulation of cell cycle	10	3.80228	0.00678639	PRKCQ, JUN, EDN1, GADD45G, IL1B, ASNS, TIMP2, GADD45B, GADD45A, TGFB2	166	247	12092	2.94912	0.999997	0.174529	10.9594
GOTERM_BP_FAT	GO:0045941~positive regulation of transcription	16	6.08365	0.0063518	ZFP36, EGR1, TESC, FOSL2, CEBPD, MAML1, NFKBIA, SOX4, NR4A3, DDIT3, MAPK1, JUN, MAP3K1, BCL3, NFE2L2, F2R	166	534	12092	2.18257	0.999993	0.1666	10.293
GOTERM_BP_FAT	GO:0002252~immune effector process	7	2.6616	0.00623705	ICAM1, CD69, BCL3, C2, CFD, IL7R, RAB27A	166	121	12092	4.21408	0.999991	0.166177	10.1162
GOTERM_BP_FAT	GO:0010941~regulation of cell death	19	7.22433	0.0060578	HERPUD1, PIM1, ANXA1, NFKBIA, SOX4, ASNS, BIRC3, DDIT3, TGFB2, P2RX1, JUN, GSK3B, MAP3K1, IL1B, BCL3, PIK3CA, DNAJC5, RAB27A, F2R	166	689	12092	2.00874	0.999988	0.164142	9.83942
GOTERM_BP_FAT	GO:0042981~regulation of apoptosis	19	7.22433	0.00506661	HERPUD1, PIM1, ANXA1, NFKBIA, SOX4, ASNS, BIRC3, DDIT3, TGFB2, P2RX1, JUN, GSK3B, MAP3K1, IL1B, BCL3, PIK3CA, DNAJC5, RAB27A, F2R	166	677	12092	2.04435	0.999921	0.160431	8.29443
GOTERM_BP_FAT	GO:0000186~activation of MAPKK activity	4	1.52091	0.00515107	MAP3K1, GADD45G, GADD45B, F2R	166	26	12092	11.2067	0.999932	0.16017	8.42705
GOTERM_BP_FAT	GO:0043067~regulation of programmed cell death	19	7.22433	0.00579624	HERPUD1, PIM1, ANXA1, NFKBIA, SOX4, ASNS, BIRC3, DDIT3, TGFB2, P2RX1, JUN, GSK3B, MAP3K1, IL1B, BCL3, PIK3CA, DNAJC5, RAB27A, F2R	166	686	12092	2.01753	0.99998	0.159955	9.43412
GOTERM_BP_FAT	GO:0001944~vasculature development	10	3.80228	0.00521435	SELP, MAPK1, CTGF, JUN, EDN1, TEK, IL1B, ANGPT1, PPAP2B, TGFB2	166	237	12092	3.07356	0.99994	0.159326	8.52629
GOTERM_BP_FAT	GO:0051173~positive regulation of nitrogen compound metabolic process	18	6.84411	0.0052181	ZFP36, EGR1, ICAM1, TESC, FOSL2, CEBPD, MAML1, NFKBIA, SOX4, NR4A3, DDIT3, MAPK1, JUN, MAP3K1, IL1B, BCL3, NFE2L2, F2R	166	626	12092	2.09454	0.99994	0.156866	8.53217
GOTERM_BP_FAT	GO:0032496~response to lipopolysaccharide	7	2.6616	0.00530561	SELP, MAPK1, JUN, IL1B, NFKBIA, F2R, CXCL10	166	117	12092	4.35815	0.999949	0.156763	8.66924
GOTERM_BP_FAT	GO:0006873~cellular ion homeostasis	13	4.94297	0.00477954	CD55, CCL3, HERPUD1, P2RX1, MT1A, JUN, EDN1, MT2A, IL1B, SV2A, NRG1, PMP22, F2R	166	370	12092	2.55936	0.999864	0.154685	7.84233
GOTERM_BP_FAT	GO:0019882~antigen processing and presentation	6	2.28137	0.00549291	ICAM1, RT1-CE12, RT1-CE5, ERAP1, RT1-S3, RT1-EC2	166	83	12092	5.26579	0.999964	0.154528	8.96194
GOTERM_BP_FAT	GO:0055082~cellular chemical homeostasis	13	4.94297	0.00530966	CD55, CCL3, HERPUD1, P2RX1, MT1A, JUN, EDN1, MT2A, IL1B, SV2A, NRG1, PMP22, F2R	166	375	12092	2.52524	0.99995	0.154431	8.67557
GOTERM_BP_FAT	GO:0001817~regulation of cytokine production	8	3.04183	0.0053403	PRKCQ, TIA1, KLRE1, IL1B, BCL3, SASH3, TGFB2, F2R	166	155	12092	3.75966	0.999952	0.152872	8.72351
GOTERM_BP_FAT	GO:0048584~positive regulation of response to stimulus	10	3.80228	0.00454297	MAPK1, CD69, KLRE1, IL1B, NFKBIA, C2, CFD, SASH3, TGFB2, CXCL10	166	232	12092	3.1398	0.999789	0.150223	7.4682
GOTERM_BP_FAT	GO:0040012~regulation of locomotion	9	3.42205	0.0042538	SELP, MAPK1, ICAM1, MAP3K1, TEK, CD63, TGFB2, F2R, CXCL10	166	188	12092	3.48718	0.999638	0.149328	7.00893
GOTERM_BP_FAT	GO:0042110~T cell activation	7	2.6616	0.00428996	EGR1, ICAM1, BCL3, SOX4, FCGR3A, IL7R, RAB27A	166	112	12092	4.55271	0.999662	0.147723	7.06647
GOTERM_BP_FAT	GO:0001568~blood vessel development	10	3.80228	0.00429417	SELP, MAPK1, CTGF, JUN, EDN1, TEK, IL1B, ANGPT1, PPAP2B, TGFB2	166	230	12092	3.1671	0.999665	0.145179	7.07317
GOTERM_BP_FAT	GO:0002474~antigen processing and presentation of peptide antigen via MHC class I	4	1.52091	0.00361517	RT1-CE12, RT1-CE5, RT1-S3, RT1-EC2	166	23	12092	12.6684	0.998809	0.133463	5.98703
GOTERM_BP_FAT	GO:0030593~neutrophil chemotaxis	4	1.52091	0.00361517	CCL3, CXCL2, IL1B, TGFB2	166	23	12092	12.6684	0.998809	0.133463	5.98703
GOTERM_BP_FAT	GO:0019725~cellular homeostasis	15	5.70342	0.00363873	CCL3, HERPUD1, EDN1, DDIT3, GSR, CD55, P2RX1, MT1A, JUN, MT2A, IL1B, SV2A, NRG1, PMP22, F2R	166	453	12092	2.41203	0.99886	0.131669	6.02491
GOTERM_BP_FAT	GO:0033365~protein localization in organelle	7	2.6616	0.0032698	MAPK1, NUP98, JUN, NFKBIA, BCL3, TGFB2, F2R	166	106	12092	4.81041	0.997731	0.123974	5.42999
GOTERM_BP_FAT	GO:0050778~positive regulation of immune response	8	3.04183	0.00317915	MAPK1, CD69, KLRE1, NFKBIA, C2, CFD, SASH3, TGFB2	166	141	12092	4.13296	0.997313	0.123259	5.28325
GOTERM_BP_FAT	GO:0006984~ER-nuclear signaling pathway	5	1.90114	0.00100465	HERPUD1, GSK3B, NFE2L2, PPP1R15A, DDIT3	166	33	12092	11.0369	0.845657	0.117125	1.69883
GOTERM_BP_FAT	GO:0016477~cell migration	11	4.18251	0.00291994	SELP, ICAM1, CCL3, ITGA6, CTGF, S100A9, CXCL2, IL1B, NRG1, TGFB2, CCL6	166	259	12092	3.09373	0.995644	0.116221	4.86254
GOTERM_BP_FAT	GO:0034620~cellular response to unfolded protein	4	1.52091	0.00276971	HERPUD1, NFE2L2, PPP1R15A, DDIT3	166	21	12092	13.8749	0.994235	0.112998	4.61788
GOTERM_BP_FAT	GO:0030968~endoplasmic reticulum unfolded protein response	4	1.52091	0.00276971	HERPUD1, NFE2L2, PPP1R15A, DDIT3	166	21	12092	13.8749	0.994235	0.112998	4.61788
GOTERM_BP_FAT	GO:0006605~protein targeting	9	3.42205	0.00108174	MAPK1, NUP98, JUN, GSK3B, NFKBIA, BCL3, TGFB2, F2R, RAB27A	166	151	12092	4.34166	0.866285	0.11162	1.82806
GOTERM_BP_FAT	GO:0051270~regulation of cell motion	10	3.80228	0.00101537	SELP, MAPK1, ICAM1, MAP3K1, TEK, ACTN1, CD63, TGFB2, F2R, CXCL10	166	186	12092	3.91631	0.848705	0.111333	1.71681
GOTERM_BP_FAT	GO:0051338~regulation of transferase activity	12	4.56274	0.0026553	GSK3B, MAP3K1, EDN1, GADD45G, IL1B, NRG1, GADD45B, SDC4, GADD45A, CEACAM1, TGFB2, F2R	166	299	12092	2.92348	0.992865	0.111024	4.43119
GOTERM_BP_FAT	GO:0007626~locomotory behavior	10	3.80228	0.00220012	CCL3, S100A8, S100A9, CXCL2, SLC18A2, IL1B, NRG1, TGFB2, CCL6, CXCL10	166	208	12092	3.50209	0.983336	0.110403	3.68494
GOTERM_BP_FAT	GO:0051347~positive regulation of transferase activity	10	3.80228	0.00220012	MAP3K1, EDN1, GADD45G, IL1B, NRG1, GADD45B, SDC4, CEACAM1, TGFB2, F2R	166	208	12092	3.50209	0.983336	0.110403	3.68494
GOTERM_BP_FAT	GO:0009891~positive regulation of biosynthetic process	21	7.98479	0.00087316	ZFP36, EGR1, ICAM1, TESC, FOSL2, CEBPD, MAML1, ANXA1, NFKBIA, SOX4, NR4A3, DDIT3, TGFB2, MAPK1, PRKCQ, JUN, MAP3K1, IL1B, BCL3, NFE2L2, F2R	166	675	12092	2.26624	0.802874	0.109519	1.47804
GOTERM_BP_FAT	GO:0030595~leukocyte chemotaxis	5	1.90114	0.0015543	CCL3, S100A9, CXCL2, IL1B, TGFB2	166	37	12092	9.8437	0.944518	0.109229	2.61674
GOTERM_BP_FAT	GO:0010557~positive regulation of macromolecule biosynthetic process	19	7.22433	0.00229469	ZFP36, EGR1, TESC, FOSL2, CEBPD, MAML1, NFKBIA, SOX4, NR4A3, DDIT3, TGFB2, MAPK1, PRKCQ, JUN, MAP3K1, IL1B, BCL3, NFE2L2, F2R	166	628	12092	2.20386	0.986028	0.109013	3.84043
GOTERM_BP_FAT	GO:0017038~protein import	7	2.6616	0.00159737	MAPK1, NUP98, JUN, NFKBIA, BCL3, TGFB2, F2R	166	92	12092	5.54243	0.948793	0.108012	2.68832
GOTERM_BP_FAT	GO:0005976~polysaccharide metabolic process	7	2.6616	0.00220547	PHKA2, LYVE1, PPP1R3B, GSK3B, RASAL3, PGLYRP1, GLCE	166	98	12092	5.2031	0.983502	0.107754	3.69374
GOTERM_BP_FAT	GO:0009617~response to bacterium	10	3.80228	0.00250225	SELP, MAPK1, JUN, PGLYRP1, IL1B, ERAP1, NFKBIA, BCL3, F2R, CXCL10	166	212	12092	3.43601	0.99051	0.107383	4.18088
GOTERM_BP_FAT	GO:0006913~nucleocytoplasmic transport	8	3.04183	0.00146452	MAPK1, NUP98, JUN, GSK3B, NFKBIA, BCL3, TGFB2, F2R	166	123	12092	4.73778	0.934424	0.107316	2.46737
GOTERM_BP_FAT	GO:0043069~negative regulation of programmed cell death	13	4.94297	0.00230539	PIM1, ANXA1, SOX4, NFKBIA, ASNS, BIRC3, TGFB2, GSK3B, BCL3, PIK3CA, IL1B, DNAJC5, F2R	166	338	12092	2.80167	0.986304	0.106771	3.85801
GOTERM_BP_FAT	GO:0007610~behavior	15	5.70342	0.00199763	EGR1, CCL3, FOSL2, S100A8, S100A9, CXCL2, PGLYRP1, NR4A3, TGFB2, CCL6, CXCL10, JUN, SLC18A2, IL1B, NRG1	166	424	12092	2.57701	0.975701	0.106533	3.35121
GOTERM_BP_FAT	GO:0042127~regulation of cell proliferation	21	7.98479	0.000725801	TESC, FOSL2, EDN1, ANXA1, NFKBIA, SOX4, JAG1, TIMP2, TGFB2, CXCL10, MAPK1, PRKCQ, CSNK2A1, JUN, HLX, TEK, IL1B, ATPIF1, PMP22, SASH3, F2R	166	665	12092	2.30032	0.740696	0.106384	1.23005
GOTERM_BP_FAT	GO:0033674~positive regulation of kinase activity	10	3.80228	0.00163014	MAP3K1, EDN1, GADD45G, IL1B, NRG1, GADD45B, SDC4, CEACAM1, TGFB2, F2R	166	199	12092	3.66047	0.951824	0.10625	2.74275
GOTERM_BP_FAT	GO:0010033~response to organic substance	26	9.88593	0.000784296	FOSL2, ART2B, NFKBIA, ASNS, TIMP2, TGFB2, CXCL10, TEK, IL1B, ANGPT1, EGR1, SELP, HERPUD1, ANXA1, NR4A3, DDIT3, MAPK1, GGT5, PRKCQ, P2RX1, JUN, SLC18A2, GK, NFE2L2, PPP1R15A, F2R	166	928	12092	2.04087	0.767434	0.106133	1.32856
GOTERM_BP_FAT	GO:0007243~protein kinase cascade	12	4.56274	0.00108509	ZFP36, MAPK1, MAP3K1, EDN1, GADD45G, IL1B, NFKBIA, PIK3CA, BCL3, NRG1, GADD45B, F2R	166	267	12092	3.27386	0.867117	0.106069	1.83368
GOTERM_BP_FAT	GO:0051169~nuclear transport	8	3.04183	0.00168281	MAPK1, NUP98, JUN, GSK3B, NFKBIA, BCL3, TGFB2, F2R	166	126	12092	4.62498	0.956325	0.105795	2.83019
GOTERM_BP_FAT	GO:0043066~negative regulation of apoptosis	13	4.94297	0.00203776	PIM1, ANXA1, SOX4, NFKBIA, ASNS, BIRC3, TGFB2, GSK3B, BCL3, PIK3CA, IL1B, DNAJC5, F2R	166	333	12092	2.84374	0.977451	0.105536	3.41743
GOTERM_BP_FAT	GO:0031328~positive regulation of cellular biosynthetic process	20	7.60456	0.00173683	ZFP36, EGR1, ICAM1, TESC, FOSL2, CEBPD, MAML1, ANXA1, NFKBIA, SOX4, NR4A3, DDIT3, MAPK1, PRKCQ, JUN, MAP3K1, IL1B, BCL3, NFE2L2, F2R	166	663	12092	2.19739	0.960505	0.105449	2.91977
GOTERM_BP_FAT	GO:0045637~regulation of myeloid cell differentiation	6	2.28137	0.00232155	ZFP36, TESC, CCL3, JUN, NFKBIA, JAG1	166	68	12092	6.42736	0.98671	0.104872	3.88455
GOTERM_BP_FAT	GO:0030334~regulation of cell migration	9	3.42205	0.00190152	SELP, MAPK1, ICAM1, MAP3K1, TEK, CD63, TGFB2, F2R, CXCL10	166	165	12092	3.97327	0.970937	0.104678	3.19243
GOTERM_BP_FAT	GO:0001775~cell activation	11	4.18251	0.00178095	EGR1, ICAM1, SBNO2, P2RX1, KLRE1, BCL3, SOX4, FCGR3A, IL7R, F2R, RAB27A	166	242	12092	3.31106	0.96362	0.104576	2.99289
GOTERM_BP_FAT	GO:0034976~response to endoplasmic reticulum stress	5	1.90114	0.00112661	HERPUD1, GSK3B, NFE2L2, PPP1R15A, DDIT3	166	34	12092	10.7123	0.876997	0.104427	1.9032
GOTERM_BP_FAT	GO:0060548~negative regulation of cell death	13	4.94297	0.00236222	PIM1, ANXA1, SOX4, NFKBIA, ASNS, BIRC3, TGFB2, GSK3B, BCL3, PIK3CA, IL1B, DNAJC5, F2R	166	339	12092	2.7934	0.98768	0.104089	3.95132
GOTERM_BP_FAT	GO:0043549~regulation of kinase activity	12	4.56274	0.00182729	GSK3B, MAP3K1, EDN1, GADD45G, IL1B, NRG1, GADD45B, SDC4, GADD45A, CEACAM1, TGFB2, F2R	166	285	12092	3.06709	0.966628	0.103878	3.06962
GOTERM_BP_FAT	GO:0006952~defense response	15	5.70342	0.00112888	SELP, CCL3, S100A8, CXCL2, PGLYRP1, CXCL10, GGT5, P2RX1, CD69, IL1B, BCL3, C2, CFD, RAB27A, F2R	166	399	12092	2.73847	0.877516	0.0996653	1.90701
GOTERM_BP_FAT	GO:0045860~positive regulation of protein kinase activity	10	3.80228	0.00121556	MAP3K1, EDN1, GADD45G, IL1B, NRG1, GADD45B, SDC4, CEACAM1, TGFB2, F2R	166	191	12092	3.81379	0.895763	0.0976718	2.052
GOTERM_BP_FAT	GO:0051094~positive regulation of developmental process	13	4.94297	0.00114409	CCL3, TESC, JAG1, IL7R, TIMP2, TGFB2, JUN, HLX, TEK, ERAP1, IL1B, NRG1, SASH3	166	311	12092	3.0449	0.880934	0.0963717	1.93246
GOTERM_BP_FAT	GO:0045859~regulation of protein kinase activity	12	4.56274	0.00122349	GSK3B, MAP3K1, EDN1, GADD45G, IL1B, NRG1, GADD45B, SDC4, GADD45A, CEACAM1, TGFB2, F2R	166	271	12092	3.22554	0.897292	0.0942128	2.06527
GOTERM_BP_FAT	GO:0034504~protein localization in nucleus	7	2.6616	0.000405725	MAPK1, NUP98, JUN, NFKBIA, BCL3, TGFB2, F2R	166	71	12092	7.18174	0.529705	0.0662825	0.689369
GOTERM_BP_FAT	GO:0006954~inflammatory response	12	4.56274	0.000188915	SELP, GGT5, CCL3, P2RX1, S100A8, CD69, CXCL2, IL1B, C2, CFD, F2R, CXCL10	166	217	12092	4.0282	0.296175	0.0568572	0.321544
GOTERM_BP_FAT	GO:0006606~protein import into nucleus	7	2.6616	0.000192647	MAPK1, NUP98, JUN, NFKBIA, BCL3, TGFB2, F2R	166	62	12092	8.22425	0.301042	0.0498794	0.327886
GOTERM_BP_FAT	GO:0042330~taxis	8	3.04183	0.000134854	CCL3, S100A8, S100A9, CXCL2, IL1B, TGFB2, CCL6, CXCL10	166	83	12092	7.02105	0.221752	0.0489057	0.229629
GOTERM_BP_FAT	GO:0006935~chemotaxis	8	3.04183	0.000134854	CCL3, S100A8, S100A9, CXCL2, IL1B, TGFB2, CCL6, CXCL10	166	83	12092	7.02105	0.221752	0.0489057	0.229629
GOTERM_BP_FAT	GO:0051170~nuclear import	7	2.6616	0.000250276	MAPK1, NUP98, JUN, NFKBIA, BCL3, TGFB2, F2R	166	65	12092	7.84467	0.372067	0.0454661	0.425776
GOTERM_BP_FAT	GO:0060326~cell chemotaxis	6	2.28137	0.000199108	CCL3, S100A9, CXCL2, IL1B, TGFB2, CCL6	166	40	12092	10.9265	0.309389	0.0452181	0.338866
GOTERM_BP_FAT	GO:0009611~response to wounding	17	6.46388	0.000223341	SELP, CCL3, S100A8, CXCL2, TGFB2, CXCL10, GGT5, PRKCQ, P2RX1, CD69, MTPN, MAP3K1, IL1B, C2, CFD, RAB27A, F2R	166	424	12092	2.92061	0.339816	0.0450893	0.380035
GOTERM_BP_FAT	GO:0000060~protein import into nucleus, translocation	6	2.28137	2.81878e-05	MAPK1, JUN, NFKBIA, BCL3, TGFB2, F2R	166	27	12092	16.1874	0.0510525	0.013015	0.0480392
GOTERM_BP_FAT	GO:0050900~leukocyte migration	8	3.04183	1.15547e-05	SELP, ICAM1, CCL3, ITGA6, S100A9, CXCL2, IL1B, TGFB2	166	57	12092	10.2236	0.0212512	0.0071345	0.0196947
GOTERM_BP_FAT	GO:0002684~positive regulation of immune system process	15	5.70342	3.43513e-06	SELP, ICAM1, NFKBIA, IL7R, TGFB2, CXCL10, MAPK1, PRKCQ, CD69, HLX, KLRE1, IL1B, C2, CFD, SASH3	166	232	12092	4.7097	0.00636557	0.00318787	0.0058555
PANTHER_BP_ALL	BP00148:Immunity and defense	40	15.2091	6.15608e-06	IER3, KLRC2, CCL3, S100A8, FKBP5, CXCL2, HS3ST1, S100A9, PGLYRP1, NFKBIA, JAG1, SDC4, CXCL10, CCL6, CCRL2, CSNK2A1, CD69, SFTPD, IL1B, C2, FCGR3A, HSPC159, CFD, DNAJA4, ICAM1, RT1-CE12, RT1-CE5, RT1-S3, RT1-EC2, NR4A3, MCPT8, CD63, CD55, PLSCR2, TNFAIP8, GADD45G, KLRE1, GADD45B, GADD45A, F2R	189	1326	13370	2.13396	0.000849181	0.000849181	0.00724499
GOTERM_BP_FAT	GO:0006955~immune response	22	8.36502	2.06535e-07	ICAM1, SBNO2, CCL3, RT1-CE12, ENPP3, RT1-CE5, CXCL2, PGLYRP1, RT1-S3, RT1-EC2, IL7R, TNFSF9, CXCL10, CCL6, CD69, IL1B, BCL3, ERAP1, C2, CFD, FCGR3A, RAB27A	166	414	12092	3.8709	0.000383875	0.000383875	0.000352068

[truncated: 8 more sheets: CIA_B2NOCIA_B, MS_A2MTX_AFig1D, MS_E2MTX_E, NOCIA_A2NOCIA_B, Batch2 Differential mRNAs, MS_A2CIA_B batch2, CIA_B2NOCIA_B batch2, qRT-PCR Validation]
