# Supplementary material for: Systemic Wound Healing Associated with local sub-Cutaneous Mechanical Stimulation
Source: Sci Rep. 2016 Dec 23;6:39043. doi: 10.1038/srep39043 (PMC5180236; doi:10.1038/srep39043)
Supplement: Supplementary Dataset 3 [file srep39043-s4.xls]

## Sheet: readme
Differential subcutaneous tissue mRNA analysis on Batch1
Matched miRNA data for Batch1 are stored in Database S5
Groups are defined as in Supplementary information:
GSE57983 only MS and PLA and have been sampled: MS, PLA, CIA
Time points:
B before therapy, time zero
E early genes observation, 1h (batch1 only)
A after therapy, 34 days
Comparisons are labeled as:
group_time2group_time
Green indicates up regulation
Red indicates down regulation

## Sheet: Differential mRNAs
MS_E2CIA_B_up	MS_E2CIA_B_down	MS_A2CIA_B_up	MS_A2CIA_B_down	PLA_E2CIA_B_up	PLA_E2CIA_B_down	PLA_A2CIA_B_up	PLA_A2CIA_B_down	MS_E2PLA_E_up	MS_E2PLA_E_down	MS_A2PLA_A_up	MS_A2PLA_A_down
Cst7	Myh6	Gpnmb	Nrep	Fkbp5	Nrep	Rock2	Chac1	Grem2	Kera	Chac1	Dgkz
Tmem100	Tnni1	Mical2	Neu2	Gpnmb	Myl2	Prkaa2	Igfbp6	Mmp12	Zic1	Tmem140	Sh3kbp1
Fkbp5	Myl2	Tnfrsf12a	RGD1307461	Ubd	Arc	Pdpr	Smoc2	Cst7	Fmod	Tnfrsf12a	Angptl2
Mical2	Ldhb	Foxo1	Sec14l5	Tubb6	Cited4	Cul5	Slc25a34	Nr5a1	Padi2	Dapk1	Map2k6
Dclk1	Tnnc1	Fbxo32	Cited4	Prima1	Sec14l5	Kif5b	Nrep	Rrad	Zfp365	Gpnmb	Nrep
Prima1	Tnnt1	Dapk1	Myh7b	Ncam1	Cyp2j4	Lig4	Ier2	Nfil3	Cilp2	Tubb6	Prex1
Ucp3	Myh7	Arntl	Map2k6	RT1-EC2	Esm1	Cpeb4	Nr1d1	Cxcl13	RGD1561161	Dclk1	G0s2
Serpina6	Wfdc1	Ucp3	Esm1	Cdkn1a	Dgkz	Slk	Cited4	Amy1a	RGD1564419	Fbxo32	Crhr2
Gadd45a	Mgst3	Tubb6	G0s2	Fbxo32	Tnni1	Nsd1	Egr1	Hoxd10	Shc3	Slc43a1	RGD1307461
Mmp12	Myoz2	Map1b	Wfdc1	Ucp3	Tnnc1	Mbnl1	Serpine1	Rassf2	Hoxa10	Hmox1	Fsd2
PVR	Galnt5	Cd163	Aldh1a1	Mt2A	Myl3	Setd7	Mfap4	Hoxd9	Chad	Map1b	Atp1b4
Tubb6	Myh7b	Dclk1	Dgkz	RT1-A2	Aldh1a1	Arhgap5	Rtn4ip1	Serpina6	Ldhb	Ucp3	Adam11
Slc7a8	Myl3	Trim63	Fsd2	LOC64038	Wfdc1	Znrf2	Apold1	Il1rn	LOC681383	Palmd	Dusp6
Myog	Esm1	Ctsl1	Angptl2	Arntl	Pdlim1	Vps13a	Wfdc1	Nr4a3	Cfh	Mt1a	Sema6d
Musk	Cilp2	Aff1	Rtn4ip1	RT1-S3	Atp2a2	Ostn	RGD1306739	Meis2	Prrt4	Slc38a4	Tfrc
Ppp1r14c	RGD1561161	Mrgprg	Atp2a2	Ppp1r14c	Dbp	Trip11	Decr1	Ogfrl1	Rab3b	Lpin1	Trim5
Rrad	Hoxa10	Fkbp5	Dbp	Acsl4	Pdgfb	Lifr	Arc	Chac1	Six2	Enc1	Irf3
Sntn	Tnmd	Mt2A	Smtn	Pde7a	Slc25a34	Bclaf1	Aldh1a1	Ttc7	Fhl4	Lgmn	Zinki
Mt2A	Kera	Fcgr2b	Gucy2g	Map1b	Neu2	Taok1	Ddit4l	Mab21l1	Galnt5	Cnksr1	Snn
Arntl	Atp1b1	Mt1a	Bphl	Kcne1l	Ankrd2	Qser1	Actc1	Slc25a25	Rab15	Tnfrsf1a	Wee1
Nfil3	Fhl4	Pdk4	Rab3a	Kif3c	Myh6	Ankhd1	Bnip1	Slco4a1	Dhcr24	Pnpla7	Nt5c1a
Cxcl13	Sv2b	Hmox1	Arc	Prrt4	Nrarp	Abcb7	Reep6	Fosl1	Pdzd2	Ampd3	Madd
Nr4a3	Padi2	Ampd3	Sv2b	Vmp1	Tnnt1	Hipk3	Scx	Ccl7	Kcne1l	Mt2A	Gramd1a
Acsl4	Chad	Zbtb16	Cdc42ep2	Cdkn2b	Sbk1	Med13	Olfml3	Tmem100	Adipoq	Rab20	Wfdc1
Sat1	Fmod	Cdkn1a	Sh3kbp1	Tmem158	Trib1	Apc	Nrarp	Gas5	Mybpc1	Dnajc3	P2ry1
Myf6	Ldhd	Acsl4	Rgs16	Trim37	Chac1	Sh3pxd2a	Prima1	Thrsp	Mgst3	Polr1b	Ubd
Pde7a	Six2	Ppp1r14c	Sbk1	Dclk1	Spry2	Zfp192	Mfap5	Arrdc2	Raver2	RGD1303142	Neu2
Ogfrl1	Zfp365	Krt18	Lgi1	Mt1a	Nck2	Nfib	Dusp26	Sh2b2	Lgi3	Slc7a8	Dbp
Tnfrsf12a	Slc47a1	Cdkn2b	Nck2	Arhgap5	Rspo3	Zfp292	Smpdl3b	Adamts4	B3galt1	Pnrc1	Sec14l5
Grem2	Cda	RGD1311458	Zfp385b	Ampd3	Ak1	RT1-CE10	Tmem100	Gabre	Hipk2	Klhl38	Trib2
Ifi204	Ehhadh	Smpd3	Atp1b4	Runx1	Myoz2	Ppp1r12a	Smtnl1	Hopx	Basp1	Wdr43	Slc8a1
Rassf2	RGD1564419	Pnpla7	Prkg2	RGD1564664	Per1	Cish	Fam26e	Bcat1	Panx1	Fam63a	Scd
Cdkn1a	Ndufv3	Slc7a8	Extl2	Map1a	Pik3cd	Prpf4b	Spats2l	Rasgrp2	Sorl1	Zfand2a	Lig4
Klk1c7	Synpo	Gatad2b	Sgsm1	RT1-CE10	RGD1566380	Myo5a	Nov	E2f7	Slc47a1	Acsl4	Ros1
Dennd2c	Sbk1	Ssh2	LOC56764	Tmem38b	Rcn3	Mdm4	Cmpk2	Fgfr4	Lrrn1	Bag2	Leng8
Dapk1	Myh10	Clec10a	Gli1	Ostalpha	Kdelr3	Cilp	Hexim2	Slc7a8	Nrap	Gstt2	Zfp692
Chrna1	Cited4	RT1-S3	Zinki	Sec1	Egflam	Atxn1	Gpx7	Lyc2	Leprel1	Smpd3	Zfp365
Cxcr6	Rab3a	Mrc1	Gsta4	Spats2	Pfkfb3	Ubn2	Pdgfrl	RT1-Bb	Atp1b1	Ppp1r15a	Ehd3
Il1rn	Leprel1	Il1r2	Rcan2	Mgmt	Slc16a7	Fnbp4	Metrnl	Dusp2	Fhl1	Arhgap10	Tnfaip2
LOC680227	Slc4a3	Tmem140	Tfrc	Ctsl1	Wee1	Bmpr2	Ccrl2	Timp1	Sqrdl	Smtnl2	Sesn3
Runx1	Actr3b	LOC498276	Cmpk2	Cst7	Smtnl1	Ubd	Fam69b	Kcnk5	Myo10	Hgs	Cish
Slfn3	Adamtsl5	Rora	Slc4a3	Krt18	Dchs1	Slco5a1	Rn45s	Mpped1	RT1-S3	Pdpn	Adamtsl4
Vmp1	Slc25a34	Serpina3n	Dupd1	Sec24a	Myh7	Pten	LOC56764	Tubb3	Frem2	Fkbp5	Terf1
Adamts4	Wnt16	Pde7a	Adam11	Ltbp1	Gucy2g	Luc7l3	B4galt2	Prkag2	Esrrg	Gabarapl1	Ppargc1b
Tmem158	Hyal1	Fbxl4	Mum1	Ppap2a	Tbc1d10c	Sesn3	S100a9	Mettl21c	Tbx1	Rrad	Acd
Mybph	Esrrg	Slc7a6	Rgn	Dapk1	Hyal1	Aff1	Cxcl1	MGC114427	Myh10	Faf1	Rab3a
Car12	Shc3	Mecp2	Etv4	Cilp	Ltbp4	Sncg	Gsta5	PVR	Wfdc1	Emb	Pik3ap1
Thrsp	Rcor2	Sdc4	Acox2	Tp53inp1	Lcat	Ssh2	LOC689826	Csrnp1	Zfp385b	Ube2g2	Nav2
Gpnmb	Lmcd1	Pnrc1	Ptpla	Chd1	Chrdl2	Fam126b	Cgref1	RGD1310507	Sv2b	Tle1	Mir3582
Klrk1	Raver2	Mpeg1	RGD1307218	Serpina12	Ccrl2	Galntl1	Mab21l1	Sim2	Trim45	Arntl	Oxct1
E2f7	Lgi3	Cblb	Aspa	RT1-CE4	Bphl	Tnfaip2	Fjx1	Sema7a	Doc2g	Pim3	LOC314655
Ccr5	Dhcr24	Psme4	Kcnh2	Sc5dl	Arrdc2	Mpp5	Lcn2	Sntn	Wfs1	Pelo	Sipa1
Mt1a	Fhl1	Rrad	RGD1308117	Cfh	Fhl2	RGD1312026	Prss46	Musk	Kcnk2	Lgals3	Inpp5b
Ppp1r1c	Wfs1	Cyp1a1	Lcat	Setd7	Il18bp	Pank3	Prrx2	Prima1	Hadha	Clec10a	Tap2
Akap11	Wnt11	Parm1	Cnp	Mgst2	Hopx	Ttc14	Fez1	Cyp2j4	Cntn2	Sh3bp5	Polm
Il6r	Smad6	Gstt2	Nqo2	Akap11	Ier3	Xiap	Amy1a	Glrx	Idh1	Mical2	Dhcr24
Ubd	Mybpc1	Gabarapl1	Dixdc1	Tal2	Pola2	Mob1b		Tnfrsf12a	Tmem196	Cd163	Myo19
Slco4a1	Atp2a2	Tgif1	Uros	Chrna1	Cdc42ep2	Rab27a		Gzmk	Krt18	Ctsl1	Agap2
Lilrb4	Ncf1	Fam134b	Cda	Parm1	Kremen1	Uhmk1		Gadd45a	Tnmd	Spryd7	Socs2
Abcc6	Oxct1	Inhbb	Pdzd3	Ifi27l2b	Ppp1r3d	Cnot6l		Ifi204	Kcnb1	Trim63	Lime1
Lyc2	Wipi1	Nfil3	LOC499330	Kif5b	Ldhb	Myo9a		Ccl2	Ldhd	Ulk1	Cspp1
Ccl7	Rspo3	Emb	RGD1305627	Filip1	Selm	Ncoa2		RT1-T24-4	Tnnt2	Tgif1	Ttc7
MGC105649	Hadha	Ubc	Zfp365	Igf2	Kazald1	Madd		Abcg3l3	Tpd52l1	Arrdc2	Tapbpl
Emb	Idh1	LOC691153	Slc1a7	Met	Susd2	Pnisr		Hcls1	Myoz2	Pir	Elmo3
Acsl3	Scn1a	Ptprk	Dars2	Trove2	Amy1a	Rlim		Aldh1a1	Mn1	Fbxl4	Myo5a
Cdkn2b	Sorl1	Rfx7	Rcor2	Tnnt2	Cda	Zbtb20		Hoxd4	Apod	Errfi1	Osbpl7
Socs3	Lgi1	Brpf3	Pon3	Sncg	LOC56764	LOC680227		Il17rc	Acsf2	RGD1307704	Klhl17
Arhgap12	Aqp7	Tnfrsf1a	Armcx6	Manba	Ubxn10	Phc3		Pla2g2c	Myh3	Psmd8	Isyna1
Trpm2	Ramp1	Prrt4	Hspb3	Tbx15	Foxp3	Alg10		Aldh1l2	Pi16	Ppp1r14c	Zfp608
Dusp2	Pik3c2g	Abhd2	Fam158a	Lrrc58	Evc	Ttbk2		Rnd1	RGD1562618	Tmem111	Slc47a1
Tp53inp1	Egflam	Mphosph10	Ankrd34a	Panx1	Stc2	Zkscan1		Klrk1	Slc46a3	Fbxo31	Plin1
Faah	Fads6	Rhbdf2	Tspan11	Stk17b	Cradd	Whsc1l1		Socs3	Wipi1	Rasd2	LOC497978
Ccl2	Frem2	Clock	Etv5	Cul5	Lrrn2	Trove2		Slc2a5	Sh3rf2	Agpat9	Slbp
Chrnd	Tspan11	Met	Ros1	PVR	Myh7b	Slc8a1		Slc25a30	Spats2	Wwtr1	B4galnt1
Clec7a	RGD1305627	Ocrl	Ggh	Serpina3n	Gatsl3	Slfn3		Slc7a11	Vtcn1	Pdk4	Npr3
Hcls1	Tpm3	Spryd7	Egr1	Hook1	C1qtnf2	RT1-EC2		Mzb1	Lpcat4	Prima1	Pola2
Dhrs9	Dbp	C6	Galnt5	Zbtb41	Gja4	Ccdc50		Myf6	Synpo	Cyr61	Rcor2
Fam38a	Pdlim1	Rnase2	Trim47	Gadd45a	Tppp3	Arid5b		Ifi27	Nnt	Utp11l	Myef2
Trim63	Lingo4	Fam49a	Nt5c1a	Fndc3c1	Klf16	Mib1		Atf3	Gpx2	Srxn1	Rasgrp2
Slc7a11	Slc41a1	Bach1	Calml4	Klk1c7	Gprc5a	Casp8ap2		Ccr1	Oxct1	Ddi2	Slc25a10
Gpr157	Myh3	Tle1	Polm	Snx10	Lphn1	Hspa13		Ak1	Kif3c	Tcp11l2	RGD1560289
Lyz2	Fxyd6	Zfand2a	Ak1	Ankrd1	Tnmd	Lrrc58		Lgals3	Map1a	Pfkfb3	Sec16b
Sema3a	Slc46a3	Kbtbd8	Xpo4	LOC498675	Mlf1	Rfesd		Col3a1	Trpc1	RGD1305793	Iqub
Chi3l1	Kcnk2	Itgam	Nepn	Lmbrd2	Grin3b	Arl5b		Adh1	Cidea	Scnm1	Igsf1
Slc2a5	Arnt2	Tyrobp	Cpt1c	RT1-CE13	Rps10	Mir3582		Gca	Crhr2	Angptl4	Plekhn1
Nr5a1	Kctd15	Tp53inp1	Lime1	Htatip2	Amigo2	Prex2		Trpm2	Ostalpha	PVR	Lgi2
Irx3	Mn1	Filip1	Stc2	Prkaa2	Gpx1	Myef2		Lcn2	Actr3b	Camlg	Kcnh2
Foxo1	Nhlrc1	LOC100365935	Slc16a7	Espnl	Eps8l2	Lpcat4		Dgkz	Bex1	Egln3	Plp1
Osmr	Homer2	Palmd	Fxyd7	Abhd2	Cxcl1	Sppl2a		Tsc22d3	Col11a2	Mrgprg	Asap1
Srr	Vtn	Lpin1	Smad6	Fbxo30	Tmem86a	Ptar1		Slamf8	Nt5c1a	Ephx2	Ltb
Ung	Ckmt2	Tmed5	Pdzd7	Adra1b	Arse	Lyst		Cxcl1	Inmt	Timp1	Lpcat4
Ifi27l2b	Smtnl1	Gda	Rab38	Cdk14	Loxl3	LOC100365935		Gpr157	S100a3	Cd24	Glycam1
Rnf139	Pcsk6	Rasd2	Kcne4	Clock	Vtn	Zbtb25		Lilrb4	Rab27a	Maff	Cabp4
Ccr1	Asb18	Clec4a1	Tmem25	Sytl1	Mab21l1	Rest		Clec7a	Nav3	Fbxo4	Sim1
Rhobtb3	Chrdl2	Pdpn	Apold1	Atp7a	Pacrg	Chd1		Sat1	Camk2b	Nomo1	Uba7
Ccnl1	Dusp8	Itgb2	Trib2	Mical2	Smad6	Tp53inp1		Zc3h12d	Mill1	Psmc2	Slc25a37
Clec4a1	Sec14l5	Dnajc3	Loxl3	Car12	Nr4a1	Lmbrd2		Mybph	Vopp1	LOC498276	Psmb9
Pdk4	Hpdl	Fbxo31	Fxyd6	Fam134b	Colq	Atp7a		Ppp1r14b	Ntn1	Cdkn2b	Wsb1
Abhd15	Cspg4	Chd1	Siva1	Katnal1	Tpm3	Clock		Ptx3	Axin2	Fam134b	Prkg2
RT1-A2	Pdzd2	Vmp1	Arse	Nos1	Rcor2	RGD1562351		Ppapdc1b	Ehhadh	Cpne8	Fam122b
Tmem8c	Ccl21	Ccl7	RGD1562284	Man1a2	Plk3	Thrb		Cxcl11	Ttc27	Nol3	Nrp2
Cxcr3	LOC684352	Cd24	Rps6ka2	Epb4.1l5	Rgs16	Rbm41		Dapk1	Nes	Sgcg	Stc1
Cbfb	RGD1565323	Dtx4	Wipf3	Tmem8c	LOC684352	Rasal2		Foxm1	RGD1565323	Nploc4	Pon3
Slc39a14	Col11a2	Tmem158	Trim35	Nsg2	RGD1561149	Ino80d		Rasgrp4	Myh1	Zfand5	Cttnbp2
Sec1	Map2k6	Adamts4	Clec11a	Emb	Lgi1	Itga1		Il13ra1	Lmcd1	Spp1	Nsg1
Gpr174	Fdft1	Abra	Casq2	Fbxo31	Dkk3	Cpne3		Tnfrsf4	Tpx2	Ubc	Prf1
Cd53	Gpam	PVR	Ephb3	Gatad2b	Cox4i2	Spopl		Spon2	Fxyd6	Gar1	Lrch1
RT1-EC2	Tspan1	Sec24a	Sec16b	Acer2	Phlda1	Galns		Cacnb3	Fndc3c1	Sqstm1	LOC687707
Ankrd57	Ddit4l	Itpk1	Lpar3	LOC100365935	Sim2	Arpp21		Hpgd	Aqp7	Art3	Ccdc69
Cxcl11	Ppip5k1	Klf12	Slc37a4	Rasal3	Tmem98	Klhl11		Slc39a14	Kcnh1	Inhbb	Ccdc17
Pim1	Grm4	Mcl1	Dnm1	S100a3	Slc2a10	Zc3h12c		Ccdc77	Clic4	Il1r2	Tradd
RGD1311458	Nrap	F13a1	Asb18	Purg	Mpped2	Zbtb41		LOC363326	Sall2	Fcgr2a	Prrt1
P2ry10	Nr1d1	Naa25	Osbpl7	Myog	Hoxd10	Mcc		Piga	Myl2	Serpina12	Lcn12
Meis2	Thra	Cds2	Mmgt2	Pdk4	Grm4	Ar		Lilrb3	Apbb1	Klk1c7	Fam113b
Sort1	Cpt2	Myd88	Prss53	Slc4a7	Prr5	Parm1		Rbp1	Sgtb	Rnase2	Zfp385b
Abhd2	Vgll2	Rnase13	Adamts14	Prrg4	Tle2	Bbx		Tmeff1	Gpam	Csda	Kank4
Hebp2	Pgm5	Ankrd1	Prrg2	Cnot6l	Loxl2	Ston2		Kazald1	RGD1565947	Mab21l1	Bora
RGD1564664	Neu3	Dnajb9	Pola2	Plekhd1	Cma1	Trps1		Fcrls	Gdf10	Tuft1	MGC105567
Ptx3	Sema6c	H6pd	Kazald1	MGC105649	Socs2	Zdhhc21		RT1-CE14	Kif5a	Ccl7	Gale
LOC100365935	RGD1562618	Myc	Ube2q2l	Hebp2	Tpsb2	Cep290		Klra1	Celsr2	Unc5a	Mcc
Il17rc	Cntn2	Osmr	Wnt11	B2m	Sarm1	Ahr		Myog	Spg7	RGD1559482	Ikbke
Mrc1	Impa2	Tmem43	Speg	Myo5a	Clec11a	Klf12		RGD1308923	Sytl1	Clec7a	Tbx21
Rasal2	Rab15	Abca1	Cntrob	Ptbp3	Tmem25	Pus10		Nr4a2	Fibin	Tubb3	Sept1
LOC498276	Pacrg	Il6r	Rap1gap2	Rbm47	Hpn	LOC500625		Cyp4f18	Csrp3	Hsf2bp	RT1-DOa
Filip1	Axin2	Man1a2	Scrn2	Hps3	Spsb4	Uhrf1		Shc2	Rab3a	C3ar1	Nek8
Bach1	Sema3b	Dis3	Dlk1	Rasal2	Wbscr27	Tcp11l1		Irf3	Wnt11		LOC360231
Fcrls	Lrrn1	Cpne8	Aldh1a7	Ttbk2	RT1-T24-4	Slc4a4		Ucp3	Adck3		Cenpf
Glrx	Dhrs11	Arhgap28	Fancc	Nfe2l1	Odz2	Lpp		Fkbp11	Acaa2		Kcnn2
Slpi	Kcnb1	Enc1	Zcchc4	Xiap	Clip3	Tbx21		Fos	Cldn1		Dtnb
Sirpa	P2ry2	Pten	Cdh23	Rc3h2	Zmynd17	Klhl15		Fgf2	Ccng2		Speg
Met	Fabp3	Ifi27l2b	Kdelr3	Syt11	Slc1a7	Nexn		Hs3st1	Chodl		Gli1
Hook1	Spsb4	Rasal2	Axin2	Ppp1r1c	Slc4a3	Krt18		Adamts9	Ckmt2		Nlgn2
Ltbp1	Mpped2	Ms4a6b	Crb3	Tgif1	Pik3c2g	Lilrb4		Irx3	Nhlrc1		Galns
Cntfr	Fam26e	Fbxo4	Lamb3	Ctxn3	Kcnj13	RT1-M6-2		Mt2A	Vgll2		LOC687001
Sdc4	Gsta4	Pard6b	Zfp13	Xpnpep3	Prrx2	Ccna2		Opn3	Olfml2a		Slamf1
Sec24a	Ankrd2	Myh14	Il18bp	Sema3a	LOC500668	Slc9a7		Eef2k	Scd1		Tppp
Adamts9	Dkk2	Sh3bp2	Trpt1	Alkbh5	Spred2	Hecw2		Bcl2a1d	Fads6		RT1-M6-2
Ctss	Kcnj13	Abhd15	Khdrbs3	Slc2a6	Efhc1	Fnbp1l		RT1-Db1	Sbk2		Cd28
Midn	Doc2g	Csrnp1	Gale	Ifi204	Pthlh	Tmem37		Igflr1	Ppip5k1		Ankrd5
Tmem38b	Acox2	Sat1	Slc9b2	Tcp11l1	Pla2g2c	Rfx3		Casp12	Tom1l2		Prkcz
Trmt6	Pi16	Ptbp3	Arx	Xirp2	Nrgn	LOC691153		Lyz2	Slc9b2		Sema4f
H6pd	Acsf2	Gadd45a	Plcg2	Ccdc92	Odz4	Abcb1b		Bcap31	Itga10		Tnfrsf14
Tsc22d3	Vtcn1	RGD1566001	Ccdc163	Prex2		Robo1		Derl3	Rbp4		Mutyh
Myo1g	RGD1307461	Ung	Egr2	Cebpa		Flt3		Ccnl1	Entpd5		Ms4a1
Serpina3n	Tmem150c	Alkbh8	Grip2	Pnma1		Ccnb1		Ccl11	Angpt1		RT1-N2
Fgl2	LOC56764	Ccr2	Fez1	Slpi		Pgap1		Fam38a	Rgs4		Plscr2
Mpeg1	Nnt	Tes	D2hgdh	Zc3h12c		Neurl3		Wwtr1	Gsk3b		Atat1
Slc9a7	Gfra1	Fcgr2a	Hs3st5	Rnase13		P2ry13		Fhl2	Sema3b		Fxyd7
Ppp1r3c	Usp43	Ppap2a	Lgi2	Clec4a1		RGD1310269		Ung	Dhrs11		Kcne2
Clec12a	Nt5c1a	Bdnf	Homer2	Lipg				Gpr88	Esm1		Ccdc61
Ets2	Bcl9l	Alkbh5	Elmo3	Dcp2				Epsti1	Znfx1		RGD1310269
Gzmk	Ube2ql1	Zdhhc18	Tead2	Galns				Cntfr	Pgm5		Slc17a9
Clec4a3	Olfml2a	Ccnt1	Tradd	Gstm3				Pxdc1	Scara5		Pdia5
Wwtr1	Casq2	Ifi204	Haus8	Fam49a				Cd22	Zbtb38		Epb41l3
Gas5	Tmem25	Ddi2	RGD1566380	Slc9a7				Lss	Pla2g2a		Phf11
Utp18	Lzts1	Sbno2	P2ry1	Rab3b				Ankrd57	Rcor2		Phactr1
Ccr2	St3gal6	Pp2d1	Ttc7	Nrip3				Arhgap27	Rgs5		Traf3ip3
Adh1	Lamc3	Alg10	Abtb2	Tmem196				Actg1	St3gal6		Micb
Gnl3	Itpkb	Ddx21	Iqcg	LOC501194				Spsb2	Myh6		Dfnb31
Angptl4	Tmem229b	Midn	Cacng7					Orc6	Lingo4		Arhgap15
Fam107b	Agpat2	Olr1	Igsf10					Rac2	Slc38a1		Cd40
Taf1d	Fbxo44	Fbxo30	Lynx1					Ddc	Sncg		Pdzd7
Ccdc92	Lrrn2	Steap2	Pou3f1					Serpinb1a	Tnni1		Uhrf1
Gpr114	Actn2	Hsp90aa1	RGD1305721					Arhgap4	Ndufv3		Armcx6
Gabre	Pacs1	Ccdc50	Plk3					Rassf5	Adamtsl3		Lep
Parm1	Tmem132a	Mib1	Lcn12					Irx5	Vegfb		Reep4
Espnl	Wnt5a	Ccl24	Meis3					Coq10b	Adamtsl5		Tmem25
Csrnp1	Colq	C4-2	Tmem229b					Ets2	Ccl21		Emid1
Man1a2	RGD1304931	Rnd1	Dusp1					Thbd	Nfix		Crp
Slc25a30	Gucy2g	Kras	Syndig1					Junb	Pitx3		Trpc1
RT1-Da	Pln	Ncl	Zbtb8a					Dll1	Sec1		Il21r
Kras	Cpa1	Arhgap12	Crb1					Ppp1r1c	Chrng		Rasgrf2
Sh3bp2	Smtn	Ltbp1	Evc2					Lpxn	Large		Inha
Clec10a	Large		Lzts1					Il7r	Cpt2		Vipr2
Igsf6	Fndc1		Slc25a18					Prkag3	Zfp652		Adamts14
Nol8	Fgd1		Jmjd7					Matk	Npr2		Ttll13
Timp1	Basp1		Ret					Ifitm1	Myh7		Iqcg
Fbxo34	Trpm4		Cdca7l					Klf4	Map6		Prc1
Fcgr2b	Trpc1		Fam117a					Itgb2	Fam164c		Tnfrsf4
RT1-Ba	Clec11a		Pcdhb10					Lonrf3	Enpp5		Srcin1
C3	Plxdc1		Bmp6					Hp	Synpo2		Zfp597
Cdc14a	Sbk2		Usp18					Ccr5	Akap1		Catsperg1
Bcap31	Usp22		Spry4					Taf1d	Ern1		Sfxn2
Tmem111	RGD1565947		Bdh1					Tuba4a	Itga1		Cacna2d3
Alg10	Zfp710		Ctgf					Sdc4	Qk		Nexn
Stat3	Npr2							Chi3l1	Snn		Tead2
Hck	S100a16							Tubb6	Actn2		Ccnb1
Rora	RGD1311186							B4galt5	Rnf43		Cntrob
Usp16	Slc38a1							Dennd2c	Pacs1		Fancc
Fam49b	Ppargc1b								Prkcz		Fancb
Inhbb	Tpx2								Dusp8		Cpeb1
Kcnk5	Dapk2								RGD1311756		Robo1
Twf1	Rgs4								Gsr
Coro1a	Camk2b								Rassf8
Slamf8	Adamtsl3								Sertad2
Zbtb41	Serpine2								Gfpt1
Matk	Apc2								Usp22
Akip1	Apol9a								Map2k6
Ccl5	Cdh5								Gpr137b
Cpeb4	Tpm2								Epn3
Ddx21	Asb10								Yap1
Rnd1	Cidea								Got1
Spryd7	Notch3								Antxr1
Gca	Rps6ka2								Ndufa10
Nsg2	Mppe1								Gstt3
RT1-Db1	Vegfb								Fam13a
Clcn4	Rhbdf1								Tcp11l1
Ddah1	Arc								Erc1
Crot	Hspb6								C1qtnf3
Lcp1	Tom1l2								Ccnd2
Hsp90aa1	Mllt11								Zfp516
Kif5b	Art5								Art5
Yae1d1	Acsl6								Cd24
Epsti1	Cox4i2								Ephb6
Fbxo32	Idh2								Cd36
C1galt1c1	Fzd9								LOC296300
Vav1	Ano1								Pard6g
Cd82	Gli1								Cdh2
Fcgr3a	Etv4								Gsta4
Ankrd1	Sgtb								RGD1309350
Tmeff1	Rgs5								Prkg1
Slc4a4	Mavs								Pgpep1
Rasal3	Dchs1								St6gal1
Ifi47	Ccdc8								Phactr2
Fbxo30	Epas1								Tnfsf10
Ostalpha	Chodl								Igfbp5
Itgb2	RGD1311756								Rbm47
Tyrobp	Nfatc2								Hyal1
Irf4	Antxr1								Tspan11
Sell	Atf5								Pcsk6
Abca1	Gldn								Tal2
Slc25a25	Cdc42ep2								Pank1
Rgs1	Angpt1								Scn1a
Tlr7	Alpk3								Clmn
Chd1	Cacnb2								Kcnn3
Lilrb3	Prune								Fabp3
Kbtbd8	Hdac11								Hivep3
S100a4	Pcdhb9								Hpdl
Lpin1	Slc9b2								Smad6
Trim37	Fam195a								Fam55c
Poc5	Fam164c								Cth
Il7r	Rgs16								Tnnc1
Hist1h4b	Hadh								Thpo
Ptp4a1	Pank1								LOC100125385
Nrip3	Slc35e4								Cpe
Lmbrd2	Kremen1								Pygo1
Herc4	Prrx2								Pcp4
Serpina12	Aldh1a2								Cyp1a1
Ppap2a	Evpl								Tmem150c
Aph1b	Tmem218								Mitf
Bcat1	Clstn1								Tpm2
Phldb3	Akap1								Alpk3
Nop58	Ret								Zim1
Klf10	Thpo								Scara3
Tbx21	Nes								Rnf144a
Atp7a	Arvcf								Hspb7
Iws1	Adck3								Car3
Tgfbr1	Myh1								Scd
Relt	Amigo1								RGD1304931
Thbd	Apbb1								LOC687001
Ppapdc1b	Snn								Fam123b
Bclaf1	Bdh1								LOC501194
Opn3	Dnaja4								Lipg
Fgd4	Ppif								Kctd7
Ctsl1	Xpo4								RGD1563235
Tgif1	Dkk3								RGD1566215
Rasgrp2	Bcor								Fbxo44
Atp6v1h	Cacna1g								Nfe2l1
Tor1aip2	Clec2l								Cacna1a
N4bp2l1	Nbl1								Ablim3
Adra1b	Enpp1								Erbb2
Eif4a1	Zfp278								Fzd9
Thoc2	Rimbp2								Ogdh
Acap1	Clip3								Shroom4
Stk17b	Hcn2								Asb18
Ptpn6	LOC687001								Slc4a3
Sla	LOC680319								Ndufs2
Nlrp3	Bmp6								Acadm
Fcnb	Synpo2								Arhgap5
Smarca5	Smad7								Itgb4
Rpf2	Fam69b								Ndufv1
Setd7	Uckl1								Ky
Mphosph10	Wee1
Rsbn1	Ltbp4
Mob1a	Nav3
Lox	Lgalsl
Ddx10	Mmgt2
Esf1	Prickle1
Trmt61a	Mrps27
Igflr1	Tpd52l1
Ppp1r14b	Fam151a
Tifab	Exoc3l4
Tlr4	Pthlh
Dbnl	Ccbl1
LOC363326	Rtn4ip1
Syk	LOC296300
RGD1305222	Slc37a1
Ubn2	Acaa2
Slc31a2	Ankrd34a
Ms4a6b	Slc16a7
Sh2b2	Lace1
Tiam1	Trak1
RGD1310552	Ky
Arhgap28	Pitx3
Cep290	Ccrl2
Zfp26	Fgfrl1
Ttc9	Zfp469
Shc2	Zfp385b
Trove2	Ndufs7
Fam134b	Mmp28
Fbxo5	Nr0b2
Gimap8	Fam101b
Fosl1	Emp2
Prkag3	Clybl
Il13ra1	Lzts2
Bcl2a1d	Atp5g1
RT1-Bb	Angptl2
Rapgef6	Ndufa9
Cd163	Arsg
Igf2	Nfix
Zdhhc21	Trim47
Ncam1	Flt4
Ccrn4l	Kcna7
LOC100363776	Slc16a1
Fcgr1a	Adprhl1
Peli1	Bphl
Tppp2	Espl1
Tes	Dact3
MGC114427	Ccnd2
Maf	Kcna5
Sgk1	Rassf8
Cd180	RGD1305721
Fgfr4	Tomm40b
Slc35g1	Slc25a20
Mgmt	Fam110b
Ranbp2	Sorbs3
Gar1	Inmt
Ccdc50	Prkg1
Fermt3	Cryl1
Bloc1s2	Smurf1
Mthfd2	Dbndd2
Irf8	Ndufs8
Irx5	LOC689826
Siglec1	Celsr2
Csf2rb	RGD1302996
Tbxas1	Spats2l
Katnal1	Adam23
Il21r	Pdk1
Gpr88	Ogdh
Prkag2	Cbx6
Pp2d1	Ablim3
Epb4.1l5	RGD1308019
Ttc14	Inpp5j
Zdhhc18	Uqcrc1
Psd4	Sdc3
Aif1	Tead1
Cxcl10	Cryab
Pnisr	Sparcl1
Maff	Shisa4
Mstn	Apln
B2m	Nadkd1
Laptm5	Gys1
H19	Efhd1
Smc5	Gap43
Lgals3	Syndig1
Unc93b1	Prrg2
Fam49a	Tmem98
Hiatl1	Pcsk1n
C1s	Ptgis
LOC691153	Adrb2
Fam108b1	Gtpbp3
Rpp40	Kcnj8
Klra1	Dixdc1
Eif2c2	Lynx1
Alkbh8	Lpar3
Arhgap30	Pde4a
Mad2l1	Loxl2
Zfp192	Kcnc1
Slc4a7	Acads
Lss	Pdgfb
Dok3	Got1
Eri1	Pou3f1
Tnfrsf4	Spred2
Ddhd1	Mdh2
Ing3	Ndufv1
Mttp	Crhr2
Myc	Endog
Fcgr2a	Heatr8
RGD1309362	Sox10
LOC689412	Sdhb
Spc25	Loxl3
Naa15	Cmpk2
Fam151b	Slc25a23
Tubb3	Qrsl1
Klhl15	Ptpdc1
Dclre1c	Lamb3
Gmfb	Stxbp6
Gpr68	Myh2
Tlr1	Sfrp5
Ninj1	Slc25a29
Dnajc25	Disp1
Sash3	Ndufs2
Rpgr	Ecm1
RT1-CE16	Hs3st5
Nat2	Nrep
Gstt1	Mdh1
Rac2	Pitx2
RGD1564964	Leprel4
Rhbdf2	Bckdha
B4galt5	Nqo2
Slfn13	Ephx2
Fam35a	Etv5
Fgfr3	Rap1gap2
Eif3a	Fam123b
Shq1	Sipa1l2
Tfpi	Arpp21
LOC498675	Apod
Gpt2	Olfml3
Smc2	Nrp1
Hps3	Ndufb6
Psme4	Wbscr27
Sppl2a	Tead2
Thg1l	Ndufa11
Plac8	Cyp26b1
Ptbp3	Cox8b
LOC360231	Slc1a7
Lztfl1	Bend7
Cyp7b1	Fibin
Net1	Fsd2
Rlim	Ndufa10
Myef2	Pias3
Ston2	Kif5a
Slk	Arsb
Sim1	Endou
Ssr3	Cox5b
Sema7a	Rilp
Plcl1	Fgf1
Sdf2l1	Wscd1
Hoxd10	Osbp2
Zfp518a	Gpr37l1
Cd74	Prkg2
Baz1a	Cxadr
Pnpla7	Car3
Fancd2	Baiap2l1
Cotl1	Armcx6
Rock2	Mmd
Pik3r1	Zfp13
Nuak1	Clmn
Nomo1	Pola2
Stbd1	Tspan18
Fbxo31	Rnd2
C2	Ajuba
Gpx3	Spata20
Chac1	Cox4i1
	Mrps36
	Etfb
	Acvr1
	Nav2
	Plbd1
	Ssc5d
	St6galnac2
	St6galnac3
	Nt5m
	Chchd10
	Evc
	Idh3B
	Cpa3
	Mb
	Afap1
	Paqr4
	Acadm
	Csrp3
	Klhdc3
	C1qtnf5
	Bmp5
	Uqcrq
	Osgin1
	Dcaf4
	Bace2
	Plac9
	Ndufa12
	Chst12
	Magi1
	Amigo2
	Cdh23
	Dffa
	Ankrd50
	Ppara
	Btbd3
	Aadacl1
	Zbed3
	Hba-a2
	Map6
	Hspb7
	Pla2g12a
	Cox7a2
	Syngr1
	Ndufb5
	St8sia5
	Ndufb7
	Llgl2
	Ier3
	Mettl7a
	Mpz
	Tppp3

## Sheet: MS_A2CIA_B 
Category	Term	Count	%	Pvalue	Genes	List Total	Pop Hits	Pop Total	Fold Enrichment	Bonferroni	Benjamini	FDR
GOTERM_BP_FAT	GO:0048666~neuron development	20	5.8651	4.73428e-05	Crb1, Pten, Egr2, Bdnf, Cdh23, Map1b, Ephb3, Rnd1, Etv4, Fez1, Dclk1, Ret, Arx, Cd24, Acsl4, Cnp, Rab3a, Nrep, Mecp2, Ptprk	236	347	12092	2.95316	0.0881873	0.0881873	0.0811258
GOTERM_BP_FAT	GO:0010035~response to inorganic substance	17	4.98534	6.94247e-05	Pten, Mt2A, Map1b, Cdkn1a, Mt1a, D2hgdh, Hmox1, Ucp3, Uros, Dusp1, Olr1, Plcg2, Cyp1a1, Fancc, Lcat, Ggh, Tfrc	236	268	12092	3.25013	0.126619	0.0654512	0.118944
GOTERM_BP_FAT	GO:0030030~cell projection organization	20	5.8651	8.0297e-05	Pten, Egr2, Bdnf, Cdh23, Map1b, Ephb3, Etv4, Fez1, Dclk1, Arx, Lpar3, Cd24, Acsl4, Cnp, Lpin1, Rab3a, Nrep, Mecp2, Ptprk, Nck2	236	361	12092	2.83863	0.144942	0.0508564	0.137559
GOTERM_BP_FAT	GO:0043067~regulation of programmed cell death	29	8.5044	0.00015765	Ifi204, Kras, Fcgr2b, Cdkn1a, Tp53inp1, Dnajb9, Hmox1, Sh3kbp1, Myc, Fcgr2a, Mcl1, C6, Dusp1, Plcg2, Ung, Dapk1, Mecp2, Pten, Krt18, Bdnf, Myd88, Siva1, Aldh1a1, Ubc, Smad6, Trim35, Tradd, Zbtb16, Cd24, Map2k6	236	686	12092	2.16601	0.264674	0.0739809	0.269906
GOTERM_BP_FAT	GO:0010941~regulation of cell death	29	8.5044	0.000169574	Ifi204, Kras, Fcgr2b, Cdkn1a, Tp53inp1, Dnajb9, Hmox1, Sh3kbp1, Myc, Fcgr2a, Mcl1, C6, Dusp1, Plcg2, Ung, Dapk1, Mecp2, Pten, Krt18, Bdnf, Myd88, Siva1, Aldh1a1, Ubc, Smad6, Trim35, Tradd, Zbtb16, Cd24, Map2k6	236	689	12092	2.15658	0.281578	0.0639997	0.290293
GOTERM_BP_FAT	GO:0048167~regulation of synaptic plasticity	9	2.6393	0.000171304	Egr2, Kras, Bdnf, Egr1, Map1b, Plk3, Mecp2, Lzts1, Arc	236	81	12092	5.69303	0.283998	0.054157	0.293251
GOTERM_BP_FAT	GO:0007584~response to nutrient	14	4.10557	0.000193585	Pten, Ccr2, Map1b, Hmox1, Ucp3, Aldh1a1, Dusp1, Cyp1a1, Slc37a4, Acsl4, Tfrc, Abca1, Bmp6, Cdkn2b	236	206	12092	3.48215	0.314446	0.052504	0.331333
GOTERM_BP_FAT	GO:0010324~membrane invagination	12	3.51906	0.000206967	Kras, Fcgr2b, Steap2, Sh3kbp1, Fcgr2a, Elmo3, Arc, LOC498276, Cd24, Dnm1, Rab3a, Tfrc, Abca1	236	154	12092	3.99252	0.332107	0.0492018	0.354199
GOTERM_BP_FAT	GO:0006897~endocytosis	12	3.51906	0.000206967	Kras, Fcgr2b, Steap2, Sh3kbp1, Fcgr2a, Elmo3, Arc, LOC498276, Cd24, Dnm1, Rab3a, Tfrc, Abca1	236	154	12092	3.99252	0.332107	0.0492018	0.354199
GOTERM_BP_FAT	GO:0043068~positive regulation of programmed cell death	18	5.27859	0.000264583	Pten, Ifi204, Fcgr2b, Cdkn1a, Tp53inp1, Hmox1, Siva1, Myc, Fcgr2a, Aldh1a1, C6, Ubc, Dusp1, Tradd, Trim35, Zbtb16, Dapk1, Cd24, Map2k6	236	332	12092	2.77793	0.4031	0.0557214	0.452592
GOTERM_BP_FAT	GO:0031175~neuron projection development	16	4.69208	0.000290137	Pten, Egr2, Bdnf, Map1b, Ephb3, Etv4, Fez1, Dclk1, Arx, Cd24, Cnp, Rab3a, Acsl4, Nrep, Mecp2, Ptprk	236	273	12092	3.00292	0.432122	0.0550137	0.4962
GOTERM_BP_FAT	GO:0010942~positive regulation of cell death	18	5.27859	0.000293606	Pten, Ifi204, Fcgr2b, Cdkn1a, Tp53inp1, Hmox1, Siva1, Myc, Fcgr2a, Aldh1a1, C6, Ubc, Dusp1, Tradd, Trim35, Zbtb16, Dapk1, Cd24, Map2k6	236	335	12092	2.75305	0.435952	0.0507243	0.50212
GOTERM_BP_FAT	GO:0042981~regulation of apoptosis	28	8.21114	0.000301181	Ifi204, Kras, Fcgr2b, Cdkn1a, Tp53inp1, Hmox1, Sh3kbp1, Dnajb9, Myc, Fcgr2a, Mcl1, C6, Dusp1, Ung, Dapk1, Mecp2, Pten, Krt18, Bdnf, Myd88, Siva1, Aldh1a1, Ubc, Smad6, Trim35, Tradd, Zbtb16, Cd24, Map2k6	236	677	12092	2.11912	0.444225	0.0477706	0.515043
GOTERM_BP_FAT	GO:0006928~cell motion	20	5.8651	0.00049173	Pten, Tnfrsf12a, Pdpn, Egr2, Fcgr2b, Bdnf, Ephb3, Met, Etv4, Fez1, PVR, Fcgr2a, Dclk1, Ret, Itgb2, Arx, Slc37a4, Ctgf, Cd24, Itgam, Nck2	236	416	12092	2.46333	0.616766	0.0711218	0.839605
GOTERM_BP_FAT	GO:0010033~response to organic substance	34	9.97067	0.000513171	Ccr2, Kras, Serpina3n, Map1b, Steap2, Cdkn1a, Hmox1, Ucp3, Myc, Uros, Mcl1, Dusp1, Plcg2, Il6r, Osmr, Egr1, Lcat, Bmp6, Pten, Egr2, Myd88, Aldh1a1, Cyp1a1, Wfdc1, Slc37a4, Cd24, Ggh, Acsl4, Lpin1, Tfrc, Tnfrsf1a, Cdkn2b, Cblb, Dnajc3	236	928	12092	1.87723	0.632467	0.0689998	0.876064
GOTERM_BP_FAT	GO:0007610~behavior	20	5.8651	0.000623472	Pten, Egr2, Nqo2, Ccl24, Kras, Ccr2, Fcgr2b, Bdnf, Cdh23, Met, Rasd2, Fcgr2a, Ccl7, Aldh1a7, Itgb2, Egr1, Rnase2, Slc37a4, Cnp, Itgam, Mecp2	236	424	12092	2.41685	0.703631	0.077877	1.06342
GOTERM_BP_FAT	GO:0043065~positive regulation of apoptosis	17	4.98534	0.000725708	Pten, Ifi204, Fcgr2b, Tp53inp1, Hmox1, Siva1, Myc, Fcgr2a, Aldh1a1, C6, Ubc, Dusp1, Tradd, Trim35, Zbtb16, Dapk1, Cd24, Map2k6	236	330	12092	2.6395	0.757231	0.0846766	1.23678
GOTERM_BP_FAT	GO:0006954~inflammatory response	13	3.81232	0.00109966	Pdpn, Ccr2, Serpina3n, Fcgr2b, Hmox1, Fcgr2a, Ccl7, C6, Olr1, Itgb2, Cd24, Tfrc, Tnfrsf1a, Bmp6	236	217	12092	3.06951	0.882993	0.118568	1.86844
GOTERM_BP_FAT	GO:0008219~cell death	19	5.57185	0.00117601	Tnfrsf12a, Krt18, Axin2, Tp53inp1, Hmox1, Sh3kbp1, Siva1, Myc, Elmo3, Mcl1, C6, Ubc, Olr1, Parm1, Tradd, Trim35, Cd24, Tnfrsf1a, Map2k6	236	413	12092	2.35716	0.899195	0.119686	1.99694
GOTERM_BP_FAT	GO:0016265~death	19	5.57185	0.0014231	Tnfrsf12a, Krt18, Axin2, Tp53inp1, Hmox1, Sh3kbp1, Siva1, Myc, Elmo3, Mcl1, C6, Ubc, Olr1, Parm1, Tradd, Trim35, Cd24, Tnfrsf1a, Map2k6	236	420	12092	2.31788	0.937777	0.13598	2.41172
GOTERM_BP_FAT	GO:0050804~regulation of synaptic transmission	11	3.22581	0.0014321	Egr2, Kras, Bdnf, Egr1, Map1b, Plk3, Rab3a, Mecp2, Lzts1, Lgi1, Arc	236	165	12092	3.41582	0.93886	0.130407	2.42678
GOTERM_BP_FAT	GO:0030182~neuron differentiation	20	5.8651	0.00150386	Crb1, Pten, Egr2, Bdnf, Cdh23, Map1b, Ephb3, Rnd1, Etv4, Fez1, Dclk1, Ret, Arx, Cd24, Acsl4, Cnp, Rab3a, Nrep, Mecp2, Ptprk	236	457	12092	2.24233	0.946855	0.130424	2.54692
GOTERM_BP_FAT	GO:0009611~response to wounding	19	5.57185	0.001593	Pdpn, Ccr2, Serpina3n, Fcgr2b, Map1b, Hmox1, Fcgr2a, Ccl7, F13a1, C6, Olr1, Cyp1a1, Itgb2, Igsf10, Cd24, Abhd2, Tfrc, Nrep, Tnfrsf1a, Bmp6	236	424	12092	2.29601	0.955347	0.13178	2.69596
GOTERM_BP_FAT	GO:0016044~membrane organization	15	4.39883	0.0016117	Crb1, Kras, Fcgr2b, Sec24a, Steap2, Hsp90aa1, Sh3kbp1, Fcgr2a, Elmo3, Arc, LOC498276, Cd24, Dnm1, Rab3a, Tfrc, Abca1	236	290	12092	2.6502	0.956948	0.127816	2.72719
GOTERM_BP_FAT	GO:0016477~cell migration	14	4.10557	0.00165718	Tnfrsf12a, Pten, Fcgr2b, Met, PVR, Fcgr2a, Dclk1, Ret, Arx, Itgb2, Slc37a4, Ctgf, Cd24, Itgam, Nck2	236	259	12092	2.76958	0.960607	0.126072	2.80311
GOTERM_BP_FAT	GO:0046685~response to arsenic	4	1.17302	0.00179439	Pten, Cyp1a1, Cdkn1a, Uros	236	13	12092	15.7653	0.969869	0.130719	3.03187
GOTERM_BP_FAT	GO:0008285~negative regulation of cell proliferation	14	4.10557	0.00197492	Pten, Fcgr2b, Bdnf, Axin2, Cdkn1a, Etv4, Hmox1, Fcgr2a, Tgif1, Wfdc1, Trim35, Zbtb16, Cd24, Cdkn2b, Cblb	236	264	12092	2.71713	0.978824	0.137798	3.33206
UP_SEQ_FEATURE	compositionally biased region:Poly-Pro	11	3.22581	0.00219374	Egr2, Dbp, Il6r, Wfdc1, Ccdc50, Dgkz, Wipf3, Slc4a3, Sec16b, Cblb, Elmo3	188	134	7317	3.19494	0.747108	0.747108	3.20974
GOTERM_BP_FAT	GO:0051969~regulation of transmission of nerve impulse	11	3.22581	0.0023122	Egr2, Kras, Bdnf, Egr1, Map1b, Plk3, Rab3a, Mecp2, Lzts1, Lgi1, Arc	236	176	12092	3.20233	0.989045	0.153957	3.89054
GOTERM_BP_FAT	GO:0009991~response to extracellular stimulus	15	4.39883	0.00232676	Pten, Ccr2, Map1b, Cdkn1a, Hmox1, Ucp3, Aldh1a1, Dusp1, Cyp1a1, Slc37a4, Acsl4, Tfrc, Abca1, Bmp6, Cdkn2b	236	302	12092	2.5449	0.989353	0.149755	3.91459
GOTERM_BP_FAT	GO:0048667~cell morphogenesis involved in neuron differentiation	12	3.51906	0.00240396	Egr2, Bdnf, Arx, Cdh23, Map1b, Ephb3, Etv4, Rab3a, Fez1, Cnp, Nrep, Dclk1	236	207	12092	2.97028	0.990844	0.149423	4.04196
GOTERM_BP_FAT	GO:0048168~regulation of neuronal synaptic plasticity	6	1.75953	0.00252479	Egr2, Kras, Bdnf, Egr1, Plk3, Arc	236	49	12092	6.27395	0.99277	0.151528	4.241
GOTERM_BP_FAT	GO:0042127~regulation of cell proliferation	25	7.33138	0.00254498	Kras, Fcgr2b, Sat1, Cdkn1a, Hmox1, Myc, Fcgr2a, Il6r, Tgif1, Osmr, Clec11a, Mecp2, Pten, Bdnf, Axin2, Myd88, Etv4, Dbp, Wfdc1, Arx, Trim35, Zbtb16, Cd24, Cblb, Cdkn2b, Nck2	236	665	12092	1.92621	0.99305	0.148105	4.27423
GOTERM_CC_FAT	GO:0045121~membrane raft	10	2.93255	0.00295172	Sdc4, Kras, Itgb2, Tradd, Cd24, Rgs16, Hmox1, Abca1, Tnfrsf1a, Cblb	201	160	10776	3.35075	0.50809	0.50809	3.74369
GOTERM_BP_FAT	GO:0007409~axonogenesis	11	3.22581	0.00344026	Egr2, Bdnf, Arx, Map1b, Ephb3, Etv4, Rab3a, Fez1, Cnp, Nrep, Dclk1	236	186	12092	3.03016	0.998794	0.189418	5.73648
GOTERM_BP_FAT	GO:0031667~response to nutrient levels	14	4.10557	0.00349182	Pten, Ccr2, Map1b, Hmox1, Ucp3, Aldh1a1, Dusp1, Cyp1a1, Slc37a4, Acsl4, Tfrc, Abca1, Bmp6, Cdkn2b	236	282	12092	2.5437	0.998909	0.186733	5.82004
GOTERM_BP_FAT	GO:0051130~positive regulation of cellular component organization	11	3.22581	0.00371872	Cdc42ep2, Tnfrsf12a, Sdc4, Dixdc1, Fcgr2b, Map1b, LOC498276, Cd24, Mecp2, Mib1, Fcgr2a, Nck2	236	188	12092	2.99793	0.9993	0.192391	6.18697
GOTERM_BP_FAT	GO:0031644~regulation of neurological system process	11	3.22581	0.00371872	Egr2, Kras, Bdnf, Egr1, Map1b, Plk3, Rab3a, Mecp2, Lzts1, Lgi1, Arc	236	188	12092	2.99793	0.9993	0.192391	6.18697
GOTERM_BP_FAT	GO:0010647~positive regulation of cell communication	15	4.39883	0.00394989	Kras, Ccr2, Dixdc1, Myd88, Hmox1, RGD1566380, Il6r, Lpar3, Tradd, Cd24, Mecp2, Tnfrsf1a, Abra, Lgi1, Cdkn2b	236	320	12092	2.40175	0.999555	0.197883	6.55944
GOTERM_BP_FAT	GO:0012502~induction of programmed cell death	11	3.22581	0.0043077	Pten, Ifi204, Fcgr2b, Trim35, Tp53inp1, Cd24, Hmox1, Siva1, Myc, Fcgr2a, C6, Ubc	236	192	12092	2.93547	0.999779	0.20851	7.13318
GOTERM_BP_FAT	GO:0006917~induction of apoptosis	11	3.22581	0.0043077	Pten, Ifi204, Fcgr2b, Trim35, Tp53inp1, Cd24, Hmox1, Siva1, Myc, Fcgr2a, C6, Ubc	236	192	12092	2.93547	0.999779	0.20851	7.13318
GOTERM_BP_FAT	GO:0048545~response to steroid hormone stimulus	14	4.10557	0.00456695	Pten, Kras, Ccr2, Map1b, Cdkn1a, Hmox1, Ucp3, Aldh1a1, Dusp1, Il6r, Wfdc1, Lcat, Cd24, Bmp6	236	291	12092	2.46502	0.999867	0.214348	7.5468
GOTERM_BP_FAT	GO:0051960~regulation of nervous system development	12	3.51906	0.00501522	Tnfrsf12a, Ak1, Dixdc1, Bdnf, Tgif1, Map1b, Cd24, Nrep, Mecp2, Lzts1, Mib1, Aspa	236	228	12092	2.6967	0.999945	0.22741	8.25792
GOTERM_BP_FAT	GO:0031328~positive regulation of cellular biosynthetic process	24	7.03812	0.00505049	Fcgr2b, Csrnp1, Tead2, Myc, Fcgr2a, Klf12, Egr1, Itgb2, Pou3f1, Bmp6, Abra, Mecp2, Clock, Etv5, Egr2, Aff1, Myd88, Hsp90aa1, Etv4, Cited4, Ubc, Zbtb16, Arntl, Abca1, Tnfrsf1a	236	663	12092	1.85474	0.999948	0.22366	8.31366
GOTERM_BP_FAT	GO:0009725~response to hormone stimulus	20	5.8651	0.00505439	Pten, Egr2, Kras, Ccr2, Serpina3n, Map1b, Steap2, Cdkn1a, Hmox1, Ucp3, Aldh1a1, Dusp1, Il6r, Wfdc1, Lcat, Cd24, Ggh, Lpin1, Bmp6, Cblb	236	510	12092	2.00931	0.999949	0.21888	8.31982
GOTERM_BP_FAT	GO:0051173~positive regulation of nitrogen compound metabolic process	23	6.74487	0.00525287	Clock, Egr2, Etv5, Csrnp1, Aff1, Hsp90aa1, Myd88, Etv4, Tead2, Myc, Klf12, Cited4, Ubc, Itgb2, Egr1, Zbtb16, Pou3f1, Arntl, Abca1, Mecp2, Tnfrsf1a, Bmp6, Abra	236	626	12092	1.88252	0.999965	0.221581	8.63284
GOTERM_BP_FAT	GO:0050801~ion homeostasis	17	4.98534	0.00531556	Egr2, Ccr2, Bdnf, Mt2A, Mt1a, Hmox1, Rgn, Plcg2, Kcnh2, Lpar3, Ttc7, Pou3f1, Slc37a4, Cd24, Tfrc, Mecp2, Aspa	236	402	12092	2.16675	0.999969	0.219212	8.7315
GOTERM_BP_FAT	GO:0045664~regulation of neuron differentiation	10	2.93255	0.00533926	Tnfrsf12a, Ak1, Dixdc1, Bdnf, Tgif1, Map1b, Cd24, Nrep, Lzts1, Mib1	236	167	12092	3.0681	0.999971	0.215554	8.76876
GOTERM_BP_FAT	GO:0006935~chemotaxis	7	2.05279	0.00549118	Ccl24, Fcgr2b, Itgb2, Slc37a4, Rnase2, Itgam, Ccl7, Fcgr2a	236	83	12092	4.32122	0.999978	0.216536	9.00733
GOTERM_BP_FAT	GO:0042330~taxis	7	2.05279	0.00549118	Ccl24, Fcgr2b, Itgb2, Slc37a4, Rnase2, Itgam, Ccl7, Fcgr2a	236	83	12092	4.32122	0.999978	0.216536	9.00733
GOTERM_BP_FAT	GO:0001558~regulation of cell growth	10	2.93255	0.0057613	Tnfrsf12a, Rrad, Tgif1, Wfdc1, Map1b, Cdkn1a, Esm1, Ctgf, Kazald1, Cda	236	169	12092	3.03179	0.999987	0.221494	9.43007
GOTERM_BP_FAT	GO:0006873~cellular ion homeostasis	16	4.69208	0.00576983	Egr2, Ccr2, Bdnf, Mt2A, Mt1a, Rgn, Plcg2, Kcnh2, Lpar3, Ttc7, Pou3f1, Slc37a4, Cd24, Tfrc, Mecp2, Aspa	236	370	12092	2.21567	0.999987	0.217529	9.44339
KEGG_PATHWAY	rno05200:Pathways in cancer	15	4.39883	0.00606312	Pten, Kras, Axin2, Cdkn1a, Hsp90aa1, Met, Myc, Ret, Plcg2, Zbtb16, Dapk1, Lamb3, Wnt11, Cdkn2b, Cblb	118	317	5590	2.24162	0.560014	0.560014	6.88162
GOTERM_BP_FAT	GO:0009891~positive regulation of biosynthetic process	24	7.03812	0.00624522	Fcgr2b, Csrnp1, Tead2, Myc, Fcgr2a, Klf12, Egr1, Itgb2, Pou3f1, Bmp6, Abra, Mecp2, Clock, Etv5, Egr2, Aff1, Myd88, Hsp90aa1, Etv4, Cited4, Ubc, Zbtb16, Arntl, Abca1, Tnfrsf1a	236	675	12092	1.82177	0.999995	0.228889	10.1828
GOTERM_BP_FAT	GO:0055082~cellular chemical homeostasis	16	4.69208	0.0065734	Egr2, Ccr2, Bdnf, Mt2A, Mt1a, Rgn, Plcg2, Kcnh2, Lpar3, Ttc7, Pou3f1, Slc37a4, Cd24, Tfrc, Mecp2, Aspa	236	375	12092	2.18612	0.999997	0.235035	10.6899
SP_PIR_KEYWORDS	biological rhythms	4	1.17302	0.00666345	Clock, Dbp, Nfil3, Arntl	224	16	8979	10.0212	0.81452	0.81452	8.32891
GOTERM_CC_FAT	GO:0005624~membrane fraction	24	7.03812	0.00699011	Kras, Steap2, Met, Rgs16, Sh3kbp1, Slc16a7, Hmox1, Plcg2, Grip2, Cyp1a1, Gucy2g, Itgb2, Rab38, H6pd, Slc37a4, Ppap2a, Cd24, Cnp, Rab3a, Pnpla7, Abca1, Lynx1, Pon3, Ddi2	201	716	10776	1.79705	0.814281	0.569048	8.65637
GOTERM_BP_FAT	GO:0006955~immune response	17	4.98534	0.00701255	Ccl24, Ccr2, Fcgr2b, Polm, Myd88, Fcgr2a, Ccl7, C6, Olr1, Plcg2, Smad6, Il18bp, Ung, Cd24, Bmp6, Cblb, Sbno2, RT1-S3	236	414	12092	2.10395	0.999999	0.244257	11.3643
GOTERM_BP_FAT	GO:0044087~regulation of cellular component biogenesis	8	2.34604	0.00711143	Cdc42ep2, Sdc4, Pten, Smad6, Map1b, Cd24, Mecp2, Nck2	236	115	12092	3.56433	0.999999	0.242958	11.5155
GOTERM_MF_FAT	GO:0019838~growth factor binding	7	2.05279	0.00715098	Il6r, Osmr, Ltbp1, Il1r2, Esm1, Ctgf, Kazald1	230	89	11963	4.09091	0.973521	0.973521	9.83423
GOTERM_BP_FAT	GO:0050767~regulation of neurogenesis	11	3.22581	0.00725255	Tnfrsf12a, Ak1, Dixdc1, Bdnf, Tgif1, Map1b, Cd24, Nrep, Lzts1, Mib1, Aspa	236	207	12092	2.72275	0.999999	0.242941	11.7308
GOTERM_BP_FAT	GO:0046688~response to copper ion	4	1.17302	0.00744165	Mt2A, Lcat, Mt1a, Tfrc	236	21	12092	9.75948	1	0.244296	12.0186
GOTERM_BP_FAT	GO:0007626~locomotory behavior	11	3.22581	0.00749272	Ccl24, Fcgr2b, Itgb2, Cdh23, Slc37a4, Rnase2, Cnp, Itgam, Mecp2, Rasd2, Ccl7, Fcgr2a	236	208	12092	2.70966	1	0.241728	12.0962
GOTERM_BP_FAT	GO:0048878~chemical homeostasis	19	5.57185	0.00757843	Egr2, Ccr2, Bdnf, Mt2A, Mt1a, Hmox1, Rgn, Plcg2, Kcnh2, Lpar3, Ttc7, Pou3f1, Slc37a4, Lcat, Cd24, Abca1, Tfrc, Mecp2, Aspa	236	492	12092	1.97868	1	0.240206	12.2262
GOTERM_BP_FAT	GO:0010038~response to metal ion	10	2.93255	0.00773231	Plcg2, Pten, Cyp1a1, Mt2A, Lcat, Ggh, Mt1a, D2hgdh, Tfrc, Dusp1	236	177	12092	2.89476	1	0.240588	12.4592
GOTERM_BP_FAT	GO:0000904~cell morphogenesis involved in differentiation	12	3.51906	0.0077422	Egr2, Bdnf, Arx, Cdh23, Map1b, Ephb3, Etv4, Rab3a, Fez1, Cnp, Nrep, Dclk1	236	242	12092	2.54069	1	0.237112	12.4742
GOTERM_BP_FAT	GO:0051094~positive regulation of developmental process	14	4.10557	0.00778747	Tnfrsf12a, Ak1, Ifi204, Bdnf, Dixdc1, Map1b, Tgif1, Itgb2, Tradd, Mecp2, Tnfrsf1a, Bmp6, Cdkn2b, Aspa	236	311	12092	2.3065	1	0.234676	12.5426
GOTERM_BP_FAT	GO:0019221~cytokine-mediated signaling pathway	6	1.75953	0.00798549	Krt18, Ccr2, Kras, Il6r, Myd88, Tnfrsf1a	236	64	12092	4.8035	1	0.236281	12.8413
GOTERM_BP_FAT	GO:0045941~positive regulation of transcription	20	5.8651	0.00813592	Clock, Egr2, Etv5, Csrnp1, Aff1, Myd88, Etv4, Tead2, Myc, Klf12, Cited4, Ubc, Egr1, Zbtb16, Pou3f1, Arntl, Mecp2, Tnfrsf1a, Bmp6, Abra	236	534	12092	1.919	1	0.23662	13.0676
GOTERM_BP_FAT	GO:0009719~response to endogenous stimulus	21	6.15836	0.00819198	Pten, Egr2, Ccr2, Kras, Serpina3n, Map1b, Steap2, Cdkn1a, Hmox1, Ucp3, Aldh1a1, Uros, Dusp1, Il6r, Wfdc1, Lcat, Cd24, Ggh, Lpin1, Bmp6, Cblb	236	573	12092	1.87781	1	0.234584	13.1518
UP_SEQ_FEATURE	compositionally biased region:Pro-rich	13	3.81232	0.0088737	Inhbb, Sbk1, Sh3kbp1, Ankrd34a, Cited4, Rcor2, Arx, Ltbp1, Dnm1, Zdhhc18, Mecp2, Cblb, Khdrbs3	188	215	7317	2.35332	0.996226	0.93857	12.4015
GOTERM_BP_FAT	GO:0048812~neuron projection morphogenesis	11	3.22581	0.00935138	Egr2, Bdnf, Arx, Map1b, Ephb3, Etv4, Rab3a, Fez1, Cnp, Nrep, Dclk1	236	215	12092	2.62144	1	0.259437	14.8758
GOTERM_CC_FAT	GO:0005886~plasma membrane	60	17.5953	0.00949829	Ccr2, Ak1, Fcgr2b, Mmgt2, Map1b, Ephb3, Mrgprg, Rasd2, Arc, Plcg2, Il6r, Lpar3, Cdc42ep2, Rnd1, PVR, Homer2, Gucy2g, Apold1, Zbtb16, Acsl4, Rab3a, Alg10, Lynx1, RT1-S3, Sdc4, Tnfrsf12a, Kras, Cdh23, Steap2, Met, Sh3kbp1, Slc16a7, Hmox1, Pard6b, Tes, Fcgr2a, C6, P2ry1, Kcnh2, Itgb2, Gpnmb, Slc7a8, LOC498276, Dgkz, Sv2b, Abra, Lzts1, Pdpn, Dixdc1, Slc7a6, Fez1, Olr1, Grip2, Dlk1, Fxyd6, Cd24, Smpd3…	201	2396	10776	1.34254	0.898783	0.533965	11.59
GOTERM_BP_FAT	GO:0030593~neutrophil chemotaxis	4	1.17302	0.00963083	Fcgr2b, Itgb2, Slc37a4, Itgam, Fcgr2a	236	23	12092	8.91083	1	0.262414	15.2865
GOTERM_BP_FAT	GO:0007159~leukocyte adhesion	4	1.17302	0.00963083	Olr1, Itgb2, Cd24, Itgam	236	23	12092	8.91083	1	0.262414	15.2865
GOTERM_BP_FAT	GO:0033189~response to vitamin A	6	1.75953	0.00965362	Cyp1a1, Map1b, Tfrc, Bmp6, Aldh1a1, Dusp1	236	67	12092	4.58841	1	0.25937	15.3199
GOTERM_BP_FAT	GO:0031349~positive regulation of defense response	6	1.75953	0.00965362	Fcgr2b, LOC498276, Cd24, Myd88, PVR, Tnfrsf1a, Fcgr2a	236	67	12092	4.58841	1	0.25937	15.3199
GOTERM_BP_FAT	GO:0002863~positive regulation of inflammatory response to antigenic stimulus	3	0.879765	0.00974807	Fcgr2b, LOC498276, Cd24, Fcgr2a	236	8	12092	19.214	1	0.258046	15.4583
GOTERM_BP_FAT	GO:0002902~regulation of B cell apoptosis	3	0.879765	0.00974807	Pten, Cd24, Myc	236	8	12092	19.214	1	0.258046	15.4583
GOTERM_BP_FAT	GO:0009967~positive regulation of signal transduction	13	3.81232	0.00987538	Ccr2, Kras, Dixdc1, Myd88, Hmox1, RGD1566380, Il6r, Lpar3, Tradd, Cd24, Tnfrsf1a, Abra, Cdkn2b	236	285	12092	2.33714	1	0.257501	15.6444
GOTERM_BP_FAT	GO:0010628~positive regulation of gene expression	20	5.8651	0.0102432	Clock, Egr2, Etv5, Csrnp1, Aff1, Myd88, Etv4, Tead2, Myc, Klf12, Cited4, Ubc, Egr1, Zbtb16, Pou3f1, Arntl, Mecp2, Tnfrsf1a, Bmp6, Abra	236	547	12092	1.87339	1	0.262288	16.18
GOTERM_BP_FAT	GO:0055066~di-, tri-valent inorganic cation homeostasis	11	3.22581	0.0102475	Plcg2, Ccr2, Lpar3, Mt2A, Ttc7, Slc37a4, Cd24, Mt1a, Hmox1, Tfrc, Rgn	236	218	12092	2.58537	1	0.259024	16.1862
GOTERM_BP_FAT	GO:0016358~dendrite development	5	1.46628	0.0102723	Bdnf, Map1b, Acsl4, Mecp2, Dclk1	236	44	12092	5.82242	1	0.256284	16.2222
GOTERM_BP_FAT	GO:0042325~regulation of phosphorylation	16	4.69208	0.0114156	Sdc4, Kras, Cdkn1a, Met, Gadd45a, Spry4, Lime1, Smad6, Il6r, Lpar3, Itgb2, Dgkz, Ppp1r14c, Cd24, Cdkn2b, Map2k6	236	399	12092	2.05463	1	0.27709	17.8659
GOTERM_BP_FAT	GO:0006952~defense response	16	4.69208	0.0114156	Pdpn, Ccr2, Serpina3n, Fcgr2b, Myd88, Hmox1, Fcgr2a, Ccl7, C6, Olr1, Il6r, Itgb2, Cd24, Tfrc, Tnfrsf1a, Bmp6, Mecp2	236	399	12092	2.05463	1	0.27709	17.8659
GOTERM_BP_FAT	GO:0051674~localization of cell	14	4.10557	0.0116194	Tnfrsf12a, Pten, Fcgr2b, Met, PVR, Fcgr2a, Dclk1, Ret, Arx, Itgb2, Slc37a4, Ctgf, Cd24, Itgam, Nck2	236	327	12092	2.19365	1	0.27789	18.1556
GOTERM_BP_FAT	GO:0048870~cell motility	14	4.10557	0.0116194	Tnfrsf12a, Pten, Fcgr2b, Met, PVR, Fcgr2a, Dclk1, Ret, Arx, Itgb2, Slc37a4, Ctgf, Cd24, Itgam, Nck2	236	327	12092	2.19365	1	0.27789	18.1556
GOTERM_CC_FAT	GO:0000267~cell fraction	29	8.5044	0.0118496	Kras, Serpina3n, Sat1, Map1b, Steap2, Met, Rgs16, Hmox1, Slc16a7, Sh3kbp1, Plcg2, Itgb2, Rab38, H6pd, Ppap2a, Cnp, Ctsl1, Aldh1a1, Cyp1a1, Grip2, Gucy2g, Slc37a4, Cd24, Rab3a, Abca1, Pnpla7, Lynx1, Pon3, Ddi2	201	967	10776	1.6078	0.942782	0.510917	14.261
GOTERM_CC_FAT	GO:0005626~insoluble fraction	24	7.03812	0.0127576	Kras, Steap2, Met, Rgs16, Sh3kbp1, Slc16a7, Hmox1, Plcg2, Grip2, Cyp1a1, Gucy2g, Itgb2, Rab38, H6pd, Slc37a4, Ppap2a, Cd24, Cnp, Rab3a, Pnpla7, Abca1, Lynx1, Pon3, Ddi2	201	755	10776	1.70422	0.954111	0.460064	15.2724
GOTERM_BP_FAT	GO:0006915~apoptosis	15	4.39883	0.0128293	Krt18, Tp53inp1, Sh3kbp1, Myc, Siva1, Mcl1, Elmo3, C6, Ubc, Parm1, Tradd, Trim35, Cd24, Tnfrsf1a, Map2k6	236	368	12092	2.08848	1	0.29857	19.8562
SP_PIR_KEYWORDS	cytoplasm	53	15.5425	0.0143169	Gstt2, Palmd, Nqo2, Ak1, Cdca7l, Dnajb9, Arc, Fam134b, Filip1, Fancc, Zfand2a, Clock, Cdc42ep2, Axin2, Gabarapl1, Wipf3, Siva1, Haus8, Rgn, Neu2, Cited4, Homer2, Elmo3, Ubc, Aldh1a7, Cyp1a1, Gucy2g, Dnm1, Cblb, Aspa, Sh3kbp1, Tes, F13a1, Mcl1, Trim63, Slc7a8, Gsta4, Dgkz, Clec11a, Abra, Lzts1, Ncl, Dupd1, Krt18, Dixdc1, Hsp90aa1, Sbk1, Fez1, Aldh1a1, Naa25, Grip2, Trim35, Nrep	224	1566	8979	1.35664	0.973588	0.837483	17.1029
GOTERM_BP_FAT	GO:0007611~learning or memory	8	2.34604	0.0145333	Pten, Egr2, Nqo2, Kras, Bdnf, Egr1, Mecp2, Aldh1a7	236	132	12092	3.10529	1	0.327329	22.195
GOTERM_BP_FAT	GO:0043069~negative regulation of programmed cell death	14	4.10557	0.014851	Pten, Krt18, Kras, Bdnf, Cdkn1a, Myd88, Dnajb9, Myc, Ubc, Plcg2, Smad6, Ung, Dapk1, Mecp2	236	338	12092	2.12225	1	0.329465	22.6237
GOTERM_BP_FAT	GO:0045935~positive regulation of nucleobase, nucleoside, nucleotide and nucleic acid metabolic process	21	6.15836	0.0149944	Clock, Egr2, Etv5, Csrnp1, Aff1, Myd88, Etv4, Tead2, Myc, Klf12, Cited4, Ubc, Egr1, Zbtb16, Pou3f1, Arntl, Abca1, Mecp2, Tnfrsf1a, Bmp6, Abra	236	608	12092	1.76971	1	0.328415	22.8166
GOTERM_BP_FAT	GO:0012501~programmed cell death	15	4.39883	0.0150781	Krt18, Tp53inp1, Sh3kbp1, Myc, Siva1, Mcl1, Elmo3, C6, Ubc, Parm1, Tradd, Trim35, Cd24, Tnfrsf1a, Map2k6	236	376	12092	2.04404	1	0.326331	22.929
GOTERM_BP_FAT	GO:0060548~negative regulation of cell death	14	4.10557	0.0153177	Pten, Krt18, Kras, Bdnf, Cdkn1a, Myd88, Dnajb9, Myc, Ubc, Plcg2, Smad6, Ung, Dapk1, Mecp2	236	339	12092	2.11599	1	0.327034	23.2498
GOTERM_BP_FAT	GO:0051174~regulation of phosphorus metabolic process	16	4.69208	0.0156424	Sdc4, Kras, Cdkn1a, Met, Gadd45a, Spry4, Lime1, Smad6, Il6r, Lpar3, Itgb2, Dgkz, Ppp1r14c, Cd24, Cdkn2b, Map2k6	236	415	12092	1.97541	1	0.329191	23.6825
GOTERM_BP_FAT	GO:0019220~regulation of phosphate metabolic process	16	4.69208	0.0156424	Sdc4, Kras, Cdkn1a, Met, Gadd45a, Spry4, Lime1, Smad6, Il6r, Lpar3, Itgb2, Dgkz, Ppp1r14c, Cd24, Cdkn2b, Map2k6	236	415	12092	1.97541	1	0.329191	23.6825
GOTERM_BP_FAT	GO:0060284~regulation of cell development	11	3.22581	0.0161828	Tnfrsf12a, Ak1, Dixdc1, Bdnf, Tgif1, Map1b, Cd24, Nrep, Lzts1, Mib1, Aspa	236	234	12092	2.40859	1	0.334941	24.3975
GOTERM_BP_FAT	GO:0045768~positive regulation of anti-apoptosis	4	1.17302	0.0165946	Il6r, Cdkn1a, Hmox1, Dusp1	236	28	12092	7.31961	1	0.33837	24.9381
GOTERM_BP_FAT	GO:0045859~regulation of protein kinase activity	12	3.51906	0.0169509	Sdc4, Kras, Lpar3, Cdkn1a, Dgkz, Met, Cd24, Gadd45a, Cdkn2b, Map2k6, Spry4, Lime1	236	271	12092	2.26881	1	0.340794	25.4029
GOTERM_BP_FAT	GO:0070482~response to oxygen levels	10	2.93255	0.0177565	Pdpn, Cyp1a1, Ccr2, Apold1, Cdkn1a, Cd24, Hmox1, Tfrc, Mecp2, Ucp3	236	203	12092	2.524	1	0.350343	26.444
GOTERM_BP_FAT	GO:0048858~cell projection morphogenesis	11	3.22581	0.017986	Egr2, Bdnf, Arx, Map1b, Ephb3, Etv4, Rab3a, Fez1, Cnp, Nrep, Dclk1	236	238	12092	2.36811	1	0.350536	26.738
GOTERM_BP_FAT	GO:0010740~positive regulation of protein kinase cascade	9	2.6393	0.017999	RGD1566380, Ccr2, Il6r, Dixdc1, Lpar3, Tradd, Myd88, Hmox1, Tnfrsf1a	236	170	12092	2.71256	1	0.347354	26.7547
GOTERM_BP_FAT	GO:0048169~regulation of long-term neuronal synaptic plasticity	4	1.17302	0.0182492	Kras, Bdnf, Egr1, Plk3	236	29	12092	7.06721	1	0.347899	27.074
GOTERM_BP_FAT	GO:0006911~phagocytosis, engulfment	3	0.879765	0.0184273	Fcgr2b, LOC498276, Abca1, Fcgr2a	236	11	12092	13.9738	1	0.347333	27.3005
GOTERM_CC_FAT	GO:0014069~postsynaptic density	6	1.75953	0.0189365	Grip2, Map1b, Lzts1, Mib1, Homer2, Arc	201	83	10776	3.87556	0.98983	0.534538	21.8677
GOTERM_CC_FAT	GO:0005576~extracellular region	35	10.2639	0.0195154	Stc2, Serpina3n, Loxl3, Kazald1, F13a1, C6, Il6r, Igsf10, Lcat, Lamb3, Clec11a, Ctgf, Cnp, Bmp6, Ccl24, Bdnf, Inhbb, Esm1, Ctsl1, Ccl7, Adamts14, Olr1, Nepn, RGD1566380, Rnase13, Brpf3, Apold1, Wfdc1, Ltbp1, Adamts4, Ggh, Tfrc, Lgi1, Wnt11, Pon3	201	1281	10776	1.46481	0.991174	0.491208	22.4607
GOTERM_BP_FAT	GO:0030005~cellular di-, tri-valent inorganic cation homeostasis	10	2.93255	0.0198871	Plcg2, Ccr2, Lpar3, Mt2A, Ttc7, Slc37a4, Cd24, Mt1a, Tfrc, Rgn	236	207	12092	2.47523	1	0.365852	29.1318
GOTERM_BP_FAT	GO:0001775~cell activation	11	3.22581	0.0199699	Plcg2, Polm, Fcgr2b, Egr1, Apold1, Itgb2, LOC498276, Cd24, Itgam, Fcgr2a, Cblb, Sbno2	236	242	12092	2.32897	1	0.36373	29.2344
GOTERM_BP_FAT	GO:0010557~positive regulation of macromolecule biosynthetic process	21	6.15836	0.0204568	Clock, Egr2, Etv5, Fcgr2b, Csrnp1, Aff1, Myd88, Etv4, Tead2, Myc, Klf12, Cited4, Fcgr2a, Ubc, Egr1, Zbtb16, Pou3f1, Arntl, Mecp2, Abra, Tnfrsf1a, Bmp6	236	628	12092	1.71335	1	0.367455	29.8346
GOTERM_BP_FAT	GO:0009791~post-embryonic development	6	1.75953	0.0206182	Dlk1, Cdh23, Csrnp1, Slc37a4, Rab3a, Mecp2	236	81	12092	3.79535	1	0.366483	30.0325
GOTERM_MF_FAT	GO:0008138~protein tyrosine/serine/threonine phosphatase activity	4	1.17302	0.0209757	Pten, Dupd1, Dusp1, Ssh2	230	31	11963	6.71136	0.999978	0.995315	26.3454
GOTERM_BP_FAT	GO:0010627~regulation of protein kinase cascade	11	3.22581	0.0209854	RGD1566380, Pten, Ccr2, Il6r, Dixdc1, Lpar3, Tradd, Cd24, Myd88, Hmox1, Tnfrsf1a	236	244	12092	2.30988	1	0.368414	30.4808
GOTERM_BP_FAT	GO:0007242~intracellular signaling cascade	28	8.21114	0.0218077	Ifi204, Rrad, Kras, Mt2A, Met, Rcan2, Hmox1, Rasd2, Ret, Dusp1, Plcg2, Lpar3, Rab38, Dapk1, Pde7a, Dgkz, Ctgf, Rps6ka2, Rnd1, Fbxo31, Myd88, Mt1a, Tyrobp, Gucy2g, Rab3a, Abca1, Map2k6, Cblb	236	925	12092	1.55097	1	0.376545	31.475
GOTERM_BP_FAT	GO:0031334~positive regulation of protein complex assembly	4	1.17302	0.0218239	Cdc42ep2, Map1b, Cd24, Nck2	236	31	12092	6.61126	1	0.373555	31.4945
GOTERM_BP_FAT	GO:0000086~G2/M transition of mitotic cell cycle	3	0.879765	0.0218328	Cdkn1a, Gadd45a, Cdkn2b	236	12	12092	12.8093	1	0.370516	31.5051
GOTERM_BP_FAT	GO:0002861~regulation of inflammatory response to antigenic stimulus	3	0.879765	0.0218328	Fcgr2b, LOC498276, Cd24, Fcgr2a	236	12	12092	12.8093	1	0.370516	31.5051
GOTERM_BP_FAT	GO:0034097~response to cytokine stimulus	7	2.05279	0.0219618	Il6r, Serpina3n, Osmr, Myd88, Acsl4, Cdkn2b, Mcl1	236	112	12092	3.20233	1	0.369138	31.6599
GOTERM_BP_FAT	GO:0044057~regulation of system process	13	3.81232	0.0221095	Sdc4, Kras, Egr2, Bdnf, Inhbb, Map1b, Plk3, Arc, Egr1, Rab3a, Mecp2, Lgi1, Lzts1	236	319	12092	2.08804	1	0.368033	31.8365
GOTERM_MF_FAT	GO:0019900~kinase binding	9	2.6393	0.0224862	Sdc4, Dixdc1, Itgb2, Tradd, Axin2, Cd24, Fez1, Cdkn2b, Cblb	230	180	11963	2.60065	0.99999	0.97842	27.9678
GOTERM_BP_FAT	GO:0032990~cell part morphogenesis	11	3.22581	0.0231779	Egr2, Bdnf, Arx, Map1b, Ephb3, Etv4, Rab3a, Fez1, Cnp, Nrep, Dclk1	236	248	12092	2.27262	1	0.378949	33.102
GOTERM_MF_FAT	GO:0016791~phosphatase activity	10	2.93255	0.0232632	Pten, Ocrl, Ppap2a, Nt5c1a, Lpin1, Ptprk, Pon3, Dupd1, Dusp1, Ssh2	230	216	11963	2.40801	0.999993	0.949083	28.7893
GOTERM_BP_FAT	GO:0045321~leukocyte activation	10	2.93255	0.0234559	Plcg2, Polm, Fcgr2b, Egr1, Itgb2, LOC498276, Cd24, Itgam, Fcgr2a, Cblb, Sbno2	236	213	12092	2.40551	1	0.379453	33.4276
GOTERM_BP_FAT	GO:0043549~regulation of kinase activity	12	3.51906	0.0235967	Sdc4, Kras, Lpar3, Cdkn1a, Dgkz, Met, Cd24, Gadd45a, Cdkn2b, Map2k6, Spry4, Lime1	236	285	12092	2.15736	1	0.378211	33.592
GOTERM_BP_FAT	GO:0016192~vesicle-mediated transport	16	4.69208	0.0240773	Krt18, Kras, Fcgr2b, Sec24a, Steap2, Sh3kbp1, Fcgr2a, Elmo3, Arc, Rab38, LOC498276, Cd24, Dnm1, Rab3a, Abca1, Tfrc, Sec16b	236	438	12092	1.87168	1	0.381249	34.1501
GOTERM_BP_FAT	GO:0050900~leukocyte migration	5	1.46628	0.0246096	Fcgr2b, Itgb2, Slc37a4, Cd24, Itgam, Fcgr2a	236	57	12092	4.4945	1	0.384851	34.7631
GOTERM_BP_FAT	GO:0070228~regulation of lymphocyte apoptosis	3	0.879765	0.0254761	Pten, Cd24, Myc	236	13	12092	11.824	1	0.3924	35.7495
GOTERM_BP_FAT	GO:0043627~response to estrogen stimulus	8	2.34604	0.0254811	Pten, Ccr2, Wfdc1, Map1b, Cd24, Hmox1, Aldh1a1, Dusp1	236	148	12092	2.76958	1	0.389485	35.7551
GOTERM_MF_FAT	GO:0019955~cytokine binding	6	1.75953	0.0256047	Ccr2, Il6r, Il18bp, Osmr, Il1r2, Tnfrsf1a	230	87	11963	3.58711	0.999998	0.927556	31.2124
GOTERM_BP_FAT	GO:0042632~cholesterol homeostasis	4	1.17302	0.0257532	Slc37a4, Lcat, Cd24, Abca1	236	33	12092	6.21058	1	0.389787	36.0619
GOTERM_BP_FAT	GO:0055092~sterol homeostasis	4	1.17302	0.0257532	Slc37a4, Lcat, Cd24, Abca1	236	33	12092	6.21058	1	0.389787	36.0619
GOTERM_BP_FAT	GO:0007050~cell cycle arrest	5	1.46628	0.0260422	Ak1, Cdkn1a, Tp53inp1, Gadd45a, Cdkn2b	236	58	12092	4.41701	1	0.390284	36.3863
GOTERM_BP_FAT	GO:0006357~regulation of transcription from RNA polymerase II promoter	20	5.8651	0.0264224	Clock, Egr2, Ifi204, Csrnp1, Myd88, Ankrd1, Tead2, Hmox1, Myc, Klf12, Nepn, Tgif1, Egr1, Zbtb16, Pou3f1, Arntl, Mecp2, Tnfrsf1a, Bmp6, Abra	236	604	12092	1.6966	1	0.39183	36.8106
GOTERM_MF_FAT	GO:0032403~protein complex binding	10	2.93255	0.0270989	Fcgr2b, Gpnmb, Map1b, Tradd, Cdkn1a, LOC498276, Lamb3, Ctgf, Dnm1, Tnfrsf1a, Fcgr2a	230	222	11963	2.34293	0.999999	0.901419	32.7184
GOTERM_MF_FAT	GO:0019899~enzyme binding	17	4.98534	0.0271499	Cdc42ep2, Sdc4, Dixdc1, Axin2, Fez1, Hmox1, Cyp1a1, Il6r, Itgb2, Tradd, Adamts4, Cd24, Abca1, Mecp2, Cblb, Cdkn2b, Fxyd7	230	492	11963	1.7972	0.999999	0.863262	32.7693
GOTERM_BP_FAT	GO:0016337~cell-cell adhesion	10	2.93255	0.0273866	Olr1, Pdpn, Itgb2, Cdh23, Pcdhb10, Cd24, Ctgf, PVR, Itgam, Ret	236	219	12092	2.3396	1	0.400007	37.8749
GOTERM_MF_FAT	GO:0008081~phosphoric diester hydrolase activity	5	1.46628	0.0276852	Plcg2, Pde7a, Smpd3, Cnp, Hmox1	230	60	11963	4.33442	0.999999	0.830649	33.3009
GOTERM_BP_FAT	GO:0050729~positive regulation of inflammatory response	4	1.17302	0.0278505	Fcgr2b, LOC498276, Cd24, Tnfrsf1a, Fcgr2a	236	34	12092	6.02792	1	0.402355	38.3809
GOTERM_BP_FAT	GO:0050670~regulation of lymphocyte proliferation	6	1.75953	0.0283036	Fcgr2b, Cdkn1a, Cd24, Myd88, Fcgr2a, Cblb, Nck2	236	88	12092	3.49345	1	0.404533	38.8714
GOTERM_BP_FAT	GO:0055093~response to hyperoxia	3	0.879765	0.0293469	Pdpn, Cyp1a1, Cdkn1a	236	14	12092	10.9794	1	0.413083	39.9868
GOTERM_BP_FAT	GO:0032944~regulation of mononuclear cell proliferation	6	1.75953	0.0295311	Fcgr2b, Cdkn1a, Cd24, Myd88, Fcgr2a, Cblb, Nck2	236	89	12092	3.4542	1	0.412213	40.1817
GOTERM_BP_FAT	GO:0043066~negative regulation of apoptosis	13	3.81232	0.029694	Pten, Krt18, Kras, Bdnf, Cdkn1a, Myd88, Dnajb9, Myc, Ubc, Smad6, Ung, Dapk1, Mecp2	236	333	12092	2.00025	1	0.411132	40.3536
GOTERM_BP_FAT	GO:0050680~negative regulation of epithelial cell proliferation	4	1.17302	0.0300361	Pten, Wfdc1, Etv4, Cdkn2b	236	35	12092	5.85569	1	0.411963	40.7131
SP_PIR_KEYWORDS	activator	10	2.93255	0.0312094	Clock, Egr2, Dbp, Nfil3, Egr1, Pnrc1, Arntl, Abra, Myc, Cited4	224	176	8979	2.27755	0.999661	0.930287	33.7953
GOTERM_BP_FAT	GO:0019725~cellular homeostasis	16	4.69208	0.0312323	Egr2, Ccr2, Bdnf, Mt2A, Mt1a, Rgn, Plcg2, Kcnh2, Lpar3, Ttc7, Pou3f1, Slc37a4, Cd24, Tfrc, Mecp2, Aspa	236	453	12092	1.80971	1	0.421641	41.954
GOTERM_MF_FAT	GO:0019901~protein kinase binding	8	2.34604	0.0313458	Sdc4, Dixdc1, Itgb2, Axin2, Cd24, Fez1, Cdkn2b, Cblb	230	157	11963	2.65035	1	0.833131	36.833
GOTERM_BP_FAT	GO:0051338~regulation of transferase activity	12	3.51906	0.0320333	Sdc4, Kras, Lpar3, Cdkn1a, Dgkz, Met, Cd24, Gadd45a, Cdkn2b, Map2k6, Spry4, Lime1	236	299	12092	2.05635	1	0.427021	42.7713
GOTERM_BP_FAT	GO:0070663~regulation of leukocyte proliferation	6	1.75953	0.0320856	Fcgr2b, Cdkn1a, Cd24, Myd88, Fcgr2a, Cblb, Nck2	236	91	12092	3.37828	1	0.424767	42.8243
KEGG_PATHWAY	rno04012:ErbB signaling pathway	6	1.75953	0.0320969	Plcg2, Kras, Cdkn1a, Myc, Cblb, Nck2	118	85	5590	3.34397	0.987774	0.889427	31.7823
GOTERM_BP_FAT	GO:0055080~cation homeostasis	11	3.22581	0.0321855	Plcg2, Ccr2, Lpar3, Mt2A, Ttc7, Slc37a4, Cd24, Mt1a, Hmox1, Tfrc, Rgn	236	262	12092	2.15118	1	0.42302	42.9254
GOTERM_BP_FAT	GO:0045893~positive regulation of transcription, DNA-dependent	16	4.69208	0.0328615	Clock, Egr2, Csrnp1, Aff1, Myd88, Tead2, Myc, Klf12, Egr1, Zbtb16, Pou3f1, Arntl, Mecp2, Tnfrsf1a, Bmp6, Abra	236	456	12092	1.7978	1	0.427013	43.6049
GOTERM_BP_FAT	GO:0002886~regulation of myeloid leukocyte mediated immunity	3	0.879765	0.0334351	Fcgr2b, LOC498276, Hmox1, Fcgr2a	236	15	12092	10.2475	1	0.429919	44.1755
GOTERM_BP_FAT	GO:0032642~regulation of chemokine production	3	0.879765	0.0334351	Il6r, Slc37a4, Myd88	236	15	12092	10.2475	1	0.429919	44.1755
KEGG_PATHWAY	rno04350:TGF-beta signaling pathway	6	1.75953	0.0335278	Smad6, Inhbb, Ltbp1, Bmp6, Myc, Cdkn2b	118	86	5590	3.30508	0.989987	0.784463	32.9553
GOTERM_BP_FAT	GO:0000902~cell morphogenesis	13	3.81232	0.0338884	Egr2, Pdpn, Bdnf, Cdh23, Map1b, Ephb3, Etv4, Fez1, Dclk1, Arx, Cnp, Rab3a, Nrep	236	340	12092	1.95907	1	0.431606	44.6226
GOTERM_BP_FAT	GO:0051384~response to glucocorticoid stimulus	7	2.05279	0.0339368	Kras, Il6r, Cdkn1a, Lcat, Ucp3, Bmp6, Dusp1	236	124	12092	2.89243	1	0.429389	44.6702
GOTERM_BP_FAT	GO:0006909~phagocytosis	4	1.17302	0.0346704	Fcgr2b, LOC498276, Abca1, Fcgr2a, Elmo3	236	37	12092	5.53917	1	0.433713	45.3861
GOTERM_BP_FAT	GO:0045767~regulation of anti-apoptosis	4	1.17302	0.0346704	Il6r, Cdkn1a, Hmox1, Dusp1	236	37	12092	5.53917	1	0.433713	45.3861
GOTERM_BP_FAT	GO:0030595~leukocyte chemotaxis	4	1.17302	0.0346704	Fcgr2b, Itgb2, Slc37a4, Itgam, Fcgr2a	236	37	12092	5.53917	1	0.433713	45.3861
GOTERM_BP_FAT	GO:0051254~positive regulation of RNA metabolic process	16	4.69208	0.0347722	Clock, Egr2, Csrnp1, Aff1, Myd88, Tead2, Myc, Klf12, Egr1, Zbtb16, Pou3f1, Arntl, Mecp2, Tnfrsf1a, Bmp6, Abra	236	460	12092	1.78217	1	0.432025	45.4847
GOTERM_BP_FAT	GO:0006644~phospholipid metabolic process	8	2.34604	0.0366983	Plcg2, Pten, Ocrl, Lcat, Smpd3, Hmox1, Mecp2, Cds2	236	160	12092	2.56186	1	0.447193	47.3198
INTERPRO	IPR013151:Immunoglobulin	7	2.05279	0.0368984	Il6r, Fcgr2b, Igsf10, LOC498276, Il1r2, PVR, Fcgr2a, Emb	239	106	10240	2.8294	1	1	42.0309
GOTERM_BP_FAT	GO:0045944~positive regulation of transcription from RNA polymerase II promoter	14	4.10557	0.0370959	Clock, Egr2, Csrnp1, Myd88, Tead2, Myc, Klf12, Egr1, Zbtb16, Pou3f1, Arntl, Tnfrsf1a, Bmp6, Abra	236	384	12092	1.86803	1	0.448139	47.6913
GOTERM_BP_FAT	GO:0002684~positive regulation of immune system process	10	2.93255	0.0374834	Plcg2, Fcgr2b, Cdkn1a, LOC498276, Cd24, Myd88, PVR, Fcgr2a, Cblb, C6, Nck2	236	232	12092	2.2085	1	0.448978	48.0509
GOTERM_BP_FAT	GO:0006020~inositol metabolic process	3	0.879765	0.0377307	Plcg2, Pten, Mecp2	236	16	12092	9.60699	1	0.448564	48.2793
GOTERM_MF_FAT	GO:0018479~benzaldehyde dehydrogenase (NAD+) activity	2	0.58651	0.0379199	Aldh1a1, Aldh1a7	230	2	11963	52.013	1	0.858587	42.7429
GOTERM_BP_FAT	GO:0030003~cellular cation homeostasis	10	2.93255	0.0384422	Plcg2, Ccr2, Lpar3, Mt2A, Ttc7, Slc37a4, Cd24, Mt1a, Tfrc, Rgn	236	233	12092	2.19903	1	0.452229	48.9309
KEGG_PATHWAY	rno05219:Bladder cancer	4	1.17302	0.0386687	Kras, Cdkn1a, Dapk1, Myc	118	36	5590	5.26365	0.995126	0.73578	37.0191
GOTERM_BP_FAT	GO:0016311~dephosphorylation	7	2.05279	0.0387121	Pten, Ocrl, Ppap2a, Ptprk, Dupd1, Dusp1, Ssh2	236	128	12092	2.80204	1	0.451997	49.1761
GOTERM_BP_FAT	GO:0009636~response to toxin	5	1.46628	0.0392902	Cyp1a1, Mt2A, Map1b, Cdkn1a, Mt1a	236	66	12092	3.88161	1	0.454419	49.6976
GOTERM_CC_FAT	GO:0005829~cytosol	30	8.79765	0.0394457	Ak1, Ccr2, Map1b, Steap2, Cdkn1a, Gale, Hmox1, Sh3kbp1, Rab38, Fancc, Ppap2a, Mecp2, Pten, Hsp90aa1, Bach1, Myd88, Mt1a, Nt5c1a, Aldh1a1, Ubc, Aldh1a7, Smad6, Grip2, Brpf3, Tradd, Zbtb16, Ggh, Dnm1, Cda, Gda	201	1118	10776	1.4386	0.999936	0.70101	40.5158
GOTERM_BP_FAT	GO:0002824~positive regulation of adaptive immune response based on somatic recombination of immune receptors built from immunoglobulin superfamily domains	4	1.17302	0.0396521	Fcgr2b, LOC498276, Cd24, PVR, Fcgr2a	236	39	12092	5.25511	1	0.45496	50.0214
GOTERM_BP_FAT	GO:0002821~positive regulation of adaptive immune response	4	1.17302	0.0396521	Fcgr2b, LOC498276, Cd24, PVR, Fcgr2a	236	39	12092	5.25511	1	0.45496	50.0214
GOTERM_BP_FAT	GO:0022604~regulation of cell morphogenesis	7	2.05279	0.0399695	Palmd, Cdc42ep2, Tnfrsf12a, Pdpn, Dixdc1, Map1b, Lzts1	236	129	12092	2.78032	1	0.455116	50.3038
GOTERM_BP_FAT	GO:0045449~regulation of transcription	42	12.3167	0.0399888	Ifi204, Kras, Meis3, Cdca7l, Csrnp1, Pnrc1, Hmox1, Tead2, Myc, Klf12, Rfx7, Gatad2b, Kcnh2, Tgif1, Itgb2, Egr1, Pou3f1, Mecp2, Abra, Bmp6, Sbno2, Khdrbs3, Clock, Egr2, Etv5, Zbtb8a, Aff1, Bach1, Myd88, Ankrd1, Etv4, Cited4, Rcor2, Lime1, Ubc, Nepn, Nfil3, Dbp, Arx, Zbtb16, Arntl, Tnfrsf1a	236	1608	12092	1.33829	1	0.452767	50.3209
GOTERM_MF_FAT	GO:0003700~transcription factor activity	20	5.8651	0.0403405	Clock, Egr2, Meis3, Csrnp1, Bach1, Etv4, Tead2, Myc, Klf12, Lime1, Gatad2b, Dbp, Tgif1, Nfil3, Egr1, Arx, Zbtb16, Pou3f1, Arntl, Mecp2	230	644	11963	1.61531	1	0.849551	44.7862
GOTERM_BP_FAT	GO:0006796~phosphate metabolic process	25	7.33138	0.0409837	Prkg2, Ephb3, Met, Ret, Dusp1, Lpar3, Dapk1, Ppap2a, Rps6ka2, Mecp2, Ptprk, Dupd1, Pten, Bdnf, Ccnt1, Trib2, Plk3, Sbk1, Dclk1, Ocrl, Gucy2g, Ros1, Pdk4, Map2k6, Ssh2	236	849	12092	1.50875	1	0.458574	51.1962
GOTERM_BP_FAT	GO:0009968~negative regulation of signal transduction	9	2.6393	0.0416552	Nepn, Pten, Smad6, Tgif1, Axin2, Dgkz, Rgs16, Cblb, Lime1	236	200	12092	2.30568	1	0.461606	51.7786
GOTERM_BP_FAT	GO:0006793~phosphorus metabolic process	25	7.33138	0.0419299	Prkg2, Ephb3, Met, Ret, Dusp1, Lpar3, Dapk1, Ppap2a, Rps6ka2, Mecp2, Ptprk, Dupd1, Pten, Bdnf, Ccnt1, Trib2, Plk3, Sbk1, Dclk1, Ocrl, Gucy2g, Ros1, Pdk4, Map2k6, Ssh2	236	851	12092	1.50521	1	0.461365	52.015
GOTERM_BP_FAT	GO:0060326~cell chemotaxis	4	1.17302	0.0422717	Fcgr2b, Itgb2, Slc37a4, Itgam, Fcgr2a	236	40	12092	5.12373	1	0.461671	52.3076
GOTERM_BP_FAT	GO:0051495~positive regulation of cytoskeleton organization	4	1.17302	0.0422717	Cdc42ep2, Sdc4, Map1b, Nck2	236	40	12092	5.12373	1	0.461671	52.3076
GOTERM_BP_FAT	GO:0031960~response to corticosteroid stimulus	7	2.05279	0.0425612	Kras, Il6r, Cdkn1a, Lcat, Ucp3, Bmp6, Dusp1	236	131	12092	2.73787	1	0.461554	52.5542
GOTERM_BP_FAT	GO:0002705~positive regulation of leukocyte mediated immunity	4	1.17302	0.044976	Fcgr2b, LOC498276, Cd24, PVR, Fcgr2a	236	41	12092	4.99876	1	0.478093	54.5643
GOTERM_BP_FAT	GO:0002708~positive regulation of lymphocyte mediated immunity	4	1.17302	0.044976	Fcgr2b, LOC498276, Cd24, PVR, Fcgr2a	236	41	12092	4.99876	1	0.478093	54.5643
GOTERM_BP_FAT	GO:0050865~regulation of cell activation	8	2.34604	0.045772	Pdpn, Fcgr2b, Cdkn1a, Cd24, Myd88, Hmox1, Fcgr2a, Cblb, Nck2	236	168	12092	2.43987	1	0.481744	55.2091
SP_PIR_KEYWORDS	osteogenesis	3	0.879765	0.0459218	RGD1566380, Igsf10, Bmp6	224	14	8979	8.5896	0.999993	0.948264	45.7445
GOTERM_CC_FAT	GO:0048770~pigment granule	5	1.46628	0.0465243	Gpnmb, Ggh, Hsp90aa1, Cnp, Tfrc	201	73	10776	3.67205	0.999989	0.719291	45.9322
GOTERM_CC_FAT	GO:0042470~melanosome	5	1.46628	0.0465243	Gpnmb, Ggh, Hsp90aa1, Cnp, Tfrc	201	73	10776	3.67205	0.999989	0.719291	45.9322
GOTERM_BP_FAT	GO:0042551~neuron maturation	3	0.879765	0.0469067	Rnd1, Mecp2, Ret	236	18	12092	8.53955	1	0.487863	56.1134
GOTERM_BP_FAT	GO:0043254~regulation of protein complex assembly	5	1.46628	0.0492019	Cdc42ep2, Smad6, Map1b, Cd24, Nck2	236	71	12092	3.60826	1	0.502302	57.8904
GOTERM_BP_FAT	GO:0019637~organophosphate metabolic process	8	2.34604	0.0495201	Plcg2, Pten, Ocrl, Lcat, Smpd3, Hmox1, Mecp2, Cds2	236	171	12092	2.39707	1	0.502144	58.1313
GOTERM_BP_FAT	GO:0006470~protein amino acid dephosphorylation	6	1.75953	0.0502735	Pten, Ppap2a, Ptprk, Dupd1, Dusp1, Ssh2	236	103	12092	2.9847	1	0.50509	58.6966
GOTERM_BP_FAT	GO:0007346~regulation of mitotic cell cycle	6	1.75953	0.0502735	Smad6, Cyp1a1, Trim35, Fbxo31, Myc, Cdkn2b	236	103	12092	2.9847	1	0.50509	58.6966
UP_SEQ_FEATURE	chain:Low affinity immunoglobulin gamma Fc region receptor III	2	0.58651	0.0504641	Fcgr2b, LOC498276, Fcgr2a	188	2	7317	38.9202	1	0.99998	53.6625
GOTERM_BP_FAT	GO:0010604~positive regulation of macromolecule metabolic process	24	7.03812	0.0510439	Fcgr2b, Csrnp1, Tead2, Myc, Fcgr2a, Klf12, Il6r, Egr1, Pou3f1, Bmp6, Abra, Mecp2, Clock, Etv5, Egr2, Aff1, Myd88, Etv4, Cited4, Ubc, Zbtb16, Cd24, Arntl, Tnfrsf1a, Cblb	236	825	12092	1.49054	1	0.508103	59.2672
GOTERM_MF_FAT	GO:0017124~SH3 domain binding	5	1.46628	0.0511392	Sh3bp2, Wipf3, Sh3kbp1, Elmo3, Khdrbs3	230	73	11963	3.56254	1	0.890679	53.1018
INTERPRO	IPR000867:Insulin-like growth factor-binding protein, IGFBP	3	0.879765	0.0521148	Esm1, Ctgf, Kazald1	239	16	10240	8.03347	1	0.999999	53.9863
GOTERM_CC_FAT	GO:0005578~proteinaceous extracellular matrix	9	2.6393	0.052694	Nepn, RGD1566380, Ltbp1, Lamb3, Adamts4, Ctgf, Kazald1, Wnt11, Adamts14	201	220	10776	2.19322	0.999998	0.727248	50.278
GOTERM_BP_FAT	GO:0035295~tube development	10	2.93255	0.0532283	Sdc4, Pdpn, Man1a2, Bdnf, Tgif1, Ctgf, Etv4, Rab3a, Mib1, Ret	236	248	12092	2.06602	1	0.520774	60.845
GOTERM_MF_FAT	GO:0031072~heat shock protein binding	5	1.46628	0.0532842	LOC56764, Arntl, Fkbp5, Dnajb9, Dnajc3	230	74	11963	3.51439	1	0.881315	54.6081
GOTERM_BP_FAT	GO:0007411~axon guidance	6	1.75953	0.0537898	Egr2, Bdnf, Arx, Ephb3, Etv4, Fez1	236	105	12092	2.92785	1	0.522156	61.2412
GOTERM_BP_FAT	GO:0002703~regulation of leukocyte mediated immunity	5	1.46628	0.0557507	Fcgr2b, LOC498276, Cd24, Hmox1, PVR, Fcgr2a	236	74	12092	3.46198	1	0.532784	62.5953
GOTERM_MF_FAT	GO:0019115~benzaldehyde dehydrogenase activity	2	0.58651	0.0563394	Aldh1a1, Aldh1a7	230	3	11963	34.6754	1	0.877038	56.6759
GOTERM_MF_FAT	GO:0034186~apolipoprotein A-I binding	2	0.58651	0.0563394	Lcat, Abca1	230	3	11963	34.6754	1	0.877038	56.6759
GOTERM_CC_FAT	GO:0044421~extracellular region part	20	5.8651	0.0564255	Ccl24, Kazald1, Ccl7, Adamts14, C6, RGD1566380, Nepn, Il6r, Wfdc1, Ltbp1, Lamb3, Lcat, Adamts4, Ctgf, Ggh, Cnp, Bmp6, Wnt11, Lgi1, Pon3	201	693	10776	1.54724	0.999999	0.71838	52.7476
GOTERM_BP_FAT	GO:0010043~response to zinc ion	3	0.879765	0.056802	Pten, Ggh, D2hgdh	236	20	12092	7.68559	1	0.537219	63.3028
GOTERM_BP_FAT	GO:0050778~positive regulation of immune response	7	2.05279	0.0570868	Plcg2, Fcgr2b, LOC498276, Cd24, Myd88, PVR, Fcgr2a, C6	236	141	12092	2.5437	1	0.536654	63.4923
GOTERM_BP_FAT	GO:0009405~pathogenesis	2	0.58651	0.0571819	Mecp2, Myc	236	3	12092	34.1582	1	0.534882	63.5554
GOTERM_BP_FAT	GO:0045750~positive regulation of S phase of mitotic cell cycle	2	0.58651	0.0571819	Smad6, Cyp1a1	236	3	12092	34.1582	1	0.534882	63.5554
GOTERM_BP_FAT	GO:0010273~detoxification of copper ion	2	0.58651	0.0571819	Mt2A, Mt1a	236	3	12092	34.1582	1	0.534882	63.5554
KEGG_PATHWAY	rno04650:Natural killer cell mediated cytotoxicity	6	1.75953	0.0577592	Plcg2, Kras, Fcgr2b, Sh3bp2, Itgb2, Tyrobp, Fcgr2a	118	100	5590	2.84237	0.999675	0.799381	50.2169
KEGG_PATHWAY	rno04070:Phosphatidylinositol signaling system	5	1.46628	0.0582009	Plcg2, Pten, Ocrl, Dgkz, Cds2	118	70	5590	3.38378	0.999695	0.740545	50.4898
GOTERM_MF_FAT	GO:0030246~carbohydrate binding	12	3.51906	0.059701	Olr1, Clec10a, Clec4a1, Gpnmb, Galnt5, Mrc1, Clec11a, H6pd, Cd24, Ctgf, Itgam, Ccl7	230	337	11963	1.8521	1	0.874636	58.8497
GOTERM_BP_FAT	GO:0055088~lipid homeostasis	4	1.17302	0.059738	Slc37a4, Lcat, Cd24, Abca1	236	46	12092	4.45542	1	0.548624	65.2126
UP_SEQ_FEATURE	active site:Proton acceptor	15	4.39883	0.0602138	Prkg2, Gale, Met, Plk3, Sbk1, Neu2, Dclk1, Aldh1a1, Aldh1a7, Bdh1, Ros1, Smpd3, Cnp, LOC499330, Pon3	188	347	7317	1.68243	1	0.99994	60.2491
GOTERM_MF_FAT	GO:0019239~deaminase activity	3	0.879765	0.0603625	Ampd3, Cda, Gda	230	21	11963	7.43043	1	0.860405	59.2653
INTERPRO	IPR013753:Ras	6	1.75953	0.0605552	Rrad, Kras, Rab38, Rnd1, Rab3a, Rasd2	239	91	10240	2.82496	1	0.999982	59.5842
KEGG_PATHWAY	rno03320:PPAR signaling pathway	5	1.46628	0.0607193	Olr1, Cpt1c, Acsl4, Acox2, Ubc	118	71	5590	3.33612	0.999787	0.701228	52.0199
GOTERM_BP_FAT	GO:0015844~monoamine transport	3	0.879765	0.0619978	Fcgr2b, LOC498276, Mecp2, Fcgr2a	236	21	12092	7.31961	1	0.560049	66.6183
GOTERM_BP_FAT	GO:0032989~cellular component morphogenesis	13	3.81232	0.0627223	Egr2, Pdpn, Bdnf, Cdh23, Map1b, Ephb3, Etv4, Fez1, Dclk1, Arx, Cnp, Rab3a, Nrep	236	376	12092	1.7715	1	0.562016	67.0576
INTERPRO	IPR001806:Ras GTPase	6	1.75953	0.0628811	Rrad, Kras, Rab38, Rnd1, Rab3a, Rasd2	239	92	10240	2.79425	1	0.999805	61.0114
SP_PIR_KEYWORDS	Proto-oncogene	4	1.17302	0.06332	Kras, Met, Ros1, Myc	224	37	8979	4.33349	1	0.963	57.2948
GOTERM_MF_FAT	GO:0019904~protein domain specific binding	12	3.51906	0.063624	Pten, Kras, Sh3bp2, Tradd, Zbtb16, Hsp90aa1, Wipf3, Sh3kbp1, Mecp2, Cntrob, Elmo3, Khdrbs3	230	341	11963	1.83037	1	0.858673	61.2579
GOTERM_MF_FAT	GO:0016814~hydrolase activity, acting on carbon-nitrogen (but not peptide) bonds, in cyclic amidines	3	0.879765	0.0655839	Ampd3, Cda, Gda	230	22	11963	7.09269	1	0.851456	62.4113
GOTERM_BP_FAT	GO:0040008~regulation of growth	11	3.22581	0.0658901	Tnfrsf12a, Rrad, Tgif1, Arx, Wfdc1, Map1b, Cdkn1a, Esm1, Ctgf, Kazald1, Cda	236	298	12092	1.89131	1	0.578139	68.915
GOTERM_BP_FAT	GO:0060627~regulation of vesicle-mediated transport	6	1.75953	0.0671952	Pten, Fcgr2b, LOC498276, Rab3a, Hmox1, Mib1, Fcgr2a	236	112	12092	2.74485	1	0.58318	69.6511
SMART	SM00121:IB	3	0.879765	0.0676319	Esm1, Ctgf, Kazald1	138	16	5083	6.90625	0.999776	0.999776	55.2406
INTERPRO	IPR000006:Metallothionein, vertebrate	2	0.58651	0.068125	Mt2A, Mt1a	239	3	10240	28.5635	1	0.999402	64.0588
INTERPRO	IPR005492:EPTP	2	0.58651	0.068125	Lgi2, Lgi1	239	3	10240	28.5635	1	0.999402	64.0588
INTERPRO	IPR003019:Metallothionein superfamily, eukaryotic	2	0.58651	0.068125	Mt2A, Mt1a	239	3	10240	28.5635	1	0.999402	64.0588
INTERPRO	IPR018064:Metallothionein, vertebrate, metal binding site	2	0.58651	0.068125	Mt2A, Mt1a	239	3	10240	28.5635	1	0.999402	64.0588
GOTERM_BP_FAT	GO:0022610~biological adhesion	15	4.39883	0.0681463	Tnfrsf12a, Sdc4, Pdpn, Cdh23, PVR, Ret, Emb, Olr1, Itgb2, Gpnmb, Pcdhb10, Ctgf, Cd24, Itgam, Ptprk	236	463	12092	1.65996	1	0.586147	70.1773
GOTERM_BP_FAT	GO:0007155~cell adhesion	15	4.39883	0.0681463	Tnfrsf12a, Sdc4, Pdpn, Cdh23, PVR, Ret, Emb, Olr1, Itgb2, Gpnmb, Pcdhb10, Ctgf, Cd24, Itgam, Ptprk	236	463	12092	1.65996	1	0.586147	70.1773
UP_SEQ_FEATURE	domain:F-box	3	0.879765	0.0687288	Fbxo31, Fbxo32, Fbxo30	188	17	7317	6.86827	1	0.999866	65.2762
GOTERM_BP_FAT	GO:0033273~response to vitamin	6	1.75953	0.0692491	Cyp1a1, Map1b, Tfrc, Bmp6, Aldh1a1, Dusp1	236	113	12092	2.72056	1	0.589891	70.7765
GOTERM_BP_FAT	GO:0044093~positive regulation of molecular function	16	4.69208	0.0700432	Sdc4, Kras, Myd88, Met, Myc, Rgn, C6, Ubc, Plcg2, Lpar3, Itgb2, Dgkz, Slc37a4, Cd24, Abra, Map2k6	236	507	12092	1.61696	1	0.591892	71.201
GOTERM_BP_FAT	GO:0002520~immune system development	10	2.93255	0.07012	Plcg2, Ifi204, Ccr2, Polm, Egr1, Ung, Ttc7, Zbtb16, Slc37a4, Cd24	236	262	12092	1.95562	1	0.590001	71.2418
GOTERM_BP_FAT	GO:0050727~regulation of inflammatory response	5	1.46628	0.0701807	Fcgr2b, LOC498276, Cd24, Tnfrsf1a, Fcgr2a, Sbno2	236	80	12092	3.20233	1	0.588038	71.2739
GOTERM_MF_FAT	GO:0030528~transcription regulator activity	28	8.21114	0.0706012	Ifi204, Meis3, Csrnp1, Tead2, Myc, Klf12, Gatad2b, Tgif1, Egr1, Pou3f1, Mecp2, Abra, Sbno2, Clock, Etv5, Egr2, Aff1, Bach1, Ankrd1, Etv4, Cited4, Ubc, Lime1, Dbp, Nfil3, Arx, Zbtb16, Arntl	230	1051	11963	1.38569	1	0.857711	65.2201
INTERPRO	IPR013767:PAS fold	3	0.879765	0.0709881	Clock, Kcnh2, Arntl	239	19	10240	6.76503	1	0.998428	65.6274
INTERPRO	IPR011042:Six-bladed beta-propeller, TolB-like	3	0.879765	0.0709881	Ros1, Rgn, Pon3	239	19	10240	6.76503	1	0.998428	65.6274
INTERPRO	IPR000488:Death	3	0.879765	0.0709881	Dapk1, Myd88, Tnfrsf1a	239	19	10240	6.76503	1	0.998428	65.6274
SP_PIR_KEYWORDS	igg-binding protein	2	0.58651	0.07268	Fcgr2b, LOC498276, Fcgr2a	224	3	8979	26.7232	1	0.957962	62.5244
SP_PIR_KEYWORDS	metal-thiolate cluster	2	0.58651	0.07268	Mt2A, Mt1a	224	3	8979	26.7232	1	0.957962	62.5244
SP_PIR_KEYWORDS	chelation	2	0.58651	0.07268	Mt2A, Mt1a	224	3	8979	26.7232	1	0.957962	62.5244
GOTERM_BP_FAT	GO:0050764~regulation of phagocytosis	3	0.879765	0.072845	Pten, Fcgr2b, LOC498276, Fcgr2a	236	23	12092	6.68312	1	0.599912	72.6528
GOTERM_BP_FAT	GO:0032273~positive regulation of protein polymerization	3	0.879765	0.072845	Cdc42ep2, Map1b, Nck2	236	23	12092	6.68312	1	0.599912	72.6528
GOTERM_BP_FAT	GO:0002474~antigen processing and presentation of peptide antigen via MHC class I	3	0.879765	0.072845	Fcgr2b, LOC498276, Fcgr2a, RT1-S3	236	23	12092	6.68312	1	0.599912	72.6528
GOTERM_BP_FAT	GO:0051297~centrosome organization	3	0.879765	0.072845	Haus8, Cntrob, Gadd45a	236	23	12092	6.68312	1	0.599912	72.6528
GOTERM_BP_FAT	GO:0043405~regulation of MAP kinase activity	6	1.75953	0.0734603	Kras, Lpar3, Met, Cd24, Map2k6, Spry4	236	115	12092	2.67325	1	0.600845	72.9622
GOTERM_BP_FAT	GO:0030097~hemopoiesis	9	2.6393	0.0741428	Plcg2, Ifi204, Ccr2, Polm, Egr1, Ttc7, Zbtb16, Slc37a4, Cd24	236	226	12092	2.04042	1	0.602113	73.3016
GOTERM_MF_FAT	GO:0001618~viral receptor activity	2	0.58651	0.0744078	PVR, Siva1	230	4	11963	26.0065	1	0.85861	67.2193
GOTERM_MF_FAT	GO:0019770~IgG receptor activity	2	0.58651	0.0744078	Fcgr2b, LOC498276, Fcgr2a	230	4	11963	26.0065	1	0.85861	67.2193
GOTERM_MF_FAT	GO:0004725~protein tyrosine phosphatase activity	5	1.46628	0.0747372	Pten, Ptprk, Dupd1, Dusp1, Ssh2	230	83	11963	3.13332	1	0.846132	67.3872
UP_SEQ_FEATURE	metal ion-binding site:Divalent metal cation; cluster A	2	0.58651	0.0747379	Mt2A, Mt1a	188	3	7317	25.9468	1	0.999698	68.4598
UP_SEQ_FEATURE	region of interest:Alpha	2	0.58651	0.0747379	Mt2A, Mt1a	188	3	7317	25.9468	1	0.999698	68.4598
UP_SEQ_FEATURE	region of interest:Beta	2	0.58651	0.0747379	Mt2A, Mt1a	188	3	7317	25.9468	1	0.999698	68.4598
UP_SEQ_FEATURE	metal ion-binding site:Divalent metal cation; cluster B	2	0.58651	0.0747379	Mt2A, Mt1a	188	3	7317	25.9468	1	0.999698	68.4598
GOTERM_BP_FAT	GO:0006355~regulation of transcription, DNA-dependent	32	9.38416	0.0750902	Ifi204, Meis3, Csrnp1, Tead2, Hmox1, Myc, Klf12, Rfx7, Gatad2b, Kcnh2, Tgif1, Egr1, Pou3f1, Mecp2, Abra, Bmp6, Sbno2, Clock, Egr2, Aff1, Bach1, Myd88, Ankrd1, Etv4, Lime1, Nepn, Dbp, Nfil3, Arx, Zbtb16, Arntl, Tnfrsf1a	236	1224	12092	1.33954	1	0.604712	73.7661
GOTERM_BP_FAT	GO:0043406~positive regulation of MAP kinase activity	5	1.46628	0.0753776	Kras, Lpar3, Met, Cd24, Map2k6	236	82	12092	3.12422	1	0.60394	73.9055
GOTERM_BP_FAT	GO:0043123~positive regulation of I-kappaB kinase/NF-kappaB cascade	5	1.46628	0.0753776	RGD1566380, Tradd, Myd88, Hmox1, Tnfrsf1a	236	82	12092	3.12422	1	0.60394	73.9055
GOTERM_BP_FAT	GO:0006893~Golgi to plasma membrane transport	2	0.58651	0.0755095	Krt18, Steap2	236	4	12092	25.6186	1	0.602391	73.9692
GOTERM_BP_FAT	GO:0001805~positive regulation of type III hypersensitivity	2	0.58651	0.0755095	Fcgr2b, LOC498276, Fcgr2a	236	4	12092	25.6186	1	0.602391	73.9692
GOTERM_BP_FAT	GO:0002523~leukocyte migration during inflammatory response	2	0.58651	0.0755095	Itgb2, Cd24	236	4	12092	25.6186	1	0.602391	73.9692
GOTERM_BP_FAT	GO:0002904~positive regulation of B cell apoptosis	2	0.58651	0.0755095	Cd24, Myc	236	4	12092	25.6186	1	0.602391	73.9692
GOTERM_BP_FAT	GO:0001803~regulation of type III hypersensitivity	2	0.58651	0.0755095	Fcgr2b, LOC498276, Fcgr2a	236	4	12092	25.6186	1	0.602391	73.9692
PIR_SUPERFAMILY	PIRSF002564:metallothionein	2	0.58651	0.076288	Mt2A, Mt1a	115	3	4368	25.3217	0.999988	0.999988	60.929
GOTERM_BP_FAT	GO:0051091~positive regulation of transcription factor activity	4	1.17302	0.0764691	Kras, Itgb2, Myd88, Abra	236	51	12092	4.01861	1	0.605008	74.4286
GOTERM_BP_FAT	GO:0002699~positive regulation of immune effector process	4	1.17302	0.0764691	Fcgr2b, LOC498276, Cd24, PVR, Fcgr2a	236	51	12092	4.01861	1	0.605008	74.4286
UP_SEQ_FEATURE	repeat:ANK 2	5	1.46628	0.0768522	Dgkz, Abtb2, Ankrd1, Ankrd34a, Cdkn2b	188	63	7317	3.08891	1	0.999216	69.5137
UP_SEQ_FEATURE	repeat:ANK 1	5	1.46628	0.0768522	Dgkz, Abtb2, Ankrd1, Ankrd34a, Cdkn2b	188	63	7317	3.08891	1	0.999216	69.5137
GOTERM_BP_FAT	GO:0032355~response to estradiol stimulus	5	1.46628	0.0780471	Pten, Wfdc1, Map1b, Aldh1a1, Dusp1	236	83	12092	3.08658	1	0.610624	75.1673
GOTERM_MF_FAT	GO:0004713~protein tyrosine kinase activity	6	1.75953	0.078282	Gucy2g, Ephb3, Met, Ros1, Rps6ka2, Ret	230	119	11963	2.62251	1	0.846625	69.1438
GOTERM_BP_FAT	GO:0060688~regulation of morphogenesis of a branching structure	3	0.879765	0.0784808	Etv5, Met, Etv4	236	24	12092	6.40466	1	0.610565	75.3668
GOTERM_BP_FAT	GO:0001666~response to hypoxia	8	2.34604	0.0792952	Cyp1a1, Ccr2, Apold1, Cd24, Hmox1, Tfrc, Mecp2, Ucp3	236	191	12092	2.14606	1	0.61235	75.7374
KEGG_PATHWAY	rno04640:Hematopoietic cell lineage	5	1.46628	0.0799319	Il6r, Il1r2, Cd24, Tfrc, Itgam	118	78	5590	3.03672	0.999987	0.754833	62.3439
GOTERM_BP_FAT	GO:0001822~kidney development	6	1.75953	0.0800338	Sdc4, Ccr2, Bdnf, Zbtb16, Aldh1a1, Ret	236	118	12092	2.60529	1	0.613747	76.0688
GOTERM_BP_FAT	GO:0010648~negative regulation of cell communication	9	2.6393	0.0801978	Nepn, Pten, Smad6, Tgif1, Axin2, Dgkz, Rgs16, Cblb, Lime1	236	230	12092	2.00494	1	0.612389	76.1419
GOTERM_MF_FAT	GO:0046983~protein dimerization activity	16	4.69208	0.080729	Ccr2, Inhbb, Gale, Hsp90aa1, Myc, Mcl1, Smad6, Dbp, Il6r, Nfil3, Itgb2, Pola2, Zbtb16, Itgam, Cda, Pon3	230	528	11963	1.57615	1	0.843051	70.3046
SP_PIR_KEYWORDS	signal	47	13.783	0.0808675	Sdc4, Stc2, Mmgt2, Fcgr2b, Serpina3n, Mpeg1, Cdh23, Met, Fcgr2a, Emb, C6, Parm1, Il6r, Osmr, Igsf10, Gpnmb, LOC498276, Clec11a, Rnase2, Lcat, Ctgf, Bmp6, Pdpn, Bdnf, Inhbb, Tmed5, Il1r2, Esm1, Ctsl1, Tyrobp, PVR, Ccl7, Casq2, Rnase13, RGD1566380, Gucy2g, Fxyd6, Wfdc1, Ltbp1, Cd24, Ggh, Ros1, Tmem158, Tnfrsf1a, Lgi1, Pon3, RT1-S3, Dnajc3	224	1517	8979	1.24192	1	0.951959	66.6074
GOTERM_BP_FAT	GO:0032535~regulation of cellular component size	9	2.6393	0.081754	Cdc42ep2, Tnfrsf12a, Rrad, Tgif1, Map1b, Cdkn1a, Dclk1, Cda, Nck2	236	231	12092	1.99626	1	0.617628	76.8245
GOTERM_BP_FAT	GO:0001817~regulation of cytokine production	7	2.05279	0.0818737	Il6r, Fcgr2b, Inhbb, Slc37a4, Cd24, Myd88, Hmox1, Fcgr2a	236	155	12092	2.31394	1	0.616071	76.8762
GOTERM_BP_FAT	GO:0001655~urogenital system development	7	2.05279	0.0818737	Sdc4, Pten, Ccr2, Bdnf, Zbtb16, Aldh1a1, Ret	236	155	12092	2.31394	1	0.616071	76.8762
GOTERM_BP_FAT	GO:0048584~positive regulation of response to stimulus	9	2.6393	0.0831566	Plcg2, Dixdc1, Fcgr2b, LOC498276, Cd24, Myd88, PVR, Tnfrsf1a, Fcgr2a, C6	236	232	12092	1.98765	1	0.619933	77.4239
UP_SEQ_FEATURE	domain:PAC	3	0.879765	0.0836203	Clock, Kcnh2, Arntl	188	19	7317	6.1453	1	0.998923	72.6705
GOTERM_BP_FAT	GO:0002695~negative regulation of leukocyte activation	4	1.17302	0.0836788	Fcgr2b, Cd24, Hmox1, Fcgr2a, Cblb	236	53	12092	3.86697	1	0.620243	77.6433
GOTERM_BP_FAT	GO:0015837~amine transport	6	1.75953	0.0869117	Pdpn, Fcgr2b, Slc7a6, LOC498276, Slc7a8, Mecp2, Fcgr2a	236	121	12092	2.54069	1	0.632742	78.9576
GOTERM_MF_FAT	GO:0005520~insulin-like growth factor binding	3	0.879765	0.087843	Esm1, Ctgf, Kazald1	230	26	11963	6.00151	1	0.856076	73.4527
INTERPRO	IPR009039:EAR	2	0.58651	0.0897902	Lgi2, Lgi1	239	4	10240	21.4226	1	0.999149	74.4478
INTERPRO	IPR001158:DIX	2	0.58651	0.0897902	Dixdc1, Axin2	239	4	10240	21.4226	1	0.999149	74.4478
GOTERM_BP_FAT	GO:0007585~respiratory gaseous exchange	3	0.879765	0.0901397	Man1a2, Rab3a, Mecp2	236	26	12092	5.91199	1	0.644724	80.1971
GOTERM_BP_FAT	GO:0031023~microtubule organizing center organization	3	0.879765	0.0901397	Haus8, Cntrob, Gadd45a	236	26	12092	5.91199	1	0.644724	80.1971
KEGG_PATHWAY	rno05213:Endometrial cancer	4	1.17302	0.0903118	Pten, Kras, Axin2, Myc	118	51	5590	3.71552	0.999997	0.758238	67.0338
GOTERM_BP_FAT	GO:0032526~response to retinoic acid	4	1.17302	0.0911678	Tfrc, Bmp6, Aldh1a1, Dusp1	236	55	12092	3.72635	1	0.647039	80.5772
SMART	SM00005:DEATH	3	0.879765	0.0915055	Dapk1, Myd88, Tnfrsf1a	138	19	5083	5.81579	0.99999	0.996843	66.7671
INTERPRO	IPR000884:Thrombospondin, type 1 repeat	3	0.879765	0.0916919	Adamts4, Ctgf, C6	239	22	10240	5.84253	1	0.998206	75.2112
GOTERM_MF_FAT	GO:0004028~3-chloroallyl aldehyde dehydrogenase activity	2	0.58651	0.0921318	Aldh1a1, Aldh1a7	230	5	11963	20.8052	1	0.858622	75.1974
GOTERM_MF_FAT	GO:0016563~transcription activator activity	10	2.93255	0.0931558	Etv5, Dbp, Egr1, Zbtb16, Pou3f1, Aff1, Etv4, Tead2, Abra, Cited4	230	282	11963	1.84443	1	0.850885	75.5979
GOTERM_BP_FAT	GO:0046856~phosphoinositide dephosphorylation	2	0.58651	0.0934823	Pten, Ocrl	236	5	12092	20.4949	1	0.654663	81.4079
GOTERM_BP_FAT	GO:0042590~antigen processing and presentation of exogenous peptide antigen via MHC class I	2	0.58651	0.0934823	Fcgr2b, LOC498276, Fcgr2a	236	5	12092	20.4949	1	0.654663	81.4079
GOTERM_BP_FAT	GO:0001796~regulation of type IIa hypersensitivity	2	0.58651	0.0934823	Fcgr2b, LOC498276, Fcgr2a	236	5	12092	20.4949	1	0.654663	81.4079
GOTERM_BP_FAT	GO:0001798~positive regulation of type IIa hypersensitivity	2	0.58651	0.0934823	Fcgr2b, LOC498276, Fcgr2a	236	5	12092	20.4949	1	0.654663	81.4079
GOTERM_BP_FAT	GO:0042904~9-cis-retinoic acid biosynthetic process	2	0.58651	0.0934823	Cyp1a1, Aldh1a1	236	5	12092	20.4949	1	0.654663	81.4079
GOTERM_BP_FAT	GO:0035238~vitamin A biosynthetic process	2	0.58651	0.0934823	Cyp1a1, Aldh1a1	236	5	12092	20.4949	1	0.654663	81.4079
GOTERM_BP_FAT	GO:0002888~positive regulation of myeloid leukocyte mediated immunity	2	0.58651	0.0934823	Fcgr2b, LOC498276, Fcgr2a	236	5	12092	20.4949	1	0.654663	81.4079
GOTERM_BP_FAT	GO:0002892~regulation of type II hypersensitivity	2	0.58651	0.0934823	Fcgr2b, LOC498276, Fcgr2a	236	5	12092	20.4949	1	0.654663	81.4079
GOTERM_BP_FAT	GO:0042905~9-cis-retinoic acid metabolic process	2	0.58651	0.0934823	Cyp1a1, Aldh1a1	236	5	12092	20.4949	1	0.654663	81.4079
GOTERM_BP_FAT	GO:0002894~positive regulation of type II hypersensitivity	2	0.58651	0.0934823	Fcgr2b, LOC498276, Fcgr2a	236	5	12092	20.4949	1	0.654663	81.4079
GOTERM_BP_FAT	GO:0001820~serotonin secretion	2	0.58651	0.0934823	Fcgr2b, LOC498276, Fcgr2a	236	5	12092	20.4949	1	0.654663	81.4079
GOTERM_BP_FAT	GO:0060762~regulation of branching involved in mammary gland duct morphogenesis	2	0.58651	0.0934823	Etv5, Etv4	236	5	12092	20.4949	1	0.654663	81.4079
SP_PIR_KEYWORDS	developmental protein	14	4.10557	0.0940219	Pdpn, Dixdc1, Axin2, Wipf3, Dclk1, Mcl1, Arc, Apold1, Arx, Igsf10, Cd24, Smpd3, Bmp6, Wnt11	224	348	8979	1.61261	1	0.955413	72.3166
GOTERM_BP_FAT	GO:0002694~regulation of leukocyte activation	7	2.05279	0.0940776	Fcgr2b, Cdkn1a, Cd24, Myd88, Hmox1, Fcgr2a, Cblb, Nck2	236	161	12092	2.22771	1	0.655078	81.6161
GOTERM_BP_FAT	GO:0050866~negative regulation of cell activation	4	1.17302	0.0950136	Fcgr2b, Cd24, Hmox1, Fcgr2a, Cblb	236	56	12092	3.65981	1	0.656876	81.939
GOTERM_BP_FAT	GO:0051090~regulation of transcription factor activity	5	1.46628	0.0950324	Kras, Itgb2, Myd88, Hmox1, Abra	236	89	12092	2.8785	1	0.654941	81.9454
GOTERM_BP_FAT	GO:0043122~regulation of I-kappaB kinase/NF-kappaB cascade	5	1.46628	0.0950324	RGD1566380, Tradd, Myd88, Hmox1, Tnfrsf1a	236	89	12092	2.8785	1	0.654941	81.9454
GOTERM_BP_FAT	GO:0051252~regulation of RNA metabolic process	32	9.38416	0.0955929	Ifi204, Meis3, Csrnp1, Tead2, Hmox1, Myc, Klf12, Rfx7, Gatad2b, Kcnh2, Tgif1, Egr1, Pou3f1, Mecp2, Abra, Bmp6, Sbno2, Clock, Egr2, Aff1, Bach1, Myd88, Ankrd1, Etv4, Lime1, Nepn, Dbp, Nfil3, Arx, Zbtb16, Arntl, Tnfrsf1a	236	1254	12092	1.30749	1	0.655211	82.1362
GOTERM_BP_FAT	GO:0006776~vitamin A metabolic process	3	0.879765	0.0961486	Cyp1a1, Aldh1a1, Aldh1a7	236	27	12092	5.69303	1	0.655461	82.3234
GOTERM_BP_FAT	GO:0000060~protein import into nucleus, translocation	3	0.879765	0.0961486	Pola2, Arntl, Abra	236	27	12092	5.69303	1	0.655461	82.3234
GOTERM_CC_FAT	GO:0031012~extracellular matrix	9	2.6393	0.0973456	Nepn, RGD1566380, Ltbp1, Lamb3, Adamts4, Ctgf, Kazald1, Wnt11, Adamts14	201	252	10776	1.91471	1	0.871047	73.3379
GOTERM_BP_FAT	GO:0045471~response to ethanol	5	1.46628	0.0980204	Pten, Il6r, Ggh, Tnfrsf1a, Aldh1a1	236	90	12092	2.84652	1	0.660931	82.9405
UP_SEQ_FEATURE	domain:DIX	2	0.58651	0.0983945	Dixdc1, Axin2	188	4	7317	19.4601	1	0.999257	78.533
INTERPRO	IPR000340:Dual specificity phosphatase, catalytic domain	3	0.879765	0.098941	Pten, Dupd1, Dusp1	239	23	10240	5.5885	1	0.997732	77.9309
INTERPRO	IPR001610:PAC motif	3	0.879765	0.098941	Clock, Kcnh2, Arntl	239	23	10240	5.5885	1	0.997732	77.9309
GOTERM_CC_FAT	GO:0009986~cell surface	11	3.22581	0.0997882	Tnfrsf12a, Sdc4, Dlk1, Il6r, Gucy2g, Fcgr2b, Itgb2, Mrc1, Cd24, PVR, Itgam, Fcgr2a	201	339	10776	1.73962	1	0.856407	74.2543

## Sheet: MS_E2CIA_B
Category	Term	Count	%	Pvalue	Genes	List Total	Pop Hits	Pop Total	Fold Enrichment	Bonferroni	Benjamini	FDR
GOTERM_CC_FAT	GO:0005743~mitochondrial inner membrane	38	5.26316	3.06898e-09	Ldhd, Ndufs7, Slc25a20, Akap1, Cpt2, Cox4i1, Mdh2, Slc25a25, Uqcrc1, Slc25a29, Slc25a34, Idh2, Ndufa11, Hadha, Cox5b, Ndufv3, Gpam, Cox8b, Ckmt2, Ndufb7, Atp5g1, Cox4i2, Sdhb, Ndufs8, Ppif, Ndufv1, Uqcrq, Cox7a2, Nnt, Slc25a30, Ndufb6, Efhd1, Acaa2, Ndufs2, Slc25a23, Ndufa9, Ndufb5, Hadh	480	283	10776	3.01449	1.17542e-06	1.17542e-06	4.25356e-06
GOTERM_CC_FAT	GO:0031966~mitochondrial membrane	43	5.95568	9.71419e-09	Tomm40b, Ndufs7, Ldhd, Slc25a20, Akap1, Cpt2, Cox4i1, Mdh2, Acsl6, Slc25a25, Uqcrc1, Slc25a29, Acsl3, Slc25a34, Idh2, Ogdh, Ndufa11, Hadha, Cox5b, Ndufv3, Gpam, Cox8b, Ckmt2, Ndufb7, Atp5g1, Cox4i2, Sdhb, Mavs, Ndufs8, Ppif, Ndufv1, Uqcrq, Nnt, Cox7a2, Slc25a30, Ndufb6, Efhd1, Acaa2, Ndufs2, Slc25a23, Ndufa9, Ndufb5, Hadh	480	362	10776	2.66671	3.72053e-06	1.86027e-06	1.34638e-05
GOTERM_CC_FAT	GO:0019866~organelle inner membrane	38	5.26316	1.6607e-08	Ldhd, Ndufs7, Slc25a20, Akap1, Cpt2, Cox4i1, Mdh2, Slc25a25, Uqcrc1, Slc25a29, Slc25a34, Idh2, Ndufa11, Hadha, Cox5b, Ndufv3, Gpam, Cox8b, Ckmt2, Ndufb7, Atp5g1, Cox4i2, Sdhb, Ndufs8, Ppif, Ndufv1, Uqcrq, Cox7a2, Nnt, Slc25a30, Ndufb6, Efhd1, Acaa2, Ndufs2, Slc25a23, Ndufa9, Ndufb5, Hadh	480	301	10776	2.83422	6.36045e-06	2.12015e-06	2.30171e-05
GOTERM_CC_FAT	GO:0044429~mitochondrial part	53	7.34072	1.99405e-08	Tomm40b, Ndufs7, Pdk1, Slc25a20, Akap1, Acadm, Acsl6, Slc25a25, Uqcrc1, Ogdh, Cidea, Bckdha, Gpam, Cox8b, Ndufb7, Mavs, Sdhb, Ndufs8, Ndufv1, Uqcrq, Nnt, Slc25a30, Oxct1, Acaa2, Slc25a23, Ndufa10, Ndufb5, Etfb, Ldhd, Cox4i1, Cpt2, Mdh2, Slc25a29, Idh2, Acsl3, Slc25a34, Ndufa11, Hadha, Cox5b, Idh3B, Acads, Ndufv3, Ckmt2, Atp5g1, Cox4i2, Ppif, Cox7a2, Ndufb6, Efhd1, Ccbl1, Ndufa9, Ndufs2, Hadh	480	515	10776	2.31039	7.63717e-06	1.9093e-06	2.76372e-05
GOTERM_CC_FAT	GO:0005740~mitochondrial envelope	44	6.09418	2.3336e-08	Tomm40b, Ndufs7, Ldhd, Slc25a20, Akap1, Cpt2, Cox4i1, Mdh2, Acsl6, Slc25a25, Uqcrc1, Slc25a29, Acsl3, Slc25a34, Idh2, Ogdh, Ndufa11, Hadha, Cox5b, Cidea, Ndufv3, Gpam, Cox8b, Ckmt2, Ndufb7, Atp5g1, Cox4i2, Sdhb, Mavs, Ndufs8, Ppif, Ndufv1, Uqcrq, Nnt, Cox7a2, Slc25a30, Ndufb6, Efhd1, Acaa2, Ndufs2, Slc25a23, Ndufa9, Ndufb5, Hadh	480	387	10776	2.55245	8.93766e-06	1.78754e-06	3.23435e-05
GOTERM_CC_FAT	GO:0070469~respiratory chain	14	1.93906	7.90609e-08	Ndufv3, Cox8b, Ndufs7, Cox4i2, Ndufs8, Ndufv1, Uqcrq, Uqcrc1, Cox7a2, Ndufb6, Ndufs2, Ndufa9, Ndufa11, Ndufa10	480	47	10776	6.68723	3.02799e-05	5.04671e-06	0.000109577
GOTERM_BP_FAT	GO:0006955~immune response	42	5.81717	8.38318e-08	Cxcl11, Ccl2, Il7r, Ccr5, Fcgr1a, Ptpn6, Dbnl, Dclre1c, Tlr1, RT1-CE16, Lilrb3, Tlr7, Ncf1, C3, RT1-Ba, Vtcn1, Cd74, Fcnb, Fcgr3a, Irf8, Bcap31, B2m, Kcnj8, RT1-A2, Ccl21, Ptx3, Mavs, RT1-Da, Cxcl13, C1s, Atp7a, Adck3, Ccl5, Ddah1, Il1rn, Trpm4, Cxcl10, C2, Tlr4, Vtn, RT1-Db1, Vav1, RT1-Bb	487	414	12092	2.51894	0.000223387	0.000223387	0.000148963
GOTERM_MF_FAT	GO:0008092~cytoskeletal protein binding	40	5.54017	8.83324e-08	Antxr1, Myh7, Cryab, Hook1, Epb4.1l5, Akap1, Ccr5, Cotl1, Synpo, Myl3, Myh3, Dbnl, Lcp1, Apc2, Tppp3, Afap1, Tpm3, Sdc3, Twf1, Kif5b, Sorbs3, Myh6, Tnni1, Actn2, Bloc1s2, Baiap2l1, Tnnc1, Coro1a, Tpm2, Myh10, Tnnt1, Ncam1, Nrap, Aif1, Map6, Mybpc1, Gmfb, Myh2, LOC684352, Sgk1, Myh1	473	391	11963	2.58739	7.26949e-05	7.26949e-05	0.000136095
GOTERM_BP_FAT	GO:0010033~response to organic substance	71	9.8338	1.75059e-07	Nr0b2, Ccl2, Sh2b2, Lox, Crot, Ccr5, Akap1, Acadm, Tlr1, Acsl6, Uqcrc1, Pias3, Adra1b, Fosl1, Aldh1a2, Socs3, Arsb, Bckdha, Meis2, Gstt1, C1s, Arnt2, Ddah1, Ccl5, Tgfbr1, Fabp3, Cyp7b1, Thbd, Cxcl10, Gpx3, Srr, Mb, Tlr4, Timp1, Sell, Sgk1, Cryab, Endog, Idh1, Ppargc1b, Igf2, Hcls1, Adh1, Ppara, Eif2c2, Sort1, Kcna5, Acsl3, Ccnd2, Pik3r1, Cox5b, Nr4a3, Acads, Angpt1, Stat3, B2m, Pdgfb, Ccr1, Kcnj8…	487	928	12092	1.89968	0.000466423	0.000233239	0.000311066
GOTERM_CC_FAT	GO:0043292~contractile fiber	20	2.77008	1.75807e-07	Actn2, Kcnj8, Tnnc1, Ankrd2, Csrp3, Cryab, Myh7, Ckmt2, Myl3, Synpo, Myh3, Tnnt1, Adck3, Nrap, Trpc1, Myoz2, Myl2, Myh2, Myh6, Tnni1, Myh1	480	106	10776	4.23585	6.73317e-05	9.6191e-06	0.000243666
GOTERM_BP_FAT	GO:0002684~positive regulation of immune system process	29	4.01662	1.91812e-07	Sh2b2, Il7r, Ptpn6, Fcgr1a, Tlr1, RT1-CE16, Tlr7, C3, Tnfrsf4, RT1-Ba, Cd74, Sash3, Fcnb, B2m, RT1-A2, Coro1a, Klrk1, Bcl2a1d, RT1-Da, C1s, Tbx21, Adck3, Ddah1, Il13ra1, Cxcl10, C2, Itpkb, Tlr4, Unc93b1, Syk	487	232	12092	3.1037	0.00051105	0.000170379	0.000340836
GOTERM_CC_FAT	GO:0030016~myofibril	19	2.63158	2.53206e-07	Actn2, Kcnj8, Tnnc1, Ankrd2, Csrp3, Cryab, Myh7, Ckmt2, Myl3, Synpo, Myh3, Tnnt1, Adck3, Nrap, Trpc1, Myoz2, Myl2, Myh6, Tnni1	480	98	10776	4.35255	9.69733e-05	1.21222e-05	0.00035094
GOTERM_BP_FAT	GO:0050778~positive regulation of immune response	21	2.90859	8.62578e-07	Fcnb, B2m, RT1-A2, Sh2b2, Klrk1, Bcl2a1d, Ptpn6, Fcgr1a, RT1-Da, C1s, Tlr1, RT1-CE16, Tlr7, C3, Adck3, Ddah1, RT1-Ba, C2, Tlr4, Unc93b1, Sash3, Syk	487	141	12092	3.69802	0.00229613	0.000574528	0.00153273
GOTERM_MF_FAT	GO:0003779~actin binding	27	3.73961	1.66688e-06	Antxr1, Myh7, Hook1, Ccr5, Myl3, Synpo, Cotl1, Myh3, Dbnl, Lcp1, Afap1, Tpm3, Twf1, Myh6, Tnni1, Actn2, Baiap2l1, Tnnc1, Coro1a, Tpm2, Myh10, Nrap, Aif1, Mybpc1, Gmfb, Myh2, LOC684352, Myh1	473	233	11963	2.9308	0.0013709	0.000685688	0.00256817
SP_PIR_KEYWORDS	mitochondrion	50	6.92521	1.68676e-06	Tomm40b, Acsf2, Pdk1, Slc25a20, Crot, Akap1, Acadm, Slc25a25, Acsl6, Uqcrc1, Ogdh, Gtpbp3, Bckdha, Gpam, Cox8b, Mavs, Sdhb, Uqcrq, Adck3, Slc25a30, Oxct1, Acaa2, Ndufa10, Etfb, Cox4i1, Cpt2, Mdh2, Slc25a29, Clybl, Snn, Idh2, Acsl3, Slc25a34, Ndufa11, Hadha, Cox5b, Pln, Idh3B, Acads, Ndufv3, Ckmt2, Atp5g1, Cox4i2, Ppif, Cox7a2, Ccbl1, Gimap8, Ndufa9, Ndufs2, Hadh	484	452	8979	2.05217	0.000654249	0.000654249	0.00234225
GOTERM_BP_FAT	GO:0048545~response to steroid hormone stimulus	31	4.29363	2.11928e-06	Ccl2, Lox, Cryab, Idh1, Acadm, Ppargc1b, Igf2, Acsl6, Adh1, Adra1b, Fosl1, Ccnd2, Pik3r1, Aldh1a2, Socs3, Arsb, Angpt1, Acads, Stat3, Pdgfb, Bckdha, Got1, Arnt2, Aif1, Ccl5, Mstn, Tgfbr1, Il1rn, Gpx3, Tlr4, Sgk1	487	291	12092	2.64507	0.00563197	0.00112894	0.00376574
GOTERM_CC_FAT	GO:0044449~contractile fiber part	17	2.35457	2.15767e-06	Actn2, Tnnc1, Ankrd2, Csrp3, Cryab, Myh7, Ckmt2, Myl3, Synpo, Myh3, Tnnt1, Adck3, Trpc1, Myoz2, Myh2, Myh6, Tnni1, Myh1	480	91	10776	4.19396	0.000826047	9.18167e-05	0.00299046
GOTERM_BP_FAT	GO:0048584~positive regulation of response to stimulus	27	3.73961	2.18833e-06	Sh2b2, Ccr5, Ptpn6, Fcgr1a, Tlr1, RT1-CE16, Igf2, Tlr7, C3, RT1-Ba, Sash3, Fcnb, B2m, Pdgfb, RT1-A2, Klrk1, Bcl2a1d, RT1-Da, C1s, Apbb1, Adck3, Ddah1, Ccl5, Cxcl10, C2, Tlr4, Unc93b1, Syk	487	232	12092	2.88965	0.00581492	0.000971511	0.00388842
GOTERM_BP_FAT	GO:0006941~striated muscle contraction	11	1.52355	2.22885e-06	Adck3, Chrna1, Tnnc1, Myh7, Mb, Myl2, Myl3, Myh3, Myh2, Myh6, Tnnt1, Myh1	487	39	12092	7.00321	0.00592228	0.000848196	0.00396042
KEGG_PATHWAY	rno04260:Cardiac muscle contraction	16	2.21607	2.25762e-06	Atp1b1, Cox8b, Cacnb2, Tnnc1, Myh7, Myl3, Cox4i1, Tpm2, Cox4i2, Uqcrq, Uqcrc1, Cox7a2, Tpm3, Myl2, Cox5b, Myh6	262	78	5590	4.37659	0.000340843	0.000340843	0.00269904
GOTERM_BP_FAT	GO:0009725~response to hormone stimulus	44	6.09418	3.26173e-06	Ccl2, Sh2b2, Lox, Cryab, Akap1, Idh1, Ppargc1b, Acadm, Igf2, Acsl6, Hcls1, Adh1, Pias3, Ppara, Adra1b, Sort1, Fosl1, Ccnd2, Pik3r1, Aldh1a2, Nr4a3, Cox5b, Socs3, Arsb, Acads, Angpt1, Stat3, Bckdha, Pdgfb, Got1, Arnt2, Mstn, Aif1, Ccl5, Tgfbr1, Fabp3, Il1rn, Gpx3, Mb, Tlr4, Timp1, Enpp1, Sgk1, Hadh	487	510	12092	2.14216	0.00865485	0.00108597	0.00579569
GOTERM_BP_FAT	GO:0007517~muscle organ development	22	3.04709	4.1038e-06	Hoxd10, Chrna1, Smad7, Tnnc1, Kremen1, Myog, Cryab, Myh7, Csrp3, Myl3, Acadm, Myh10, Myf6, Vgll2, Chrnd, Musk, Cxcl10, Pitx2, Myh6, Ky, Pln, Tnni1	487	169	12092	3.23225	0.0108771	0.00121445	0.0072919
GOTERM_CC_FAT	GO:0031967~organelle envelope	49	6.7867	4.3467e-06	Tomm40b, Ndufs7, Slc25a20, Akap1, Pik3c2g, Slc25a25, Acsl6, Uqcrc1, Ogdh, Cidea, Gpam, Cox8b, Ndufb7, Mavs, Sdhb, Ndufs8, Rac2, Ndufv1, Uqcrq, Nnt, Slc25a30, Prickle1, Acaa2, Slc25a23, Ndufb5, Ldhd, Cox4i1, Cpt2, Mdh2, Slc25a29, Idh2, Acsl3, Slc25a34, Mad2l1, Ndufa11, Hadha, Cox5b, Ndufv3, Ckmt2, Atp5g1, Cox4i2, Smurf1, Ppif, Cox7a2, Ndufb6, Efhd1, Ndufa9, Ndufs2, Hadh	480	547	10776	2.01106	0.0016634	0.000166465	0.0060243
KEGG_PATHWAY	rno00190:Oxidative phosphorylation	21	2.90859	4.41538e-06	Ndufv3, Cox8b, Ndufs7, Cox4i1, Ndufb7, Atp5g1, Cox4i2, Sdhb, Ndufs8, Ndufv1, Uqcrq, Uqcrc1, Cox7a2, Ndufb6, Atp6v1h, Ndufa9, Ndufs2, Ndufa11, Cox5b, Ndufa10, Ndufb5	262	137	5590	3.27046	0.000666502	0.000333307	0.00527863
GOTERM_BP_FAT	GO:0014706~striated muscle tissue development	19	2.63158	4.82304e-06	Hoxd10, Chrna1, Smad7, Tnnc1, Myog, Myh7, Csrp3, Myl3, Acadm, Myh10, Myf6, Vgll2, Chrnd, Musk, Pitx2, Myh6, Ky, Pln, Tnni1	487	131	12092	3.60124	0.0127712	0.00128452	0.00856984
GOTERM_CC_FAT	GO:0031975~envelope	49	6.7867	5.35198e-06	Tomm40b, Ndufs7, Slc25a20, Akap1, Pik3c2g, Slc25a25, Acsl6, Uqcrc1, Ogdh, Cidea, Gpam, Cox8b, Ndufb7, Mavs, Sdhb, Ndufs8, Rac2, Ndufv1, Uqcrq, Nnt, Slc25a30, Prickle1, Acaa2, Slc25a23, Ndufb5, Ldhd, Cox4i1, Cpt2, Mdh2, Slc25a29, Idh2, Acsl3, Slc25a34, Mad2l1, Ndufa11, Hadha, Cox5b, Ndufv3, Ckmt2, Atp5g1, Cox4i2, Smurf1, Ppif, Cox7a2, Ndufb6, Efhd1, Ndufa9, Ndufs2, Hadh	480	551	10776	1.99646	0.00204771	0.000186329	0.00741753
SP_PIR_KEYWORDS	transit peptide	34	4.70914	5.98119e-06	Pdk1, Acsf2, Akap1, Cpt2, Cox4i1, Mdh2, Acadm, Uqcrc1, Clybl, Idh2, Ogdh, Hadha, Cox5b, Gtpbp3, Acads, Idh3B, Ndufv3, Bckdha, Gpam, Cox8b, Ckmt2, Atp5g1, Cox4i2, Sdhb, Ppif, Adck3, Cox7a2, Oxct1, Ccbl1, Acaa2, Ndufa9, Ndufs2, Ndufa10, Hadh	484	267	8979	2.36238	0.00231802	0.00115968	0.00830529
GOTERM_CC_FAT	GO:0005746~mitochondrial respiratory chain	10	1.38504	7.05756e-06	Ndufv1, Uqcrc1, Cox7a2, Ndufb6, Cox8b, Ndufs7, Ndufs2, Ndufa9, Cox4i2, Ndufs8	480	32	10776	7.01562	0.00269941	0.000225229	0.00978125
GOTERM_CC_FAT	GO:0015629~actin cytoskeleton	26	3.60111	7.1421e-06	Sh2b2, Myh7, Cryab, Synpo, Myl3, Myh3, Lcp1, Mybph, Afap1, Tpm3, Myl2, Twf1, Myh6, Tnni1, Actn2, Myo1g, Tnnc1, Coro1a, Myh10, Tnnt1, Stk17b, Aif1, Myoz2, Mybpc1, Myh2, Fermt3, Myh1	480	211	10776	2.76635	0.0027317	0.000210396	0.00989842
GOTERM_BP_FAT	GO:0008016~regulation of heart contraction	13	1.80055	7.57662e-06	Irx5, Myh7, Csrp3, Cacna1g, Myl3, Adrb2, Thra, Sema3a, Epas1, Adra1b, Myh6, Apln, Pln	487	64	12092	5.04351	0.0199893	0.00183393	0.0134622
GOTERM_BP_FAT	GO:0002478~antigen processing and presentation of exogenous peptide antigen	8	1.10803	7.97307e-06	B2m, RT1-Ba, Cd74, Fcgr1a, Unc93b1, RT1-Da, RT1-Db1, RT1-Bb	487	20	12092	9.93183	0.0210242	0.00176913	0.0141666
SP_PIR_KEYWORDS	muscle protein	12	1.66205	9.10692e-06	Mybph, Myh7, Mb, Tpm3, Mybpc1, Myl2, Myl3, Tpm2, Myh3, Myh6, Tnnt1, Tnni1	484	42	8979	5.30047	0.00352726	0.00117714	0.0126453
GOTERM_CC_FAT	GO:0030017~sarcomere	15	2.07756	9.86409e-06	Actn2, Ankrd2, Tnnc1, Csrp3, Cryab, Myh7, Ckmt2, Myl3, Synpo, Myh3, Tnnt1, Adck3, Trpc1, Myoz2, Tnni1	480	80	10776	4.20937	0.00377084	0.000269818	0.0136706
GOTERM_BP_FAT	GO:0060537~muscle tissue development	19	2.63158	1.01269e-05	Hoxd10, Chrna1, Smad7, Tnnc1, Myog, Myh7, Csrp3, Myl3, Acadm, Myh10, Myf6, Vgll2, Chrnd, Musk, Pitx2, Myh6, Ky, Pln, Tnni1	487	138	12092	3.41856	0.0266274	0.00207388	0.0179932
GOTERM_CC_FAT	GO:0005739~mitochondrion	88	12.1884	1.08118e-05	Thg1l, Tomm40b, Pdk1, Ndufs7, Acsf2, Crot, Slc25a20, Akap1, Acadm, Acsl6, Slc25a25, Uqcrc1, Chrdl2, Ogdh, Ldhb, Gtpbp3, Cidea, Arsb, Rilp, MGC105649, Nt5m, Gpam, Hspb7, Bckdha, Cox8b, Ndufb7, Sdhb, Mavs, Ndufs8, Ndufv1, Ehhadh, Adck3, Uqcrq, Nnt, Slc25a30, Ddah1, Oxct1, Fabp3, Acaa2, Slc25a23, Ndufa10, Ndufb5, Etfb, RGD1302996, Ldhd, Cpt2, Cox4i1, Endog, Mdh2, Idh1, Ndufa12, Adh1, Slc25a29, Clybl…	480	1250	10776	1.58048	0.00413237	0.000276024	0.0149839
GOTERM_BP_FAT	GO:0006091~generation of precursor metabolites and energy	26	3.60111	1.08784e-05	Gys1, Mdh2, Idh1, Ppp1r3c, Uqcrc1, Prkag2, Idh2, Ogdh, Ndufa11, Ldhb, Idh3B, Ndufv3, Cox8b, Got1, Atp5g1, Sdhb, Prkag3, Uqcrq, Atp6v1h, Glrx, Ndufa9, Ndufs2, Ndufa10, Enpp1, Etfb, Mdh1	487	238	12092	2.71247	0.0285748	0.00206864	0.0193283
GOTERM_BP_FAT	GO:0002253~activation of immune response	15	2.07756	1.30051e-05	Fcnb, Sh2b2, Klrk1, Bcl2a1d, Ptpn6, C1s, Tlr1, Tlr7, C3, Adck3, Ddah1, C2, Tlr4, Unc93b1, Syk	487	90	12092	4.13826	0.034065	0.00230791	0.0231065
UP_SEQ_FEATURE	transit peptide:Mitochondrion	33	4.57064	2.0319e-05	Pdk1, Acsf2, Akap1, Cpt2, Cox4i1, Mdh2, Acadm, Uqcrc1, Clybl, Idh2, Ogdh, Hadha, Cox5b, Gtpbp3, Idh3B, Acads, Ndufv3, Bckdha, Gpam, Cox8b, Ckmt2, Atp5g1, Cox4i2, Sdhb, Ppif, Adck3, Cox7a2, Oxct1, Ccbl1, Ndufa9, Ndufs2, Ndufa10, Hadh	409	262	7317	2.25332	0.0235328	0.0235328	0.0327475
GOTERM_BP_FAT	GO:0006631~fatty acid metabolic process	22	3.04709	2.16861e-05	Cryl1, Gpam, Ephx2, Acsf2, Crot, Tbxas1, Cpt2, Ptgis, Acadm, Acsl6, Ncf1, Ehhadh, Ppara, Fabp3, Acsl3, Cd74, Faah, Acaa2, Hadha, Syk, Acads, Hadh	487	188	12092	2.90559	0.0561558	0.00360562	0.0385276
GOTERM_BP_FAT	GO:0002764~immune response-regulating signal transduction	12	1.66205	2.26851e-05	Adck3, Ddah1, Sh2b2, Tlr4, Klrk1, Ptpn6, Bcl2a1d, Unc93b1, Tlr1, Syk, Vav1, Tlr7	487	60	12092	4.96591	0.0586653	0.00354995	0.0403021
GOTERM_BP_FAT	GO:0002252~immune effector process	17	2.35457	2.63481e-05	Fcnb, Kcnj8, Ptx3, Il7r, Ptpn6, Fcgr1a, RT1-Da, C1s, Tlr7, Lilrb3, Ncf1, C3, Ddah1, RT1-Ba, Cd74, C2, Tlr4	487	121	12092	3.48845	0.06781	0.00389344	0.0468083
GOTERM_BP_FAT	GO:0009719~response to endogenous stimulus	45	6.23269	2.65434e-05	Ccl2, Sh2b2, Lox, Cryab, Crot, Akap1, Idh1, Ppargc1b, Acadm, Igf2, Acsl6, Hcls1, Adh1, Pias3, Ppara, Adra1b, Sort1, Fosl1, Ccnd2, Pik3r1, Aldh1a2, Nr4a3, Cox5b, Socs3, Arsb, Acads, Angpt1, Stat3, Bckdha, Pdgfb, Got1, Arnt2, Mstn, Aif1, Ccl5, Tgfbr1, Fabp3, Il1rn, Gpx3, Mb, Tlr4, Timp1, Enpp1, Sgk1, Hadh	487	573	12092	1.94997	0.0682952	0.00371619	0.0471552
GOTERM_BP_FAT	GO:0003012~muscle system process	15	2.07756	3.1105e-05	Actn2, Chrna1, Tnnc1, Myh7, Cacna1g, Myl3, Myh3, Tnnt1, Adck3, Mstn, Mybpc1, Mb, Myl2, Myh2, Myh6, Myh1	487	97	12092	3.83962	0.0795533	0.00413623	0.0552569
GOTERM_MF_FAT	GO:0019955~cytokine binding	14	1.93906	3.37615e-05	Acvr1, Ccr1, Ltbp4, Cntfr, Ccr5, Cxcr6, Csf2rb, Tnfrsf4, Tgfbr1, Cd74, Il13ra1, Cxcr3, Il21r, Ccrl2	473	87	11963	4.06994	0.0274037	0.00921929	0.0520043
GOTERM_BP_FAT	GO:0006936~muscle contraction	14	1.93906	3.61215e-05	Actn2, Chrna1, Tnnc1, Myh7, Cacna1g, Myl3, Myh3, Tnnt1, Adck3, Mb, Mybpc1, Myl2, Myh2, Myh6, Myh1	487	86	12092	4.04202	0.0917773	0.00457359	0.0641658
GOTERM_BP_FAT	GO:0019884~antigen processing and presentation of exogenous antigen	8	1.10803	4.15004e-05	B2m, RT1-Ba, Cd74, Fcgr1a, Unc93b1, RT1-Da, RT1-Db1, RT1-Bb	487	25	12092	7.94546	0.104704	0.0050147	0.0737175
GOTERM_BP_FAT	GO:0002026~regulation of the force of heart contraction	7	0.969529	5.02077e-05	Adra1b, Myh7, Csrp3, Myl3, Myh6, Pln, Apln	487	18	12092	9.65594	0.125241	0.0058008	0.0891778
SP_PIR_KEYWORDS	mitochondrion inner membrane	18	2.49307	5.12966e-05	Ndufv3, Cox8b, Ckmt2, Slc25a20, Cox4i1, Cpt2, Cox4i2, Sdhb, Slc25a25, Slc25a29, Uqcrq, Uqcrc1, Cox7a2, Slc25a30, Slc25a34, Ndufs2, Ndufa11, Cox5b	484	107	8979	3.12084	0.0197068	0.00496354	0.0712081
GOTERM_BP_FAT	GO:0002757~immune response-activating signal transduction	11	1.52355	5.75414e-05	Adck3, Ddah1, Sh2b2, Tlr4, Klrk1, Ptpn6, Bcl2a1d, Unc93b1, Tlr1, Syk, Tlr7	487	55	12092	4.96591	0.142172	0.00636931	0.102197
GOTERM_CC_FAT	GO:0031090~organelle membrane	68	9.41828	6.70151e-05	Dhcr24, Tomm40b, Ndufs7, Slc25a20, Akap1, Acsl6, Slc25a25, Tlr7, Uqcrc1, St6galnac3, Slc9a7, Ogdh, Ssr3, Syngr1, Bcap31, Gpam, Cox8b, Ndufb7, Sdhb, Mavs, Ndufs8, Ndufv1, Uqcrq, Nnt, Slc25a30, Cyp7b1, Prickle1, Fdft1, Acaa2, Slc25a23, Ndufb5, Cyp26b1, Ldhd, Hook1, Cpt2, Cox4i1, Mdh2, Slc25a29, Slc25a34, Acsl3, Idh2, Faah, Wipi1, Ndufa11, Hadha, Cox5b, St3gal6, Camk2b, Ndufv3, B2m, Dhrs9, Coro1a, C…	480	941	10776	1.62232	0.025341	0.00160294	0.0928421
GOTERM_BP_FAT	GO:0048534~hemopoietic or lymphoid organ development	25	3.4626	7.14413e-05	Il7r, Dclre1c, Runx1, Hcls1, Lilrb3, Irf4, Cd74, Cbfb, Pik3r1, Irf8, Ccr1, Coro1a, Bcl2a1d, Zfp278, Cxcl13, Epas1, Atp7a, Adck3, Tgfbr1, Thpo, Hba-a2, Mb, Itpkb, Timp1, Syk	487	250	12092	2.48296	0.17337	0.00758698	0.12687
GOTERM_BP_FAT	GO:0048738~cardiac muscle tissue development	11	1.52355	9.21444e-05	Smad7, Tnnc1, Myh7, Csrp3, Myl3, Pitx2, Acadm, Myh10, Myh6, Pln, Tnni1	487	58	12092	4.70906	0.217746	0.00940077	0.163607
KEGG_PATHWAY	rno05012:Parkinson's disease	19	2.63158	9.2958e-05	Ndufv3, Cox8b, Ndufs7, Cox4i1, Ndufb7, Atp5g1, Cox4i2, Sdhb, Ndufs8, Ndufv1, Uqcrq, Uqcrc1, Cox7a2, Ndufb6, Ndufa9, Ndufs2, Cox5b, Ndufa10, Ndufb5	262	142	5590	2.8548	0.0139392	0.00466817	0.111078
KEGG_PATHWAY	rno00071:Fatty acid metabolism	10	1.38504	0.000105402	Adh1, Ehhadh, Acsl3, Acaa2, Cpt2, Hadha, Acadm, Acsl6, Acads, Hadh	262	42	5590	5.07997	0.0157905	0.00397123	0.125939
SP_PIR_KEYWORDS	SH2 domain	11	1.52355	0.00010722	Hck, Shc2, Sh2b2, Matk, Ptpn6, Pik3r1, Socs3, Sla, Syk, Vav1, Stat3	484	45	8979	4.53485	0.0407502	0.00828622	0.148786
GOTERM_BP_FAT	GO:0030097~hemopoiesis	23	3.1856	0.000114921	Irf8, Ccr1, Il7r, Coro1a, Bcl2a1d, Zfp278, Dclre1c, Epas1, Runx1, Hcls1, Irf4, Atp7a, Lilrb3, Adck3, Thpo, Hba-a2, Cd74, Cbfb, Mb, Itpkb, Timp1, Pik3r1, Syk	487	226	12092	2.5269	0.263822	0.0112797	0.20401
KEGG_PATHWAY	rno04062:Chemokine signaling pathway	21	2.90859	0.000119381	Rock2, Cxcl11, Ccr1, Ccl2, Ccl21, Ccr5, Rasgrp2, Cxcl13, Tiam1, Cxcr6, Rac2, Ncf1, Hck, Shc2, Ccl5, Shc3, Cxcl10, Cxcr3, Pik3r1, Vav1, Stat3	262	171	5590	2.6202	0.0178661	0.00359903	0.142631
GOTERM_BP_FAT	GO:0009617~response to bacterium	22	3.04709	0.000126668	Irf8, B2m, Lyc2, Ccr1, Ccl2, Kcnj8, Ccr5, Fcgr1a, Mavs, Tlr1, Csf2rb, Lyz2, Ncf1, Hck, Ddah1, Ccl5, Il1rn, Thpo, Thbd, Srr, Cxcl10, Tlr4, Socs3	487	212	12092	2.57665	0.286513	0.0119845	0.224841
SP_PIR_KEYWORDS	fatty acid metabolism	11	1.52355	0.000130522	Ehhadh, Acsl3, Acsf2, Crot, Acaa2, Cpt2, Hadha, Acadm, Acsl6, Acads, Hadh	484	46	8979	4.43626	0.0493847	0.00840545	0.181093
GOTERM_BP_FAT	GO:0048002~antigen processing and presentation of peptide antigen	9	1.24654	0.000131557	B2m, RT1-Ba, RT1-A2, Cd74, Fcgr1a, Unc93b1, RT1-Da, RT1-Db1, RT1-CE16, RT1-Bb	487	39	12092	5.7299	0.295751	0.0120177	0.23351
GOTERM_BP_FAT	GO:0045321~leukocyte activation	22	3.04709	0.000135355	Fcgr3a, Il7r, Coro1a, Klrk1, Bcl2a1d, Zfp278, Dclre1c, Tlr1, Irf4, Atp7a, Tlr7, Lilrb3, Tnfrsf4, Adck3, Aif1, Cd74, Cbfb, Itpkb, Tlr4, Pik3r1, Syk, Vav1	487	213	12092	2.56456	0.302844	0.0119529	0.240243
GOTERM_BP_FAT	GO:0042493~response to drug	29	4.01662	0.000136097	Ccl2, Lox, Mmp12, Crot, Acadm, Igf2, Adra1b, Hiatl1, Fosl1, Slc47a1, Hadha, Socs3, Pde4a, Stat3, Pdgfb, B2m, Cox8b, Gstt1, Gabre, Ccl5, Fabp3, Il1rn, Cyp7b1, Srr, Gpx3, Ndufa10, Aqp7, Hadh, Nes	487	327	12092	2.20201	0.304222	0.0116326	0.241559
GOTERM_BP_FAT	GO:0002520~immune system development	25	3.4626	0.000147057	Il7r, Dclre1c, Runx1, Hcls1, Lilrb3, Irf4, Cd74, Cbfb, Pik3r1, Irf8, Ccr1, Coro1a, Bcl2a1d, Zfp278, Cxcl13, Epas1, Atp7a, Adck3, Tgfbr1, Thpo, Hba-a2, Mb, Itpkb, Timp1, Syk	487	262	12092	2.36923	0.324252	0.0121733	0.260987
GOTERM_BP_FAT	GO:0002495~antigen processing and presentation of peptide antigen via MHC class II	6	0.831025	0.000152135	RT1-Ba, Cd74, Unc93b1, RT1-Da, RT1-Db1, RT1-Bb	487	14	12092	10.6412	0.333337	0.0122118	0.269988
GOTERM_BP_FAT	GO:0019886~antigen processing and presentation of exogenous peptide antigen via MHC class II	6	0.831025	0.000152135	RT1-Ba, Cd74, Unc93b1, RT1-Da, RT1-Db1, RT1-Bb	487	14	12092	10.6412	0.333337	0.0122118	0.269988
GOTERM_BP_FAT	GO:0006099~tricarboxylic acid cycle	7	0.969529	0.000175922	Idh2, Ogdh, Mdh2, Sdhb, Idh1, Mdh1, Idh3B	487	22	12092	7.90032	0.374294	0.0136958	0.31214
GOTERM_BP_FAT	GO:0002237~response to molecule of bacterial origin	16	2.21607	0.000188178	B2m, Ccr1, Ccl2, Kcnj8, Ccr5, Tlr1, Csf2rb, Ddah1, Ccl5, Il1rn, Thpo, Thbd, Srr, Cxcl10, Tlr4, Socs3	487	128	12092	3.1037	0.394404	0.0142276	0.333852
SP_PIR_KEYWORDS	respiratory chain	9	1.24654	0.000221085	Ndufv3, Uqcrc1, Uqcrq, Ndufs2, Ndufa9, Cox4i1, Ndufa11, Ndufa10, Cox5b	484	32	8979	5.21765	0.0822136	0.012181	0.306567
GOTERM_BP_FAT	GO:0046356~acetyl-CoA catabolic process	7	0.969529	0.000230001	Idh2, Ogdh, Mdh2, Sdhb, Idh1, Mdh1, Idh3B	487	23	12092	7.55683	0.458289	0.0168843	0.407907
GOTERM_BP_FAT	GO:0032868~response to insulin stimulus	16	2.21607	0.000287669	Pdgfb, Sh2b2, Akap1, Got1, Acsl6, Ppara, Sort1, Ccl5, Fabp3, Ccnd2, Tlr4, Pik3r1, Enpp1, Socs3, Sgk1, Hadh	487	133	12092	2.98702	0.535479	0.0205097	0.509935
KEGG_PATHWAY	rno05010:Alzheimer's disease	22	3.04709	0.000301715	Ndufv3, Cox8b, Ndufs7, Cox4i1, Ndufb7, Atp5g1, Cox4i2, Sdhb, Apbb1, Ndufs8, Bace2, Ndufv1, Adck3, Uqcrq, Uqcrc1, Cox7a2, Ndufb6, Ndufa9, Ndufs2, Cox5b, Ndufa10, Ndufb5	262	197	5590	2.38269	0.0445432	0.00756553	0.360116
GOTERM_BP_FAT	GO:0001775~cell activation	23	3.1856	0.000306543	Fcgr3a, Il7r, Coro1a, Klrk1, Bcl2a1d, Zfp278, Dclre1c, Tlr1, Irf4, Atp7a, Tlr7, Lilrb3, Tnfrsf4, Adck3, Aif1, Cd74, Cbfb, Itpkb, Tlr4, Timp1, Pik3r1, Syk, Vav1	487	242	12092	2.35984	0.558272	0.0212721	0.543306
GOTERM_BP_FAT	GO:0002504~antigen processing and presentation of peptide or polysaccharide antigen via MHC class II	6	0.831025	0.00031047	RT1-Ba, Cd74, Unc93b1, RT1-Da, RT1-Db1, RT1-Bb	487	16	12092	9.31109	0.562873	0.0209952	0.550249
GOTERM_BP_FAT	GO:0015980~energy derivation by oxidation of organic compounds	14	1.93906	0.000349039	Cox8b, Gys1, Mdh2, Got1, Sdhb, Idh1, Ppp1r3c, Prkag3, Uqcrc1, Prkag2, Idh2, Ogdh, Mdh1, Idh3B	487	107	12092	3.24873	0.605585	0.0229904	0.618404
INTERPRO	IPR004009:Myosin, N-terminal, SH3-like	5	0.692521	0.000354435	Myh7, Myh3, Myh2, Myh10, Myh6, Myh1	508	8	10240	12.5984	0.287699	0.287699	0.55541
GOTERM_MF_FAT	GO:0048037~cofactor binding	26	3.60111	0.000364689	Cryl1, Dhcr24, Ldhd, Ndufs7, Idh1, Acadm, C3, Adh1, Idh2, Ogdh, Hadha, Ldhb, Idh3B, Acads, Got1, Gpt2, Ehhadh, Ndufv1, Nnt, Ccbl1, Srr, Ndufa9, Ndufs2, Mdh1, Sgk1, Hadh	473	301	11963	2.18467	0.259325	0.0723014	0.560409
GOTERM_BP_FAT	GO:0002027~regulation of heart rate	7	0.969529	0.000376833	Adra1b, Irx5, Myh7, Cacna1g, Sema3a, Epas1, Myh6	487	25	12092	6.95228	0.633754	0.0242011	0.667493
GOTERM_BP_FAT	GO:0002697~regulation of immune effector process	14	1.93906	0.000418869	B2m, RT1-A2, Il7r, Klrk1, Ptpn6, Fcgr1a, Mavs, RT1-CE16, Tnfrsf4, C3, Tbx21, Atp6v1h, Il13ra1, Sash3, Syk	487	109	12092	3.18912	0.672582	0.0262335	0.74169
GOTERM_BP_FAT	GO:0051384~response to glucocorticoid stimulus	15	2.07756	0.000449602	Bckdha, Ccl2, Got1, Acadm, Ppargc1b, Ccl5, Aif1, Mstn, Il1rn, Fosl1, Gpx3, Tlr4, Pik3r1, Sgk1, Acads	487	124	12092	3.00358	0.698341	0.0274863	0.795905
INTERPRO	IPR006108:3-hydroxyacyl-CoA dehydrogenase, C-terminal	4	0.554017	0.000464941	Ehhadh, Cryl1, Hadha, Hadh	508	4	10240	20.1575	0.359209	0.199506	0.727984
INTERPRO	IPR006176:3-hydroxyacyl-CoA dehydrogenase, NAD binding	4	0.554017	0.000464941	Ehhadh, Cryl1, Hadha, Hadh	508	4	10240	20.1575	0.359209	0.199506	0.727984
INTERPRO	IPR006180:3-hydroxyacyl-CoA dehydrogenase, conserved site	4	0.554017	0.000464941	Ehhadh, Cryl1, Hadha, Hadh	508	4	10240	20.1575	0.359209	0.199506	0.727984
GOTERM_BP_FAT	GO:0009611~response to wounding	33	4.57064	0.000465244	Ccl2, Lox, Nrp1, Ccr5, Fcgr1a, Ptpn6, Tfpi, Ncf1, C3, Tnfrsf4, Myf6, Ppara, Ninj1, Stat3, Fcnb, Pdgfb, Acvr1, Ajuba, Ccr1, Ephx2, Notch3, C1s, Myh10, Aif1, Ccl5, Mstn, Thbd, Il1rn, Cxcl10, C2, Tlr4, Timp1, Gap43	487	424	12092	1.93249	0.710663	0.027792	0.823487
GOTERM_BP_FAT	GO:0055008~cardiac muscle tissue morphogenesis	7	0.969529	0.000473432	Smad7, Tnnc1, Myh7, Myl3, Pitx2, Myh6, Tnni1	487	26	12092	6.68488	0.716911	0.0276547	0.837922
GOTERM_BP_FAT	GO:0060415~muscle tissue morphogenesis	7	0.969529	0.000473432	Smad7, Tnnc1, Myh7, Myl3, Pitx2, Myh6, Tnni1	487	26	12092	6.68488	0.716911	0.0276547	0.837922
GOTERM_BP_FAT	GO:0009109~coenzyme catabolic process	7	0.969529	0.000473432	Idh2, Ogdh, Mdh2, Sdhb, Idh1, Mdh1, Idh3B	487	26	12092	6.68488	0.716911	0.0276547	0.837922
INTERPRO	IPR007110:Immunoglobulin-like	28	3.87812	0.000491924	Lrrn1, Cntfr, Fcgr1a, Fgfr4, Amigo1, Igsf6, RT1-CE16, Fgfr3, RT1-Ba, Mybph, Musk, Mpz, Vtcn1, Cntn2, Fgfrl1, Fcgr3a, B2m, RT1-A2, Flt4, Amigo2, Lilrb4, Sema3a, RT1-Da, Ncam1, Mybpc1, Cxadr, RT1-Db1, Sirpa, RT1-Bb	508	274	10240	2.05989	0.375552	0.145264	0.770081
GOTERM_CC_FAT	GO:0005747~mitochondrial respiratory chain complex I	6	0.831025	0.000493667	Ndufv1, Ndufb6, Ndufs7, Ndufs2, Ndufa9, Ndufs8	480	16	10776	8.41875	0.172314	0.0110631	0.68205
GOTERM_CC_FAT	GO:0045271~respiratory chain complex I	6	0.831025	0.000493667	Ndufv1, Ndufb6, Ndufs7, Ndufs2, Ndufa9, Ndufs8	480	16	10776	8.41875	0.172314	0.0110631	0.68205
GOTERM_CC_FAT	GO:0030964~NADH dehydrogenase complex	6	0.831025	0.000493667	Ndufv1, Ndufb6, Ndufs7, Ndufs2, Ndufa9, Ndufs8	480	16	10776	8.41875	0.172314	0.0110631	0.68205
GOTERM_CC_FAT	GO:0044459~plasma membrane part	86	11.9114	0.000565375	Scn1a, Ccr5, Slc4a7, Lcp1, Prima1, Apc2, RT1-CE16, Fgfr3, RT1-Ba, Cd74, Dok3, Kcna7, Slc4a4, Syngr1, Mttp, Fzd9, Sorbs3, Cspg4, Gfra1, Prune, Bcap31, Actn2, Acvr1, Atp1b1, Cacnb2, Cacna1g, Amigo2, Klrk1, Adrb2, RT1-Da, Nrap, Adck3, Trpc1, Ddah1, Tgfbr1, Tlr4, Colq, Abcc6, Cdh5, Sell, Grm4, RT1-Db1, Sirpa, Chrna1, Smad7, Pdzd2, Antxr1, Myh7, Il7r, Epb4.1l5, Synpo, Ptpn6, Fcgr1a, Amigo1, Rasgrp2, S…	480	1358	10776	1.42172	0.194748	0.0119612	0.780761
GOTERM_BP_FAT	GO:0022900~electron transport chain	11	1.52355	0.000572874	Ndufv3, Uqcrc1, Uqcrq, Glrx, Cox8b, Ndufs2, Ndufa9, Ndufa11, Ndufa10, Sdhb, Etfb	487	72	12092	3.79341	0.782846	0.0326538	1.01308
GOTERM_BP_FAT	GO:0009060~aerobic respiration	7	0.969529	0.000588272	Idh2, Ogdh, Mdh2, Sdhb, Idh1, Mdh1, Idh3B	487	27	12092	6.4373	0.791581	0.0328156	1.04017
INTERPRO	IPR002108:Actin-binding, cofilin/tropomyosin type	5	0.692521	0.000613068	Cotl1, Dbnl, Twf1, Gmfb, LOC684352	508	9	10240	11.1986	0.443944	0.136465	0.958871
GOTERM_BP_FAT	GO:0002449~lymphocyte mediated immunity	10	1.38504	0.000684598	C3, Ddah1, RT1-Ba, Cd74, Tlr4, Ptpn6, Fcgr1a, RT1-Da, C1s, Lilrb3	487	61	12092	4.07042	0.838795	0.0373087	1.20952
SP_PIR_KEYWORDS	actin-binding	17	2.35457	0.000729587	Baiap2l1, Myh7, Coro1a, Synpo, Cotl1, Tpm2, Dbnl, Myh3, Lcp1, Myh10, Aif1, Afap1, Mybpc1, Tpm3, Twf1, Myh6, Tnni1	484	121	8979	2.60643	0.246618	0.0347787	1.00837
GOTERM_BP_FAT	GO:0006952~defense response	31	4.29363	0.000738215	Lyc2, Ccl2, Ifi47, Ccr5, Cotl1, Ptpn6, Fcgr1a, Tlr1, Tlr7, Ncf1, C3, Tnfrsf4, RT1-Ba, Cd74, Stat3, Fcnb, Irf8, Acvr1, Ccr1, Ephx2, Kcnj8, Mavs, RT1-Da, C1s, Lyz2, Hck, Ddah1, Ccl5, Il1rn, Cxcl10, C2, Tlr4	487	399	12092	1.92911	0.860274	0.0393688	1.30366
SMART	SM00102:ADF	5	0.692521	0.000760476	Cotl1, Dbnl, Twf1, Gmfb, LOC684352	268	9	5083	10.5369	0.121316	0.121316	0.923828
GOTERM_CC_FAT	GO:0044421~extracellular region part	50	6.92521	0.000774351	Ltbp4, Ccl2, Lox, Mmp12, Serpine2, C3, Pcsk6, Wnt5a, Lgals3, Chad, Fmod, Ramp1, Olfml2a, Chi3l1, Cspg4, Hyal1, Ccl21, Col11a2, Cpa1, Pcsk1n, Ccl5, Thbd, Gpx3, Cxcl10, Colq, Timp1, Sparcl1, Ptgis, Tfpi, Igf2, Bmp5, Egflam, Angptl4, Fgf1, Mmp28, Angpt1, Serpina6, B2m, Sema3a, Cbx6, Mstn, Adamtsl5, Il1rn, Thpo, Lamc3, Enpp1, Vtn, Adamts9, Ecm1, Apln	480	693	10776	1.61977	0.256727	0.015494	1.06791
GOTERM_BP_FAT	GO:0019724~B cell mediated immunity	9	1.24654	0.000779246	C3, Ddah1, RT1-Ba, Cd74, Tlr4, Fcgr1a, RT1-Da, C1s, Lilrb3	487	50	12092	4.46932	0.874757	0.0406987	1.37565
GOTERM_BP_FAT	GO:0031960~response to corticosteroid stimulus	15	2.07756	0.000783408	Bckdha, Ccl2, Got1, Acadm, Ppargc1b, Ccl5, Aif1, Mstn, Il1rn, Fosl1, Gpx3, Tlr4, Pik3r1, Sgk1, Acads	487	131	12092	2.84308	0.87614	0.0401257	1.38295
GOTERM_BP_FAT	GO:0031399~regulation of protein modification process	24	3.3241	0.000896164	Pdgfb, Nhlrc1, Rnf139, Smad7, Akap1, Ptpn6, Fbxo5, Inpp5j, Hcls1, Adck3, Pias3, Fgfr3, Ddah1, Prkag2, Aif1, Tgfbr1, Il1rn, Mad2l1, Ccnd2, Tlr4, Fgf1, Enpp1, Socs3, Syk	487	279	12092	2.13588	0.908311	0.0449093	1.58051
GOTERM_BP_FAT	GO:0055010~ventricular cardiac muscle morphogenesis	6	0.831025	0.000964504	Smad7, Tnnc1, Myh7, Myl3, Myh6, Tnni1	487	20	12092	7.44887	0.92359	0.0473632	1.70006
GOTERM_CC_FAT	GO:0032982~myosin filament	5	0.692521	0.000991113	Mybph, Myh7, Mybpc1, Myh3, Myh6	480	11	10776	10.2045	0.315991	0.0188101	1.36495
GOTERM_BP_FAT	GO:0001501~skeletal system development	23	3.1856	0.00100074	Hoxd10, Hoxa10, Pthlh, Evc, Myog, Col11a2, Npr2, Thra, Igf2, Runx1, Atp7a, Bmp5, Sort1, Klf10, Tgfbr1, Wnt5a, Lgals3, Cbfb, Chad, Timp1, Wwtr1, Hist1h4b, Prrx2	487	264	12092	2.16318	0.93063	0.0482121	1.7634
SP_PIR_KEYWORDS	electron transport	10	1.38504	0.00104624	Ndufv3, Uqcrc1, Uqcrq, Glrx, Ndufs2, Ndufa9, Ndufa11, Ndufa10, Sdhb, Etfb	484	49	8979	3.78605	0.333792	0.0441251	1.44308
GOTERM_CC_FAT	GO:0005886~plasma membrane	136	18.8366	0.00105848	Sh2b2, Cntfr, Ccr5, Slc4a7, Gpr157, RT1-CE16, Tmeff1, RT1-Ba, Ptp4a1, Kcna7, Sorbs3, Bcap31, Acvr1, Rock2, Cacnb2, Trpm2, Cacna1g, Amigo2, Neu3, RT1-Da, Adck3, Trpc1, Ddah1, Tgfbr1, Thbd, Sirpa, Antxr1, Myh7, Cryab, Epb4.1l5, Ptpn6, Amigo1, Rasgrp2, Gldn, Slc47a1, Musk, Afap1, Cntn2, Pik3r1, Rab15, Myh6, Stat3, P2ry2, Basp1, Ajuba, Ccr1, Notch3, RT1-A2, Magi1, Npr2, Tiam1, Gabre, Apbb1, Myh10, Nc…	480	2396	10776	1.27429	0.333432	0.0191296	1.4571
GOTERM_BP_FAT	GO:0044057~regulation of system process	26	3.60111	0.00112742	Ccl2, Myh7, Myl3, Akap1, Thra, Ncf1, Adra1b, Myh6, Pln, Tnni1, Irx5, Tnnc1, Csrp3, Cacna1g, Tbxas1, Adrb2, Sema3a, Epas1, Tnnt1, Adck3, Aif1, Mstn, Hba-a2, Hspb6, Grm4, Apln	487	319	12092	2.02373	0.950524	0.0531923	1.98451
KEGG_PATHWAY	rno00280:Valine, leucine and isoleucine degradation	9	1.24654	0.0011276	Ehhadh, Bckdha, Oxct1, Bcat1, Acaa2, Hadha, Acadm, Acads, Hadh	262	46	5590	4.17441	0.156642	0.0240439	1.33979
SP_PIR_KEYWORDS	tricarboxylic acid cycle	6	0.831025	0.0011745	Idh2, Mdh2, Sdhb, Idh1, Mdh1, Idh3B	484	16	8979	6.95687	0.36617	0.0445735	1.61865
GOTERM_BP_FAT	GO:0030099~myeloid cell differentiation	12	1.66205	0.0012248	Irf8, Adck3, Ccr1, Thpo, Cbfb, Hba-a2, Mb, Timp1, Epas1, Hcls1, Irf4, Lilrb3	487	93	12092	3.20382	0.961844	0.0566547	2.15416
GOTERM_BP_FAT	GO:0051187~cofactor catabolic process	7	0.969529	0.00127685	Idh2, Ogdh, Mdh2, Sdhb, Idh1, Mdh1, Idh3B	487	31	12092	5.60668	0.966792	0.0579871	2.24473
GOTERM_CC_FAT	GO:0044455~mitochondrial membrane part	12	1.66205	0.00129714	Ndufv1, Uqcrc1, Cox7a2, Ndufb6, Cox8b, Ndufs7, Akap1, Ndufs2, Ndufa9, Atp5g1, Cox4i2, Ndufs8	480	85	10776	3.16941	0.391725	0.0223434	1.78291
INTERPRO	IPR013783:Immunoglobulin-like fold	28	3.87812	0.00129729	Lrrn1, Cntfr, Stbd1, Fcgr1a, Fgfr4, Igsf6, RT1-CE16, Fgfr3, RT1-Ba, Mybph, Musk, Mpz, Vtcn1, Cntn2, Fgfrl1, Fcgr3a, B2m, RT1-A2, Flt4, Amigo2, Lilrb4, Sema3a, RT1-Da, Ncam1, Mybpc1, Cxadr, RT1-Db1, Sirpa, RT1-Bb	508	292	10240	1.93291	0.711284	0.220001	2.01886
SP_PIR_KEYWORDS	thick filament	5	0.692521	0.00133905	Mybph, Myh7, Mybpc1, Myh3, Myh6	484	10	8979	9.27583	0.40542	0.0461641	1.84348
GOTERM_BP_FAT	GO:0010604~positive regulation of macromolecule metabolic process	52	7.20222	0.00134715	Hoxd10, Nhlrc1, Maf, Sox10, Fbxo5, Runx1, Irf4, Tlr7, Myf6, Pias3, Fgfr3, Adra1b, Fosl1, Cbfb, Ets2, Nfix, Acvr1, Bckdha, Meis2, Adrb2, Arnt2, Ddah1, Tgfbr1, Tlr4, Pitx2, Smad7, Usp16, Nfatc2, Thra, Ppargc1b, Hcls1, Ppara, Prkag2, Ccnd2, Wwtr1, Fgf1, Nr4a3, Stat3, Irf8, Pdgfb, Bloc1s2, Myog, Epas1, Apbb1, Tbx21, Wfs1, Vgll2, Aif1, Mstn, Esrrg, Naa15, Syk	487	825	12092	1.56502	0.972473	0.0600618	2.36694
GOTERM_BP_FAT	GO:0051173~positive regulation of nitrogen compound metabolic process	42	5.81717	0.00136684	Hoxd10, Maf, Sox10, Nfatc2, Usp16, Thra, Ppargc1b, Runx1, Irf4, Myf6, Ppara, Fosl1, Cbfb, Wwtr1, Ets2, Nr4a3, Stat3, Irf8, Nfix, Acvr1, Bckdha, Pdgfb, Bloc1s2, Pthlh, Meis2, Myog, Ptx3, Klrk1, Adrb2, Epas1, Apbb1, Arnt2, Tbx21, Vgll2, Mstn, Aif1, Ddah1, Tgfbr1, Tlr4, Esrrg, Naa15, Pitx2	487	626	12092	1.66588	0.973882	0.059912	2.40114
GOTERM_BP_FAT	GO:0002521~leukocyte differentiation	14	1.93906	0.0014245	Il7r, Coro1a, Bcl2a1d, Zfp278, Dclre1c, Irf4, Lilrb3, Atp7a, Adck3, Cbfb, Cd74, Itpkb, Pik3r1, Syk	487	124	12092	2.80334	0.977607	0.0613539	2.50123
GOTERM_BP_FAT	GO:0001932~regulation of protein amino acid phosphorylation	17	2.35457	0.00144653	Pdgfb, Smad7, Ptpn6, Inpp5j, Hcls1, Adck3, Fgfr3, Prkag2, Aif1, Tgfbr1, Il1rn, Ccnd2, Tlr4, Fgf1, Enpp1, Socs3, Syk	487	171	12092	2.46844	0.978885	0.0612841	2.53943
INTERPRO	IPR002928:Myosin tail	5	0.692521	0.001483	Myh7, Myh3, Myh2, Myh10, Myh6, Myh1	508	11	10240	9.16249	0.758354	0.210783	2.30472
GOTERM_MF_FAT	GO:0051015~actin filament binding	8	1.10803	0.00153648	Actn2, Aif1, Antxr1, Tnnc1, Coro1a, Dbnl, Lcp1, Myh10	473	44	11963	4.5985	0.7179	0.223609	2.34126
GOTERM_BP_FAT	GO:0043434~response to peptide hormone stimulus	20	2.77008	0.00159012	Pdgfb, Sh2b2, Akap1, Got1, Acsl6, Ppara, Sort1, Ccl5, Fabp3, Ccnd2, Tlr4, Timp1, Pik3r1, Cox5b, Nr4a3, Enpp1, Socs3, Sgk1, Hadh, Stat3	487	222	12092	2.2369	0.985607	0.0661167	2.78816
GOTERM_BP_FAT	GO:0051251~positive regulation of lymphocyte activation	12	1.66205	0.00173096	Tnfrsf4, Tbx21, Ddah1, RT1-Ba, Il13ra1, Il7r, Cd74, Coro1a, Tlr4, Itpkb, Sash3, Syk	487	97	12092	3.0717	0.990118	0.0706647	3.03155
GOTERM_MF_FAT	GO:0016563~transcription activator activity	23	3.1856	0.00181869	Nfix, Maf, Actn2, Cep290, Myog, Usp16, Nfatc2, Zfp278, Thra, Ppargc1b, Runx1, Irf4, Ppara, Vgll2, Ddah1, Fosl1, Cbfb, Wwtr1, Esrrg, Pdlim1, Ets2, Nr4a3, Stat3	473	282	11963	2.0628	0.776455	0.220958	2.76567
UP_SEQ_FEATURE	domain:SH2	8	1.10803	0.00192108	Hck, Shc2, Sh2b2, Matk, Socs3, Sla, Vav1, Stat3	409	33	7317	4.33696	0.894987	0.675943	3.05206
GOTERM_CC_FAT	GO:0031012~extracellular matrix	23	3.1856	0.00192996	Ltbp4, Lox, Mmp12, Col11a2, Pcsk6, Wnt5a, Adamtsl5, Lgals3, Chad, Fmod, Egflam, Timp1, Colq, Angptl4, Fgf1, Olfml2a, Sparcl1, Lamc3, Mmp28, Vtn, Adamts9, Ecm1, Cspg4	480	252	10776	2.04901	0.522832	0.0316571	2.64196
GOTERM_BP_FAT	GO:0031650~regulation of heat generation	4	0.554017	0.00200085	Ccl5, Ccr1, Ccr5, Apln	487	7	12092	14.1883	0.995193	0.0800171	3.49634
INTERPRO	IPR015650:Heavy chain of Myosin	4	0.554017	0.00215681	Myh7, Myh3, Myh2, Myh6, Myh1	508	6	10240	13.4383	0.873346	0.255606	3.33537
KEGG_PATHWAY	rno05416:Viral myocarditis	12	1.66205	0.00221732	RT1-A2, Myh7, Myh3, RT1-Da, RT1-CE16, Myh10, Rac2, RT1-Ba, Cxadr, Myh2, Myh6, RT1-Db1, Myh1, RT1-Bb	262	87	5590	2.94288	0.284796	0.0410328	2.61893
GOTERM_BP_FAT	GO:0002768~immune response-regulating cell surface receptor signaling pathway	8	1.10803	0.00222787	Adck3, Ddah1, Sh2b2, Klrk1, Ptpn6, Bcl2a1d, Syk, Vav1	487	46	12092	4.31819	0.997378	0.0873879	3.88566
KEGG_PATHWAY	rno00020:Citrate cycle (TCA cycle)	7	0.969529	0.00225157	Idh2, Ogdh, Mdh2, Sdhb, Idh1, Mdh1, Idh3B	262	30	5590	4.97837	0.288493	0.0371126	2.65888
GOTERM_BP_FAT	GO:0031328~positive regulation of cellular biosynthetic process	43	5.95568	0.00225256	Hoxd10, Maf, Sox10, Nfatc2, Usp16, Thra, Ppargc1b, Runx1, Irf4, Tlr7, Myf6, Ppara, Fosl1, Cbfb, Wwtr1, Ets2, Nr4a3, Stat3, Irf8, Nfix, Acvr1, Bckdha, Pdgfb, Bloc1s2, Pthlh, Meis2, Myog, Ptx3, Klrk1, Adrb2, Epas1, Apbb1, Arnt2, Vgll2, Mstn, Aif1, Ddah1, Tgfbr1, Tlr4, Esrrg, Naa15, Pitx2, Syk	487	663	12092	1.61036	0.997546	0.0870355	3.92792
GOTERM_MF_FAT	GO:0016493~C-C chemokine receptor activity	5	0.692521	0.00230824	Ccr1, Cxcr3, Ccr5, Cxcr6, Ccrl2	473	15	11963	8.43058	0.850711	0.237914	3.49782
GOTERM_MF_FAT	GO:0019957~C-C chemokine binding	5	0.692521	0.00230824	Ccr1, Cxcr3, Ccr5, Cxcr6, Ccrl2	473	15	11963	8.43058	0.850711	0.237914	3.49782
GOTERM_BP_FAT	GO:0007507~heart development	19	2.63158	0.00237562	Acvr1, Smad7, Kcnj8, Tnnc1, Csrp3, Gys1, Nrp1, Myh7, Myl3, Acadm, Myh10, Adra1b, Tgfbr1, Mb, Pitx2, Aldh1a2, Myh6, Pln, Tnni1	487	213	12092	2.21484	0.998233	0.090268	4.13825
GOTERM_CC_FAT	GO:0016459~myosin complex	10	1.38504	0.00243551	Mybph, Myo1g, Myh7, Mybpc1, Myl2, Myl3, Myh3, Myh2, Myh10, Myh6, Myh1	480	66	10776	3.40152	0.606996	0.0381666	3.32323
INTERPRO	IPR000980:SH2 motif	11	1.52355	0.00245995	Hck, Shc2, Sh2b2, Matk, Ptpn6, Pik3r1, Socs3, Sla, Syk, Vav1, Stat3	508	71	10240	3.12299	0.905303	0.255196	3.79571
GOTERM_BP_FAT	GO:0043069~negative regulation of programmed cell death	26	3.60111	0.00248699	Dhcr24, Ccl2, Cryab, Tmem132a, Pcsk6, Sort1, Cd74, Angptl4, Pik3r1, Cidea, Atf5, Acvr1, Amigo2, Tsc22d3, Bcl2a1d, Arnt2, Wfs1, Adck3, Ddah1, Aif1, Pim1, Tgfbr1, Il1rn, Timp1, Grm4, Sgk1	487	338	12092	1.90997	0.998688	0.0929788	4.32824
GOTERM_BP_FAT	GO:0032496~response to lipopolysaccharide	13	1.80055	0.00258116	Ccr1, Ccl2, Kcnj8, Ccr5, Csf2rb, Ccl5, Thpo, Thbd, Il1rn, Srr, Cxcl10, Tlr4, Socs3	487	117	12092	2.75884	0.99898	0.0950011	4.4886
GOTERM_BP_FAT	GO:0060548~negative regulation of cell death	26	3.60111	0.00260246	Dhcr24, Ccl2, Cryab, Tmem132a, Pcsk6, Sort1, Cd74, Angptl4, Pik3r1, Cidea, Atf5, Acvr1, Amigo2, Tsc22d3, Bcl2a1d, Arnt2, Wfs1, Adck3, Ddah1, Aif1, Pim1, Tgfbr1, Il1rn, Timp1, Grm4, Sgk1	487	339	12092	1.90433	0.999036	0.0944462	4.52484
GOTERM_BP_FAT	GO:0002703~regulation of leukocyte mediated immunity	10	1.38504	0.00275416	C3, Tbx21, B2m, RT1-A2, Il7r, Klrk1, Ptpn6, Fcgr1a, Sash3, RT1-CE16, Syk	487	74	12092	3.35535	0.999357	0.0983426	4.78255
GOTERM_BP_FAT	GO:0006812~cation transport	34	4.70914	0.00277063	Scn1a, Hcn2, Slc25a20, Cpt2, Slc4a7, Slc38a1, Kcna5, Slc4a4, Kcna7, Pln, Camk2b, Atp1b1, Slc39a14, Kcnj8, Kcnj13, Cacnb2, Coro1a, Trpm2, Cacna1g, Atp5g1, Slc31a2, Kcnk2, Atp7a, Adck3, Kcnb1, Trpc1, Nnt, Kcnk5, Atp6v1h, Tmem38b, Trpm4, Kcnc1, Kctd15, Slc41a1	487	492	12092	1.71586	0.999385	0.0975969	4.81047
GOTERM_BP_FAT	GO:0009266~response to temperature stimulus	12	1.66205	0.00279906	Hspb7, Pcsk1n, Mstn, Ccl2, Cryab, Mthfd2, Cxcl10, Hspb6, Arpp21, Adrb2, Socs3, Acadm	487	103	12092	2.89277	0.99943	0.0972667	4.85869
GOTERM_BP_FAT	GO:0009062~fatty acid catabolic process	7	0.969529	0.00285063	Ehhadh, Fabp3, Faah, Cpt2, Hadha, Acadm, Acads	487	36	12092	4.82797	0.999503	0.0976995	4.94607
GOTERM_BP_FAT	GO:0016064~immunoglobulin mediated immune response	8	1.10803	0.00286045	C3, Ddah1, RT1-Ba, Cd74, Tlr4, Fcgr1a, RT1-Da, C1s	487	48	12092	4.13826	0.999516	0.0967779	4.96271
GOTERM_BP_FAT	GO:0006979~response to oxidative stress	17	2.35457	0.00289695	Dhcr24, Cryab, Myh7, Trpm2, Idh1, Epas1, Ndufa12, Ndufs8, Atp7a, Cbx6, Kcna5, Fosl1, Gpx3, Mb, Tlr4, Ndufs2, Car3	487	183	12092	2.30657	0.999561	0.0967279	5.02452
KEGG_PATHWAY	rno05322:Systemic lupus erythematosus	12	1.66205	0.00291097	Fcgr3a, C3, Trove2, Actn2, RT1-Ba, C2, Fcgr1a, Hist1h4b, RT1-Da, C1s, RT1-Db1, RT1-Bb	262	90	5590	2.84478	0.356091	0.043065	3.42522
GOTERM_BP_FAT	GO:0002443~leukocyte mediated immunity	10	1.38504	0.00302126	C3, Ddah1, RT1-Ba, Cd74, Tlr4, Ptpn6, Fcgr1a, RT1-Da, C1s, Lilrb3	487	75	12092	3.31061	0.999685	0.099428	5.23469
GOTERM_MF_FAT	GO:0032403~protein complex binding	19	2.63158	0.00304526	Fcgr3a, Nr0b2, Acvr1, Bckdha, Smad7, Pdk1, Adrb2, Fcgr1a, Apbb1, Igf2, Hcls1, Uqcrc1, Cbx6, Tgfbr1, Lgals3, Dok3, Pik3r1, Enpp1, Syk	473	222	11963	2.16461	0.918737	0.269305	4.59035
GOTERM_BP_FAT	GO:0009891~positive regulation of biosynthetic process	43	5.95568	0.00309869	Hoxd10, Maf, Sox10, Nfatc2, Usp16, Thra, Ppargc1b, Runx1, Irf4, Tlr7, Myf6, Ppara, Fosl1, Cbfb, Wwtr1, Ets2, Nr4a3, Stat3, Irf8, Nfix, Acvr1, Bckdha, Pdgfb, Bloc1s2, Pthlh, Meis2, Myog, Ptx3, Klrk1, Adrb2, Epas1, Apbb1, Arnt2, Vgll2, Mstn, Aif1, Ddah1, Tgfbr1, Tlr4, Esrrg, Naa15, Pitx2, Syk	487	675	12092	1.58174	0.999744	0.100608	5.36538
KEGG_PATHWAY	rno05016:Huntington's disease	19	2.63158	0.00311278	Ndufv3, Cox8b, Ndufs7, Cox4i1, Ndufb7, Atp5g1, Cox4i2, Sdhb, Ndufs8, Ndufv1, Uqcrq, Uqcrc1, Cox7a2, Ndufb6, Ndufa9, Ndufs2, Cox5b, Ndufa10, Ndufb5	262	190	5590	2.13359	0.375474	0.0418937	3.65864
GOTERM_BP_FAT	GO:0046649~lymphocyte activation	16	2.21607	0.00316916	Fcgr3a, Il7r, Coro1a, Klrk1, Bcl2a1d, Zfp278, Dclre1c, Atp7a, Tnfrsf4, Adck3, Cbfb, Cd74, Itpkb, Pik3r1, Syk, Vav1	487	168	12092	2.36472	0.999788	0.101545	5.48419
GOTERM_MF_FAT	GO:0046873~metal ion transmembrane transporter activity	23	3.1856	0.00317427	Scn1a, Chrna1, Slc39a14, Kcnj8, Kcnj13, Cacnb2, Hcn2, Cacna1g, Trpm2, Slc31a2, Kcnk2, Atp7a, Kcnb1, Trpc1, Tmem38b, Chrnd, Kcnk5, Slc9a7, Kcna5, Trpm4, Kcna7, Kcnc1, Kctd15	473	295	11963	1.9719	0.926948	0.252283	4.7804
GOTERM_BP_FAT	GO:0006909~phagocytosis	7	0.969529	0.00328911	Irf8, Hck, Ptx3, Coro1a, Fcgr1a, Vav1, Sirpa	487	37	12092	4.69749	0.999846	0.103941	5.68607
SP_PIR_KEYWORDS	nad	15	2.07756	0.00337213	Cryl1, Dhrs9, Ndufs7, Mdh2, Ndufs8, Ehhadh, Adh1, Ndufs2, Hadha, Ldhb, Aldh1a2, Art5, Mdh1, Idh3B, Hadh	484	115	8979	2.41978	0.730341	0.103464	4.58222
GOTERM_MF_FAT	GO:0050662~coenzyme binding	19	2.63158	0.00349799	Cryl1, Dhcr24, Ldhd, Idh1, Acadm, Adh1, Ndufv1, Ehhadh, Nnt, Idh2, Ogdh, Ndufa9, Ndufs2, Hadha, Ldhb, Mdh1, Idh3B, Acads, Hadh	473	225	11963	2.13575	0.944083	0.25053	5.25572
GOTERM_BP_FAT	GO:0002696~positive regulation of leukocyte activation	12	1.66205	0.00350403	Tnfrsf4, Tbx21, Ddah1, RT1-Ba, Il13ra1, Il7r, Cd74, Coro1a, Tlr4, Itpkb, Sash3, Syk	487	106	12092	2.81089	0.999913	0.10907	6.04679
SMART	SM00252:SH2	11	1.52355	0.00363192	Hck, Shc2, Sh2b2, Matk, Ptpn6, Pik3r1, Socs3, Sla, Syk, Vav1, Stat3	268	71	5083	2.93846	0.461276	0.266022	4.34187
GOTERM_BP_FAT	GO:0006084~acetyl-CoA metabolic process	7	0.969529	0.00377592	Idh2, Ogdh, Mdh2, Sdhb, Idh1, Mdh1, Idh3B	487	38	12092	4.57387	0.999958	0.115692	6.50126
INTERPRO	IPR001609:Myosin head, motor region	6	0.831025	0.00380872	Myo1g, Myh7, Myh3, Myh2, Myh10, Myh6, Myh1	508	22	10240	5.49749	0.974058	0.333535	5.81919
UP_SEQ_FEATURE	binding site:NAD	8	1.10803	0.0038194	Adh1, Cryl1, Dhrs9, Ldhb, Mdh2, Art5, Mdh1, Hadh	409	37	7317	3.8681	0.988722	0.775745	5.98196
GOTERM_BP_FAT	GO:0045333~cellular respiration	9	1.24654	0.00393632	Uqcrc1, Idh2, Cox8b, Ogdh, Mdh2, Sdhb, Idh1, Mdh1, Idh3B	487	64	12092	3.49166	0.999973	0.118948	6.76841
GOTERM_BP_FAT	GO:0060538~skeletal muscle organ development	10	1.38504	0.00394677	Hoxd10, Myf6, Chrna1, Vgll2, Chrnd, Musk, Myog, Myl3, Pitx2, Ky	487	78	12092	3.18328	0.999974	0.117912	6.78579
GOTERM_BP_FAT	GO:0007519~skeletal muscle tissue development	10	1.38504	0.00394677	Hoxd10, Myf6, Chrna1, Vgll2, Chrnd, Musk, Myog, Myl3, Pitx2, Ky	487	78	12092	3.18328	0.999974	0.117912	6.78579
GOTERM_BP_FAT	GO:0006635~fatty acid beta-oxidation	6	0.831025	0.00398285	Ehhadh, Fabp3, Cpt2, Hadha, Acadm, Acads	487	27	12092	5.51768	0.999976	0.117612	6.84576
GOTERM_BP_FAT	GO:0008284~positive regulation of cell proliferation	28	3.87812	0.00399309	Ccl2, Mmp12, Cntfr, Fgfr4, Hcls1, Tnfrsf4, Fgfr3, Ccnd2, Fgf1, Aldh1a2, Prrx2, Sash3, Pdgfb, Pthlh, Coro1a, Flt4, Adrb2, Arnt2, Rac2, Aif1, Tgfbr1, Thpo, Cyp7b1, Il13ra1, Cxcl10, Tlr4, Syk, Apln	487	388	12092	1.79182	0.999977	0.116609	6.86278
GOTERM_BP_FAT	GO:0002699~positive regulation of immune effector process	8	1.10803	0.0040565	C3, B2m, RT1-A2, Il13ra1, Klrk1, Fcgr1a, Sash3, RT1-CE16, Syk	487	51	12092	3.89483	0.99998	0.117073	6.96809
GOTERM_BP_FAT	GO:0043066~negative regulation of apoptosis	25	3.4626	0.0042012	Dhcr24, Ccl2, Cryab, Pcsk6, Sort1, Cd74, Angptl4, Pik3r1, Cidea, Atf5, Acvr1, Amigo2, Tsc22d3, Bcl2a1d, Arnt2, Wfs1, Adck3, Ddah1, Aif1, Pim1, Tgfbr1, Il1rn, Timp1, Grm4, Sgk1	487	333	12092	1.86408	0.999987	0.119704	7.20797
GOTERM_MF_FAT	GO:0000146~microfilament motor activity	4	0.554017	0.00429073	Myh7, Myh2, Myh10, Myh6, Myh1	473	9	11963	11.2408	0.970954	0.275096	6.41035
GOTERM_CC_FAT	GO:0005578~proteinaceous extracellular matrix	20	2.77008	0.00429718	Ltbp4, Lox, Mmp12, Col11a2, Wnt5a, Adamtsl5, Lgals3, Chad, Fmod, Egflam, Timp1, Colq, Angptl4, Fgf1, Sparcl1, Lamc3, Mmp28, Vtn, Adamts9, Ecm1	480	220	10776	2.04091	0.807828	0.0638454	5.79404
GOTERM_BP_FAT	GO:0002706~regulation of lymphocyte mediated immunity	9	1.24654	0.0043351	C3, Tbx21, B2m, RT1-A2, Il7r, Klrk1, Ptpn6, Fcgr1a, Sash3, RT1-CE16	487	65	12092	3.43794	0.999991	0.121985	7.42943
GOTERM_BP_FAT	GO:0001666~response to hypoxia	17	2.35457	0.00441452	Atp1b1, Pdgfb, Ccl2, Ptgis, Epas1, Arnt2, Acsl6, Adck3, Ppara, Tgfbr1, Kcna5, Mb, Tlr4, Angptl4, Pdlim1, Socs3, Angpt1	487	191	12092	2.20996	0.999992	0.12279	7.56056
GOTERM_BP_FAT	GO:0006811~ion transport	42	5.81717	0.00457046	Scn1a, Chrna1, Tomm40b, Hcn2, Slc25a20, Cpt2, Slc4a7, Clcn4, Slc38a1, Kcna5, Slc4a4, Kcna7, Camk2b, Pln, Atp1b1, Slc39a14, Kcnj8, Kcnj13, Cacnb2, Coro1a, Trpm2, Cacna1g, Atp5g1, Gabre, Slc31a2, Kcnk2, Atp7a, Adck3, Kcnb1, Nnt, Trpc1, Kcnk5, Atp6v1h, Chrnd, Tmem38b, Trpm4, Slc16a1, Slco4a1, Kcnc1, Kctd15, Enpp1, Slc41a1	487	668	12092	1.56114	0.999995	0.125546	7.8175
KEGG_PATHWAY	rno04060:Cytokine-cytokine receptor interaction	19	2.63158	0.00458522	Relt, Acvr1, Ccr1, Ccl2, Cxcl11, Cntfr, Il7r, Ccr5, Flt4, Cxcl13, Cxcr6, Csf2rb, Tnfrsf4, Ccl5, Tgfbr1, Cxcl10, Il13ra1, Cxcr3, Il21r	262	197	5590	2.05778	0.500407	0.0561897	5.3462
GOTERM_BP_FAT	GO:0007167~enzyme linked receptor protein signaling pathway	22	3.04709	0.00460184	Pdgfb, Acvr1, Smad7, Ltbp4, Ccl2, Sh2b2, Nrp1, Flt4, Fgfr4, Grem2, Tiam1, Fgfr3, Mstn, Sort1, Tgfbr1, Musk, Pik3r1, Fgf1, Syk, Angpt1, Cspg4, Stat3	487	280	12092	1.95089	0.999995	0.12507	7.86911
GOTERM_BP_FAT	GO:0050867~positive regulation of cell activation	12	1.66205	0.00465786	Tnfrsf4, Tbx21, Ddah1, RT1-Ba, Il13ra1, Il7r, Cd74, Coro1a, Tlr4, Itpkb, Sash3, Syk	487	110	12092	2.70868	0.999996	0.125224	7.96121
GOTERM_BP_FAT	GO:0030098~lymphocyte differentiation	11	1.52355	0.00475596	Cbfb, Il7r, Cd74, Coro1a, Itpkb, Bcl2a1d, Pik3r1, Zfp278, Dclre1c, Syk, Atp7a	487	95	12092	2.875	0.999997	0.126422	8.12226
GOTERM_BP_FAT	GO:0002250~adaptive immune response	9	1.24654	0.00476424	C3, Ddah1, RT1-Ba, Cd74, Tlr4, Fcgr1a, RT1-Da, C1s, Lilrb3	487	66	12092	3.38585	0.999997	0.125383	8.13584
GOTERM_BP_FAT	GO:0002460~adaptive immune response based on somatic recombination of immune receptors built from immunoglobulin superfamily domains	9	1.24654	0.00476424	C3, Ddah1, RT1-Ba, Cd74, Tlr4, Fcgr1a, RT1-Da, C1s, Lilrb3	487	66	12092	3.38585	0.999997	0.125383	8.13584
SP_PIR_KEYWORDS	immune response	13	1.80055	0.00476578	Fcnb, B2m, RT1-A2, Dbnl, Dclre1c, Mavs, RT1-CE16, C1s, C3, Vtcn1, Cd74, Trpm4, Tlr4, RT1-Bb	484	95	8979	2.53865	0.843319	0.132882	6.41844
GOTERM_CC_FAT	GO:0005576~extracellular region	77	10.6648	0.0047853	Ccl2, Ltbp4, Lox, Mmp12, Serpine2, Rspo3, Slpi, C3, Pcsk6, Wnt5a, Lgals3, Chad, Fmod, Ramp1, Olfml2a, Chi3l1, Adprhl1, Cspg4, Hyal1, Actn2, Pthlh, Ccl21, Col11a2, C1s, Cpa1, Pcsk1n, Ccl5, Dkk3, Fndc1, Thbd, Apol9a, Cxcl10, Gpx3, C2, Colq, Timp1, Sparcl1, Nbl1, Cxcl11, Pdzd2, Ptgis, Tfpi, Igf2, Bmp5, Egflam, C1qtnf5, Angptl4, Fgf1, Olfml3, Mmp28, Vegfb, Angpt1, Fcnb, Serpina6, B2m, Pdgfb, Pla2g12a…	480	1281	10776	1.34945	0.840732	0.0682217	6.43211
SMART	SM00242:MYSc	6	0.831025	0.00484881	Myo1g, Myh7, Myh3, Myh2, Myh10, Myh6, Myh1	268	22	5083	5.17266	0.562336	0.240758	5.75747
GOTERM_CC_FAT	GO:0031980~mitochondrial lumen	17	2.35457	0.0049098	Bckdha, Pdk1, Akap1, Mdh2, Acadm, Ppif, Oxct1, Ccbl1, Ogdh, Acaa2, Ndufa9, Hadha, Ndufa10, Etfb, Idh3B, Acads, Hadh	480	175	10776	2.18086	0.848184	0.0674365	6.59421
GOTERM_CC_FAT	GO:0005759~mitochondrial matrix	17	2.35457	0.0049098	Bckdha, Pdk1, Akap1, Mdh2, Acadm, Ppif, Oxct1, Ccbl1, Ogdh, Acaa2, Ndufa9, Hadha, Ndufa10, Etfb, Idh3B, Acads, Hadh	480	175	10776	2.18086	0.848184	0.0674365	6.59421
GOTERM_BP_FAT	GO:0002758~innate immune response-activating signal transduction	5	0.692521	0.00503215	Tlr4, Klrk1, Unc93b1, Tlr1, Tlr7	487	18	12092	6.8971	0.999999	0.130683	8.57427
GOTERM_BP_FAT	GO:0055114~oxidation reduction	39	5.40166	0.0050575	Dhcr24, Lox, Ndufs7, Mdh2, Idh1, Acadm, Adh1, Uqcrc1, Leprel1, Idh2, Ogdh, Ldhb, Ndufa11, Hadha, Aldh1a2, Acads, Idh3B, Ndufv3, Bckdha, Dhrs9, Cox8b, Tbxas1, Sdhb, Loxl2, Ndufs8, Ehhadh, Ndufv1, Uqcrq, Nnt, Glrx, Cyp7b1, Gpx3, Fdft1, Ndufs2, Ndufa9, Ndufa10, Mdh1, Etfb, Hadh	487	612	12092	1.58228	0.999999	0.130036	8.61566
GOTERM_BP_FAT	GO:0031349~positive regulation of defense response	9	1.24654	0.00522522	C3, Ccl5, Ccr5, Tlr4, Klrk1, Fcgr1a, Unc93b1, Tlr1, Tlr7	487	67	12092	3.33532	0.999999	0.132783	8.889
GOTERM_BP_FAT	GO:0051249~regulation of lymphocyte activation	14	1.93906	0.00529706	Il7r, Coro1a, Ptpn6, Tnfrsf4, Tbx21, Ddah1, RT1-Ba, Vtcn1, Cd74, Il13ra1, Tlr4, Itpkb, Syk, Sash3	487	144	12092	2.41399	0.999999	0.133221	9.00585
GOTERM_BP_FAT	GO:0042110~T cell activation	12	1.66205	0.00533814	Fcgr3a, Tnfrsf4, Adck3, Il7r, Cd74, Coro1a, Itpkb, Bcl2a1d, Zfp278, Syk, Vav1, Atp7a	487	112	12092	2.66031	0.999999	0.132936	9.07261
GOTERM_BP_FAT	GO:0045941~positive regulation of transcription	35	4.84765	0.00535724	Hoxd10, Maf, Sox10, Nfatc2, Usp16, Thra, Ppargc1b, Runx1, Irf4, Myf6, Ppara, Fosl1, Cbfb, Wwtr1, Nr4a3, Ets2, Stat3, Irf8, Nfix, Bckdha, Acvr1, Bloc1s2, Meis2, Myog, Adrb2, Epas1, Apbb1, Arnt2, Vgll2, Mstn, Ddah1, Tgfbr1, Esrrg, Pitx2, Naa15	487	534	12092	1.62741	0.999999	0.132151	9.10363
GOTERM_BP_FAT	GO:0001568~blood vessel development	19	2.63158	0.00542495	Acvr1, Smad7, Lox, Nrp1, Csrp3, Epas1, Atp7a, Adra1b, Tgfbr1, Angptl4, Cdh5, Fgf1, Vegfb, Pitx2, Aldh1a2, Socs3, Prrx2, Angpt1, Cspg4	487	230	12092	2.05114	0.999999	0.132488	9.21351
GOTERM_BP_FAT	GO:0045893~positive regulation of transcription, DNA-dependent	31	4.29363	0.00554951	Hoxd10, Maf, Sox10, Nfatc2, Usp16, Thra, Ppargc1b, Runx1, Irf4, Ppara, Fosl1, Cbfb, Wwtr1, Nr4a3, Ets2, Stat3, Irf8, Nfix, Bckdha, Bloc1s2, Meis2, Myog, Adrb2, Epas1, Apbb1, Arnt2, Vgll2, Ddah1, Esrrg, Pitx2, Naa15	487	456	12092	1.68798	1	0.134101	9.41533
INTERPRO	IPR014745:MHC class II, alpha/beta chain, N-terminal	4	0.554017	0.00560509	RT1-Ba, RT1-Da, RT1-Db1, RT1-Bb	508	8	10240	10.0787	0.995388	0.416036	8.45233
GOTERM_MF_FAT	GO:0051539~4 iron, 4 sulfur cluster binding	5	0.692521	0.00578379	Ndufv1, Ndufs7, Ndufs2, Sdhb, Ndufs8	473	19	11963	6.65572	0.991552	0.328219	8.54934
GOTERM_BP_FAT	GO:0009628~response to abiotic stimulus	28	3.87812	0.00578616	Fancd2, Ccl2, Cryab, Arpp21, Dclre1c, Acadm, Igf2, Adra1b, Kcna5, Fosl1, Socs3, Arsb, Hspb7, Meis2, Kcnj8, Mthfd2, Tsc22d3, Adrb2, Apbb1, Pcsk1n, Aif1, Mstn, Tgfbr1, Thbd, Cxcl10, Hspb6, Sgk1, Nes	487	399	12092	1.74243	1	0.138173	9.79762
GOTERM_MF_FAT	GO:0042802~identical protein binding	37	5.12465	0.00586402	Nr0b2, Maf, Cryl1, Sox10, Pdk1, Myh7, Nrp1, Hook1, Thra, Dbnl, Lcp1, Adh1, Fgfr3, Mad2l1, Faah, Poc5, Wwtr1, Ldhb, Olfml2a, Cidea, Myh6, Actn2, Pdgfb, Acvr1, Bloc1s2, Tnnc1, Bcat1, Coro1a, Tpd52l1, Npr2, Adrb2, S100a4, S100a16, Srr, E2f7, Enpp1, Slk	473	588	11963	1.59149	0.992095	0.310874	8.66299
GOTERM_CC_FAT	GO:0005859~muscle myosin complex	4	0.554017	0.00599783	Myh7, Myh3, Myh2, Myh6, Myh1	480	9	10776	9.97778	0.90015	0.078994	7.99981
GOTERM_MF_FAT	GO:0046983~protein dimerization activity	34	4.70914	0.00599972	Nr0b2, Maf, Cryl1, Myh7, Pdk1, Thra, RT1-CE16, Adh1, Sim1, Fosl1, Mad2l1, Faah, Ramp1, Wwtr1, Olfml2a, Cidea, Myh6, Smc2, Stat3, Atf5, Actn2, Pdgfb, Acvr1, RT1-A2, Tnnc1, Coro1a, Tpd52l1, Adrb2, Epas1, S100a4, Arnt2, Tgfbr1, S100a16, Srr, Enpp1	473	528	11963	1.62864	0.992935	0.297957	8.85488
GOTERM_BP_FAT	GO:0002218~activation of innate immune response	5	0.692521	0.00617463	Tlr4, Klrk1, Unc93b1, Tlr1, Tlr7	487	19	12092	6.5341	1	0.14547	10.4218
GOTERM_BP_FAT	GO:0009620~response to fungus	5	0.692521	0.00617463	Ncf1, Ddah1, Gpx3, Ptx3, Cotl1	487	19	12092	6.5341	1	0.14547	10.4218
GOTERM_BP_FAT	GO:0009408~response to heat	9	1.24654	0.00624862	Hspb7, Mstn, Ccl2, Cryab, Mthfd2, Cxcl10, Hspb6, Arpp21, Socs3	487	69	12092	3.23864	1	0.145802	10.5403
GOTERM_BP_FAT	GO:0006734~NADH metabolic process	4	0.554017	0.00626755	Ogdh, Mdh2, Mdh1, Idh3B	487	10	12092	9.93183	1	0.144949	10.5705
GOTERM_BP_FAT	GO:0002429~immune response-activating cell surface receptor signaling pathway	7	0.969529	0.00626884	Adck3, Ddah1, Sh2b2, Klrk1, Ptpn6, Bcl2a1d, Syk	487	42	12092	4.13826	1	0.143736	10.5726
GOTERM_BP_FAT	GO:0051254~positive regulation of RNA metabolic process	31	4.29363	0.00628738	Hoxd10, Maf, Sox10, Nfatc2, Usp16, Thra, Ppargc1b, Runx1, Irf4, Ppara, Fosl1, Cbfb, Wwtr1, Nr4a3, Ets2, Stat3, Irf8, Nfix, Bckdha, Bloc1s2, Meis2, Myog, Adrb2, Epas1, Apbb1, Arnt2, Vgll2, Ddah1, Esrrg, Pitx2, Naa15	487	460	12092	1.6733	1	0.142907	10.6023
SP_PIR_KEYWORDS	angiogenesis	7	0.969529	0.00643715	Nrp1, Angptl4, Fgf1, Epas1, Angpt1, Cspg4, Ecm1	484	32	8979	4.05817	0.91838	0.163875	8.57732
GOTERM_BP_FAT	GO:0048871~multicellular organismal homeostasis	10	1.38504	0.00645203	Pthlh, Il1rn, Col11a2, Coro1a, Adrb2, Epas1, Sash3, Cidea, Stat3, Rac2	487	84	12092	2.9559	1	0.145143	10.8651
GOTERM_BP_FAT	GO:0030001~metal ion transport	28	3.87812	0.00660294	Scn1a, Hcn2, Slc4a7, Slc38a1, Kcna5, Kcna7, Slc4a4, Pln, Camk2b, Atp1b1, Slc39a14, Kcnj8, Kcnj13, Cacnb2, Trpm2, Cacna1g, Coro1a, Slc31a2, Kcnk2, Atp7a, Adck3, Kcnb1, Trpc1, Kcnk5, Tmem38b, Trpm4, Kcnc1, Kctd15	487	403	12092	1.72513	1	0.147051	11.1054
GOTERM_BP_FAT	GO:0043627~response to estrogen stimulus	14	1.93906	0.00665002	Pdgfb, Cryab, Igf2, Arnt2, Adra1b, Mstn, Tgfbr1, Ccnd2, Pik3r1, Aldh1a2, Socs3, Arsb, Angpt1, Stat3	487	148	12092	2.34874	1	0.146802	11.1802
GOTERM_BP_FAT	GO:0043067~regulation of programmed cell death	42	5.81717	0.00688944	Ccl2, Dhcr24, Cryab, Tmem132a, Fcgr1a, Endog, Ptpn6, Tnfrsf4, Fgfr3, Pcsk6, Sort1, Fosl1, Cd74, Angptl4, Pik3r1, Mgmt, Cidea, Atf5, Acvr1, Bloc1s2, Tsc22d3, Amigo2, Bcl2a1d, Adrb2, Ing3, Apbb1, Arnt2, Atp7a, Stk17b, Ppif, Adck3, Wfs1, Klf10, Pim1, Aif1, Ddah1, Tgfbr1, Il1rn, Tlr4, Timp1, Grm4, Sgk1	487	686	12092	1.52018	1	0.150446	11.5598
GOTERM_BP_FAT	GO:0007610~behavior	29	4.01662	0.00693957	Scn1a, Hoxd10, Ccl2, Runx1, Adh1, Adra1b, Fosl1, Fzd9, Nr4a3, Pitx3, Stat3, Pdgfb, Ccr1, Coro1a, Sema3a, Apbb1, Rac2, Atp7a, Wfs1, Adck3, Ccl5, Il1rn, Shc3, Cxcl10, Crhr2, Grm4, Syk, Apln, Sgk1	487	424	12092	1.69825	1	0.150233	11.6391
GOTERM_MF_FAT	GO:0004950~chemokine receptor activity	5	0.692521	0.00700797	Ccr1, Cxcr3, Ccr5, Cxcr6, Ccrl2	473	20	11963	6.32294	0.996935	0.320133	10.2689
SP_PIR_KEYWORDS	oxidoreductase	34	4.70914	0.00707789	Cryl1, Dhcr24, Lox, Pdk1, Ndufs7, Cox4i1, Mdh2, Idh1, Acadm, Adh1, Leprel1, Dhrs11, Idh2, Ogdh, Ldhb, Hadha, Cox5b, Aldh1a2, Acads, Idh3B, Bckdha, Dhrs9, Cox8b, Tbxas1, Sdhb, Ndufs8, Ehhadh, Cox7a2, Cyp7b1, Gpx3, Fdft1, Ndufs2, Mdh1, Hadh	484	393	8979	1.60498	0.936454	0.167841	9.39262
SP_PIR_KEYWORDS	differentiation	23	3.1856	0.00714377	Notch3, Myog, Serpine2, Nrp1, Csrp3, Amigo1, Sema3a, Epas1, Gldn, C1s, Myf6, Sema6c, Sort1, Wnt5a, Lgals3, Angptl4, Fgf1, Hist1h4b, Gap43, Fhl1, Angpt1, Spata20, Cspg4	484	233	8979	1.83128	0.938069	0.159584	9.47608
GOTERM_BP_FAT	GO:0001944~vasculature development	19	2.63158	0.0073551	Acvr1, Smad7, Lox, Nrp1, Csrp3, Epas1, Atp7a, Adra1b, Tgfbr1, Angptl4, Cdh5, Fgf1, Vegfb, Pitx2, Aldh1a2, Socs3, Prrx2, Angpt1, Cspg4	487	237	12092	1.99056	1	0.157243	12.2938
GOTERM_BP_FAT	GO:0010557~positive regulation of macromolecule biosynthetic process	39	5.40166	0.00743066	Hoxd10, Maf, Sox10, Nfatc2, Usp16, Thra, Ppargc1b, Runx1, Irf4, Tlr7, Myf6, Ppara, Fosl1, Cbfb, Wwtr1, Nr4a3, Ets2, Stat3, Irf8, Nfix, Bckdha, Pdgfb, Acvr1, Bloc1s2, Meis2, Myog, Adrb2, Epas1, Apbb1, Arnt2, Vgll2, Mstn, Ddah1, Tgfbr1, Tlr4, Esrrg, Pitx2, Naa15, Syk	487	628	12092	1.54196	1	0.157474	12.4124
GOTERM_BP_FAT	GO:0010941~regulation of cell death	42	5.81717	0.00744924	Ccl2, Dhcr24, Cryab, Tmem132a, Fcgr1a, Endog, Ptpn6, Tnfrsf4, Fgfr3, Pcsk6, Sort1, Fosl1, Cd74, Angptl4, Pik3r1, Mgmt, Cidea, Atf5, Acvr1, Bloc1s2, Tsc22d3, Amigo2, Bcl2a1d, Adrb2, Ing3, Apbb1, Arnt2, Atp7a, Stk17b, Ppif, Adck3, Wfs1, Klf10, Pim1, Aif1, Ddah1, Tgfbr1, Il1rn, Tlr4, Timp1, Grm4, Sgk1	487	689	12092	1.51356	1	0.156599	12.4415
GOTERM_BP_FAT	GO:0050879~multicellular organismal movement	5	0.692521	0.00747716	Chrna1, Chrnd, Tnnc1, Mb, Tnnt1	487	20	12092	6.20739	1	0.155917	12.4852
GOTERM_BP_FAT	GO:0050881~musculoskeletal movement	5	0.692521	0.00747716	Chrna1, Chrnd, Tnnc1, Mb, Tnnt1	487	20	12092	6.20739	1	0.155917	12.4852
GOTERM_BP_FAT	GO:0048641~regulation of skeletal muscle tissue development	5	0.692521	0.00747716	Acvr1, Mstn, Musk, Adrb2, Pik3r1	487	20	12092	6.20739	1	0.155917	12.4852
GOTERM_BP_FAT	GO:0010628~positive regulation of gene expression	35	4.84765	0.00755015	Hoxd10, Maf, Sox10, Nfatc2, Usp16, Thra, Ppargc1b, Runx1, Irf4, Myf6, Ppara, Fosl1, Cbfb, Wwtr1, Nr4a3, Ets2, Stat3, Irf8, Nfix, Bckdha, Acvr1, Bloc1s2, Meis2, Myog, Adrb2, Epas1, Apbb1, Arnt2, Vgll2, Mstn, Ddah1, Tgfbr1, Esrrg, Pitx2, Naa15	487	547	12092	1.58873	1	0.156105	12.5995
GOTERM_MF_FAT	GO:0042803~protein homodimerization activity	23	3.1856	0.00762914	Nr0b2, Pdgfb, Maf, Cryl1, Acvr1, Tnnc1, Pdk1, Myh7, Tpd52l1, Coro1a, Adrb2, Thra, S100a4, Adh1, S100a16, Mad2l1, Srr, Faah, Wwtr1, Olfml2a, Enpp1, Cidea, Myh6	473	318	11963	1.82928	0.998169	0.325598	11.1299
GOTERM_BP_FAT	GO:0045935~positive regulation of nucleobase, nucleoside, nucleotide and nucleic acid metabolic process	38	5.26316	0.00771106	Hoxd10, Maf, Sox10, Nfatc2, Usp16, Thra, Ppargc1b, Runx1, Irf4, Myf6, Ppara, Fosl1, Cbfb, Wwtr1, Nr4a3, Ets2, Stat3, Irf8, Nfix, Bckdha, Pdgfb, Acvr1, Bloc1s2, Pthlh, Meis2, Myog, Adrb2, Epas1, Apbb1, Arnt2, Tbx21, Vgll2, Mstn, Ddah1, Tgfbr1, Esrrg, Pitx2, Naa15	487	608	12092	1.55185	1	0.157948	12.851
GOTERM_MF_FAT	GO:0008009~chemokine activity	6	0.831025	0.00780815	Ccl5, Cxcl11, Ccl2, Ccl21, Cxcl10, Cxcl13	473	32	11963	4.7422	0.998422	0.31579	11.3766
GOTERM_BP_FAT	GO:0050865~regulation of cell activation	15	2.07756	0.0078222	Pdgfb, Il7r, Coro1a, Ptpn6, Tnfrsf4, Tbx21, Ddah1, RT1-Ba, Vtcn1, Cd74, Il13ra1, Tlr4, Itpkb, Syk, Sash3	487	168	12092	2.21693	1	0.158828	13.0243
GOTERM_BP_FAT	GO:0070482~response to oxygen levels	17	2.35457	0.00785649	Atp1b1, Pdgfb, Ccl2, Ptgis, Epas1, Arnt2, Acsl6, Adck3, Ppara, Tgfbr1, Kcna5, Mb, Tlr4, Angptl4, Pdlim1, Socs3, Angpt1	487	203	12092	2.07932	1	0.158271	13.0777
INTERPRO	IPR003598:Immunoglobulin subtype 2	13	1.80055	0.00808948	Lrrn1, Cntfr, Flt4, Amigo2, Fgfr4, Amigo1, Ncam1, Fgfr3, Mybph, Musk, Cntn2, Cxadr, Fgfrl1	508	110	10240	2.38225	0.999579	0.506705	11.9805
GOTERM_CC_FAT	GO:0042613~MHC class II protein complex	4	0.554017	0.00828823	RT1-Ba, RT1-Da, RT1-Db1, RT1-Bb	480	10	10776	8.98	0.95873	0.104092	10.8948
GOTERM_CC_FAT	GO:0031674~I band	8	1.10803	0.00860458	Adck3, Actn2, Ankrd2, Myoz2, Cryab, Csrp3, Synpo, Myl3	480	53	10776	3.38868	0.963477	0.104459	11.288
GOTERM_MF_FAT	GO:0042379~chemokine receptor binding	6	0.831025	0.00891091	Ccl5, Cxcl11, Ccl2, Ccl21, Cxcl10, Cxcl13	473	33	11963	4.5985	0.999368	0.335854	12.8821
GOTERM_MF_FAT	GO:0051287~NAD or NADH binding	10	1.38504	0.00894517	Adh1, Ndufv1, Cryl1, Idh2, Ndufs2, Ldhb, Hadha, Idh1, Mdh1, Idh3B	473	90	11963	2.81019	0.999386	0.322408	12.9285
GOTERM_BP_FAT	GO:0042981~regulation of apoptosis	41	5.67867	0.00919761	Ccl2, Dhcr24, Cryab, Fcgr1a, Endog, Ptpn6, Tnfrsf4, Fgfr3, Pcsk6, Sort1, Fosl1, Cd74, Angptl4, Pik3r1, Mgmt, Cidea, Atf5, Acvr1, Bloc1s2, Tsc22d3, Amigo2, Bcl2a1d, Adrb2, Ing3, Apbb1, Arnt2, Atp7a, Stk17b, Ppif, Adck3, Wfs1, Klf10, Pim1, Aif1, Ddah1, Tgfbr1, Il1rn, Tlr4, Timp1, Grm4, Sgk1	487	677	12092	1.50371	1	0.181436	15.142
GOTERM_CC_FAT	GO:0042995~cell projection	47	6.5097	0.00924604	Scn1a, Lyc2, Cep290, Sh2b2, Antxr1, Nrp1, Synpo, Slc4a7, Tubb3, Dbnl, Rasgrp2, Amigo1, Lcp1, Inpp5j, Ncf1, Pias3, Slc38a1, Sort1, Tpm3, Sdc3, Cntn2, Fzd9, Mttp, Kif5b, Cspg4, Basp1, Actn2, Ajuba, Coro1a, Cacna1g, Adrb2, Got1, Sema3a, Kif5a, Apbb1, S100a4, Myh10, Ncam1, Atp7a, Lyz2, Kcnb1, Wfs1, Aif1, Fgd1, Gap43, Grm4, Aqp7, Sgk1	480	727	10776	1.45138	0.971496	0.108424	12.0802
GOTERM_BP_FAT	GO:0042327~positive regulation of phosphorylation	11	1.52355	0.00953078	Fgfr3, Ddah1, Aif1, Prkag2, Tgfbr1, Ccnd2, Tlr4, Fgf1, Syk, Apln, Hcls1	487	105	12092	2.60119	1	0.186018	15.6476
GOTERM_BP_FAT	GO:0003013~circulatory system process	14	1.93906	0.00966572	Ephx2, Kcnj8, Tnnc1, Myh7, Cacna1g, Myl3, Adrb2, Adck3, Ppara, Adra1b, Hba-a2, Myl2, Myh6, Apln	487	155	12092	2.24267	1	0.187042	15.8516
GOTERM_BP_FAT	GO:0008015~blood circulation	14	1.93906	0.00966572	Ephx2, Kcnj8, Tnnc1, Myh7, Cacna1g, Myl3, Adrb2, Adck3, Ppara, Adra1b, Hba-a2, Myl2, Myh6, Apln	487	155	12092	2.24267	1	0.187042	15.8516
GOTERM_BP_FAT	GO:0007179~transforming growth factor beta receptor signaling pathway	7	0.969529	0.00978474	Pdgfb, Acvr1, Ltbp4, Smad7, Mstn, Ccl2, Tgfbr1	487	46	12092	3.77841	1	0.187772	16.0311
GOTERM_MF_FAT	GO:0022890~inorganic cation transmembrane transporter activity	13	1.80055	0.00988352	Slc39a14, Cox8b, Trpm2, Cox4i1, Cox4i2, Atp5g1, Slc31a2, Atp7a, Uqcrq, Cox7a2, Atp6v1h, Slc9a7, Cox5b	473	141	11963	2.33186	0.999718	0.335506	14.19
GOTERM_MF_FAT	GO:0003954~NADH dehydrogenase activity	5	0.692521	0.00994287	Ndufv1, Ndufs7, Ndufs2, Ndufa9, Ndufs8	473	22	11963	5.74813	0.999732	0.324036	14.2692
GOTERM_MF_FAT	GO:0019956~chemokine binding	5	0.692521	0.00994287	Ccr1, Cxcr3, Ccr5, Cxcr6, Ccrl2	473	22	11963	5.74813	0.999732	0.324036	14.2692
GOTERM_BP_FAT	GO:0002526~acute inflammatory response	10	1.38504	0.0100305	Fcnb, C3, Acvr1, Ephx2, Il1rn, C2, Tlr4, Fcgr1a, C1s, Stat3	487	90	12092	2.75884	1	0.190667	16.4006
SP_PIR_KEYWORDS	Immunoglobulin domain	20	2.77008	0.0101319	B2m, Lrrn1, Cntfr, Flt4, Amigo2, Fgfr4, Amigo1, Sema3a, Igsf6, Ncam1, Fgfr3, Mybph, Musk, Mpz, Vtcn1, Mybpc1, Cntn2, Cxadr, Fgfrl1, Sirpa	484	198	8979	1.8739	0.980769	0.207391	13.1868
GOTERM_BP_FAT	GO:0048729~tissue morphogenesis	18	2.49307	0.0103254	Acvr1, Smad7, Pthlh, Tnnc1, Nrp1, Myh7, Myl3, Sema3a, Atp7a, Fgfr3, Ddah1, Wnt5a, Cyp7b1, Pitx2, Aldh1a2, Nr4a3, Myh6, Tnni1	487	227	12092	1.96886	1	0.194341	16.842
SP_PIR_KEYWORDS	signal	102	14.1274	0.0104945	Lrrn1, Lyc2, Lox, Mmp12, Cntfr, Serpine2, Tmem132a, RT1-CE16, Pcsk6, Tmeff1, RT1-Ba, Wnt5a, Gzmk, Chi3l1, Hyal1, Acvr1, Amigo2, Flt4, RT1-Da, Lyz2, Ccl5, Fndc1, Tgfbr1, Ctss, Gpx3, Nbl1, Sirpa, Antxr1, Kremen1, Amigo1, Igf2, Bace2, Musk, Cntn2, Cpa3, Fcnb, Serpina6, Pdgfb, Notch3, RT1-A2, Arsg, Npr2, Serpina12, Gabre, Ncam1, Plbd1, Fam108b1, Crhr2, Fibin, Cxadr, Ccl2, Dhcr24, Nrp1, Slpi, C3, Mpz,…	484	1517	8979	1.24738	0.983318	0.203407	13.6274
GOTERM_BP_FAT	GO:0045429~positive regulation of nitric oxide biosynthetic process	5	0.692521	0.0105962	Ddah1, Aif1, Ptx3, Tlr4, Klrk1	487	22	12092	5.64308	1	0.197541	17.2455
GOTERM_BP_FAT	GO:0019748~secondary metabolic process	10	1.38504	0.0107487	Adh1, Cyp26b1, Dhrs9, Ogdh, Ldhb, Mdh2, Aldh1a2, Idh1, Mdh1, Idh3B	487	91	12092	2.72852	1	0.198718	17.4719
GOTERM_BP_FAT	GO:0043462~regulation of ATPase activity	4	0.554017	0.0108224	Tnnc1, Myh7, Tpm2, Myh6	487	12	12092	8.27652	1	0.198577	17.581
GOTERM_BP_FAT	GO:0003009~skeletal muscle contraction	4	0.554017	0.0108224	Chrna1, Tnnc1, Mb, Tnnt1	487	12	12092	8.27652	1	0.198577	17.581
GOTERM_BP_FAT	GO:0045582~positive regulation of T cell differentiation	6	0.831025	0.0109063	RT1-Ba, Il7r, Cd74, Itpkb, Sash3, Syk	487	34	12092	4.38169	1	0.198606	17.7052
GOTERM_BP_FAT	GO:0050871~positive regulation of B cell activation	6	0.831025	0.0109063	Tnfrsf4, Tbx21, Il13ra1, Tlr4, Sash3, Syk	487	34	12092	4.38169	1	0.198606	17.7052
GOTERM_CC_FAT	GO:0016460~myosin II complex	4	0.554017	0.0110247	Myh7, Myh3, Myh2, Myh6, Myh1	480	11	10776	8.16364	0.985677	0.124258	14.2427
GOTERM_CC_FAT	GO:0001891~phagocytic cup	3	0.415512	0.0111446	Aif1, Coro1a, Lcp1	480	4	10776	16.8375	0.986327	0.121967	14.3868
GOTERM_BP_FAT	GO:0042127~regulation of cell proliferation	40	5.54017	0.0113374	Ccl2, Dhcr24, Cntfr, Mmp12, Ptpn6, Fgfr4, Hcls1, Tnfrsf4, Fgfr3, Gnl3, Wnt5a, Fosl1, Ccnd2, Fgf1, Aldh1a2, Prrx2, Sash3, Fgfrl1, Hyal1, Pdgfb, Pthlh, Coro1a, Flt4, Adrb2, Arnt2, Rac2, Klf10, Aif1, Tgfbr1, Cyp7b1, Thpo, Cxcl10, Il13ra1, Tlr4, Cdh5, E2f7, Pitx2, Grm4, Syk, Apln	487	665	12092	1.49351	1	0.204251	18.3401
GOTERM_CC_FAT	GO:0043005~neuron projection	31	4.29363	0.0114853	Scn1a, Nrp1, Synpo, Tubb3, Dbnl, Amigo1, Inpp5j, Ncf1, Pias3, Sort1, Slc38a1, Tpm3, Sdc3, Cntn2, Kif5b, Basp1, Cacna1g, Adrb2, Got1, Sema3a, Kif5a, Apbb1, S100a4, Myh10, Ncam1, Atp7a, Kcnb1, Wfs1, Gap43, Grm4, Sgk1	480	436	10776	1.59622	0.988018	0.122017	14.7947
GOTERM_BP_FAT	GO:0010562~positive regulation of phosphorus metabolic process	11	1.52355	0.0115081	Fgfr3, Ddah1, Aif1, Prkag2, Tgfbr1, Ccnd2, Tlr4, Fgf1, Syk, Apln, Hcls1	487	108	12092	2.52894	1	0.205626	18.5903
GOTERM_BP_FAT	GO:0045937~positive regulation of phosphate metabolic process	11	1.52355	0.0115081	Fgfr3, Ddah1, Aif1, Prkag2, Tgfbr1, Ccnd2, Tlr4, Fgf1, Syk, Apln, Hcls1	487	108	12092	2.52894	1	0.205626	18.5903
SMART	SM00408:IGc2	13	1.80055	0.012113	Lrrn1, Cntfr, Flt4, Amigo2, Fgfr4, Amigo1, Ncam1, Fgfr3, Mybph, Musk, Cntn2, Cxadr, Fgfrl1	268	110	5083	2.24149	0.87404	0.404258	13.8155
GOTERM_BP_FAT	GO:0050851~antigen receptor-mediated signaling pathway	6	0.831025	0.0123145	Adck3, Ddah1, Sh2b2, Ptpn6, Bcl2a1d, Syk	487	35	12092	4.2565	1	0.216988	19.7624
SP_PIR_KEYWORDS	lipid metabolism	12	1.66205	0.0127359	Ehhadh, Acsl3, Cyp7b1, Acsf2, Crot, Acaa2, Cpt2, Hadha, Acadm, Acsl6, Acads, Hadh	484	95	8979	2.34337	0.993079	0.230297	16.3049
GOTERM_BP_FAT	GO:0002819~regulation of adaptive immune response	8	1.10803	0.0128546	C3, Tbx21, B2m, RT1-A2, Il7r, Ptpn6, Fcgr1a, Sash3, RT1-CE16	487	63	12092	3.15296	1	0.223941	20.5385
GOTERM_BP_FAT	GO:0002822~regulation of adaptive immune response based on somatic recombination of immune receptors built from immunoglobulin superfamily domains	8	1.10803	0.0128546	C3, Tbx21, B2m, RT1-A2, Il7r, Ptpn6, Fcgr1a, Sash3, RT1-CE16	487	63	12092	3.15296	1	0.223941	20.5385
INTERPRO	IPR001811:Small chemokine, interleukin-8-like	6	0.831025	0.0129201	Ccl5, Cxcl11, Ccl2, Ccl21, Cxcl10, Cxcl13	508	29	10240	4.17051	0.999996	0.645515	18.4792
GOTERM_BP_FAT	GO:0030324~lung development	11	1.52355	0.012989	Adck3, Tgfbr1, Pthlh, Wnt5a, Lox, Fgfr4, Fgf1, Pitx2, Aldh1a2, Epas1, Atp7a	487	110	12092	2.48296	1	0.224561	20.7306
GOTERM_BP_FAT	GO:0002694~regulation of leukocyte activation	14	1.93906	0.0130213	Il7r, Coro1a, Ptpn6, Tnfrsf4, Tbx21, Ddah1, RT1-Ba, Vtcn1, Cd74, Il13ra1, Tlr4, Itpkb, Syk, Sash3	487	161	12092	2.15909	1	0.22362	20.7766
GOTERM_MF_FAT	GO:0022843~voltage-gated cation channel activity	12	1.66205	0.0130245	Scn1a, Kcnb1, Kcna5, Kcnj8, Cacnb2, Kcnj13, Hcn2, Kcna7, Cacna1g, Kcnc1, Kctd15, Kcnk2	473	129	11963	2.35272	0.999979	0.387641	18.2897
GOTERM_BP_FAT	GO:0050864~regulation of B cell activation	7	0.969529	0.0132102	Tnfrsf4, Tbx21, Il13ra1, Tlr4, Ptpn6, Sash3, Syk	487	49	12092	3.54708	1	0.225054	21.0456
GOTERM_BP_FAT	GO:0042592~homeostatic process	42	5.81717	0.0133317	Scn1a, Chrna1, Ccl2, Sh2b2, Hcn2, Il7r, Dclre1c, Amigo1, Hcls1, Lilrb3, Large, Adra1b, Slc9a7, Kcna5, Slc4a4, Mttp, Sash3, Cidea, Pln, Stat3, Pthlh, Csrp3, Coro1a, Cacna1g, Col11a2, Tbxas1, Adrb2, Got1, Epas1, Atp7a, Rac2, Wfs1, Trpc1, Chrnd, Glrx, Il1rn, Hba-a2, Mb, Cxcr3, Timp1, Enpp1, Sgk1	487	714	12092	1.46056	1	0.22546	21.2182
GOTERM_MF_FAT	GO:0016675~oxidoreductase activity, acting on heme group of donors	5	0.692521	0.0135753	Cox7a2, Cox8b, Cox4i1, Cox4i2, Cox5b	473	24	11963	5.26912	0.999987	0.386813	18.9893
GOTERM_MF_FAT	GO:0015002~heme-copper terminal oxidase activity	5	0.692521	0.0135753	Cox7a2, Cox8b, Cox4i1, Cox4i2, Cox5b	473	24	11963	5.26912	0.999987	0.386813	18.9893
GOTERM_MF_FAT	GO:0004129~cytochrome-c oxidase activity	5	0.692521	0.0135753	Cox7a2, Cox8b, Cox4i1, Cox4i2, Cox5b	473	24	11963	5.26912	0.999987	0.386813	18.9893
GOTERM_MF_FAT	GO:0016676~oxidoreductase activity, acting on heme group of donors, oxygen as acceptor	5	0.692521	0.0135753	Cox7a2, Cox8b, Cox4i1, Cox4i2, Cox5b	473	24	11963	5.26912	0.999987	0.386813	18.9893
GOTERM_BP_FAT	GO:0007512~adult heart development	4	0.554017	0.0136553	Adra1b, Myh7, Myh10, Myh6	487	13	12092	7.63987	1	0.228851	21.6761
INTERPRO	IPR003961:Fibronectin, type III	12	1.66205	0.0136664	Lrrn1, Fndc1, Mybph, Cntfr, Il13ra1, Mybpc1, Egflam, Cntn2, Il21r, Rimbp2, Ncam1, Csf2rb	508	104	10240	2.32586	0.999998	0.636869	19.4422
GOTERM_BP_FAT	GO:0045621~positive regulation of lymphocyte differentiation	6	0.831025	0.0138409	RT1-Ba, Il7r, Cd74, Itpkb, Sash3, Syk	487	36	12092	4.13826	1	0.230162	21.9375
SP_PIR_KEYWORDS	ubiquinone	5	0.692521	0.0138491	Ndufv1, Ndufs7, Ndufs2, Ndufa10, Ndufs8	484	18	8979	5.15324	0.995533	0.23704	17.6058
GOTERM_BP_FAT	GO:0051591~response to cAMP	8	1.10803	0.0139498	Bckdha, Fosl1, Cyp7b1, Thbd, Ccnd2, Pik3r1, Ppargc1b, C1s	487	64	12092	3.1037	1	0.230338	22.0906
GOTERM_BP_FAT	GO:0048771~tissue remodeling	8	1.10803	0.0139498	Adra1b, Csrp3, Adrb2, Epas1, Enpp1, Cspg4, Atp7a, Rac2	487	64	12092	3.1037	1	0.230338	22.0906
SP_PIR_KEYWORDS	skeletal muscle	4	0.554017	0.0139761	Tpm2, Myh3, Myh2, Tnni1, Myh1	484	10	8979	7.42066	0.995751	0.228984	17.7531
SP_PIR_KEYWORDS	mhc ii	4	0.554017	0.0139761	RT1-Ba, RT1-Da, RT1-Db1, RT1-Bb	484	10	8979	7.42066	0.995751	0.228984	17.7531
GOTERM_BP_FAT	GO:0006954~inflammatory response	17	2.35457	0.0144687	Fcnb, Acvr1, Ephx2, Ccr1, Ccl2, Ccr5, Fcgr1a, C1s, Tnfrsf4, C3, Ncf1, Ccl5, Il1rn, Cxcl10, C2, Tlr4, Stat3	487	217	12092	1.94517	1	0.236412	22.8158
GOTERM_CC_FAT	GO:0005773~vacuole	17	2.35457	0.0145796	Tspan1, Hook1, Got1, RT1-Da, Fgfr3, Ddah1, Sort1, Atp6v1h, RT1-Ba, Ctss, Cd74, Wipi1, Laptm5, Mmd, Cpa3, Arsb, Hyal1	480	197	10776	1.93731	0.996394	0.148467	18.4177
GOTERM_BP_FAT	GO:0030323~respiratory tube development	11	1.52355	0.0146089	Adck3, Tgfbr1, Pthlh, Wnt5a, Lox, Fgfr4, Fgf1, Pitx2, Aldh1a2, Epas1, Atp7a	487	112	12092	2.43862	1	0.236988	23.0107
GOTERM_BP_FAT	GO:0031620~regulation of fever	3	0.415512	0.0148694	Ccl5, Ccr1, Ccr5	487	5	12092	14.8977	1	0.239254	23.3716
GOTERM_BP_FAT	GO:0031652~positive regulation of heat generation	3	0.415512	0.0148694	Ccl5, Ccr5, Apln	487	5	12092	14.8977	1	0.239254	23.3716
GOTERM_BP_FAT	GO:0060249~anatomical structure homeostasis	10	1.38504	0.0149322	Large, Chrna1, Pthlh, Col11a2, Coro1a, Adrb2, Dclre1c, Epas1, Sash3, Rac2	487	96	12092	2.58641	1	0.238718	23.4583
GOTERM_MF_FAT	GO:0046872~metal ion binding	134	18.5596	0.0153208	Nhlrc1, Lox, Mmp12, Lmcd1, Slc4a7, Mppe1, Dnaja4, Acsl6, Slc25a25, Pias3, Pcsk6, Baz1a, Mob1a, Mgmt, Adprhl1, Zfp26, Arsb, Acvr1, Rnf139, Rock2, Ephx2, Cacnb2, Cacna1g, Sdhb, LOC296300, Ndufs8, Trpc1, Plcl1, Ddah1, Tgfbr1, Thbd, Cyp7b1, Prickle1, Mb, Fdft1, Antxr1, Zfp710, Myl3, Zdhhc21, Zfp518a, Rasgrp2, Idh1, Fhl4, Ppara, Eif2c2, Acsl3, Mmp28, Cox5b, Cpa3, Idh3B, Wee1, Stat3, Ajuba, Notch3, Ars…	473	2854	11963	1.18749	0.999997	0.411066	21.1701
GOTERM_BP_FAT	GO:0048747~muscle fiber development	6	0.831025	0.0154897	Chrna1, Musk, Myh7, Myog, Ky, Myh6	487	37	12092	4.02642	1	0.245048	24.2244
GOTERM_BP_FAT	GO:0030595~leukocyte chemotaxis	6	0.831025	0.0154897	Pdgfb, Ccl5, Ccr1, Ccl2, Coro1a, Syk	487	37	12092	4.02642	1	0.245048	24.2244
INTERPRO	IPR013098:Immunoglobulin I-set	10	1.38504	0.015728	Lrrn1, Fgfr3, Mybph, Musk, Mybpc1, Flt4, Cntn2, Cxadr, Ncam1, Fgfrl1	508	79	10240	2.55158	1	0.661647	22.0474
KEGG_PATHWAY	rno05410:Hypertrophic cardiomyopathy (HCM)	10	1.38504	0.015772	Prkag2, Cacnb2, Tnnc1, Myh7, Tpm3, Myl2, Myl3, Tpm2, Prkag3, Myh6	262	84	5590	2.53999	0.909332	0.168611	17.3093
GOTERM_BP_FAT	GO:0046395~carboxylic acid catabolic process	10	1.38504	0.0158954	Ehhadh, Bckdha, Fabp3, Bcat1, Faah, Cpt2, Got1, Hadha, Acadm, Acads	487	97	12092	2.55975	1	0.249179	24.7774
GOTERM_BP_FAT	GO:0016054~organic acid catabolic process	10	1.38504	0.0158954	Ehhadh, Bckdha, Fabp3, Bcat1, Faah, Cpt2, Got1, Hadha, Acadm, Acads	487	97	12092	2.55975	1	0.249179	24.7774
PIR_SUPERFAMILY	PIRSF001991:class II histocompatibility antigen	4	0.554017	0.0159346	RT1-Ba, RT1-Da, RT1-Db1, RT1-Bb	248	10	4368	7.04516	0.988684	0.988684	19.1255
SMART	SM00199:SCY	6	0.831025	0.0162016	Ccl5, Cxcl11, Ccl2, Ccl21, Cxcl10, Cxcl13	268	29	5083	3.92409	0.937765	0.426138	18.0676
GOTERM_MF_FAT	GO:0030247~polysaccharide binding	11	1.52355	0.0162837	Pcsk6, Ccl2, Serpine2, Ptx3, Egflam, Colq, Fgf1, Rspo3, Vegfb, Vtn, Ncam1	473	116	11963	2.39836	0.999999	0.417527	22.3494
GOTERM_MF_FAT	GO:0001871~pattern binding	11	1.52355	0.0162837	Pcsk6, Ccl2, Serpine2, Ptx3, Egflam, Colq, Fgf1, Rspo3, Vegfb, Vtn, Ncam1	473	116	11963	2.39836	0.999999	0.417527	22.3494
GOTERM_BP_FAT	GO:0006937~regulation of muscle contraction	8	1.10803	0.0163377	Ncf1, Tnnc1, Cacna1g, Myl3, Hspb6, Adrb2, Tnnt1, Tnni1	487	66	12092	3.00964	1	0.253727	25.3759
GOTERM_BP_FAT	GO:0030258~lipid modification	8	1.10803	0.0163377	Ehhadh, Fabp3, Pik3c2g, Cpt2, Pik3r1, Hadha, Acadm, Acads	487	66	12092	3.00964	1	0.253727	25.3759
GOTERM_BP_FAT	GO:0030217~T cell differentiation	8	1.10803	0.0163377	Il7r, Cd74, Coro1a, Itpkb, Bcl2a1d, Zfp278, Syk, Atp7a	487	66	12092	3.00964	1	0.253727	25.3759
GOTERM_CC_FAT	GO:0009986~cell surface	25	3.4626	0.0164939	Chrna1, Cep290, Cryab, Il7r, Cd53, Ccr5, Tnmd, Fcgr1a, Tnfrsf4, Fgfr3, Pcsk6, Sort1, RT1-Ba, Cd74, Cntn2, Cspg4, Pdgfb, Klrk1, RT1-Da, Ncam1, Thbd, Tlr4, Sell, Enpp1, RT1-Bb	480	339	10776	1.6556	0.998288	0.16217	20.5871
KEGG_PATHWAY	rno03320:PPAR signaling pathway	9	1.24654	0.0168617	Ehhadh, Ppara, Fabp3, Acsl3, Angptl4, Cpt2, Acadm, Aqp7, Acsl6	262	71	5590	2.70455	0.923298	0.167578	18.3972
GOTERM_BP_FAT	GO:0051174~regulation of phosphorus metabolic process	27	3.73961	0.016952	Smad7, Akap1, Ptpn6, Inpp5j, Hcls1, Tnfrsf4, Spred2, Fgfr3, Prkag2, Cd74, Ccnd2, Fgf1, Socs3, Cspg4, Pdgfb, Ppp1r14b, Atp7a, Adck3, Aif1, Ddah1, Tgfbr1, Il1rn, Tlr4, Enpp1, Syk, Grm4, Apln	487	415	12092	1.61542	1	0.260478	26.1997
GOTERM_BP_FAT	GO:0019220~regulation of phosphate metabolic process	27	3.73961	0.016952	Smad7, Akap1, Ptpn6, Inpp5j, Hcls1, Tnfrsf4, Spred2, Fgfr3, Prkag2, Cd74, Ccnd2, Fgf1, Socs3, Cspg4, Pdgfb, Ppp1r14b, Atp7a, Adck3, Aif1, Ddah1, Tgfbr1, Il1rn, Tlr4, Enpp1, Syk, Grm4, Apln	487	415	12092	1.61542	1	0.260478	26.1997
GOTERM_BP_FAT	GO:0032268~regulation of cellular protein metabolic process	27	3.73961	0.017109	Nhlrc1, Smad7, Akap1, Ptpn6, Fbxo5, Inpp5j, Hcls1, Pias3, Fgfr3, Eif2c2, Prkag2, Mad2l1, Ccnd2, Pik3r1, Fgf1, Socs3, Pdgfb, Rnf139, Adck3, Aif1, Ddah1, Tgfbr1, Il1rn, Tlr4, Timp1, Enpp1, Syk	487	416	12092	1.61153	1	0.26108	26.4088
GOTERM_BP_FAT	GO:0040008~regulation of growth	21	2.90859	0.0174832	Gpam, Cryab, Nrp1, Cd53, Flt4, Adrb2, Ing3, Sema3a, Apbb1, Nol8, Pcsk1n, Mstn, Tgfbr1, Musk, Osgin1, Enpp1, Gap43, Socs3, Sash3, Sgk1, Stat3	487	298	12092	1.74973	1	0.264512	26.9051
GOTERM_MF_FAT	GO:0022832~voltage-gated channel activity	14	1.93906	0.0179084	Scn1a, Kcnj8, Tomm40b, Kcnj13, Cacnb2, Hcn2, Cacna1g, Clcn4, Kcnk2, Kcnb1, Kcna5, Kcna7, Kcnc1, Kctd15	473	171	11963	2.07067	1	0.435609	24.302
GOTERM_MF_FAT	GO:0005244~voltage-gated ion channel activity	14	1.93906	0.0179084	Scn1a, Kcnj8, Tomm40b, Kcnj13, Cacnb2, Hcn2, Cacna1g, Clcn4, Kcnk2, Kcnb1, Kcna5, Kcna7, Kcnc1, Kctd15	473	171	11963	2.07067	1	0.435609	24.302
SP_PIR_KEYWORDS	myosin	6	0.831025	0.0179423	Myh7, Myl2, Myl3, Myh3, Myh10, Myh6	484	29	8979	3.83827	0.99911	0.27335	22.2299
GOTERM_BP_FAT	GO:0048514~blood vessel morphogenesis	15	2.07756	0.017957	Acvr1, Smad7, Nrp1, Csrp3, Epas1, Atp7a, Adra1b, Tgfbr1, Angptl4, Fgf1, Vegfb, Pitx2, Prrx2, Cspg4, Angpt1	487	186	12092	2.00238	1	0.26917	27.5289
GOTERM_MF_FAT	GO:0043169~cation binding	135	18.6981	0.0180734	Nhlrc1, Lox, Mmp12, Lmcd1, Slc4a7, Mppe1, Dnaja4, Acsl6, Slc25a25, Pias3, Pcsk6, Baz1a, Mob1a, Chi3l1, Mgmt, Adprhl1, Zfp26, Arsb, Acvr1, Rnf139, Rock2, Ephx2, Cacnb2, Cacna1g, Sdhb, LOC296300, Ndufs8, Trpc1, Plcl1, Ddah1, Tgfbr1, Thbd, Cyp7b1, Prickle1, Mb, Fdft1, Antxr1, Zfp710, Myl3, Zdhhc21, Zfp518a, Rasgrp2, Idh1, Fhl4, Ppara, Eif2c2, Acsl3, Mmp28, Cox5b, Cpa3, Idh3B, Wee1, Stat3, Ajuba, Not…	473	2893	11963	1.18022	1	0.42647	24.4978
GOTERM_BP_FAT	GO:0042330~taxis	9	1.24654	0.018162	Pdgfb, Ccl5, Ccr1, Ccl2, Cxcl10, Coro1a, Sema3a, Syk, Rac2	487	83	12092	2.69236	1	0.270313	27.7973
GOTERM_BP_FAT	GO:0019882~antigen processing and presentation	9	1.24654	0.018162	B2m, RT1-Ba, RT1-A2, Cd74, Fcgr1a, Unc93b1, RT1-Da, RT1-Db1, RT1-CE16, RT1-Bb	487	83	12092	2.69236	1	0.270313	27.7973
GOTERM_BP_FAT	GO:0006935~chemotaxis	9	1.24654	0.018162	Pdgfb, Ccl5, Ccr1, Ccl2, Cxcl10, Coro1a, Sema3a, Syk, Rac2	487	83	12092	2.69236	1	0.270313	27.7973
UP_SEQ_FEATURE	active site:Proton acceptor	30	4.15512	0.0182877	Sbk2, Crot, Cpt2, Fgfr4, Mdh2, Acadm, Eri1, Musk, Ldhb, Aldh1a2, Camk2b, Acads, Lss, Wee1, Acvr1, Rock2, Ephx2, Dhrs9, Matk, Flt4, Neu3, Stk17b, Hck, Pim1, Tgfbr1, Acaa2, Syk, Mdh1, Slk, Sgk1	409	347	7317	1.54668	1	0.995519	25.7337
GOTERM_MF_FAT	GO:0043167~ion binding	137	18.9751	0.0184505	Nhlrc1, Lox, Mmp12, Lmcd1, Slc4a7, Mppe1, Dnaja4, Acsl6, Slc25a25, Pias3, Pcsk6, Baz1a, Mob1a, Chi3l1, Mgmt, Adprhl1, Zfp26, Arsb, Acvr1, Rnf139, Rock2, Ephx2, Cacnb2, Cacna1g, Sdhb, LOC296300, Ndufs8, Trpc1, Plcl1, Ddah1, Tgfbr1, Thbd, Cyp7b1, Prickle1, Mb, Fdft1, Antxr1, Zfp710, Myl3, Zdhhc21, Zfp518a, Rasgrp2, Idh1, Fhl4, Ppara, Eif2c2, Acsl3, Mmp28, Cox5b, Cpa3, Idh3B, Wee1, Stat3, Ajuba, Not…	473	2943	11963	1.17736	1	0.421536	24.9433
GOTERM_MF_FAT	GO:0022838~substrate specific channel activity	23	3.1856	0.0188694	Scn1a, Chrna1, Kcnj8, Tomm40b, Kcnj13, Cacnb2, Hcn2, Cacna1g, Trpm2, Clcn4, Gabre, Kcnk2, Kcnb1, Trpc1, Tmem38b, Chrnd, Kcnk5, Kcna5, Trpm4, Kcna7, Kcnc1, Kctd15, Aqp7	473	346	11963	1.68124	1	0.417612	25.4353
GOTERM_BP_FAT	GO:0042325~regulation of phosphorylation	26	3.60111	0.0189671	Smad7, Ptpn6, Inpp5j, Hcls1, Tnfrsf4, Spred2, Fgfr3, Prkag2, Cd74, Ccnd2, Fgf1, Socs3, Cspg4, Pdgfb, Ppp1r14b, Atp7a, Adck3, Aif1, Ddah1, Tgfbr1, Il1rn, Tlr4, Enpp1, Syk, Grm4, Apln	487	399	12092	1.61797	1	0.279013	28.8421
INTERPRO	IPR000355:Chemokine receptor	4	0.554017	0.0189914	Ccr1, Cxcr3, Ccr5, Cxcr6	508	12	10240	6.71916	1	0.705745	26.0106
GOTERM_BP_FAT	GO:0043648~dicarboxylic acid metabolic process	6	0.831025	0.0191689	Ogdh, Got1, Mdh2, Sdhb, Mdh1, Idh3B	487	39	12092	3.81993	1	0.280028	29.1017
GOTERM_BP_FAT	GO:0031099~regeneration	11	1.52355	0.0193143	Myf6, Nr0b2, Mstn, Ccl2, Tgfbr1, Notch3, Ninj1, Nr4a3, Gap43, Socs3, Angpt1	487	117	12092	2.3344	1	0.28033	29.2882
GOTERM_BP_FAT	GO:0060541~respiratory system development	11	1.52355	0.0193143	Adck3, Tgfbr1, Pthlh, Wnt5a, Lox, Fgfr4, Fgf1, Pitx2, Aldh1a2, Epas1, Atp7a	487	117	12092	2.3344	1	0.28033	29.2882
SMART	SM00060:FN3	12	1.66205	0.0197583	Lrrn1, Fndc1, Mybph, Cntfr, Il13ra1, Mybpc1, Egflam, Cntn2, Il21r, Rimbp2, Ncam1, Csf2rb	268	104	5083	2.18843	0.966377	0.43188	21.609
GOTERM_MF_FAT	GO:0005261~cation channel activity	18	2.49307	0.0198698	Scn1a, Chrna1, Kcnj8, Kcnj13, Cacnb2, Hcn2, Cacna1g, Kcnk2, Kcnb1, Trpc1, Tmem38b, Chrnd, Kcnk5, Kcna5, Trpm4, Kcna7, Kcnc1, Kctd15	473	249	11963	1.82832	1	0.423386	26.5981
GOTERM_MF_FAT	GO:0005249~voltage-gated potassium channel activity	9	1.24654	0.0199671	Kcnb1, Kcna5, Kcnj8, Kcnj13, Hcn2, Kcna7, Kcnc1, Kctd15, Kcnk2	473	86	11963	2.64681	1	0.414598	26.7102
GOTERM_CC_FAT	GO:0031226~intrinsic to plasma membrane	27	3.73961	0.0201287	Scn1a, Chrna1, Prima1, Amigo1, Ncf1, Kcna5, Kcna7, Slc4a4, Cspg4, Gfra1, Bcap31, Acvr1, Atp1b1, Kcnj8, Amigo2, Adrb2, Kcnk2, Kcnb1, Adck3, Chrnd, Tgfbr1, Tlr4, Kcnc1, Laptm5, Kctd15, Grm4, Sirpa	480	382	10776	1.58678	0.999585	0.189809	24.5596
GOTERM_MF_FAT	GO:0005267~potassium channel activity	11	1.52355	0.0201872	Kcnb1, Tmem38b, Kcnk5, Kcna5, Kcnj8, Kcnj13, Hcn2, Kcna7, Kcnc1, Kctd15, Kcnk2	473	120	11963	2.31841	1	0.40815	26.9635
GOTERM_BP_FAT	GO:0002224~toll-like receptor signaling pathway	4	0.554017	0.0204693	Tlr4, Unc93b1, Tlr1, Tlr7	487	15	12092	6.62122	1	0.292945	30.7536
GOTERM_BP_FAT	GO:0055002~striated muscle cell development	7	0.969529	0.0206466	Chrna1, Musk, Myh7, Myog, Myh10, Ky, Myh6	487	54	12092	3.21865	1	0.293545	30.976
GOTERM_BP_FAT	GO:0045087~innate immune response	9	1.24654	0.0206858	Fcnb, C3, Ddah1, C2, Tlr4, Ptpn6, Mavs, C1s, Tlr7	487	85	12092	2.62901	1	0.292487	31.025
GOTERM_MF_FAT	GO:0003857~3-hydroxyacyl-CoA dehydrogenase activity	3	0.415512	0.0209666	Ehhadh, Hadha, Hadh	473	6	11963	12.6459	1	0.410484	27.8535
GOTERM_MF_FAT	GO:0004448~isocitrate dehydrogenase activity	3	0.415512	0.0209666	Idh2, Idh1, Idh3B	473	6	11963	12.6459	1	0.410484	27.8535
GOTERM_BP_FAT	GO:0060326~cell chemotaxis	6	0.831025	0.0212063	Pdgfb, Ccl5, Ccr1, Ccl2, Coro1a, Syk	487	40	12092	3.72444	1	0.297148	31.6736
GOTERM_MF_FAT	GO:0005516~calmodulin binding	10	1.38504	0.0215519	Basp1, Map6, Myh7, Trpm4, Itpkb, Myh3, Gap43, Myh10, Myh6, Camk2b	473	104	11963	2.4319	1	0.409855	28.5151
GOTERM_BP_FAT	GO:0006102~isocitrate metabolic process	3	0.415512	0.0217149	Idh2, Idh1, Idh3B	487	6	12092	12.4148	1	0.301586	32.3016
GOTERM_BP_FAT	GO:0045416~positive regulation of interleukin-8 biosynthetic process	3	0.415512	0.0217149	Ddah1, Tlr4, Tlr7	487	6	12092	12.4148	1	0.301586	32.3016
GOTERM_BP_FAT	GO:0019674~NAD metabolic process	5	0.692521	0.0217182	Ogdh, Ldhb, Mdh2, Mdh1, Idh3B	487	27	12092	4.59807	1	0.300094	32.3057
GOTERM_BP_FAT	GO:0045428~regulation of nitric oxide biosynthetic process	5	0.692521	0.0217182	Ddah1, Aif1, Ptx3, Tlr4, Klrk1	487	27	12092	4.59807	1	0.300094	32.3057
GOTERM_BP_FAT	GO:0003007~heart morphogenesis	8	1.10803	0.0219554	Smad7, Tnnc1, Myh7, Myl3, Pitx2, Aldh1a2, Myh6, Tnni1	487	70	12092	2.83767	1	0.301321	32.5968
INTERPRO	IPR019818:Isocitrate/isopropylmalate dehydrogenase, conserved site	3	0.415512	0.0221423	Idh2, Idh1, Idh3B	508	5	10240	12.0945	1	0.737962	29.6573
INTERPRO	IPR000048:IQ calmodulin-binding region	7	0.969529	0.0225907	Scn1a, Myo1g, Myh7, Myh3, Gap43, Myh10, Myh6	508	45	10240	3.13561	1	0.723711	30.1624
GOTERM_BP_FAT	GO:0051604~protein maturation	10	1.38504	0.0226548	Fcnb, C3, Adck3, Pcsk6, Pcsk1n, Dhcr24, Pthlh, Disp1, C2, C1s	487	103	12092	2.41064	1	0.307806	33.4482
GOTERM_BP_FAT	GO:0007243~protein kinase cascade	19	2.63158	0.0226832	Cryab, Tlr7, Stk17b, Spred2, Fgfr3, Ddah1, Prkag2, Tgfbr1, Wnt5a, Cd74, Itpkb, Tlr4, Pik3r1, Fgf1, Socs3, Grm4, Syk, Cspg4, Stat3	487	267	12092	1.7669	1	0.306601	33.4826
GOTERM_MF_FAT	GO:0008201~heparin binding	8	1.10803	0.0230666	Pcsk6, Ccl2, Serpine2, Colq, Fgf1, Rspo3, Vegfb, Ncam1	473	72	11963	2.81019	1	0.422327	30.2013
GOTERM_BP_FAT	GO:0043062~extracellular structure organization	12	1.66205	0.0232485	Chrna1, Tgfbr1, Lox, Lgals3, Musk, Col11a2, Egflam, Olfml2a, Vtn, Apbb1, Ky, Atp7a	487	138	12092	2.15909	1	0.311436	34.1629
GOTERM_BP_FAT	GO:0042060~wound healing	14	1.93906	0.0233061	Pdgfb, Ajuba, Lox, Notch3, Tfpi, Myh10, C3, Myf6, Ppara, Mstn, Thbd, Ninj1, Timp1, Gap43	487	174	12092	1.99778	1	0.310556	34.2319
GOTERM_BP_FAT	GO:0002708~positive regulation of lymphocyte mediated immunity	6	0.831025	0.0233798	C3, B2m, RT1-A2, Klrk1, Fcgr1a, Sash3, RT1-CE16	487	41	12092	3.6336	1	0.309863	34.32
GOTERM_BP_FAT	GO:0019395~fatty acid oxidation	6	0.831025	0.0233798	Ehhadh, Fabp3, Cpt2, Hadha, Acadm, Acads	487	41	12092	3.6336	1	0.309863	34.32
GOTERM_BP_FAT	GO:0034440~lipid oxidation	6	0.831025	0.0233798	Ehhadh, Fabp3, Cpt2, Hadha, Acadm, Acads	487	41	12092	3.6336	1	0.309863	34.32
GOTERM_BP_FAT	GO:0046496~nicotinamide nucleotide metabolic process	6	0.831025	0.0233798	Ogdh, Ldhb, Mdh2, Idh1, Mdh1, Idh3B	487	41	12092	3.6336	1	0.309863	34.32
GOTERM_BP_FAT	GO:0002705~positive regulation of leukocyte mediated immunity	6	0.831025	0.0233798	C3, B2m, RT1-A2, Klrk1, Fcgr1a, Sash3, RT1-CE16	487	41	12092	3.6336	1	0.309863	34.32
GOTERM_MF_FAT	GO:0016651~oxidoreductase activity, acting on NADH or NADPH	7	0.969529	0.0242405	Ncf1, Ndufv1, Nnt, Ndufs7, Ndufs2, Ndufa9, Ndufs8	473	57	11963	3.106	1	0.429358	31.4824
GOTERM_BP_FAT	GO:0030036~actin cytoskeleton organization	14	1.93906	0.0242932	Pdgfb, Rock2, Sh2b2, Antxr1, Myh7, Coro1a, Lcp1, Myh10, Rac2, Aif1, Fgd1, Myh2, Myh6, Myh1, Sirpa	487	175	12092	1.98637	1	0.318377	35.4029
GOTERM_BP_FAT	GO:0002221~pattern recognition receptor signaling pathway	4	0.554017	0.0244569	Tlr4, Unc93b1, Tlr1, Tlr7	487	16	12092	6.20739	1	0.31863	35.5953
GOTERM_BP_FAT	GO:0042573~retinoic acid metabolic process	4	0.554017	0.0244569	Adh1, Cyp26b1, Dhrs9, Aldh1a2	487	16	12092	6.20739	1	0.31863	35.5953
GOTERM_BP_FAT	GO:0008038~neuron recognition	4	0.554017	0.0244569	Nrp1, Amigo1, Sema3a, Gap43	487	16	12092	6.20739	1	0.31863	35.5953
GOTERM_BP_FAT	GO:0002675~positive regulation of acute inflammatory response	4	0.554017	0.0244569	C3, Ccl5, Ccr5, Fcgr1a	487	16	12092	6.20739	1	0.31863	35.5953
GOTERM_BP_FAT	GO:0007169~transmembrane receptor protein tyrosine kinase signaling pathway	15	2.07756	0.0248136	Pdgfb, Ccl2, Sh2b2, Nrp1, Flt4, Fgfr4, Tiam1, Fgfr3, Sort1, Musk, Pik3r1, Fgf1, Angpt1, Cspg4, Stat3	487	194	12092	1.91981	1	0.320955	36.0125
GOTERM_BP_FAT	GO:0030198~extracellular matrix organization	9	1.24654	0.0249236	Tgfbr1, Lox, Lgals3, Col11a2, Egflam, Olfml2a, Vtn, Apbb1, Atp7a	487	88	12092	2.53939	1	0.320617	36.1406
GOTERM_BP_FAT	GO:0051605~protein maturation by peptide bond cleavage	8	1.10803	0.0252132	Fcnb, C3, Adck3, Pcsk6, Pcsk1n, Dhcr24, C2, C1s	487	72	12092	2.75884	1	0.322187	36.4767
GOTERM_BP_FAT	GO:0048872~homeostasis of number of cells	10	1.38504	0.025307	Sh2b2, Hba-a2, Il7r, Mb, Coro1a, Timp1, Epas1, Sash3, Hcls1, Lilrb3	487	105	12092	2.36472	1	0.321678	36.5853
GOTERM_CC_FAT	GO:0044430~cytoskeletal part	43	5.95568	0.0255868	Cep290, Sh2b2, Cryab, Myh7, Hook1, Synpo, Myl3, Tubb3, Dbnl, Myh3, Fbxo5, Lcp1, Mybph, Ptp4a1, Mad2l1, Afap1, Tpm3, Espl1, Myl2, Kif5b, Myh6, Tnni1, Actn2, Ajuba, Rock2, Bloc1s2, Myo1g, Tnnc1, Coro1a, Kif5a, Myh10, Tnnt1, Katnal1, Aif1, Fam110b, Map6, Ubn2, Mybpc1, Tpx2, Lzts2, Myh2, Fermt3, Nes, Myh1	480	695	10776	1.38899	0.999951	0.229908	30.1797
GOTERM_MF_FAT	GO:0005216~ion channel activity	22	3.04709	0.0256795	Scn1a, Chrna1, Kcnj8, Tomm40b, Kcnj13, Cacnb2, Hcn2, Cacna1g, Trpm2, Clcn4, Gabre, Kcnk2, Kcnb1, Trpc1, Tmem38b, Chrnd, Kcnk5, Kcna5, Trpm4, Kcna7, Kcnc1, Kctd15	473	336	11963	1.65601	1	0.43935	33.0228
GOTERM_BP_FAT	GO:0006769~nicotinamide metabolic process	6	0.831025	0.0256921	Ogdh, Ldhb, Mdh2, Idh1, Mdh1, Idh3B	487	42	12092	3.54708	1	0.324221	37.029
INTERPRO	IPR001452:Src homology-3 domain	13	1.80055	0.0259982	Baiap2l1, Cacnb2, Matk, Dbnl, Rimbp2, Hcls1, Hck, Ncf1, Pik3r1, Sla, Sorbs3, Sash3, Vav1	508	129	10240	2.03137	1	0.753532	33.891
GOTERM_BP_FAT	GO:0050900~leukocyte migration	7	0.969529	0.0262544	Pdgfb, Ccl5, Ccr1, Ccl2, Coro1a, Ccr5, Syk	487	57	12092	3.04925	1	0.32856	37.6717
GOTERM_BP_FAT	GO:0045619~regulation of lymphocyte differentiation	7	0.969529	0.0262544	RT1-Ba, Il7r, Cd74, Itpkb, Ptpn6, Sash3, Syk	487	57	12092	3.04925	1	0.32856	37.6717
GOTERM_BP_FAT	GO:0050870~positive regulation of T cell activation	8	1.10803	0.02696	Ddah1, RT1-Ba, Il7r, Cd74, Coro1a, Itpkb, Sash3, Syk	487	73	12092	2.72105	1	0.334287	38.4693
GOTERM_BP_FAT	GO:0031589~cell-substrate adhesion	8	1.10803	0.02696	Actn2, Ajuba, Antxr1, Coro1a, Cntn2, Vtn, Sorbs3, Sirpa	487	73	12092	2.72105	1	0.334287	38.4693
GOTERM_BP_FAT	GO:0051216~cartilage development	8	1.10803	0.02696	Wnt5a, Evc, Col11a2, Chad, Timp1, Thra, Prrx2, Atp7a	487	73	12092	2.72105	1	0.334287	38.4693
UP_SEQ_FEATURE	compositionally biased region:Poly-Ser	14	1.93906	0.0272212	Hspb7, Sipa1l2, Pacs1, Ing3, Epas1, Arnt2, Atp7a, Kcnb1, Akap11, Nr1d1, Fosl1, Afap1, Nr4a3, Fam164c	409	129	7317	1.94155	1	0.998449	35.909
GOTERM_MF_FAT	GO:0015267~channel activity	23	3.1856	0.0272405	Scn1a, Chrna1, Kcnj8, Tomm40b, Kcnj13, Cacnb2, Hcn2, Cacna1g, Trpm2, Clcn4, Gabre, Kcnk2, Kcnb1, Trpc1, Tmem38b, Chrnd, Kcnk5, Kcna5, Trpm4, Kcna7, Kcnc1, Kctd15, Aqp7	473	359	11963	1.62036	1	0.450175	34.6571
GOTERM_MF_FAT	GO:0022803~passive transmembrane transporter activity	23	3.1856	0.0272405	Scn1a, Chrna1, Kcnj8, Tomm40b, Kcnj13, Cacnb2, Hcn2, Cacna1g, Trpm2, Clcn4, Gabre, Kcnk2, Kcnb1, Trpc1, Tmem38b, Chrnd, Kcnk5, Kcna5, Trpm4, Kcna7, Kcnc1, Kctd15, Aqp7	473	359	11963	1.62036	1	0.450175	34.6571
GOTERM_BP_FAT	GO:0031401~positive regulation of protein modification process	14	1.93906	0.0274399	Nhlrc1, Smad7, Fbxo5, Hcls1, Pias3, Fgfr3, Ddah1, Prkag2, Aif1, Tgfbr1, Ccnd2, Tlr4, Fgf1, Syk	487	178	12092	1.95289	1	0.337637	39.0064
GOTERM_BP_FAT	GO:0007242~intracellular signaling cascade	50	6.92521	0.0276363	Asb10, Dhcr24, Sh2b2, Pik3c2g, Net1, Tlr7, Fgfr3, Wnt5a, Cd74, Dok3, Aldh1a2, Socs3, Cspg4, Rock2, Pthlh, Adrb2, Rac2, Adck3, Plcl1, Ddah1, Tgfbr1, Shc3, Cxcr3, Tlr4, Grm4, Sgk1, Cyp26b1, Smad7, Pdzd2, Cryab, Ptpn6, Dbnl, Rasgrp2, Ppargc1b, Spsb4, Spred2, Shc2, Prkag2, Rnd2, Pik3r1, Fgf1, Rab15, Stat3, Npr2, Tiam1, Stk17b, Crhr2, Itpkb, Syk, Vav1	487	925	12092	1.34214	1	0.338098	39.2249
GOTERM_BP_FAT	GO:0060348~bone development	11	1.52355	0.0276494	Sort1, Klf10, Pthlh, Cbfb, Myog, Col11a2, Npr2, Wwtr1, Thra, Hist1h4b, Igf2	487	124	12092	2.20262	1	0.336727	39.2395
UP_SEQ_FEATURE	site:Critical for catalysis	3	0.415512	0.0277179	Idh2, Idh1, Idh3B	409	5	7317	10.734	1	0.995875	36.4345
GOTERM_BP_FAT	GO:0006813~potassium ion transport	12	1.66205	0.0279749	Kcnb1, Atp1b1, Tmem38b, Kcnk5, Kcna5, Kcnj8, Kcnj13, Hcn2, Kcna7, Kcnc1, Kctd15, Kcnk2	487	142	12092	2.09827	1	0.338471	39.5999
GOTERM_BP_FAT	GO:0051146~striated muscle cell differentiation	9	1.24654	0.0280649	Chrna1, Sort1, Musk, Myh7, Myog, Acadm, Myh10, Ky, Myh6	487	90	12092	2.48296	1	0.337872	39.6991
GOTERM_BP_FAT	GO:0019362~pyridine nucleotide metabolic process	6	0.831025	0.0281458	Ogdh, Ldhb, Mdh2, Idh1, Mdh1, Idh3B	487	43	12092	3.46459	1	0.33719	39.7882
GOTERM_BP_FAT	GO:0009820~alkaloid metabolic process	6	0.831025	0.0281458	Ogdh, Ldhb, Mdh2, Idh1, Mdh1, Idh3B	487	43	12092	3.46459	1	0.33719	39.7882
GOTERM_BP_FAT	GO:0001894~tissue homeostasis	7	0.969529	0.0283276	Pthlh, Col11a2, Coro1a, Adrb2, Epas1, Sash3, Rac2	487	58	12092	2.99667	1	0.337501	39.9881
KEGG_PATHWAY	rno04630:Jak-STAT signaling pathway	13	1.80055	0.0283655	Cntfr, Il7r, Ptpn6, Csf2rb, Spred2, Pias3, Pim1, Ccnd2, Il13ra1, Pik3r1, Il21r, Socs3, Stat3	262	139	5590	1.99544	0.98703	0.251493	29.1087
GOTERM_CC_FAT	GO:0005764~lysosome	14	1.93906	0.0284209	Tspan1, Got1, RT1-Da, Fgfr3, Sort1, Ddah1, RT1-Ba, Ctss, Cd74, Laptm5, Mmd, Cpa3, Arsb, Hyal1	480	162	10776	1.94012	0.999984	0.246594	32.9422
GOTERM_CC_FAT	GO:0000323~lytic vacuole	14	1.93906	0.0284209	Tspan1, Got1, RT1-Da, Fgfr3, Sort1, Ddah1, RT1-Ba, Ctss, Cd74, Laptm5, Mmd, Cpa3, Arsb, Hyal1	480	162	10776	1.94012	0.999984	0.246594	32.9422
GOTERM_CC_FAT	GO:0005887~integral to plasma membrane	25	3.4626	0.0284547	Scn1a, Chrna1, Amigo1, Ncf1, Kcna5, Kcna7, Slc4a4, Cspg4, Bcap31, Acvr1, Atp1b1, Kcnj8, Amigo2, Adrb2, Kcnk2, Kcnb1, Adck3, Chrnd, Tgfbr1, Tlr4, Kcnc1, Laptm5, Kctd15, Grm4, Sirpa	480	357	10776	1.57213	0.999984	0.241494	32.9746
GOTERM_MF_FAT	GO:0015078~hydrogen ion transmembrane transporter activity	9	1.24654	0.0286193	Uqcrq, Cox7a2, Slc9a7, Atp6v1h, Cox8b, Cox4i1, Atp5g1, Cox4i2, Cox5b	473	92	11963	2.47419	1	0.458142	36.0697
GOTERM_MF_FAT	GO:0015297~antiporter activity	6	0.831025	0.0286855	Slc9a7, Hiatl1, Slc47a1, Slc4a4, Slc4a7, Clcn4	473	44	11963	3.44888	1	0.450549	36.1368
UP_SEQ_FEATURE	binding site:Substrate	18	2.49307	0.0286911	Arsg, Dhrs9, Mdh2, Neu3, Idh1, Acadm, Cpa1, Clybl, Ddah1, Idh2, Ptp4a1, Faah, Itpkb, Impa2, Ldhb, Mdh1, Idh3B, Arsb	409	185	7317	1.74065	1	0.992357	37.4523
SMART	SM00015:IQ	7	0.969529	0.0288501	Scn1a, Myo1g, Myh7, Myh3, Gap43, Myh10, Myh6	268	45	5083	2.95033	0.993103	0.508823	30.0328
INTERPRO	IPR002113:Adenine nucleotide translocator 1	4	0.554017	0.0291992	Slc25a29, Slc25a30, Slc25a34, Slc25a20	508	14	10240	5.75928	1	0.775216	37.2232
GOTERM_BP_FAT	GO:0032648~regulation of interferon-beta production	3	0.415512	0.0296005	Tlr4, Mavs, Tlr7	487	7	12092	10.6412	1	0.348329	41.3698
GOTERM_BP_FAT	GO:0009968~negative regulation of signal transduction	15	2.07756	0.0311119	Acvr1, Smad7, Rgs5, Adrb2, Ptpn6, Rgs4, Ddit4l, Chrdl2, Dkk3, Il1rn, Cyp7b1, Enpp1, Socs3, Cidea, Rgs1	487	200	12092	1.86222	1	0.361117	42.9714
GOTERM_CC_FAT	GO:0005615~extracellular space	32	4.43213	0.031328	Ccl2, Lox, Serpine2, Ptgis, Tfpi, Igf2, C3, Pcsk6, Bmp5, Ramp1, Angptl4, Fgf1, Chi3l1, Angpt1, Hyal1, Serpina6, B2m, Ccl21, Sema3a, Cpa1, Cbx6, Pcsk1n, Mstn, Ccl5, Thbd, Il1rn, Thpo, Cxcl10, Gpx3, Enpp1, Apln, Ecm1	480	492	10776	1.46016	0.999995	0.257202	35.6703
UP_SEQ_FEATURE	signal peptide	101	13.9889	0.031707	Lrrn1, Lyc2, Lox, Cntfr, Mmp12, Serpine2, Tmem132a, RT1-CE16, Pcsk6, Tmeff1, RT1-Ba, Wnt5a, Gzmk, Chi3l1, Hyal1, Acvr1, Amigo2, Flt4, RT1-Da, Lyz2, Ccl5, Fndc1, Tgfbr1, Ctss, Gpx3, Nbl1, Sirpa, Antxr1, Kremen1, Amigo1, Igf2, Bace2, Musk, Cntn2, Cpa3, Fcnb, Serpina6, Pdgfb, RT1-A2, Notch3, Arsg, Npr2, Serpina12, Gabre, Ncam1, Plbd1, Fam108b1, Crhr2, Fibin, Cxadr, Ccl2, Dhcr24, Nrp1, C3, Mpz, Chad,…	409	1516	7317	1.19188	1	0.991088	40.5104
COG_ONTOLOGY	Cell division and chromosome partitioning	8	1.10803	0.0320989	Rock2, Cep290, Smc5, Evpl, Myh7, Pik3r1, Myh3, Myh10	66	81	1697	2.53947	0.542971	0.542971	23.0271
INTERPRO	IPR015955:Lactate dehydrogenase/glycoside hydrolase, family 4, C-terminal	3	0.415512	0.032135	Ldhb, Mdh2, Mdh1	508	6	10240	10.0787	1	0.790474	40.1405
INTERPRO	IPR001557:L-lactate/malate dehydrogenase	3	0.415512	0.032135	Ldhb, Mdh2, Mdh1	508	6	10240	10.0787	1	0.790474	40.1405
INTERPRO	IPR001804:Isocitrate/isopropylmalate dehydrogenase	3	0.415512	0.032135	Idh2, Idh1, Idh3B	508	6	10240	10.0787	1	0.790474	40.1405
INTERPRO	IPR001236:Lactate/malate dehydrogenase	3	0.415512	0.032135	Ldhb, Mdh2, Mdh1	508	6	10240	10.0787	1	0.790474	40.1405
GOTERM_BP_FAT	GO:0007010~cytoskeleton organization	21	2.90859	0.0326183	Pdgfb, Rock2, Sh2b2, Antxr1, Cryab, Myh7, Coro1a, Spc25, Tubb3, Lcp1, Fbxo5, Myh10, Rac2, Aif1, Tppp3, Espl1, Fgd1, Myh2, Myh6, Sgk1, Sirpa, Myh1	487	318	12092	1.63969	1	0.373498	44.5266
GOTERM_BP_FAT	GO:0055001~muscle cell development	7	0.969529	0.032791	Chrna1, Musk, Myh7, Myog, Myh10, Ky, Myh6	487	60	12092	2.89678	1	0.373526	44.7023
INTERPRO	IPR001781:Zinc finger, LIM-type	7	0.969529	0.032905	Fhl4, Ajuba, Csrp3, Lmcd1, Prickle1, Pdlim1, Fhl1	508	49	10240	2.87964	1	0.782326	40.8843
GOTERM_BP_FAT	GO:0042742~defense response to bacterium	9	1.24654	0.0332742	Lyz2, Irf8, Ncf1, Hck, Lyc2, Ccr5, Tlr4, Fcgr1a, Mavs, Tlr1	487	93	12092	2.40286	1	0.376353	45.1912
GOTERM_BP_FAT	GO:0030029~actin filament-based process	14	1.93906	0.0333329	Pdgfb, Rock2, Sh2b2, Antxr1, Myh7, Coro1a, Lcp1, Myh10, Rac2, Aif1, Fgd1, Myh2, Myh6, Myh1, Sirpa	487	183	12092	1.89953	1	0.375344	45.2503
GOTERM_BP_FAT	GO:0048589~developmental growth	11	1.52355	0.0334254	Myf6, Adck3, Chrna1, Sox10, Chrnd, Mstn, Pthlh, Wnt5a, Notch3, Ninj1, Gap43	487	128	12092	2.13379	1	0.374646	45.3432
GOTERM_BP_FAT	GO:0010563~negative regulation of phosphorus metabolic process	6	0.831025	0.0334861	Adck3, Smad7, Akap1, Ptpn6, Enpp1, Inpp5j	487	45	12092	3.31061	1	0.373672	45.4042
GOTERM_BP_FAT	GO:0045936~negative regulation of phosphate metabolic process	6	0.831025	0.0334861	Adck3, Smad7, Akap1, Ptpn6, Enpp1, Inpp5j	487	45	12092	3.31061	1	0.373672	45.4042
SP_PIR_KEYWORDS	calmodulin-binding	10	1.38504	0.0336253	Basp1, Map6, Myh7, Trpm4, Itpkb, Myh3, Gap43, Myh10, Myh6, Camk2b	484	83	8979	2.23514	0.999998	0.438419	37.8089
GOTERM_CC_FAT	GO:0005884~actin filament	6	0.831025	0.0341072	Aif1, Sh2b2, Tpm3, Afap1, Coro1a, Lcp1	480	41	10776	3.28537	0.999998	0.271271	38.1818
GOTERM_BP_FAT	GO:0002673~regulation of acute inflammatory response	5	0.692521	0.0343602	C3, Ccl5, Ccr1, Ccr5, Fcgr1a	487	31	12092	4.00477	1	0.379883	46.2749
GOTERM_BP_FAT	GO:0032869~cellular response to insulin stimulus	8	1.10803	0.0347665	Sh2b2, Ccnd2, Akap1, Pik3r1, Got1, Enpp1, Sgk1, Acsl6	487	77	12092	2.5797	1	0.381916	46.6752
UP_SEQ_FEATURE	nucleotide phosphate-binding region:NAD	8	1.10803	0.0348672	Adh1, Cryl1, Dhrs9, Ldhb, Mdh2, Aldh1a2, Mdh1, Hadh	409	56	7317	2.55571	1	0.990162	43.564
UP_SEQ_FEATURE	domain:Fibronectin type-III 1	8	1.10803	0.0348672	Fndc1, Mybph, Cntfr, Mybpc1, Egflam, Cntn2, Rimbp2, Ncam1	409	56	7317	2.55571	1	0.990162	43.564
UP_SEQ_FEATURE	domain:Fibronectin type-III 2	8	1.10803	0.0348672	Fndc1, Mybph, Cntfr, Mybpc1, Egflam, Cntn2, Rimbp2, Ncam1	409	56	7317	2.55571	1	0.990162	43.564
GOTERM_CC_FAT	GO:0034702~ion channel complex	13	1.80055	0.0350933	Scn1a, Chrna1, Kcnj8, Cacnb2, Cacna1g, Gabre, Kcnk2, Kcnb1, Chrnd, Kcna5, Kcna7, Kcnc1, Kctd15	480	150	10776	1.94567	0.999999	0.272536	39.0507
GOTERM_CC_FAT	GO:0009897~external side of plasma membrane	14	1.93906	0.0351687	Il7r, Klrk1, Ccr5, Fcgr1a, RT1-Da, Ncam1, Tnfrsf4, Sort1, RT1-Ba, Cd74, Tlr4, Sell, Cspg4, RT1-Bb	480	167	10776	1.88204	0.999999	0.267755	39.1167
SP_PIR_KEYWORDS	osteogenesis	4	0.554017	0.0361346	Sort1, Hist1h4b, Igf2, Ecm1	484	14	8979	5.30047	0.999999	0.448433	40.0143
GOTERM_MF_FAT	GO:0042277~peptide binding	15	2.07756	0.0361693	Ccr1, Dhcr24, Ccr5, Npr2, Tubb3, Cxcr6, Ppif, Sort1, RT1-Ba, Gpx3, Cxcr3, Crhr2, Pik3r1, Ccrl2, RT1-Bb	473	208	11963	1.82392	1	0.522642	43.3113
UP_SEQ_FEATURE	repeat:Solcar 3	5	0.692521	0.0363148	Slc25a29, Slc25a30, Slc25a34, Slc25a20, Slc25a25	409	23	7317	3.88913	1	0.986902	44.9131
GOTERM_BP_FAT	GO:0050863~regulation of T cell activation	10	1.38504	0.0363163	Ddah1, RT1-Ba, Vtcn1, Il7r, Cd74, Coro1a, Itpkb, Ptpn6, Sash3, Syk	487	112	12092	2.21693	1	0.393728	48.1763
GOTERM_BP_FAT	GO:0001503~ossification	10	1.38504	0.0363163	Sort1, Klf10, Pthlh, Cbfb, Myog, Col11a2, Wwtr1, Thra, Hist1h4b, Igf2	487	112	12092	2.21693	1	0.393728	48.1763
GOTERM_CC_FAT	GO:0016323~basolateral plasma membrane	15	2.07756	0.0363188	P2ry2, Prune, Actn2, Atp1b1, Ajuba, Myh7, Slc4a7, Atp7a, Nrap, Trpc1, Tgfbr1, Afap1, Mttp, Sorbs3, Myh6	480	185	10776	1.82027	0.999999	0.270114	40.1149
GOTERM_CC_FAT	GO:0048471~perinuclear region of cytoplasm	18	2.49307	0.0363941	Nhlrc1, Tpd52l1, Cacna1g, Kif5a, Apbb1, Atp7a, Fgfr3, Ddah1, Sort1, Chodl, Mad2l1, Tlr4, Fzd9, Myh6, Kif5b, Pde4a, Apln, Sgk1	480	238	10776	1.6979	0.999999	0.265578	40.1797
GOTERM_BP_FAT	GO:0009991~response to extracellular stimulus	20	2.77008	0.0364031	Bckdha, Ccl2, Cox4i1, Acadm, Igf2, Runx1, Acsl6, Adh1, Ppara, Aif1, Acsl3, Fosl1, Cxcl10, C2, Aldh1a2, Socs3, Angpt1, Arsb, Acads, Nes	487	302	12092	1.64434	1	0.39293	48.2591
GOTERM_MF_FAT	GO:0031420~alkali metal ion binding	14	1.93906	0.0366699	Scn1a, Bckdha, Atp1b1, Kcnj8, Kcnj13, Hcn2, Slc4a7, Kcnb1, Tmem38b, Slc38a1, Kcna5, Slc4a4, Kcnc1, Impa2	473	189	11963	1.87346	1	0.519084	43.7633
INTERPRO	IPR008957:Fibronectin, type III-like fold	11	1.52355	0.0368354	Lrrn1, Mybph, Cntfr, Il13ra1, Mybpc1, Egflam, Cntn2, Il21r, Rimbp2, Ncam1, Csf2rb	508	106	10240	2.09181	1	0.804579	44.5482
GOTERM_BP_FAT	GO:0001934~positive regulation of protein amino acid phosphorylation	9	1.24654	0.037091	Fgfr3, Aif1, Prkag2, Tgfbr1, Ccnd2, Tlr4, Fgf1, Syk, Hcls1	487	95	12092	2.35227	1	0.397199	48.9116
GOTERM_MF_FAT	GO:0030898~actin-dependent ATPase activity	3	0.415512	0.037144	Myh7, Myh10, Myh6	473	8	11963	9.48441	1	0.515413	44.1881
GOTERM_BP_FAT	GO:0045944~positive regulation of transcription from RNA polymerase II promoter	24	3.3241	0.0371645	Nfix, Hoxd10, Maf, Sox10, Bloc1s2, Meis2, Myog, Nfatc2, Adrb2, Thra, Epas1, Ppargc1b, Apbb1, Runx1, Arnt2, Irf4, Ppara, Vgll2, Fosl1, Cbfb, Wwtr1, Pitx2, Nr4a3, Stat3	487	384	12092	1.55185	1	0.396285	48.9808
SMART	SM00326:SH3	13	1.80055	0.0374276	Baiap2l1, Cacnb2, Matk, Dbnl, Rimbp2, Hcls1, Hck, Ncf1, Pik3r1, Sla, Sorbs3, Sash3, Vav1	268	129	5083	1.91134	0.998474	0.55541	37.21
GOTERM_MF_FAT	GO:0015077~monovalent inorganic cation transmembrane transporter activity	9	1.24654	0.0375741	Uqcrq, Cox7a2, Slc9a7, Atp6v1h, Cox8b, Cox4i1, Atp5g1, Cox4i2, Cox5b	473	97	11963	2.34666	1	0.511468	44.571
KEGG_PATHWAY	rno04310:Wnt signaling pathway	13	1.80055	0.0376446	Rock2, Wnt16, Nfatc2, Apc2, Dkk2, Sfrp5, Rac2, Wnt5a, Fosl1, Ccnd2, Prickle1, Fzd9, Camk2b	262	145	5590	1.91287	0.996954	0.303808	36.7924
GOTERM_BP_FAT	GO:0001933~negative regulation of protein amino acid phosphorylation	5	0.692521	0.0380648	Adck3, Smad7, Ptpn6, Enpp1, Inpp5j	487	32	12092	3.87962	1	0.402228	49.822
GOTERM_BP_FAT	GO:0043467~regulation of generation of precursor metabolites and energy	5	0.692521	0.0380648	Adra1b, Prkag2, Enpp1, Ppp1r3c, Atp7a	487	32	12092	3.87962	1	0.402228	49.822
KEGG_PATHWAY	rno04510:Focal adhesion	16	2.21607	0.0381919	Actn2, Pdgfb, Rock2, Col11a2, Flt4, Rac2, Shc2, Shc3, Ccnd2, Chad, Myl2, Pik3r1, Vegfb, Lamc3, Vtn, Vav1	262	195	5590	1.75064	0.997205	0.292404	37.2208
GOTERM_BP_FAT	GO:0006968~cellular defense response	3	0.415512	0.0384319	Ncf1, Tnfrsf4, Ddah1	487	8	12092	9.31109	1	0.403714	50.1611
GOTERM_BP_FAT	GO:0045414~regulation of interleukin-8 biosynthetic process	3	0.415512	0.0384319	Ddah1, Tlr4, Tlr7	487	8	12092	9.31109	1	0.403714	50.1611
GOTERM_BP_FAT	GO:0032479~regulation of type I interferon production	3	0.415512	0.0384319	Tlr4, Mavs, Tlr7	487	8	12092	9.31109	1	0.403714	50.1611
GOTERM_MF_FAT	GO:0022836~gated channel activity	18	2.49307	0.0384449	Scn1a, Chrna1, Kcnj8, Tomm40b, Kcnj13, Cacnb2, Hcn2, Cacna1g, Clcn4, Gabre, Kcnk2, Kcnb1, Trpc1, Chrnd, Kcna5, Kcna7, Kcnc1, Kctd15	473	269	11963	1.69239	1	0.511779	45.3387
GOTERM_BP_FAT	GO:0060048~cardiac muscle contraction	4	0.554017	0.0387325	Adck3, Tnnc1, Myl2, Myl3	487	19	12092	5.22728	1	0.404642	50.4372
GOTERM_BP_FAT	GO:0050766~positive regulation of phagocytosis	4	0.554017	0.0387325	C3, Ptx3, Fcgr1a, Sirpa	487	19	12092	5.22728	1	0.404642	50.4372
GOTERM_BP_FAT	GO:0042116~macrophage activation	4	0.554017	0.0387325	Aif1, Tlr4, Tlr1, Tlr7	487	19	12092	5.22728	1	0.404642	50.4372
GOTERM_MF_FAT	GO:0003707~steroid hormone receptor activity	6	0.831025	0.0398454	Nr0b2, Ppara, Nr1d1, Thra, Nr4a3, Esrrg	473	48	11963	3.16147	1	0.516874	46.5526
GOTERM_BP_FAT	GO:0009100~glycoprotein metabolic process	11	1.52355	0.0399978	Adck3, Pcsk6, St6galnac3, Dhcr24, Egflam, Chst12, St6galnac2, Sec1, St3gal6, Atp7a, St8sia5	487	132	12092	2.06913	1	0.413309	51.5838
PIR_SUPERFAMILY	PIRSF000102:Lac_mal_DH	3	0.415512	0.0410677	Ldhb, Mdh2, Mdh1	248	6	4368	8.80645	0.999992	0.99712	42.5451
SP_PIR_KEYWORDS	disulfide bond	87	12.0499	0.0414427	Lrrn1, Lyc2, Ccl2, Cntfr, Mmp12, Nrp1, Ccr5, C3, Adra1b, Tmeff1, St6galnac3, Gzmk, Lgals3, Mpz, Ptp4a1, Cd74, Chad, Fmod, Ramp1, Chi3l1, Arsb, Cspg4, Gfra1, Hyal1, Atp1b1, Klk1c7, Amigo2, Flt4, Klrk1, Adrb2, C1s, Cpa1, Lyz2, Ccl5, Tgfbr1, Ctss, Cxcl10, Cxcr3, Tlr4, Colq, Timp1, Sell, Sparcl1, Nbl1, Sirpa, Chrna1, Kremen1, Fgfr4, Amigo1, Igsf6, Tfpi, Igf2, Bace2, Tnfrsf4, Sort1, Musk, Vtcn1, Egfla…	484	1340	8979	1.20447	1	0.481543	44.4423
SMART	SM00132:LIM	7	0.969529	0.0416669	Fhl4, Ajuba, Csrp3, Lmcd1, Prickle1, Pdlim1, Fhl1	268	49	5083	2.70949	0.999279	0.552424	40.5017
UP_SEQ_FEATURE	repeat:Solcar 2	5	0.692521	0.0417249	Slc25a29, Slc25a30, Slc25a34, Slc25a20, Slc25a25	409	24	7317	3.72708	1	0.989337	49.692
UP_SEQ_FEATURE	repeat:Solcar 1	5	0.692521	0.0417249	Slc25a29, Slc25a30, Slc25a34, Slc25a20, Slc25a25	409	24	7317	3.72708	1	0.989337	49.692
GOTERM_MF_FAT	GO:0050136~NADH dehydrogenase (quinone) activity	4	0.554017	0.0422455	Ndufv1, Ndufs7, Ndufs2, Ndufs8	473	20	11963	5.05835	1	0.530377	48.5743
GOTERM_MF_FAT	GO:0008373~sialyltransferase activity	4	0.554017	0.0422455	St6galnac3, St6galnac2, St3gal6, St8sia5	473	20	11963	5.05835	1	0.530377	48.5743
GOTERM_MF_FAT	GO:0008137~NADH dehydrogenase (ubiquinone) activity	4	0.554017	0.0422455	Ndufv1, Ndufs7, Ndufs2, Ndufs8	473	20	11963	5.05835	1	0.530377	48.5743
SP_PIR_KEYWORDS	LIM domain	7	0.969529	0.0424755	Fhl4, Ajuba, Csrp3, Lmcd1, Prickle1, Pdlim1, Fhl1	484	48	8979	2.70545	1	0.476763	45.2677
SP_PIR_KEYWORDS	sh3 domain	12	1.66205	0.0425269	Ncf1, Hck, Baiap2l1, Cacnb2, Matk, Pik3r1, Dbnl, Sla, Sorbs3, Rimbp2, Vav1, Hcls1	484	114	8979	1.95281	1	0.464472	45.3086
GOTERM_BP_FAT	GO:0045580~regulation of T cell differentiation	6	0.831025	0.0426052	RT1-Ba, Il7r, Cd74, Itpkb, Sash3, Syk	487	48	12092	3.1037	1	0.432215	53.8679
GOTERM_BP_FAT	GO:0008037~cell recognition	6	0.831025	0.0426052	Nrp1, Fcgr1a, Amigo1, Sema3a, Gap43, Sirpa	487	48	12092	3.1037	1	0.432215	53.8679
KEGG_PATHWAY	rno04650:Natural killer cell mediated cytotoxicity	10	1.38504	0.0429568	Fcgr3a, Shc2, Shc3, Klrk1, Ptpn6, Nfatc2, Pik3r1, Syk, Vav1, Rac2	262	100	5590	2.13359	0.99868	0.30811	40.8399
GOTERM_BP_FAT	GO:0005976~polysaccharide metabolic process	9	1.24654	0.0433507	Prkag2, Gys1, Egflam, Rasal3, Chst12, Chi3l1, Prkag3, Ppp1r3c, Hyal1	487	98	12092	2.28027	1	0.436362	54.5022
SP_PIR_KEYWORDS	cardiac muscle	4	0.554017	0.0434131	Fabp3, Cox8b, Myl2, Cox4i1	484	15	8979	4.94711	1	0.459376	46.0073
SP_PIR_KEYWORDS	heart	4	0.554017	0.0434131	Fabp3, Cox8b, Myl2, Cox4i1	484	15	8979	4.94711	1	0.459376	46.0073
INTERPRO	IPR013328:Dehydrogenase, multihelical	3	0.415512	0.0435346	Ehhadh, Hadha, Hadh	508	7	10240	8.63892	1	0.843082	50.3074
GOTERM_CC_FAT	GO:0043235~receptor complex	10	1.38504	0.0437589	Acvr1, Chrna1, Ddah1, Chrnd, Tgfbr1, Tlr4, Ramp1, Ptpn6, Adrb2, Syk	480	105	10776	2.1381	1	0.305544	46.2144
GOTERM_BP_FAT	GO:0030890~positive regulation of B cell proliferation	4	0.554017	0.0442481	Tnfrsf4, Il13ra1, Tlr4, Sash3	487	20	12092	4.96591	1	0.441587	55.2546
GOTERM_BP_FAT	GO:0051240~positive regulation of multicellular organismal process	17	2.35457	0.0443818	Acvr1, Gpam, Ccl2, Ccr5, Klrk1, Tbxas1, Adrb2, Agpat2, Mavs, Tlr7, Adck3, Adra1b, Ccl5, Aif1, Tlr4, Sash3, Apln	487	249	12092	1.69519	1	0.441023	55.3657
GOTERM_CC_FAT	GO:0030018~Z disc	6	0.831025	0.0444063	Adck3, Actn2, Myoz2, Cryab, Csrp3, Synpo	480	44	10776	3.06136	1	0.304019	46.7168
GOTERM_CC_FAT	GO:0005912~adherens junction	11	1.52355	0.0449412	Prune, Actn2, Nrap, Ajuba, Smad7, Myh7, Afap1, Epb4.1l5, Cxadr, Myh6, Sorbs3	480	122	10776	2.02418	1	0.301914	47.1287
GOTERM_MF_FAT	GO:0030246~carbohydrate binding	21	2.90859	0.0451932	Fcnb, Ccl2, Clec4a3, Ptx3, Gys1, Serpine2, Stbd1, Klrk1, Rspo3, Lgalsl, Clec2l, Ncam1, Pcsk6, Lgals3, Egflam, Colq, Fgf1, Sell, Vegfb, Chi3l1, Vtn	473	337	11963	1.57604	1	0.547483	50.9596
GOTERM_BP_FAT	GO:0010648~negative regulation of cell communication	16	2.21607	0.0453764	Acvr1, Smad7, Rgs5, Adrb2, Ptpn6, Rgs4, Ddit4l, Chrdl2, Dkk3, Il1rn, Cyp7b1, Enpp1, Socs3, Cidea, Grm4, Rgs1	487	230	12092	1.72727	1	0.446859	56.184
GOTERM_BP_FAT	GO:0016485~protein processing	9	1.24654	0.0455831	Fcnb, C3, Adck3, Pcsk6, Pcsk1n, Dhcr24, Pthlh, C2, C1s	487	99	12092	2.25723	1	0.446819	56.3523
GOTERM_MF_FAT	GO:0004713~protein tyrosine kinase activity	10	1.38504	0.0456078	Hck, Fgfr3, Musk, Nrp1, Matk, Flt4, Fgfr4, Twf1, Syk, Wee1	473	119	11963	2.12536	1	0.543444	51.2866
GOTERM_BP_FAT	GO:0015672~monovalent inorganic cation transport	19	2.63158	0.0457449	Scn1a, Atp1b1, Kcnj8, Kcnj13, Hcn2, Slc4a7, Atp5g1, Kcnk2, Kcnb1, Nnt, Tmem38b, Kcnk5, Slc38a1, Atp6v1h, Kcna5, Kcna7, Slc4a4, Kcnc1, Kctd15	487	290	12092	1.62676	1	0.446451	56.4835
GOTERM_BP_FAT	GO:0030031~cell projection assembly	7	0.969529	0.0458665	Pdgfb, Actn2, Ajuba, Baiap2l1, Fgd1, Myh10, Rac2	487	65	12092	2.67395	1	0.445794	56.582
GOTERM_BP_FAT	GO:0033559~unsaturated fatty acid metabolic process	6	0.831025	0.0459455	Ncf1, Ephx2, Cd74, Tbxas1, Ptgis, Syk	487	49	12092	3.04036	1	0.444831	56.6458
INTERPRO	IPR001723:Steroid hormone receptor	6	0.831025	0.04604	Nr0b2, Ppara, Nr1d1, Thra, Nr4a3, Esrrg	508	40	10240	3.02362	1	0.847326	52.3136
GOTERM_BP_FAT	GO:0050729~positive regulation of inflammatory response	5	0.692521	0.0461337	C3, Ccl5, Ccr5, Tlr4, Fcgr1a	487	34	12092	3.65141	1	0.444668	56.7976
GOTERM_CC_FAT	GO:0005861~troponin complex	3	0.415512	0.0462087	Tnnc1, Tnnt1, Tnni1	480	8	10776	8.41875	1	0.303994	48.093
GOTERM_MF_FAT	GO:0004879~ligand-dependent nuclear receptor activity	6	0.831025	0.046288	Nr0b2, Ppara, Nr1d1, Thra, Nr4a3, Esrrg	473	50	11963	3.03501	1	0.541639	51.8188
SP_PIR_KEYWORDS	mitochondrion outer membrane	7	0.969529	0.0462995	Gpam, Snn, Acsl3, Tomm40b, Akap1, Mavs, Acsl6	484	49	8979	2.65024	1	0.469669	48.2262
SP_PIR_KEYWORDS	Proto-oncogene	6	0.831025	0.0464665	Pdgfb, Maf, Pim1, Ccnd2, Thra, Vav1	484	37	8979	3.00838	1	0.459563	48.3519
GOTERM_MF_FAT	GO:0050431~transforming growth factor beta binding	3	0.415512	0.0465306	Acvr1, Ltbp4, Tgfbr1	473	9	11963	8.43058	1	0.536481	52.0073
GOTERM_CC_FAT	GO:0005794~Golgi apparatus	40	5.54017	0.0467335	Lyc2, Dhcr24, Cryab, Rhbdf1, Pik3c2g, Tmem132a, Pacs1, Bace2, Ncf1, Sim1, Pcsk6, Leprel1, St6galnac3, Sort1, Slc9a7, Kcna5, Cd74, Faah, Wipi1, Mttp, Sec1, St3gal6, Arsb, Fgfrl1, Bcap31, B2m, Slc39a14, Myef2, Pla2g12a, Chst12, St8sia5, Atp7a, Lyz2, Adck3, Pcsk1n, Map6, Gimap8, Fibin, Fgd1, St6galnac2, RT1-Bb	480	667	10776	1.34633	1	0.301922	48.4874
GOTERM_CC_FAT	GO:0005791~rough endoplasmic reticulum	5	0.692521	0.0469521	Lyz2, Ncf1, Lyc2, Ssr3, Mttp, Arsb	480	31	10776	3.62097	1	0.298267	48.6509
UP_SEQ_FEATURE	disulfide bond	85	11.7729	0.0470867	Lrrn1, Lyc2, Ccl2, Cntfr, Mmp12, Nrp1, Ccr5, C3, Adra1b, Tmeff1, St6galnac3, Gzmk, Lgals3, Mpz, Ptp4a1, Cd74, Chad, Fmod, Ramp1, Chi3l1, Arsb, Cspg4, Gfra1, Hyal1, Atp1b1, Klk1c7, Amigo2, Flt4, Klrk1, Adrb2, C1s, Cpa1, Lyz2, Ccl5, Tgfbr1, Ctss, Cxcl10, Cxcr3, Tlr4, Colq, Timp1, Sell, Sparcl1, Nbl1, Sirpa, Chrna1, Kremen1, Fgfr4, Amigo1, Igsf6, Tfpi, Igf2, Bace2, Tnfrsf4, Sort1, Musk, Vtcn1, Egfla…	409	1272	7317	1.19548	1	0.991001	54.0424
UP_SEQ_FEATURE	domain:Myosin head-like	4	0.554017	0.0474771	Myh7, Myh3, Myh10, Myh6	409	15	7317	4.77066	1	0.987539	54.3449
GOTERM_MF_FAT	GO:0015631~tubulin binding	8	1.10803	0.0476966	Bloc1s2, Map6, Tppp3, Cryab, Hook1, Akap1, Apc2, Kif5b	473	84	11963	2.40874	1	0.538599	52.9036
GOTERM_BP_FAT	GO:0042692~muscle cell differentiation	10	1.38504	0.0480543	Acvr1, Chrna1, Sort1, Musk, Myh7, Myog, Acadm, Myh10, Ky, Myh6	487	118	12092	2.1042	1	0.456887	58.3175
GOTERM_BP_FAT	GO:0031109~microtubule polymerization or depolymerization	3	0.415512	0.0481207	Cryab, Fbxo5, Sgk1	487	9	12092	8.27652	1	0.455818	58.3691
GOTERM_BP_FAT	GO:0007413~axonal fasciculation	3	0.415512	0.0481207	Nrp1, Amigo1, Sema3a	487	9	12092	8.27652	1	0.455818	58.3691
GOTERM_BP_FAT	GO:0001909~leukocyte mediated cytotoxicity	3	0.415512	0.0481207	Ncf1, Ptpn6, Fcgr1a	487	9	12092	8.27652	1	0.455818	58.3691
GOTERM_MF_FAT	GO:0005539~glycosaminoglycan binding	9	1.24654	0.048241	Pcsk6, Ccl2, Serpine2, Egflam, Colq, Fgf1, Rspo3, Vegfb, Ncam1	473	102	11963	2.23163	1	0.535954	53.3167
KEGG_PATHWAY	rno00380:Tryptophan metabolism	6	0.831025	0.0483404	Ehhadh, Inmt, Ccbl1, Ogdh, Hadha, Hadh	262	43	5590	2.9771	0.999437	0.325494	44.6982
GOTERM_BP_FAT	GO:0045597~positive regulation of cell differentiation	17	2.35457	0.0485504	Acvr1, Il7r, Irx3, Amigo1, Tiam1, Runx1, Fgfr3, Klf10, Ccl5, RT1-Ba, Cd74, Itpkb, Pik3r1, Socs3, Sash3, Syk, Sgk1	487	252	12092	1.67501	1	0.457308	58.7018
INTERPRO	IPR014716:Fibrinogen, alpha/beta/gamma chain, C-terminal globular, subdomain 1	4	0.554017	0.048901	Fcnb, Fgl2, Angptl4, Angpt1	508	17	10240	4.74294	1	0.853283	54.5117
GOTERM_BP_FAT	GO:0007178~transmembrane receptor protein serine/threonine kinase signaling pathway	8	1.10803	0.0490653	Pdgfb, Acvr1, Ltbp4, Smad7, Mstn, Ccl2, Tgfbr1, Grem2	487	83	12092	2.39321	1	0.459373	59.0971
GOTERM_BP_FAT	GO:0032355~response to estradiol stimulus	8	1.10803	0.0490653	Pdgfb, Cryab, Ccnd2, Aldh1a2, Socs3, Igf2, Arnt2, Stat3	487	83	12092	2.39321	1	0.459373	59.0971
UP_SEQ_FEATURE	compositionally biased region:Poly-Gly	9	1.24654	0.0493289	Sox10, Tmeff1, Sipa1l2, Smad7, Kcna5, Magi1, Crot, Cacna1g, Wee1	409	73	7317	2.20561	1	0.985518	55.7548
GOTERM_BP_FAT	GO:0022403~cell cycle phase	16	2.21607	0.0498118	Acvr1, Cyp26b1, Fancd2, Tpd52l1, Usp16, Spc25, Tubb3, Fbxo5, Klhdc3, Mad2l1, Ccnd2, Espl1, Lzts2, Smc2, Camk2b, Wee1	487	233	12092	1.70503	1	0.463009	59.6639
GOTERM_BP_FAT	GO:0001701~in utero embryonic development	16	2.21607	0.0498118	Acvr1, Sox10, Myh7, Endog, Rspo3, Epas1, Runx1, Myh10, Arnt2, Atp7a, Tgfbr1, Hba-a2, Maff, Pitx2, Socs3, Myh6	487	233	12092	1.70503	1	0.463009	59.6639
GOTERM_BP_FAT	GO:0009954~proximal/distal pattern formation	4	0.554017	0.0501314	Hoxd10, Cyp26b1, Hoxa10, Aldh1a2	487	21	12092	4.72944	1	0.46368	59.9043
GOTERM_BP_FAT	GO:0000280~nuclear division	9	1.24654	0.0502708	Mad2l1, Espl1, Usp16, Tubb3, Spc25, Lzts2, Fbxo5, Smc2, Wee1	487	101	12092	2.21254	1	0.463117	60.0087
GOTERM_BP_FAT	GO:0007067~mitosis	9	1.24654	0.0502708	Mad2l1, Espl1, Usp16, Tubb3, Spc25, Lzts2, Fbxo5, Smc2, Wee1	487	101	12092	2.21254	1	0.463117	60.0087
KEGG_PATHWAY	rno00062:Fatty acid elongation in mitochondria	3	0.415512	0.0504715	Acaa2, Hadha, Hadh	262	8	5590	8.00095	0.999598	0.323628	46.1607
GOTERM_BP_FAT	GO:0006006~glucose metabolic process	13	1.80055	0.0516755	Gys1, Cryab, Pdk1, Mdh2, Serpina12, Ppp1r3c, Prkag3, Igf2, Prkag2, Ogdh, Pik3r1, Ldhb, Mdh1	487	176	12092	1.834	1	0.471092	61.0468
GOTERM_BP_FAT	GO:0032103~positive regulation of response to external stimulus	7	0.969529	0.0518868	C3, Pdgfb, Ccl5, Cxcl10, Ccr5, Tlr4, Fcgr1a	487	67	12092	2.59413	1	0.47099	61.2008
GOTERM_MF_FAT	GO:0019899~enzyme binding	28	3.87812	0.0522787	Smad7, Dhcr24, Cotl1, Akap1, Prima1, Ppp1r3c, Rhobtb3, Pias3, Sort1, Prkag2, Ccnd2, Pik3r1, Mob1a, Stat3, Coro1a, Adrb2, Epas1, Prkag3, Ncam1, Wfs1, Ddah1, Tgfbr1, Dusp2, Tlr4, Cdh5, Fgd1, Rapgef6, Sgk1	473	492	11963	1.43937	1	0.55884	56.2766
GOTERM_BP_FAT	GO:0045088~regulation of innate immune response	6	0.831025	0.0530815	RT1-A2, Tlr4, Klrk1, Unc93b1, Tlr1, RT1-CE16, Tlr7	487	51	12092	2.92113	1	0.477383	62.0604
GOTERM_MF_FAT	GO:0004715~non-membrane spanning protein tyrosine kinase activity	4	0.554017	0.0538791	Hck, Matk, Syk, Wee1	473	22	11963	4.5985	1	0.56341	57.4004
UP_SEQ_FEATURE	domain:ADF-H	3	0.415512	0.0540487	Cotl1, Dbnl, Gmfb	409	7	7317	7.66713	1	0.986982	59.1658
GOTERM_BP_FAT	GO:0022610~biological adhesion	27	3.73961	0.0541219	Pdzd2, Antxr1, Nrp1, Thra, Amigo1, Mybph, Ninj1, Chad, Sdc3, Cntn2, Sorbs3, Actn2, Ajuba, Col11a2, Coro1a, Amigo2, Dchs1, Ncam1, Pcdhb9, Mybpc1, Cdh5, Sell, Lamc3, Cxadr, Vtn, Syk, Sirpa	487	463	12092	1.44794	1	0.482654	62.7943
GOTERM_BP_FAT	GO:0007155~cell adhesion	27	3.73961	0.0541219	Pdzd2, Antxr1, Nrp1, Thra, Amigo1, Mybph, Ninj1, Chad, Sdc3, Cntn2, Sorbs3, Actn2, Ajuba, Col11a2, Coro1a, Amigo2, Dchs1, Ncam1, Pcdhb9, Mybpc1, Cdh5, Sell, Lamc3, Cxadr, Vtn, Syk, Sirpa	487	463	12092	1.44794	1	0.482654	62.7943
GOTERM_CC_FAT	GO:0005924~cell-substrate adherens junction	8	1.10803	0.0545809	Prune, Actn2, Nrap, Ajuba, Myh7, Afap1, Myh6, Sorbs3	480	77	10776	2.33247	1	0.333421	54.0636
GOTERM_BP_FAT	GO:0009855~determination of bilateral symmetry	5	0.692521	0.0550795	Acvr1, Pcsk6, Disp1, Pitx2, Aldh1a2	487	36	12092	3.44855	1	0.487304	63.458
GOTERM_BP_FAT	GO:0009799~determination of symmetry	5	0.692521	0.0550795	Acvr1, Pcsk6, Disp1, Pitx2, Aldh1a2	487	36	12092	3.44855	1	0.487304	63.458
GOTERM_MF_FAT	GO:0005509~calcium ion binding	36	4.98615	0.0560896	Ltbp4, Mmp12, Myl3, Rasgrp2, Lcp1, Slc25a25, Pcsk6, Myl2, Mmp28, Arsb, Stat3, Actn2, Notch3, Pthlh, Tnnc1, Arsg, Cacnb2, Cacna1g, Pla2g12a, C1s, Dchs1, S100a4, Pcdhb9, Padi2, Cbx6, Trpc1, Aif1, Plcl1, Sntn, S100a16, Thbd, Trpm4, Srr, Slc25a23, Cdh5, Sparcl1	473	672	11963	1.35492	1	0.571874	58.9084
INTERPRO	IPR001436:Alpha crystallin/Heat shock protein	3	0.415512	0.0561777	Hspb7, Cryab, Hspb6	508	8	10240	7.55906	1	0.88094	59.6823
INTERPRO	IPR002068:Heat shock protein Hsp20	3	0.415512	0.0561777	Hspb7, Cryab, Hspb6	508	8	10240	7.55906	1	0.88094	59.6823
GOTERM_BP_FAT	GO:0001974~blood vessel remodeling	4	0.554017	0.0563738	Adra1b, Csrp3, Epas1, Atp7a	487	22	12092	4.51447	1	0.494001	64.3373
GOTERM_BP_FAT	GO:0030199~collagen fibril organization	4	0.554017	0.0563738	Tgfbr1, Lox, Col11a2, Atp7a	487	22	12092	4.51447	1	0.494001	64.3373
GOTERM_BP_FAT	GO:0014823~response to activity	4	0.554017	0.0563738	Uqcrc1, Mstn, Ccl2, Hadh	487	22	12092	4.51447	1	0.494001	64.3373
GOTERM_MF_FAT	GO:0042605~peptide antigen binding	3	0.415512	0.0566754	Dhcr24, RT1-Ba, RT1-Bb	473	10	11963	7.58753	1	0.569332	59.2995
GOTERM_BP_FAT	GO:0006733~oxidoreduction coenzyme metabolic process	6	0.831025	0.0568777	Ogdh, Ldhb, Mdh2, Idh1, Mdh1, Idh3B	487	52	12092	2.86495	1	0.495646	64.6741
GOTERM_CC_FAT	GO:0034703~cation channel complex	9	1.24654	0.0573328	Scn1a, Kcnb1, Kcna5, Cacnb2, Kcna7, Cacna1g, Kcnc1, Kctd15, Kcnk2	480	94	10776	2.14947	1	0.342138	55.8826
GOTERM_CC_FAT	GO:0005865~striated muscle thin filament	3	0.415512	0.0576975	Tnnc1, Tnnt1, Tnni1	480	9	10776	7.48333	1	0.338894	56.1185
KEGG_PATHWAY	rno05414:Dilated cardiomyopathy	9	1.24654	0.0579893	Cacnb2, Tnnc1, Myh7, Tpm3, Myl2, Myl3, Tpm2, Myh6, Pln	262	90	5590	2.13359	0.999879	0.349198	51.0416
GOTERM_BP_FAT	GO:0010212~response to ionizing radiation	7	0.969529	0.0583672	Fancd2, Ccl2, Thbd, Cxcl10, Dclre1c, Socs3, Nes	487	69	12092	2.51894	1	0.503356	65.6525
GOTERM_BP_FAT	GO:0052031~modulation by symbiont of host defense response	3	0.415512	0.058584	Tlr4, Tlr1, Tlr7	487	10	12092	7.44887	1	0.50317	65.7927
GOTERM_BP_FAT	GO:0052556~positive regulation by symbiont of host immune response	3	0.415512	0.058584	Tlr4, Tlr1, Tlr7	487	10	12092	7.44887	1	0.50317	65.7927
GOTERM_BP_FAT	GO:0052509~positive regulation by symbiont of host defense response	3	0.415512	0.058584	Tlr4, Tlr1, Tlr7	487	10	12092	7.44887	1	0.50317	65.7927
GOTERM_BP_FAT	GO:0052306~modulation by organism of innate immunity in other organism during symbiotic interaction	3	0.415512	0.058584	Tlr4, Tlr1, Tlr7	487	10	12092	7.44887	1	0.50317	65.7927
GOTERM_BP_FAT	GO:0052552~modulation by organism of immune response of other organism during symbiotic interaction	3	0.415512	0.058584	Tlr4, Tlr1, Tlr7	487	10	12092	7.44887	1	0.50317	65.7927
GOTERM_BP_FAT	GO:0052510~positive regulation by organism of defense response of other organism during symbiotic interaction	3	0.415512	0.058584	Tlr4, Tlr1, Tlr7	487	10	12092	7.44887	1	0.50317	65.7927
GOTERM_BP_FAT	GO:0052553~modulation by symbiont of host immune response	3	0.415512	0.058584	Tlr4, Tlr1, Tlr7	487	10	12092	7.44887	1	0.50317	65.7927
GOTERM_BP_FAT	GO:0052255~modulation by organism of defense response of other organism during symbiotic interaction	3	0.415512	0.058584	Tlr4, Tlr1, Tlr7	487	10	12092	7.44887	1	0.50317	65.7927
GOTERM_BP_FAT	GO:0002437~inflammatory response to antigenic stimulus	3	0.415512	0.058584	Il1rn, Ccr5, Fcgr1a	487	10	12092	7.44887	1	0.50317	65.7927
GOTERM_BP_FAT	GO:0052555~positive regulation by organism of immune response of other organism during symbiotic interaction	3	0.415512	0.058584	Tlr4, Tlr1, Tlr7	487	10	12092	7.44887	1	0.50317	65.7927
GOTERM_BP_FAT	GO:0052166~positive regulation by symbiont of host innate immunity	3	0.415512	0.058584	Tlr4, Tlr1, Tlr7	487	10	12092	7.44887	1	0.50317	65.7927
GOTERM_BP_FAT	GO:0052305~positive regulation by organism of innate immunity in other organism during symbiotic interaction	3	0.415512	0.058584	Tlr4, Tlr1, Tlr7	487	10	12092	7.44887	1	0.50317	65.7927
GOTERM_BP_FAT	GO:0052167~modulation by symbiont of host innate immunity	3	0.415512	0.058584	Tlr4, Tlr1, Tlr7	487	10	12092	7.44887	1	0.50317	65.7927
GOTERM_CC_FAT	GO:0031252~cell leading edge	11	1.52355	0.0587331	Kcnb1, Ajuba, Aif1, Sh2b2, Antxr1, Coro1a, Dbnl, Lcp1, Fgd1, Inpp5j, Apbb1	480	128	10776	1.9293	1	0.338981	56.7822
GOTERM_BP_FAT	GO:0016477~cell migration	17	2.35457	0.0594075	Acvr1, Pdgfb, Ajuba, Ccr1, Ccl2, Nrp1, Coro1a, Ccr5, Apbb1, Myh10, Ccl5, Tgfbr1, Cntn2, Syk, Sorl1, Cspg4, Sirpa	487	259	12092	1.62974	1	0.506669	66.3206
GOTERM_CC_FAT	GO:0005768~endosome	17	2.35457	0.0594882	B2m, Bloc1s2, Ccr5, Adrb2, Clcn4, Atp7a, Tlr7, Sort1, Slc9a7, Ptp4a1, Rnd2, Cd74, Wipi1, Sla, Mmd, Sorl1, RT1-Bb	480	235	10776	1.62404	1	0.337743	57.2603
KEGG_PATHWAY	rno04662:B cell receptor signaling pathway	8	1.10803	0.0595467	Ddah1, Ptpn6, Nfatc2, Pik3r1, Syk, Vav1, Lilrb3, Rac2	262	75	5590	2.27583	0.999906	0.34386	52.0005
INTERPRO	IPR008946:Nuclear hormone receptor, ligand-binding	6	0.831025	0.0597929	Nr0b2, Ppara, Nr1d1, Thra, Nr4a3, Esrrg	508	43	10240	2.81267	1	0.887559	62.0414
SP_PIR_KEYWORDS	4fe-4s	4	0.554017	0.0599592	Ndufs7, Ndufs2, Sdhb, Ndufs8	484	17	8979	4.36509	1	0.538788	57.6251
GOTERM_MF_FAT	GO:0005518~collagen binding	4	0.554017	0.0602107	Pdgfb, Smad7, Antxr1, Cspg4	473	23	11963	4.39857	1	0.585703	61.5872
GOTERM_MF_FAT	GO:0016655~oxidoreductase activity, acting on NADH or NADPH, quinone or similar compound as acceptor	4	0.554017	0.0602107	Ndufv1, Ndufs7, Ndufs2, Ndufs8	473	23	11963	4.39857	1	0.585703	61.5872
GOTERM_CC_FAT	GO:0030027~lamellipodium	7	0.969529	0.0602267	Ajuba, Aif1, Antxr1, Coro1a, Dbnl, Fgd1, Apbb1	480	63	10776	2.49444	1	0.336472	57.7231
UP_SEQ_FEATURE	topological domain:Mitochondrial intermembrane	5	0.692521	0.060529	Gpam, Snn, Cox8b, Mavs, Slc25a25	409	27	7317	3.31296	1	0.989679	63.4487
GOTERM_BP_FAT	GO:0000087~M phase of mitotic cell cycle	9	1.24654	0.060554	Mad2l1, Espl1, Usp16, Tubb3, Spc25, Lzts2, Fbxo5, Smc2, Wee1	487	105	12092	2.12825	1	0.512049	67.0427
GOTERM_BP_FAT	GO:0002274~myeloid leukocyte activation	6	0.831025	0.0608259	Aif1, Tlr4, Tlr1, Irf4, Lilrb3, Tlr7	487	53	12092	2.81089	1	0.512161	67.2117
GOTERM_CC_FAT	GO:0070161~anchoring junction	11	1.52355	0.061273	Prune, Actn2, Nrap, Ajuba, Smad7, Myh7, Afap1, Epb4.1l5, Cxadr, Myh6, Sorbs3	480	129	10776	1.91434	1	0.336657	58.3708
GOTERM_MF_FAT	GO:0003713~transcription coactivator activity	8	1.10803	0.0615779	Actn2, Vgll2, Ddah1, Cbfb, Usp16, Wwtr1, Pdlim1, Ppargc1b	473	89	11963	2.27342	1	0.587923	62.4393
GOTERM_MF_FAT	GO:0019838~growth factor binding	8	1.10803	0.0615779	Pdgfb, Acvr1, Fgfr3, Pcsk6, Ltbp4, Sort1, Tgfbr1, Flt4	473	89	11963	2.27342	1	0.587923	62.4393
GOTERM_BP_FAT	GO:0003015~heart process	4	0.554017	0.0629657	Adck3, Tnnc1, Myl2, Myl3	487	23	12092	4.31819	1	0.523211	68.5141
GOTERM_BP_FAT	GO:0050764~regulation of phagocytosis	4	0.554017	0.0629657	C3, Ptx3, Fcgr1a, Sirpa	487	23	12092	4.31819	1	0.523211	68.5141
GOTERM_BP_FAT	GO:0001659~temperature homeostasis	4	0.554017	0.0629657	Il1rn, Adrb2, Cidea, Stat3	487	23	12092	4.31819	1	0.523211	68.5141
GOTERM_BP_FAT	GO:0060047~heart contraction	4	0.554017	0.0629657	Adck3, Tnnc1, Myl2, Myl3	487	23	12092	4.31819	1	0.523211	68.5141
COG_ONTOLOGY	Lipid metabolism	7	0.969529	0.0634065	Oxct1, Ephx2, Acsl3, Acadm, Acsl6, Acads, Hadh	66	75	1697	2.3998	0.7924	0.544368	40.8728
GOTERM_BP_FAT	GO:0031667~response to nutrient levels	18	2.49307	0.0637789	Bckdha, Ccl2, Cox4i1, Acadm, Igf2, Runx1, Acsl6, Adh1, Ppara, Acsl3, Cxcl10, C2, Aldh1a2, Socs3, Angpt1, Acads, Arsb, Nes	487	282	12092	1.58487	1	0.526392	68.9961
INTERPRO	IPR000536:Nuclear hormone receptor, ligand-binding, core	6	0.831025	0.0648429	Nr0b2, Ppara, Nr1d1, Thra, Nr4a3, Esrrg	508	44	10240	2.74875	1	0.898871	65.1212
GOTERM_BP_FAT	GO:0015908~fatty acid transport	5	0.692521	0.0648917	Fabp3, Crot, Slc25a20, Cpt2, Acsl6	487	38	12092	3.26705	1	0.531228	69.6445
GOTERM_BP_FAT	GO:0045089~positive regulation of innate immune response	5	0.692521	0.0648917	Tlr4, Klrk1, Unc93b1, Tlr1, Tlr7	487	38	12092	3.26705	1	0.531228	69.6445
GOTERM_MF_FAT	GO:0046982~protein heterodimerization activity	15	2.07756	0.0653949	Maf, Pdgfb, RT1-A2, Myh7, Pdk1, Tpd52l1, Thra, Epas1, S100a4, RT1-CE16, Arnt2, Sim1, Tgfbr1, Ramp1, Myh6, Smc2	473	227	11963	1.67126	1	0.604527	64.7254
KEGG_PATHWAY	rno00650:Butanoate metabolism	5	0.692521	0.0657035	Ehhadh, Oxct1, Hadha, Acads, Hadh	262	33	5590	3.23271	0.999965	0.359932	55.6255
GOTERM_BP_FAT	GO:0021700~developmental maturation	9	1.24654	0.0661566	Adck3, Sox10, Irx5, Cbfb, Timp1, Cdh5, Fbxo5, Epas1, Cspg4	487	107	12092	2.08847	1	0.53683	70.3658
GOTERM_BP_FAT	GO:0048285~organelle fission	9	1.24654	0.0661566	Mad2l1, Espl1, Usp16, Tubb3, Spc25, Lzts2, Fbxo5, Smc2, Wee1	487	107	12092	2.08847	1	0.53683	70.3658
GOTERM_MF_FAT	GO:0030955~potassium ion binding	9	1.24654	0.0662107	Kcnb1, Atp1b1, Bckdha, Tmem38b, Kcna5, Kcnj8, Kcnj13, Hcn2, Kcnc1	473	109	11963	2.08831	1	0.603171	65.1968
UP_SEQ_FEATURE	domain:IQ	5	0.692521	0.0676427	Myh7, Myh3, Gap43, Myh10, Myh6	409	28	7317	3.19464	1	0.992002	67.6635
SP_PIR_KEYWORDS	mitogen	5	0.692521	0.06773	Pdgfb, Timp1, Fgf1, Vegfb, Igf2	484	29	8979	3.19856	1	0.572739	62.2385
GOTERM_MF_FAT	GO:0017124~SH3 domain binding	7	0.969529	0.0677673	Baiap2l1, Afap1, Ptpn6, Inpp5j, Rimbp2, Hcls1, Sirpa	473	73	11963	2.42524	1	0.606033	66.08
GOTERM_BP_FAT	GO:0010627~regulation of protein kinase cascade	16	2.21607	0.0686254	Akap1, Adrb2, Ptpn6, Mavs, Igf2, Hcls1, Fgfr3, Akap11, Ddah1, Tgfbr1, Il1rn, Tlr4, Sorbs3, Syk, Grm4, Ecm1	487	244	12092	1.62817	1	0.548902	71.7275
GOTERM_BP_FAT	GO:0044242~cellular lipid catabolic process	7	0.969529	0.0689554	Ehhadh, Fabp3, Faah, Cpt2, Hadha, Acadm, Acads	487	72	12092	2.41399	1	0.549182	71.905
GOTERM_BP_FAT	GO:0048844~artery morphogenesis	3	0.415512	0.0697442	Smad7, Tgfbr1, Prrx2	487	11	12092	6.7717	1	0.55192	72.325
GOTERM_BP_FAT	GO:0006103~2-oxoglutarate metabolic process	3	0.415512	0.0697442	Ogdh, Got1, Idh3B	487	11	12092	6.7717	1	0.55192	72.325
GOTERM_BP_FAT	GO:0052572~response to host immune response	3	0.415512	0.0697442	Tlr4, Tlr1, Tlr7	487	11	12092	6.7717	1	0.55192	72.325
GOTERM_BP_FAT	GO:0006107~oxaloacetate metabolic process	3	0.415512	0.0697442	Got1, Mdh2, Mdh1	487	11	12092	6.7717	1	0.55192	72.325
GOTERM_BP_FAT	GO:0002282~microglial cell activation during immune response	3	0.415512	0.0697442	Tlr4, Tlr1, Tlr7	487	11	12092	6.7717	1	0.55192	72.325
GOTERM_BP_FAT	GO:0048010~vascular endothelial growth factor receptor signaling pathway	3	0.415512	0.0697442	Ccl2, Nrp1, Flt4	487	11	12092	6.7717	1	0.55192	72.325
GOTERM_BP_FAT	GO:0052564~response to immune response of other organism during symbiotic interaction	3	0.415512	0.0697442	Tlr4, Tlr1, Tlr7	487	11	12092	6.7717	1	0.55192	72.325
GOTERM_BP_FAT	GO:0008361~regulation of cell size	13	1.80055	0.0698513	Pdgfb, Il7r, Cryab, Nrp1, Flt4, Sema3a, Apbb1, Nol8, Adra1b, Tgfbr1, Osgin1, Enpp1, Sgk1	487	185	12092	1.74478	1	0.550997	72.3816
GOTERM_BP_FAT	GO:0007051~spindle organization	4	0.554017	0.0698964	Espl1, Tubb3, Spc25, Fbxo5	487	24	12092	4.13826	1	0.549749	72.4053
GOTERM_BP_FAT	GO:0002821~positive regulation of adaptive immune response	5	0.692521	0.0701172	C3, B2m, RT1-A2, Fcgr1a, Sash3, RT1-CE16	487	39	12092	3.18328	1	0.549443	72.5215
GOTERM_BP_FAT	GO:0002824~positive regulation of adaptive immune response based on somatic recombination of immune receptors built from immunoglobulin superfamily domains	5	0.692521	0.0701172	C3, B2m, RT1-A2, Fcgr1a, Sash3, RT1-CE16	487	39	12092	3.18328	1	0.549443	72.5215
INTERPRO	IPR000483:Cysteine-rich flanking region, C-terminal	6	0.831025	0.0701244	Lrrn1, Chad, Tlr4, Amigo2, Amigo1, Tlr7	508	45	10240	2.68766	1	0.909214	68.0907
GOTERM_CC_FAT	GO:0030055~cell-substrate junction	8	1.10803	0.0717227	Prune, Actn2, Nrap, Ajuba, Myh7, Afap1, Myh6, Sorbs3	480	82	10776	2.19024	1	0.378163	64.3535
INTERPRO	IPR001675:Glycosyl transferase, family 29	4	0.554017	0.0735644	St6galnac3, St6galnac2, St3gal6, St8sia5	508	20	10240	4.0315	1	0.912621	69.8957
GOTERM_MF_FAT	GO:0019842~vitamin binding	10	1.38504	0.0744518	Leprel1, Ccbl1, Srr, Ogdh, Slc35e4, Got1, Aldh1a2, Apc2, Gabre, Gpt2	473	131	11963	1.93067	1	0.63604	69.6399
UP_SEQ_FEATURE	binding site:Substrate; via carbonyl oxygen	4	0.554017	0.0753467	Ddah1, Faah, Acadm, Acads	409	18	7317	3.97555	1	0.993907	71.7116
GOTERM_MF_FAT	GO:0000287~magnesium ion binding	18	2.49307	0.0760294	Acvr1, Ephx2, Mthfd2, Dclre1c, Idh1, Acsl6, Atp7a, Clybl, Tgfbr1, Acsl3, Idh2, Eri1, Srr, Fdft1, Impa2, Adprhl1, Idh3B, Wee1	473	295	11963	1.54323	1	0.638269	70.4275
GOTERM_CC_FAT	GO:0030427~site of polarized growth	7	0.969529	0.076525	Basp1, Tpm3, Gap43, Inpp5j, Apbb1, Myh10, Ncam1	480	67	10776	2.34552	1	0.393382	66.8261
GOTERM_CC_FAT	GO:0030426~growth cone	7	0.969529	0.076525	Basp1, Tpm3, Gap43, Inpp5j, Apbb1, Myh10, Ncam1	480	67	10776	2.34552	1	0.393382	66.8261
GOTERM_BP_FAT	GO:0000302~response to reactive oxygen species	8	1.10803	0.0766697	Cbx6, Kcna5, Fosl1, Gpx3, Myh7, Cryab, Mb, Atp7a	487	92	12092	2.15909	1	0.581567	75.7662
GOTERM_BP_FAT	GO:0007626~locomotory behavior	14	1.93906	0.0766784	Hoxd10, Scn1a, Pdgfb, Ccr1, Ccl2, Coro1a, Sema3a, Rac2, Atp7a, Adra1b, Ccl5, Cxcl10, Pitx3, Syk	487	208	12092	1.67122	1	0.58012	75.7703
GOTERM_CC_FAT	GO:0005856~cytoskeleton	52	7.20222	0.0771542	Sh2b2, Cotl1, Lcp1, Fbxo5, Ptp4a1, Myl2, Twf1, Actn2, Rock2, Myo1g, Tnnc1, Kif5a, Tnnt1, Evpl, Ubn2, Myoz2, Tpx2, Lzts2, Pdlim1, Myh2, Fermt3, Myh1, Nes, Cep290, Cryab, Myh7, Epb4.1l5, Hook1, Myl3, Synpo, Tubb3, Myh3, Dbnl, Mybph, Mad2l1, Tpm3, Afap1, Espl1, Kif5b, Myh6, Tnni1, Ajuba, Bloc1s2, Csrp3, Coro1a, Tpm2, Myh10, Katnal1, Stk17b, Aif1, Map6, Fam110b, Mybpc1	480	940	10776	1.24191	1	0.391041	67.138
GOTERM_MF_FAT	GO:0015227~acyl carnitine transporter activity	2	0.277008	0.0773564	Slc25a29, Slc25a20	473	2	11963	25.2918	1	0.639192	71.0751
GOTERM_MF_FAT	GO:0030060~L-malate dehydrogenase activity	2	0.277008	0.0773564	Mdh2, Mdh1	473	2	11963	25.2918	1	0.639192	71.0751
GOTERM_MF_FAT	GO:0050682~AF-2 domain binding	2	0.277008	0.0773564	Esrrg, Ppargc1b	473	2	11963	25.2918	1	0.639192	71.0751
GOTERM_MF_FAT	GO:0004450~isocitrate dehydrogenase (NADP+) activity	2	0.277008	0.0773564	Idh2, Idh1	473	2	11963	25.2918	1	0.639192	71.0751
GOTERM_BP_FAT	GO:0051094~positive regulation of developmental process	19	2.63158	0.077991	Acvr1, Il7r, Irx3, Adrb2, Amigo1, Tiam1, Runx1, Fgfr3, Ddah1, Klf10, Ccl5, RT1-Ba, Cd74, Itpkb, Pik3r1, Socs3, Sash3, Syk, Sgk1	487	311	12092	1.51692	1	0.58508	76.3751
GOTERM_BP_FAT	GO:0043603~cellular amide metabolic process	6	0.831025	0.0781284	Ogdh, Ldhb, Mdh2, Idh1, Mdh1, Idh3B	487	57	12092	2.61364	1	0.584269	76.4376
GOTERM_BP_FAT	GO:0031444~slow-twitch skeletal muscle fiber contraction	2	0.277008	0.0787715	Mb, Tnnt1	487	2	12092	24.8296	1	0.585912	76.728
GOTERM_BP_FAT	GO:0014721~twitch skeletal muscle contraction	2	0.277008	0.0787715	Mb, Tnnt1	487	2	12092	24.8296	1	0.585912	76.728
GOTERM_BP_FAT	GO:0003010~voluntary skeletal muscle contraction	2	0.277008	0.0787715	Mb, Tnnt1	487	2	12092	24.8296	1	0.585912	76.728
GOTERM_BP_FAT	GO:0006097~glyoxylate cycle	2	0.277008	0.0787715	Idh2, Idh1	487	2	12092	24.8296	1	0.585912	76.728
GOTERM_BP_FAT	GO:0002548~monocyte chemotaxis	2	0.277008	0.0787715	Pdgfb, Ccl2	487	2	12092	24.8296	1	0.585912	76.728
GOTERM_BP_FAT	GO:0007522~visceral muscle development	2	0.277008	0.0787715	Myh7, Myh6	487	2	12092	24.8296	1	0.585912	76.728
SMART	SM00430:HOLI	6	0.831025	0.0787832	Nr0b2, Ppara, Nr1d1, Thra, Nr4a3, Esrrg	268	44	5083	2.58633	0.999999	0.752171	63.2531
GOTERM_MF_FAT	GO:0019865~immunoglobulin binding	3	0.415512	0.0789474	Fcgr3a, Lgals3, Fcgr1a	473	12	11963	6.32294	1	0.641377	71.8341
SP_PIR_KEYWORDS	membrane-associated complex	4	0.554017	0.0790003	Cox7a2, Cox4i1, Atp5g1, Cox5b	484	19	8979	3.90561	1	0.620005	68.1067
GOTERM_CC_FAT	GO:0001726~ruffle	6	0.831025	0.0800501	Aif1, Sh2b2, Dbnl, Lcp1, Fgd1, Inpp5j	480	52	10776	2.59038	1	0.397844	68.5388
GOTERM_BP_FAT	GO:0010975~regulation of neuron projection development	8	1.10803	0.0802019	Nrp1, Amigo1, Sema3a, Tiam1, Inpp5j, Sgk1, Acsl6, Cspg4	487	93	12092	2.13588	1	0.591297	77.3617
UP_SEQ_FEATURE	region of interest:Substrate binding	9	1.24654	0.0808802	Idh2, Faah, Itpkb, Impa2, Nat2, Idh1, Acadm, Acads, Cpa1	409	81	7317	1.98778	1	0.994497	74.3204
GOTERM_MF_FAT	GO:0046915~transition metal ion transmembrane transporter activity	4	0.554017	0.0811466	Slc39a14, Trpm2, Slc31a2, Atp7a	473	26	11963	3.89104	1	0.646384	72.8526
GOTERM_BP_FAT	GO:0042326~negative regulation of phosphorylation	5	0.692521	0.0811919	Adck3, Smad7, Ptpn6, Enpp1, Inpp5j	487	41	12092	3.028	1	0.594513	77.7908
GOTERM_BP_FAT	GO:0043009~chordate embryonic development	22	3.04709	0.0812963	Hoxd10, Acvr1, Sox10, Myh7, Endog, Rspo3, Epas1, Myh10, Runx1, Arnt2, Atp7a, Myf6, Adck3, Ddah1, Tgfbr1, Hba-a2, Maff, Aldh1a2, Pitx2, Socs3, Prrx2, Myh6	487	376	12092	1.45279	1	0.593543	77.8356
GOTERM_BP_FAT	GO:0034097~response to cytokine stimulus	9	1.24654	0.0815227	Ccl5, Aif1, Fosl1, Coro1a, Timp1, Endog, Aldh1a2, Socs3, Stat3	487	112	12092	1.99523	1	0.593151	77.9325
GOTERM_BP_FAT	GO:0044003~modification by symbiont of host morphology or physiology	3	0.415512	0.0815285	Tlr4, Tlr1, Tlr7	487	12	12092	6.20739	1	0.591729	77.935
GOTERM_BP_FAT	GO:0001774~microglial cell activation	3	0.415512	0.0815285	Tlr4, Tlr1, Tlr7	487	12	12092	6.20739	1	0.591729	77.935
GOTERM_MF_FAT	GO:0008017~microtubule binding	6	0.831025	0.0825006	Map6, Cryab, Hook1, Akap1, Apc2, Kif5b	473	59	11963	2.57204	1	0.647288	73.4625
INTERPRO	IPR002181:Fibrinogen, alpha/beta/gamma chain, C-terminal globular	4	0.554017	0.0827991	Fcnb, Fgl2, Angptl4, Angpt1	508	21	10240	3.83952	1	0.930619	74.2799
GOTERM_BP_FAT	GO:0031100~organ regeneration	6	0.831025	0.0828266	Nr0b2, Ccl2, Tgfbr1, Nr4a3, Socs3, Angpt1	487	58	12092	2.56858	1	0.596321	78.4826
GOTERM_CC_FAT	GO:0042101~T cell receptor complex	3	0.415512	0.0831666	Ddah1, Ptpn6, Syk	480	11	10776	6.12273	1	0.405254	69.9842
GOTERM_BP_FAT	GO:0014070~response to organic cyclic substance	14	1.93906	0.0835786	Pdgfb, Gstt1, Idh1, Igf2, Adra1b, Tgfbr1, Fosl1, Acsl3, Il1rn, Srr, Ccnd2, Gpx3, Socs3, Stat3	487	211	12092	1.64746	1	0.598341	78.7939
INTERPRO	IPR011992:EF-Hand type	12	1.66205	0.0836059	Plcl1, Aif1, S100a16, Tnnc1, Myl2, Myl3, Lcp1, Rasgrp2, Sparcl1, S100a4, Slc25a25, Stat3	508	139	10240	1.74021	1	0.926545	74.6331
KEGG_PATHWAY	rno04514:Cell adhesion molecules (CAMs)	12	1.66205	0.0844152	Siglec1, RT1-A2, RT1-Da, RT1-CE16, Ncam1, RT1-Ba, Mpz, Sdc3, Cntn2, Cdh5, Sell, RT1-Db1, RT1-Bb	262	148	5590	1.72994	0.999998	0.425857	65.1589
INTERPRO	IPR001089:Small chemokine, C-X-C	3	0.415512	0.0846043	Cxcl11, Cxcl10, Cxcl13	508	10	10240	6.04724	1	0.922971	75.0639
GOTERM_BP_FAT	GO:0031344~regulation of cell projection organization	9	1.24654	0.0848296	Tgfbr1, Nrp1, Amigo1, Sema3a, Tiam1, Inpp5j, Sgk1, Acsl6, Cspg4	487	113	12092	1.97758	1	0.602599	79.3025
SP_PIR_KEYWORDS	developmental protein	26	3.60111	0.0849693	Serpine2, Nrp1, Amigo1, Gldn, Myf6, Sort1, Tmeff1, Wnt5a, Ptp4a1, Angptl4, Fgf1, Fzd9, Pitx3, Cspg4, Spata20, Angpt1, Notch3, Csrp3, Myog, Sema3a, Epas1, Sema6c, Hist1h4b, Pitx2, Gap43, Fhl1	484	348	8979	1.38604	1	0.636995	70.8602
INTERPRO	IPR005821:Ion transport	9	1.24654	0.0849727	Scn1a, Kcnb1, Trpc1, Kcna5, Hcn2, Trpm4, Trpm2, Cacna1g, Kcnc1	508	92	10240	1.97193	1	0.917874	75.2211
SMART	SM00082:LRRCT	6	0.831025	0.0850248	Lrrn1, Chad, Tlr4, Amigo2, Amigo1, Tlr7	268	45	5083	2.52886	1	0.746721	66.1779
GOTERM_BP_FAT	GO:0051050~positive regulation of transport	15	2.07756	0.0860549	Nr0b2, Ptx3, Adrb2, Fcgr1a, Apbb1, Acsl6, Tnfrsf4, C3, Wfs1, Trpc1, Tgfbr1, Syk, Apln, Sgk1, Sirpa	487	232	12092	1.60536	1	0.606672	79.7894
UP_SEQ_FEATURE	domain:SH2 2	3	0.415512	0.086099	Ptpn6, Pik3r1, Syk	409	9	7317	5.96333	1	0.994887	76.5725
UP_SEQ_FEATURE	site:Important for catalytic activity	3	0.415512	0.086099	Ehhadh, Hadha, Hadh	409	9	7317	5.96333	1	0.994887	76.5725
UP_SEQ_FEATURE	domain:SH2 1	3	0.415512	0.086099	Ptpn6, Pik3r1, Syk	409	9	7317	5.96333	1	0.994887	76.5725
UP_SEQ_FEATURE	metal ion-binding site:Magnesium or manganese	3	0.415512	0.086099	Idh2, Idh1, Idh3B	409	9	7317	5.96333	1	0.994887	76.5725
GOTERM_BP_FAT	GO:0042108~positive regulation of cytokine biosynthetic process	5	0.692521	0.087034	Ddah1, Tlr4, Syk, Irf4, Tlr7	487	42	12092	2.9559	1	0.609593	80.1707
GOTERM_BP_FAT	GO:0035107~appendage morphogenesis	8	1.10803	0.0875445	Hoxd10, Cyp26b1, Adck3, Hoxa10, Wnt5a, Aldh1a2, Prrx2, Atp7a	487	95	12092	2.09091	1	0.610421	80.3668
GOTERM_BP_FAT	GO:0035108~limb morphogenesis	8	1.10803	0.0875445	Hoxd10, Cyp26b1, Adck3, Hoxa10, Wnt5a, Aldh1a2, Prrx2, Atp7a	487	95	12092	2.09091	1	0.610421	80.3668
GOTERM_BP_FAT	GO:0050671~positive regulation of lymphocyte proliferation	6	0.831025	0.0876711	Tnfrsf4, Il13ra1, Coro1a, Tlr4, Sash3, Syk	487	59	12092	2.52504	1	0.609562	80.4151
GOTERM_BP_FAT	GO:0009166~nucleotide catabolic process	6	0.831025	0.0876711	Nt5m, Myh7, Abcc6, Enpp1, Pde4a, Myh6	487	59	12092	2.52504	1	0.609562	80.4151
GOTERM_BP_FAT	GO:0008283~cell proliferation	16	2.21607	0.0877719	Fcgr3a, Pdgfb, Il7r, Igf2, Myh10, Acsl6, Tnfrsf4, Ncf1, Gnl3, Pim1, Wnt5a, Thpo, Cd74, Fzd9, Sorl1, Cspg4	487	253	12092	1.57025	1	0.608594	80.4535
GOTERM_BP_FAT	GO:0051247~positive regulation of protein metabolic process	15	2.07756	0.0886263	Nhlrc1, Smad7, Fbxo5, Hcls1, Pias3, Wfs1, Fgfr3, Ddah1, Prkag2, Aif1, Tgfbr1, Ccnd2, Tlr4, Fgf1, Syk	487	233	12092	1.59847	1	0.610917	80.7763
GOTERM_MF_FAT	GO:0004857~enzyme inhibitor activity	15	2.07756	0.0889598	Serpina6, Serpine2, Bcl2a1d, Ppp1r14b, Serpina12, Tfpi, Slpi, C3, Pcsk1n, Prkag2, Disp1, Timp1, Angptl4, Cst7, Pln	473	238	11963	1.59402	1	0.670858	76.1994
UP_SEQ_FEATURE	domain:Ig-like C2-type	6	0.831025	0.0891594	Lrrn1, Cntfr, Amigo2, Amigo1, Igsf6, Sema3a	409	43	7317	2.49628	1	0.994549	77.8055
KEGG_PATHWAY	rno05310:Asthma	4	0.554017	0.0895344	RT1-Ba, RT1-Da, RT1-Db1, RT1-Bb	262	23	5590	3.71059	0.999999	0.432519	67.4178
GOTERM_BP_FAT	GO:0009792~embryonic development ending in birth or egg hatching	22	3.04709	0.0905667	Hoxd10, Acvr1, Sox10, Myh7, Endog, Rspo3, Epas1, Myh10, Runx1, Arnt2, Atp7a, Myf6, Adck3, Ddah1, Tgfbr1, Hba-a2, Maff, Aldh1a2, Pitx2, Socs3, Prrx2, Myh6	487	381	12092	1.43373	1	0.617861	81.4907
GOTERM_BP_FAT	GO:0016042~lipid catabolic process	10	1.38504	0.090702	Ehhadh, Plbd1, Fabp3, Aadacl1, Pla2g12a, Faah, Cpt2, Hadha, Acadm, Acads	487	134	12092	1.85295	1	0.617041	81.5396
GOTERM_CC_FAT	GO:0042611~MHC protein complex	6	0.831025	0.0907965	B2m, RT1-Ba, RT1-A2, RT1-Da, RT1-Db1, RT1-CE16, RT1-Bb	480	54	10776	2.49444	1	0.429286	73.267
KEGG_PATHWAY	rno04920:Adipocytokine signaling pathway	7	0.969529	0.0912261	Ppara, Prkag2, Acsl3, Socs3, Prkag3, Acsl6, Stat3	262	67	5590	2.22912	0.999999	0.426248	68.1343
GOTERM_BP_FAT	GO:0006897~endocytosis	11	1.52355	0.0918825	Irf8, Hck, Sort1, Atp6v1h, Ptx3, Coro1a, Fcgr1a, Adrb2, Dbnl, Vav1, Sirpa	487	154	12092	1.77354	1	0.62064	81.9609
GOTERM_BP_FAT	GO:0010324~membrane invagination	11	1.52355	0.0918825	Irf8, Hck, Sort1, Atp6v1h, Ptx3, Coro1a, Fcgr1a, Adrb2, Dbnl, Vav1, Sirpa	487	154	12092	1.77354	1	0.62064	81.9609
GOTERM_BP_FAT	GO:0000279~M phase	12	1.66205	0.0921419	Cyp26b1, Fancd2, Mad2l1, Espl1, Usp16, Tubb3, Spc25, Lzts2, Fbxo5, Klhdc3, Smc2, Wee1	487	174	12092	1.71238	1	0.620344	82.0522
GOTERM_BP_FAT	GO:0002889~regulation of immunoglobulin mediated immune response	4	0.554017	0.0926044	C3, Tbx21, Ptpn6, Fcgr1a	487	27	12092	3.67845	1	0.620897	82.214
GOTERM_BP_FAT	GO:0002712~regulation of B cell mediated immunity	4	0.554017	0.0926044	C3, Tbx21, Ptpn6, Fcgr1a	487	27	12092	3.67845	1	0.620897	82.214
GOTERM_BP_FAT	GO:0006776~vitamin A metabolic process	4	0.554017	0.0926044	Adh1, Cyp26b1, Dhrs9, Aldh1a2	487	27	12092	3.67845	1	0.620897	82.214
GOTERM_BP_FAT	GO:0002709~regulation of T cell mediated immunity	4	0.554017	0.0926044	B2m, RT1-A2, Il7r, Sash3, RT1-CE16	487	27	12092	3.67845	1	0.620897	82.214
GOTERM_BP_FAT	GO:0009143~nucleoside triphosphate catabolic process	4	0.554017	0.0926044	Myh7, Abcc6, Enpp1, Myh6	487	27	12092	3.67845	1	0.620897	82.214
GOTERM_BP_FAT	GO:0015909~long-chain fatty acid transport	4	0.554017	0.0926044	Fabp3, Crot, Slc25a20, Cpt2	487	27	12092	3.67845	1	0.620897	82.214
GOTERM_BP_FAT	GO:0032946~positive regulation of mononuclear cell proliferation	6	0.831025	0.0926602	Tnfrsf4, Il13ra1, Coro1a, Tlr4, Sash3, Syk	487	60	12092	2.48296	1	0.619755	82.2334
SP_PIR_KEYWORDS	cell projection	10	1.38504	0.0929867	Basp1, Aif1, Antxr1, Synpo, Slc4a7, Dbnl, Amigo1, Rasgrp2, Gap43, Cspg4	484	101	8979	1.8368	1	0.661064	74.2122
GOTERM_BP_FAT	GO:0002366~leukocyte activation during immune response	5	0.692521	0.0930738	Adck3, Tlr4, Tlr1, Atp7a, Tlr7	487	43	12092	2.88716	1	0.620106	82.3768
GOTERM_BP_FAT	GO:0002263~cell activation during immune response	5	0.692521	0.0930738	Adck3, Tlr4, Tlr1, Atp7a, Tlr7	487	43	12092	2.88716	1	0.620106	82.3768
GOTERM_BP_FAT	GO:0016202~regulation of striated muscle tissue development	5	0.692521	0.0930738	Acvr1, Mstn, Musk, Adrb2, Pik3r1	487	43	12092	2.88716	1	0.620106	82.3768
GOTERM_BP_FAT	GO:0005978~glycogen biosynthetic process	3	0.415512	0.0938691	Gys1, Prkag3, Ppp1r3c	487	13	12092	5.7299	1	0.622029	82.6494
GOTERM_BP_FAT	GO:0052173~response to defenses of other organism during symbiotic interaction	3	0.415512	0.0938691	Tlr4, Tlr1, Tlr7	487	13	12092	5.7299	1	0.622029	82.6494
GOTERM_BP_FAT	GO:0009250~glucan biosynthetic process	3	0.415512	0.0938691	Gys1, Prkag3, Ppp1r3c	487	13	12092	5.7299	1	0.622029	82.6494
GOTERM_BP_FAT	GO:0030048~actin filament-based movement	3	0.415512	0.0938691	Myh7, Myh10, Myh6	487	13	12092	5.7299	1	0.622029	82.6494
GOTERM_BP_FAT	GO:0002281~macrophage activation during immune response	3	0.415512	0.0938691	Tlr4, Tlr1, Tlr7	487	13	12092	5.7299	1	0.622029	82.6494
GOTERM_BP_FAT	GO:0045932~negative regulation of muscle contraction	3	0.415512	0.0938691	Ncf1, Adrb2, Tnnt1	487	13	12092	5.7299	1	0.622029	82.6494
GOTERM_BP_FAT	GO:0075136~response to host	3	0.415512	0.0938691	Tlr4, Tlr1, Tlr7	487	13	12092	5.7299	1	0.622029	82.6494
GOTERM_BP_FAT	GO:0001516~prostaglandin biosynthetic process	3	0.415512	0.0938691	Cd74, Tbxas1, Ptgis	487	13	12092	5.7299	1	0.622029	82.6494
GOTERM_BP_FAT	GO:0032677~regulation of interleukin-8 production	3	0.415512	0.0938691	Ddah1, Tlr4, Tlr7	487	13	12092	5.7299	1	0.622029	82.6494
GOTERM_BP_FAT	GO:0001906~cell killing	3	0.415512	0.0938691	Ncf1, Ptpn6, Fcgr1a	487	13	12092	5.7299	1	0.622029	82.6494
GOTERM_BP_FAT	GO:0052200~response to host defenses	3	0.415512	0.0938691	Tlr4, Tlr1, Tlr7	487	13	12092	5.7299	1	0.622029	82.6494
GOTERM_BP_FAT	GO:0046457~prostanoid biosynthetic process	3	0.415512	0.0938691	Cd74, Tbxas1, Ptgis	487	13	12092	5.7299	1	0.622029	82.6494
GOTERM_BP_FAT	GO:0040007~growth	14	1.93906	0.0947748	Pdgfb, Sox10, Chrna1, Pthlh, Notch3, Il7r, Myf6, Adck3, Adra1b, Mstn, Chrnd, Wnt5a, Ninj1, Gap43	487	215	12092	1.61681	1	0.624381	82.955
SMART	SM00186:FBG	4	0.554017	0.0948059	Fcnb, Fgl2, Angptl4, Angpt1	268	21	5083	3.61265	1	0.756121	70.3342
GOTERM_BP_FAT	GO:0001817~regulation of cytokine production	11	1.52355	0.0949047	Tnfrsf4, Ddah1, Tlr4, Klrk1, Mavs, Agpat2, Sash3, Cidea, Syk, Irf4, Tlr7	487	155	12092	1.7621	1	0.623557	82.9984
GOTERM_MF_FAT	GO:0003774~motor activity	10	1.38504	0.0955195	Myo1g, Myh7, Myl2, Myl3, Myh3, Myh2, Kif5a, Myh10, Kif5b, Myh6, Myh1	473	138	11963	1.83274	1	0.69283	78.7071
INTERPRO	IPR003597:Immunoglobulin C1-set	7	0.969529	0.0959775	B2m, RT1-Ba, RT1-A2, RT1-Da, RT1-Db1, RT1-CE16, Sirpa, RT1-Bb	508	64	10240	2.20472	1	0.93664	79.5109
INTERPRO	IPR003006:Immunoglobulin/major histocompatibility complex, conserved site	7	0.969529	0.0959775	B2m, RT1-Ba, RT1-A2, RT1-Da, RT1-Db1, RT1-CE16, Sirpa, RT1-Bb	508	64	10240	2.20472	1	0.93664	79.5109
SP_PIR_KEYWORDS	tyrosine-protein kinase	8	1.10803	0.0965398	Hck, Fgfr3, Musk, Matk, Flt4, Fgfr4, Syk, Wee1	484	73	8979	2.03306	1	0.665191	75.5801
INTERPRO	IPR019356:Protein of unknown function DUF2181	2	0.277008	0.0965766	Fam151b, Fam151a	508	2	10240	20.1575	1	0.932788	79.7232
INTERPRO	IPR013288:Cytochrome c oxidase subunit IV, subgroup	2	0.277008	0.0965766	Cox4i1, Cox4i2	508	2	10240	20.1575	1	0.932788	79.7232
INTERPRO	IPR000120:Amidase signature enzyme	2	0.277008	0.0965766	Faah, Qrsl1	508	2	10240	20.1575	1	0.932788	79.7232
INTERPRO	IPR004790:Isocitrate dehydrogenase NADP-dependent, eukaryotic	2	0.277008	0.0965766	Idh2, Idh1	508	2	10240	20.1575	1	0.932788	79.7232
INTERPRO	IPR001252:Malate dehydrogenase, active site	2	0.277008	0.0965766	Mdh2, Mdh1	508	2	10240	20.1575	1	0.932788	79.7232
INTERPRO	IPR004203:Cytochrome c oxidase subunit IV	2	0.277008	0.0965766	Cox4i1, Cox4i2	508	2	10240	20.1575	1	0.932788	79.7232
GOTERM_MF_FAT	GO:0005158~insulin receptor binding	4	0.554017	0.0966089	Dok3, Pik3r1, Enpp1, Igf2	473	28	11963	3.61311	1	0.692013	79.0988
SP_PIR_KEYWORDS	myogenesis	3	0.415512	0.0976112	Myf6, Myog, Csrp3	484	10	8979	5.5655	1	0.659406	75.9792
SP_PIR_KEYWORDS	heparin binding	3	0.415512	0.0976112	Fgf1, Tfpi, Ncam1	484	10	8979	5.5655	1	0.659406	75.9792
GOTERM_MF_FAT	GO:0030414~peptidase inhibitor activity	11	1.52355	0.0982903	Slpi, Serpina6, C3, Pcsk1n, Disp1, Serpine2, Timp1, Bcl2a1d, Cst7, Serpina12, Tfpi	473	159	11963	1.74974	1	0.69353	79.6903
GOTERM_BP_FAT	GO:0030218~erythrocyte differentiation	5	0.692521	0.0993069	Hba-a2, Mb, Timp1, Epas1, Hcls1	487	44	12092	2.82154	1	0.639767	84.4093
GOTERM_MF_FAT	GO:0019900~kinase binding	12	1.66205	0.0999501	Ddah1, Prkag2, Dusp2, Ccnd2, Coro1a, Akap1, Tlr4, Pik3r1, Mob1a, Prkag3, Sgk1, Stat3	473	180	11963	1.68612	1	0.694928	80.2587

## Sheet: PLA_A2CIA_B
Category	Term	Count	%	Pvalue	Genes	List Total	Pop Hits	Pop Total	Fold Enrichment	Bonferroni	Benjamini	FDR
GOTERM_BP_FAT	GO:0006915~apoptosis	15	7.8534	1.00034e-05	Luc7l3, Krt18, Mdm4, Ahr, Casp8ap2, Tp53inp1, Actc1, Lig4, Atp7a, Parm1, Madd, Hipk3, Bnip1, Xiap, Slk	116	368	12092	4.24897	0.0120609	0.0120609	0.0161926
GOTERM_BP_FAT	GO:0012501~programmed cell death	15	7.8534	1.27551e-05	Luc7l3, Krt18, Mdm4, Ahr, Casp8ap2, Tp53inp1, Actc1, Lig4, Atp7a, Parm1, Madd, Hipk3, Bnip1, Xiap, Slk	116	376	12092	4.15857	0.015353	0.0077062	0.0206465
GOTERM_BP_FAT	GO:0008219~cell death	15	7.8534	3.61774e-05	Luc7l3, Krt18, Mdm4, Ahr, Casp8ap2, Tp53inp1, Actc1, Lig4, Atp7a, Parm1, Madd, Hipk3, Bnip1, Xiap, Slk	116	413	12092	3.78601	0.042935	0.0145215	0.0585492
GOTERM_BP_FAT	GO:0016265~death	15	7.8534	4.34622e-05	Luc7l3, Krt18, Mdm4, Ahr, Casp8ap2, Tp53inp1, Actc1, Lig4, Atp7a, Parm1, Madd, Hipk3, Bnip1, Xiap, Slk	116	420	12092	3.72291	0.0513552	0.0130937	0.070335
GOTERM_MF_FAT	GO:0030528~transcription regulator activity	24	12.5654	0.000122419	Clock, Ar, Zfp292, Ahr, Cep290, Aff1, Casp8ap2, Nfib, Rfx3, Zkscan1, Nsd1, Thrb, Klf12, Cited4, Med13, Ncoa2, Atxn1, Egr1, Nr1d1, Hexim2, Trps1, Scx, Zfp192, Rest	115	1051	11963	2.37548	0.0368873	0.0368873	0.164039
GOTERM_BP_FAT	GO:0007626~locomotory behavior	10	5.2356	0.000161479	Sncg, Atxn1, Cxcl1, Itga1, Myo5a, S100a9, Vps13a, Robo1, Lyst, Atp7a	116	208	12092	5.0116	0.177897	0.0384205	0.261088
GOTERM_BP_FAT	GO:0006796~phosphate metabolic process	19	9.94764	0.00105133	Pten, Ccnb1, Rock2, Bmpr2, Prpf4b, Taok1, Ttbk2, Flt3, Dusp26, RGD1312026, Mob1b, Uhmk1, Prkaa2, Itga1, Madd, Hipk3, Ppp1r12a, Slk, Ssh2	116	849	12092	2.33285	0.720829	0.191565	1.6884
GOTERM_BP_FAT	GO:0006793~phosphorus metabolic process	19	9.94764	0.00107998	Pten, Ccnb1, Rock2, Bmpr2, Prpf4b, Taok1, Ttbk2, Flt3, Dusp26, RGD1312026, Mob1b, Uhmk1, Prkaa2, Itga1, Madd, Hipk3, Ppp1r12a, Slk, Ssh2	116	851	12092	2.32736	0.730376	0.170761	1.73405
GOTERM_BP_FAT	GO:0042127~regulation of cell proliferation	16	8.37696	0.00155278	Ar, Pten, Mdm4, Bmpr2, Nfib, Flt3, Arhgap5, Mab21l1, Thrb, Lig4, Serpine1, Wfdc1, Apc, Ccna2, Prrx2, Lifr	116	665	12092	2.50806	0.848169	0.209922	2.48428
GOTERM_BP_FAT	GO:0045941~positive regulation of transcription	14	7.32984	0.00165766	Ar, Clock, Ahr, Aff1, Nfib, Nsd1, Thrb, Cited4, Klf12, Med13, Ncoa2, Atxn1, Egr1, Ccna2	116	534	12092	2.73292	0.866334	0.200366	2.64996
GOTERM_CC_FAT	GO:0005813~centrosome	7	3.66492	0.00168038	Sncg, Krt18, Ccnb1, Rock2, Cep290, Apc, Fez1	98	141	10776	5.45897	0.291615	0.291615	2.09423
GOTERM_BP_FAT	GO:0016481~negative regulation of transcription	12	6.28272	0.00168997	Ncoa2, Atxn1, Mdm4, Egr1, Bclaf1, Nfib, Hexim2, Trps1, Nsd1, Thrb, Klf12, Rest	116	407	12092	3.07346	0.871479	0.185488	2.70095
GOTERM_BP_FAT	GO:0045935~positive regulation of nucleobase, nucleoside, nucleotide and nucleic acid metabolic process	15	7.8534	0.00185067	Ar, Clock, Ahr, Aff1, Nfib, Nsd1, Thrb, Klf12, Cited4, Med13, Ncoa2, Atxn1, Tbx21, Egr1, Ccna2	116	608	12092	2.57174	0.894278	0.184755	2.95419
GOTERM_BP_FAT	GO:0010628~positive regulation of gene expression	14	7.32984	0.00205064	Ar, Clock, Ahr, Aff1, Nfib, Nsd1, Thrb, Cited4, Klf12, Med13, Ncoa2, Atxn1, Egr1, Ccna2	116	547	12092	2.66797	0.917088	0.187385	3.26844
GOTERM_BP_FAT	GO:0006468~protein amino acid phosphorylation	15	7.8534	0.00215273	Ccnb1, Rock2, Bmpr2, Taok1, Prpf4b, Ttbk2, Flt3, RGD1312026, Mob1b, Uhmk1, Prkaa2, Itga1, Madd, Hipk3, Slk	116	618	12092	2.53013	0.926765	0.182156	3.42853
GOTERM_BP_FAT	GO:0007610~behavior	12	6.28272	0.00232917	Sncg, Pten, Atxn1, Egr1, Cxcl1, Itga1, Myo5a, S100a9, Vps13a, Robo1, Lyst, Atp7a	116	424	12092	2.95023	0.940904	0.182939	3.70459
GOTERM_BP_FAT	GO:0051173~positive regulation of nitrogen compound metabolic process	15	7.8534	0.00242296	Ar, Clock, Ahr, Aff1, Nfib, Nsd1, Thrb, Klf12, Cited4, Med13, Ncoa2, Atxn1, Tbx21, Egr1, Ccna2	116	626	12092	2.4978	0.947272	0.178131	3.85102
SP_PIR_KEYWORDS	zinc-finger	13	6.80628	0.00281969	Ar, Mdm4, Rock2, Zkscan1, Neurl3, Thrb, Egr1, Nr1d1, Myo9a, Rlim, Uhrf1, Rest, Xiap	98	443	8979	2.68869	0.365306	0.365306	3.35559
GOTERM_CC_FAT	GO:0005815~microtubule organizing center	7	3.66492	0.00307439	Sncg, Krt18, Ccnb1, Rock2, Cep290, Apc, Fez1	98	159	10776	4.84097	0.468058	0.270657	3.80085
KEGG_PATHWAY	rno04115:p53 signaling pathway	5	2.6178	0.00313653	Pten, Mdm4, Ccnb1, Serpine1, Sesn3	53	66	5590	7.99028	0.209911	0.209911	3.24322
GOTERM_BP_FAT	GO:0010629~negative regulation of gene expression	12	6.28272	0.00315265	Ncoa2, Atxn1, Mdm4, Egr1, Bclaf1, Nfib, Hexim2, Trps1, Nsd1, Thrb, Klf12, Rest	116	441	12092	2.8365	0.978295	0.21289	4.98324
GOTERM_BP_FAT	GO:0030217~T cell differentiation	5	2.6178	0.00355536	Egr1, Apc, Flt3, Lig4, Atp7a	116	66	12092	7.89707	0.986705	0.224415	5.60272
GOTERM_BP_FAT	GO:0045934~negative regulation of nucleobase, nucleoside, nucleotide and nucleic acid metabolic process	12	6.28272	0.0037376	Ncoa2, Atxn1, Mdm4, Egr1, Bclaf1, Nfib, Hexim2, Trps1, Nsd1, Thrb, Klf12, Rest	116	451	12092	2.77361	0.98935	0.223023	5.88182
GOTERM_BP_FAT	GO:0045893~positive regulation of transcription, DNA-dependent	12	6.28272	0.00406113	Med13, Ncoa2, Clock, Ar, Atxn1, Ahr, Egr1, Nfib, Aff1, Nsd1, Thrb, Klf12	116	456	12092	2.74319	0.992818	0.228793	6.37539
GOTERM_BP_FAT	GO:0051172~negative regulation of nitrogen compound metabolic process	12	6.28272	0.00419666	Ncoa2, Atxn1, Mdm4, Egr1, Bclaf1, Nfib, Hexim2, Trps1, Nsd1, Thrb, Klf12, Rest	116	458	12092	2.73122	0.993911	0.225132	6.58143
GOTERM_BP_FAT	GO:0042110~T cell activation	6	3.14136	0.00426564	Egr1, Apc, Flt3, Lig4, Rab27a, Atp7a	116	112	12092	5.58436	0.994402	0.218796	6.68613
GOTERM_BP_FAT	GO:0051254~positive regulation of RNA metabolic process	12	6.28272	0.00433579	Med13, Ncoa2, Clock, Ar, Atxn1, Ahr, Egr1, Nfib, Aff1, Nsd1, Thrb, Klf12	116	460	12092	2.71934	0.99486	0.213041	6.79249
GOTERM_BP_FAT	GO:0050680~negative regulation of epithelial cell proliferation	4	2.09424	0.00439459	Pten, Ar, Wfdc1, Apc	116	35	12092	11.9133	0.995216	0.207274	6.88156
GOTERM_BP_FAT	GO:0006357~regulation of transcription from RNA polymerase II promoter	14	7.32984	0.00479127	Ar, Clock, Ahr, Mdm4, Nfib, Nsd1, Thrb, Klf12, Med13, Ncoa2, Atxn1, Egr1, Hexim2, Rest	116	604	12092	2.41619	0.997049	0.215525	7.48035
GOTERM_BP_FAT	GO:0042981~regulation of apoptosis	15	7.8534	0.00488554	Pten, Krt18, Tp53inp1, Casp8ap2, Lig4, Rab27a, Aldh1a1, Atp7a, Apc, Itga1, Madd, Hipk3, Bnip1, Xiap, Lyst	116	677	12092	2.30963	0.99737	0.211503	7.62212
GOTERM_BP_FAT	GO:0010604~positive regulation of macromolecule metabolic process	17	8.90052	0.00490882	Ar, Clock, Ccnb1, Ahr, Aff1, Nfib, Nsd1, Thrb, Klf12, Cited4, Med13, Ncoa2, Tbx21, Atxn1, Egr1, Apc, Ccna2	116	825	12092	2.148	0.997443	0.205132	7.65711
GOTERM_BP_FAT	GO:0031099~regeneration	6	3.14136	0.00513219	Ccnb1, Flt3, Ccna2, Nrep, Serpine1, Lifr	116	117	12092	5.34571	0.998053	0.206389	7.9921
GOTERM_BP_FAT	GO:0030595~leukocyte chemotaxis	4	2.09424	0.00514582	Cxcl1, Itga1, S100a9, Lyst	116	37	12092	11.2693	0.998085	0.200285	8.0125
GOTERM_BP_FAT	GO:0006350~transcription	15	7.8534	0.00534369	Ar, Clock, Ahr, Bmpr2, Nfib, Zkscan1, Thrb, Cited4, Med13, Ncoa2, Egr1, Nr1d1, Uhrf1, Hipk3, Rest	116	684	12092	2.286	0.998495	0.200775	8.30823
GOTERM_BP_FAT	GO:0043067~regulation of programmed cell death	15	7.8534	0.0054808	Pten, Krt18, Tp53inp1, Casp8ap2, Lig4, Rab27a, Aldh1a1, Atp7a, Apc, Itga1, Madd, Hipk3, Bnip1, Xiap, Lyst	116	686	12092	2.27933	0.998727	0.199258	8.51262
GOTERM_BP_FAT	GO:0010941~regulation of cell death	15	7.8534	0.0056918	Pten, Krt18, Tp53inp1, Casp8ap2, Lig4, Rab27a, Aldh1a1, Atp7a, Apc, Itga1, Madd, Hipk3, Bnip1, Xiap, Lyst	116	689	12092	2.26941	0.999016	0.200166	8.82633
GOTERM_CC_FAT	GO:0043005~neuron projection	11	5.75916	0.00574711	Sncg, Ar, Apc, Nov, Itga1, Myo5a, Robo1, Rab27a, Kif5b, Arc, Atp7a	98	436	10776	2.7742	0.693199	0.325546	6.99658
GOTERM_BP_FAT	GO:0010558~negative regulation of macromolecule biosynthetic process	12	6.28272	0.00593998	Ncoa2, Atxn1, Mdm4, Egr1, Bclaf1, Nfib, Hexim2, Trps1, Nsd1, Thrb, Klf12, Rest	116	480	12092	2.60603	0.999273	0.202149	9.19403
GOTERM_MF_FAT	GO:0016564~transcription repressor activity	8	4.18848	0.00597438	Ncoa2, Atxn1, Casp8ap2, Hexim2, Trps1, Nsd1, Thrb, Rest	115	227	11963	3.66612	0.841125	0.601408	7.72129
GOTERM_CC_FAT	GO:0015630~microtubule cytoskeleton	10	5.2356	0.00633173	Sncg, Krt18, Ccnb1, Rock2, Cep290, Apc, Ubn2, Fez1, Kif5b, Lyst	98	373	10776	2.94797	0.728049	0.277858	7.68245
GOTERM_BP_FAT	GO:0060326~cell chemotaxis	4	2.09424	0.00640971	Cxcl1, Itga1, S100a9, Lyst	116	40	12092	10.4241	0.99959	0.210507	9.88618
GOTERM_BP_FAT	GO:0043567~regulation of insulin-like growth factor receptor signaling pathway	3	1.57068	0.00653108	Ar, Atxn1, Cilp	116	13	12092	24.0557	0.999647	0.208456	10.0642
GOTERM_BP_FAT	GO:0010557~positive regulation of macromolecule biosynthetic process	14	7.32984	0.00660217	Ar, Clock, Ahr, Aff1, Nfib, Nsd1, Thrb, Cited4, Klf12, Med13, Ncoa2, Atxn1, Egr1, Ccna2	116	628	12092	2.32385	0.999676	0.205126	10.1683
GOTERM_BP_FAT	GO:0031327~negative regulation of cellular biosynthetic process	12	6.28272	0.00700386	Ncoa2, Atxn1, Mdm4, Egr1, Bclaf1, Nfib, Hexim2, Trps1, Nsd1, Thrb, Klf12, Rest	116	491	12092	2.54765	0.999802	0.210868	10.7546
SP_PIR_KEYWORDS	cytoplasm	28	14.6597	0.00710971	Lpp, Ahr, Taok1, Dusp26, Reep6, Fnbp1l, Arc, Sncg, Atxn1, Myo9a, Nexn, S100a9, Ppp1r12a, Kif5b, Clock, Krt18, Ccnb1, Rock2, Gsta5, Actc1, Fez1, Ddit4l, Cited4, Aldh1a1, Uhmk1, Nrep, Slk, Xiap	98	1566	8979	1.6382	0.682968	0.436944	8.26326
SP_PIR_KEYWORDS	cytoskeleton	9	4.71204	0.00727201	Sncg, Ccnb1, Nexn, Itga1, Actc1, S100a9, Fnbp1l, Kif5b, Arc	98	262	8979	3.14734	0.691203	0.324087	8.44435
GOTERM_BP_FAT	GO:0000122~negative regulation of transcription from RNA polymerase II promoter	8	4.18848	0.00760284	Ncoa2, Mdm4, Egr1, Hexim2, Nsd1, Thrb, Klf12, Rest	116	238	12092	3.50391	0.999905	0.221357	11.6221
GOTERM_BP_FAT	GO:0016310~phosphorylation	15	7.8534	0.00780942	Ccnb1, Rock2, Bmpr2, Taok1, Prpf4b, Ttbk2, Flt3, RGD1312026, Mob1b, Uhmk1, Prkaa2, Itga1, Madd, Hipk3, Slk	116	715	12092	2.18688	0.999926	0.221404	11.9194
GOTERM_BP_FAT	GO:0006935~chemotaxis	5	2.6178	0.00801553	Cxcl1, Itga1, S100a9, Robo1, Lyst	116	83	12092	6.2796	0.999942	0.221439	12.2151
GOTERM_BP_FAT	GO:0042330~taxis	5	2.6178	0.00801553	Cxcl1, Itga1, S100a9, Robo1, Lyst	116	83	12092	6.2796	0.999942	0.221439	12.2151
GOTERM_BP_FAT	GO:0009890~negative regulation of biosynthetic process	12	6.28272	0.00809598	Ncoa2, Atxn1, Mdm4, Egr1, Bclaf1, Nfib, Hexim2, Trps1, Nsd1, Thrb, Klf12, Rest	116	501	12092	2.4968	0.999948	0.218476	12.3303
GOTERM_BP_FAT	GO:0045449~regulation of transcription	26	13.6126	0.0082046	Ar, Mdm4, Ahr, Nsd1, Zkscan1, Thrb, Klf12, Med13, Atxn1, Egr1, Hexim2, Scx, Hipk3, Rest, Clock, Bclaf1, Aff1, Nfib, Rfx3, Cited4, Ncoa2, Nr1d1, Trps1, Zfp192, Ccna2, Uhrf1	116	1608	12092	1.68549	0.999954	0.216306	12.4856
GOTERM_BP_FAT	GO:0033059~cellular pigmentation	3	1.57068	0.00868353	Myo5a, Rab27a, Lyst	116	15	12092	20.8483	0.999975	0.222665	13.1672
GOTERM_CC_FAT	GO:0044430~cytoskeletal part	14	7.32984	0.00920706	Krt18, Ccnb1, Cep290, Rock2, Actc1, Fez1, Arc, Sncg, Apc, Myo9a, Ubn2, Myo5a, Mib1, Kif5b	98	695	10776	2.21501	0.84986	0.315617	10.9885
GOTERM_CC_FAT	GO:0005856~cytoskeleton	17	8.90052	0.00939762	Krt18, Ccnb1, Rock2, Cep290, Actc1, Fez1, Fnbp1l, Arc, Sncg, Nexn, Apc, Myo9a, Ubn2, Myo5a, Mib1, Kif5b, Lyst	98	940	10776	1.98862	0.855666	0.275739	11.2037
GOTERM_BP_FAT	GO:0031328~positive regulation of cellular biosynthetic process	14	7.32984	0.0101829	Ar, Clock, Ahr, Aff1, Nfib, Nsd1, Thrb, Cited4, Klf12, Med13, Ncoa2, Atxn1, Egr1, Ccna2	116	663	12092	2.20118	0.999996	0.250781	15.269
UP_SEQ_FEATURE	compositionally biased region:Lys-rich	4	2.09424	0.0102812	Ccnb1, Ccdc50, Slc4a4, Rest	84	40	7317	8.71071	0.97142	0.97142	13.1492
GOTERM_BP_FAT	GO:0043473~pigmentation	4	2.09424	0.0106222	Myo5a, Rab27a, Lyst, Atp7a	116	48	12092	8.68678	0.999998	0.255022	15.8757
GOTERM_MF_FAT	GO:0032555~purine ribonucleotide binding	25	13.089	0.0109017	Taok1, Prpf4b, Slfn3, Arhgap5, Abcb1b, RGD1312026, Lig4, LOC500625, Myo9a, Myo5a, Abcb7, Hipk3, Kif5b, Rock2, Actc1, Flt3, Rab27a, Chd1, Atp7a, Arl5b, Uhmk1, Prkaa2, Ubn2, Hspa13, Slk	115	1557	11963	1.6703	0.965444	0.674284	13.6701
GOTERM_BP_FAT	GO:0045944~positive regulation of transcription from RNA polymerase II promoter	10	5.2356	0.0109236	Med13, Ncoa2, Clock, Ar, Atxn1, Ahr, Egr1, Nfib, Thrb, Klf12	116	384	12092	2.71462	0.999998	0.256265	16.2896
GOTERM_MF_FAT	GO:0032553~ribonucleotide binding	25	13.089	0.0109844	Taok1, Prpf4b, Slfn3, Arhgap5, Abcb1b, RGD1312026, Lig4, LOC500625, Myo9a, Myo5a, Abcb7, Hipk3, Kif5b, Rock2, Actc1, Flt3, Rab27a, Chd1, Atp7a, Arl5b, Uhmk1, Prkaa2, Ubn2, Hspa13, Slk	115	1558	11963	1.66922	0.966321	0.571608	13.7669
SP_PIR_KEYWORDS	atp-binding	16	8.37696	0.0109897	Rock2, Taok1, Prpf4b, Actc1, Abcb1b, Atp7a, LOC500625, Uhmk1, Prkaa2, Myo9a, Myo5a, Hspa13, Abcb7, Hipk3, Kif5b, Slk	98	728	8979	2.01368	0.831216	0.359037	12.5039
SP_PIR_KEYWORDS	ubl conjugation	9	4.71204	0.0113025	Ar, Ccnb1, Apc, Fez1, Robo1, Uhrf1, Hipk3, Cul5, Xiap	98	283	8979	2.91379	0.839597	0.306506	12.8378
GOTERM_BP_FAT	GO:0009891~positive regulation of biosynthetic process	14	7.32984	0.0117118	Ar, Clock, Ahr, Aff1, Nfib, Nsd1, Thrb, Cited4, Klf12, Med13, Ncoa2, Atxn1, Egr1, Ccna2	116	675	12092	2.16204	0.999999	0.267035	17.3631
GOTERM_BP_FAT	GO:0016477~cell migration	8	4.18848	0.0117759	Pten, Arid5b, Cxcl1, Apc, Itga1, S100a9, Robo1, Lyst	116	259	12092	3.21981	0.999999	0.26341	17.4499
SP_PIR_KEYWORDS	activator	7	3.66492	0.0118353	Ncoa2, Clock, Lpp, Ahr, Egr1, Nfib, Cited4	98	176	8979	3.64407	0.852931	0.27347	13.4039
GOTERM_BP_FAT	GO:0045892~negative regulation of transcription, DNA-dependent	9	4.71204	0.0118857	Ncoa2, Mdm4, Egr1, Hexim2, Trps1, Nsd1, Thrb, Klf12, Rest	116	323	12092	2.90456	0.999999	0.260781	17.5982
GOTERM_MF_FAT	GO:0004879~ligand-dependent nuclear receptor activity	4	2.09424	0.0119352	Ar, Ahr, Nr1d1, Thrb	115	50	11963	8.32209	0.974932	0.521563	14.872
GOTERM_MF_FAT	GO:0016278~lysine N-methyltransferase activity	3	1.57068	0.0124668	Setd7, Nsd1, Whsc1l1	115	18	11963	17.3377	0.978749	0.473706	15.4842
GOTERM_MF_FAT	GO:0018024~histone-lysine N-methyltransferase activity	3	1.57068	0.0124668	Setd7, Nsd1, Whsc1l1	115	18	11963	17.3377	0.978749	0.473706	15.4842
GOTERM_MF_FAT	GO:0016279~protein-lysine N-methyltransferase activity	3	1.57068	0.0124668	Setd7, Nsd1, Whsc1l1	115	18	11963	17.3377	0.978749	0.473706	15.4842
GOTERM_MF_FAT	GO:0004674~protein serine/threonine kinase activity	10	5.2356	0.0127056	Uhmk1, Rock2, Prkaa2, Bmpr2, Taok1, Prpf4b, Ttbk2, Hipk3, Cpne3, Slk	115	393	11963	2.64697	0.98027	0.429248	15.7578
GOTERM_BP_FAT	GO:0051253~negative regulation of RNA metabolic process	9	4.71204	0.0127281	Ncoa2, Mdm4, Egr1, Hexim2, Trps1, Nsd1, Thrb, Klf12, Rest	116	327	12092	2.86903	1	0.271748	18.7281
GOTERM_BP_FAT	GO:0042493~response to drug	9	4.71204	0.0127281	Slc8a1, Pten, Gsta5, Wfdc1, Apc, Actc1, Abcb1b, Aldh1a1, Lyst	116	327	12092	2.86903	1	0.271748	18.7281
GOTERM_BP_FAT	GO:0030098~lymphocyte differentiation	5	2.6178	0.0127358	Egr1, Apc, Flt3, Lig4, Atp7a	116	95	12092	5.48639	1	0.267252	18.7383
GOTERM_BP_FAT	GO:0043065~positive regulation of apoptosis	9	4.71204	0.0133882	Pten, Apc, Tp53inp1, Casp8ap2, Itga1, Bnip1, Rab27a, Aldh1a1, Lyst	116	330	12092	2.84295	1	0.274272	19.6033
GOTERM_MF_FAT	GO:0005524~ATP binding	21	10.9948	0.0134097	Rock2, Prpf4b, Taok1, Slfn3, Actc1, Abcb1b, Flt3, RGD1312026, Lig4, Chd1, Atp7a, LOC500625, Uhmk1, Prkaa2, Myo9a, Myo5a, Hspa13, Abcb7, Hipk3, Kif5b, Slk	115	1245	11963	1.75466	0.984151	0.404337	16.5599
GOTERM_BP_FAT	GO:0043068~positive regulation of programmed cell death	9	4.71204	0.013842	Pten, Apc, Tp53inp1, Casp8ap2, Itga1, Bnip1, Rab27a, Aldh1a1, Lyst	116	332	12092	2.82582	1	0.277579	20.1999
SP_PIR_KEYWORDS	zinc	17	8.90052	0.0142544	Ar, Mdm4, Lpp, Rock2, Zbtb25, Zkscan1, Zdhhc21, Neurl3, Thrb, Mob1b, Egr1, Nr1d1, Myo9a, Rlim, Uhrf1, Rest, Xiap	98	821	8979	1.89718	0.900885	0.281228	15.9319
GOTERM_BP_FAT	GO:0010942~positive regulation of cell death	9	4.71204	0.0145438	Pten, Apc, Tp53inp1, Casp8ap2, Itga1, Bnip1, Rab27a, Aldh1a1, Lyst	116	335	12092	2.80051	1	0.28488	21.1142
GOTERM_MF_FAT	GO:0035257~nuclear hormone receptor binding	4	2.09424	0.0146964	Med13, Ncoa2, Flt3, Nsd1	115	54	11963	7.70564	0.989383	0.396512	18.0074
GOTERM_BP_FAT	GO:0031175~neuron projection development	8	4.18848	0.0153521	Pten, Apc, Itga1, Fez1, Robo1, Nrep, Lifr, Atp7a	116	273	12092	3.05469	1	0.293568	22.1552
GOTERM_MF_FAT	GO:0003677~DNA binding	22	11.5183	0.0155794	Clock, Ar, Ahr, Bclaf1, Nfib, Zbtb25, Rfx3, Zkscan1, Thrb, Lig4, Klf12, Chd1, Egr1, Arid5b, Nr1d1, Zfp192, Bbx, Uhrf1, Hipk3, Rest, Zbtb20, Slk	115	1348	11963	1.69776	0.991937	0.382486	18.9873
INTERPRO	IPR013767:PAS fold	3	1.57068	0.015896	Ncoa2, Clock, Ahr	106	19	10240	15.2532	0.990253	0.990253	19.1767
GOTERM_BP_FAT	GO:0001655~urogenital system development	6	3.14136	0.0161287	Pten, Ar, Ahr, Arid5b, Apc, Aldh1a1	116	155	12092	4.03515	1	0.301354	23.1432
GOTERM_MF_FAT	GO:0032559~adenyl ribonucleotide binding	21	10.9948	0.0163905	Rock2, Prpf4b, Taok1, Slfn3, Actc1, Abcb1b, Flt3, RGD1312026, Lig4, Chd1, Atp7a, LOC500625, Uhmk1, Prkaa2, Myo9a, Myo5a, Hspa13, Abcb7, Hipk3, Kif5b, Slk	115	1270	11963	1.72012	0.99374	0.369495	19.8778
GOTERM_BP_FAT	GO:0048812~neuron projection morphogenesis	7	3.66492	0.0167002	Apc, Itga1, Fez1, Robo1, Nrep, Lifr, Atp7a	116	215	12092	3.39391	1	0.30566	23.8627
UP_SEQ_FEATURE	mutagenesis site	10	5.2356	0.0168364	Uhmk1, Rock2, Egr1, Taok1, Apc, Slc4a4, Pgap1, Fnbp1l, Hipk3, Rab27a	84	349	7317	2.49591	0.997094	0.946094	20.6762
GOTERM_BP_FAT	GO:0050900~leukocyte migration	4	2.09424	0.0168987	Cxcl1, Itga1, S100a9, Lyst	116	57	12092	7.31518	1	0.304197	24.1111
SP_PIR_KEYWORDS	coiled coil	15	7.8534	0.0171329	Krt18, Rock2, Taok1, Fez1, Fnbp1l, Arc, Apold1, Spats2l, Apc, Myo9a, Ccdc50, Myo5a, Bnip1, Kif5b, Slk	98	697	8979	1.97179	0.938104	0.293751	18.8518
GOTERM_BP_FAT	GO:0007050~cell cycle arrest	4	2.09424	0.0176994	Uhmk1, Cgref1, Apc, Tp53inp1	116	58	12092	7.18906	1	0.311663	25.1056
SP_PIR_KEYWORDS	transcription regulation	13	6.80628	0.0179824	Clock, Ar, Ahr, Nfib, Zkscan1, Thrb, Cited4, Ncoa2, Egr1, Nr1d1, Uhrf1, Hipk3, Rest	98	564	8979	2.11186	0.946148	0.277193	19.6955
GOTERM_MF_FAT	GO:0016563~transcription activator activity	8	4.18848	0.0181893	Zfp292, Ncoa2, Ar, Cep290, Egr1, Nfib, Aff1, Cited4	115	282	11963	2.95109	0.996431	0.374765	21.8206
GOTERM_MF_FAT	GO:0004672~protein kinase activity	12	6.28272	0.0183365	Uhmk1, Rock2, Prkaa2, Bmpr2, Taok1, Prpf4b, Ttbk2, Flt3, RGD1312026, Hipk3, Cpne3, Slk	115	563	11963	2.21725	0.996592	0.354057	21.9777
GOTERM_MF_FAT	GO:0017076~purine nucleotide binding	25	13.089	0.0189485	Taok1, Prpf4b, Slfn3, Arhgap5, Abcb1b, RGD1312026, Lig4, LOC500625, Myo9a, Myo5a, Abcb7, Hipk3, Kif5b, Rock2, Actc1, Flt3, Rab27a, Chd1, Atp7a, Arl5b, Uhmk1, Prkaa2, Ubn2, Hspa13, Slk	115	1634	11963	1.59159	0.997186	0.342625	22.6275
GOTERM_MF_FAT	GO:0008270~zinc ion binding	23	12.0419	0.0189589	Ar, Zfp292, Mdm4, Lpp, Rock2, Zbtb25, Zkscan1, Nsd1, Zdhhc21, Neurl3, Thrb, Klf12, Mob1b, Rtn4ip1, Egr1, Nr1d1, Myo9a, Rlim, Zfp192, Uhrf1, Rest, Xiap, Zbtb20	115	1460	11963	1.63877	0.997195	0.324128	22.6385
GOTERM_BP_FAT	GO:0010605~negative regulation of macromolecule metabolic process	13	6.80628	0.0191	Mdm4, Bclaf1, Nfib, Nsd1, Thrb, Klf12, Serpine1, Ncoa2, Atxn1, Egr1, Hexim2, Trps1, Rest	116	643	12092	2.10752	1	0.327317	26.8157
UP_SEQ_FEATURE	nucleotide phosphate-binding region:ATP	11	5.75916	0.021026	Uhmk1, Rock2, Prkaa2, Taok1, Prpf4b, Myo9a, Myo5a, Abcb7, Hipk3, Kif5b, Slk	84	424	7317	2.25986	0.999331	0.912551	25.1653
GOTERM_MF_FAT	GO:0042054~histone methyltransferase activity	3	1.57068	0.021671	Setd7, Nsd1, Whsc1l1	115	24	11963	13.0033	0.998801	0.343205	25.4577
INTERPRO	IPR008271:Serine/threonine protein kinase, active site	7	3.66492	0.0216934	Uhmk1, Rock2, Prkaa2, Taok1, Prpf4b, Hipk3, Slk	106	212	10240	3.18975	0.998233	0.957963	25.2791
GOTERM_BP_FAT	GO:0006355~regulation of transcription, DNA-dependent	20	10.4712	0.0217317	Clock, Ar, Mdm4, Ahr, Aff1, Nfib, Rfx3, Nsd1, Zkscan1, Thrb, Klf12, Med13, Ncoa2, Atxn1, Egr1, Nr1d1, Hexim2, Trps1, Zfp192, Rest	116	1224	12092	1.70329	1	0.358654	29.9303
GOTERM_BP_FAT	GO:0046649~lymphocyte activation	6	3.14136	0.0220261	Egr1, Apc, Flt3, Lig4, Rab27a, Atp7a	116	168	12092	3.72291	1	0.357823	30.2709
INTERPRO	IPR002290:Serine/threonine protein kinase	6	3.14136	0.0225334	Rock2, Prkaa2, Taok1, Prpf4b, Hipk3, Slk	106	157	10240	3.69186	0.998621	0.888702	26.127
INTERPRO	IPR001610:PAC motif	3	1.57068	0.0229029	Ncoa2, Clock, Ahr	106	23	10240	12.6005	0.998764	0.8125	26.4972
GOTERM_MF_FAT	GO:0051427~hormone receptor binding	4	2.09424	0.0249833	Med13, Ncoa2, Flt3, Nsd1	115	66	11963	6.30461	0.999577	0.366756	28.7718
SP_PIR_KEYWORDS	serine/threonine-protein kinase	7	3.66492	0.0259193	Uhmk1, Rock2, Prkaa2, Taok1, Prpf4b, Hipk3, Slk	98	210	8979	3.05408	0.985419	0.344793	27.1988
GOTERM_BP_FAT	GO:0048858~cell projection morphogenesis	7	3.66492	0.0260114	Apc, Itga1, Fez1, Robo1, Nrep, Lifr, Atp7a	116	238	12092	3.06592	1	0.402879	34.7311
GOTERM_BP_FAT	GO:0051252~regulation of RNA metabolic process	20	10.4712	0.0271746	Clock, Ar, Mdm4, Ahr, Aff1, Nfib, Rfx3, Nsd1, Zkscan1, Thrb, Klf12, Med13, Ncoa2, Atxn1, Egr1, Nr1d1, Hexim2, Trps1, Zfp192, Rest	116	1254	12092	1.66254	1	0.411666	35.9816
INTERPRO	IPR001092:Basic helix-loop-helix dimerisation region bHLH	4	2.09424	0.0277966	Ncoa2, Clock, Ahr, Scx	106	64	10240	6.03774	0.99971	0.803952	31.2408
GOTERM_BP_FAT	GO:0001775~cell activation	7	3.66492	0.0279239	Egr1, Apold1, Apc, Flt3, Lig4, Rab27a, Atp7a	116	242	12092	3.01525	1	0.41537	36.7752
GOTERM_MF_FAT	GO:0030554~adenyl nucleotide binding	21	10.9948	0.0287651	Rock2, Prpf4b, Taok1, Slfn3, Actc1, Abcb1b, Flt3, RGD1312026, Lig4, Chd1, Atp7a, LOC500625, Uhmk1, Prkaa2, Myo9a, Myo5a, Hspa13, Abcb7, Hipk3, Kif5b, Slk	115	1346	11963	1.62299	0.999872	0.392133	32.3888
INTERPRO	IPR000014:PAS	3	1.57068	0.0288428	Ncoa2, Clock, Ahr	106	26	10240	11.1466	0.999788	0.755781	32.2175
SP_PIR_KEYWORDS	Apoptosis	6	3.14136	0.0300121	Tp53inp1, Madd, Hipk3, Bnip1, Xiap, Slk	98	161	8979	3.4145	0.992598	0.359813	30.8114
SP_PIR_KEYWORDS	Transcription	13	6.80628	0.0302059	Clock, Ar, Ahr, Nfib, Zkscan1, Thrb, Cited4, Ncoa2, Egr1, Nr1d1, Uhrf1, Hipk3, Rest	98	608	8979	1.95903	0.992832	0.33735	30.9782
GOTERM_BP_FAT	GO:0002521~leukocyte differentiation	5	2.6178	0.0304909	Egr1, Apc, Flt3, Lig4, Atp7a	116	124	12092	4.20328	1	0.438904	39.4245
GOTERM_BP_FAT	GO:0018105~peptidyl-serine phosphorylation	3	1.57068	0.0308017	Uhmk1, Ttbk2, Hipk3	116	29	12092	10.7836	1	0.437295	39.738
GOTERM_BP_FAT	GO:0032990~cell part morphogenesis	7	3.66492	0.0309641	Apc, Itga1, Fez1, Robo1, Nrep, Lifr, Atp7a	116	248	12092	2.9423	1	0.434164	39.9013
GOTERM_CC_FAT	GO:0030424~axon	6	3.14136	0.0323867	Sncg, Ar, Apc, Nov, Myo5a, Robo1	98	197	10776	3.34901	0.998828	0.618699	33.9211
GOTERM_MF_FAT	GO:0008092~cytoskeletal protein binding	9	4.71204	0.0331827	Nexn, Myo9a, Apc, Myo5a, Actc1, Fez1, Rab27a, Kif5b, Ssh2	115	391	11963	2.39446	0.999968	0.420309	36.3983
GOTERM_BP_FAT	GO:0048589~developmental growth	5	2.6178	0.033699	Pten, Ar, Ccnb1, Myo5a, Serpine1	116	128	12092	4.07193	1	0.457459	42.589
SP_PIR_KEYWORDS	phosphoprotein	43	22.5131	0.0337572	Ar, Lpp, Prpf4b, Taok1, Abcb1b, Zkscan1, Fnbp1l, Sncg, Slc8a1, Ubd, Myo9a, Apc, Nexn, Myo5a, Arpp21, Slc4a4, S100a9, Madd, Hipk3, Kif5b, Ppp1r12a, Lifr, Clock, Krt18, Ccnb1, Rock2, Actc1, Fez1, Robo1, Ddit4l, Rab27a, Atp7a, Ncoa2, Mob1b, Prkaa2, Nr1d1, Spats2l, Ccdc50, Uhrf1, Nrep, Xiap, Cul5, Slk	98	3047	8979	1.293	0.996029	0.34642	33.9722
KEGG_PATHWAY	rno04510:Focal adhesion	6	3.14136	0.0338632	Pten, Rock2, Itga1, Arhgap5, Ppp1r12a, Xiap	53	195	5590	3.24528	0.924509	0.725244	30.3406
GOTERM_MF_FAT	GO:0001883~purine nucleoside binding	21	10.9948	0.0338794	Rock2, Prpf4b, Taok1, Slfn3, Actc1, Abcb1b, Flt3, RGD1312026, Lig4, Chd1, Atp7a, LOC500625, Uhmk1, Prkaa2, Myo9a, Myo5a, Hspa13, Abcb7, Hipk3, Kif5b, Slk	115	1370	11963	1.59456	0.999975	0.410843	37.0102
INTERPRO	IPR017442:Serine/threonine protein kinase-related	7	3.66492	0.034249	Uhmk1, Rock2, Prkaa2, Taok1, Prpf4b, Hipk3, Slk	106	236	10240	2.86537	0.999958	0.762783	37.0631
GOTERM_MF_FAT	GO:0008138~protein tyrosine/serine/threonine phosphatase activity	3	1.57068	0.0349733	Pten, Dusp26, Ssh2	115	31	11963	10.067	0.999982	0.405736	37.96
GOTERM_BP_FAT	GO:0012502~induction of programmed cell death	6	3.14136	0.0362594	Pten, Tp53inp1, Casp8ap2, Bnip1, Rab27a, Lyst	116	192	12092	3.25754	1	0.477575	45.0027
GOTERM_BP_FAT	GO:0006917~induction of apoptosis	6	3.14136	0.0362594	Pten, Tp53inp1, Casp8ap2, Bnip1, Rab27a, Lyst	116	192	12092	3.25754	1	0.477575	45.0027
GOTERM_BP_FAT	GO:0051674~localization of cell	8	4.18848	0.0364006	Pten, Arid5b, Cxcl1, Apc, Itga1, S100a9, Robo1, Lyst	116	327	12092	2.55025	1	0.474043	45.133
GOTERM_BP_FAT	GO:0048870~cell motility	8	4.18848	0.0364006	Pten, Arid5b, Cxcl1, Apc, Itga1, S100a9, Robo1, Lyst	116	327	12092	2.55025	1	0.474043	45.133
GOTERM_MF_FAT	GO:0001882~nucleoside binding	21	10.9948	0.036441	Rock2, Prpf4b, Taok1, Slfn3, Actc1, Abcb1b, Flt3, RGD1312026, Lig4, Chd1, Atp7a, LOC500625, Uhmk1, Prkaa2, Myo9a, Myo5a, Hspa13, Abcb7, Hipk3, Kif5b, Slk	115	1381	11963	1.58186	0.999989	0.404298	39.2134
SMART	SM00086:PAC	3	1.57068	0.0372386	Ncoa2, Clock, Ahr	69	23	5083	9.6087	0.939691	0.939691	32.7805
GOTERM_CC_FAT	GO:0031513~nonmotile primary cilium	3	1.57068	0.0373304	Cep290, Myo5a, Rab27a	98	34	10776	9.70228	0.99959	0.622772	38.0463
GOTERM_BP_FAT	GO:0032401~establishment of melanosome localization	2	1.04712	0.037507	Myo5a, Rab27a	116	4	12092	52.1207	1	0.479578	46.144
GOTERM_BP_FAT	GO:0032402~melanosome transport	2	1.04712	0.037507	Myo5a, Rab27a	116	4	12092	52.1207	1	0.479578	46.144
GOTERM_MF_FAT	GO:0019207~kinase regulator activity	4	2.09424	0.0382899	Mob1b, Taok1, Apc, Hexim2	115	78	11963	5.33467	0.999994	0.406151	40.7591
GOTERM_BP_FAT	GO:0046777~protein amino acid autophosphorylation	4	2.09424	0.0393429	Uhmk1, Mob1b, Flt3, Slk	116	79	12092	5.27804	1	0.491459	47.7831
GOTERM_BP_FAT	GO:0030278~regulation of ossification	4	2.09424	0.0406011	Bmpr2, Apc, Thrb, Ostn	116	80	12092	5.21207	1	0.497783	48.8793
GOTERM_BP_FAT	GO:0009952~anterior/posterior pattern formation	5	2.6178	0.0406862	Bmpr2, Apc, Pgap1, Mib1, Arc	116	136	12092	3.8324	1	0.493824	48.9527
INTERPRO	IPR000719:Protein kinase, core	8	4.18848	0.0411028	Uhmk1, Rock2, Prkaa2, Taok1, Prpf4b, Flt3, Hipk3, Slk	106	312	10240	2.47702	0.999995	0.780459	42.7458
GOTERM_BP_FAT	GO:0030705~cytoskeleton-dependent intracellular transport	3	1.57068	0.0412791	Myo5a, Actc1, Kif5b	116	34	12092	9.19777	1	0.494289	49.461
UP_SEQ_FEATURE	active site:Proton acceptor	9	4.71204	0.042295	Uhmk1, Rock2, Prkaa2, Taok1, Prpf4b, Hipk3, Decr1, Aldh1a1, Slk	84	347	7317	2.25926	1	0.975682	44.5412
INTERPRO	IPR002345:Lipocalin	3	1.57068	0.0423124	Lcn2, Vps13a, Uhrf1	106	32	10240	9.0566	0.999996	0.750496	43.698
KEGG_PATHWAY	rno05410:Hypertrophic cardiomyopathy (HCM)	4	2.09424	0.0426989	Slc8a1, Prkaa2, Itga1, Actc1	53	84	5590	5.02246	0.9621	0.664097	36.7437
GOTERM_BP_FAT	GO:0030518~steroid hormone receptor signaling pathway	3	1.57068	0.0435145	Med13, Ncoa2, Ar	116	35	12092	8.93498	1	0.508394	51.3352
GOTERM_MF_FAT	GO:0008276~protein methyltransferase activity	3	1.57068	0.0436685	Setd7, Nsd1, Whsc1l1	115	35	11963	8.91652	0.999999	0.435129	45.0511
GOTERM_MF_FAT	GO:0015300~solute:solute antiporter activity	3	1.57068	0.0436685	Slc8a1, Slc9a7, Slc4a4	115	35	11963	8.91652	0.999999	0.435129	45.0511
GOTERM_MF_FAT	GO:0008170~N-methyltransferase activity	3	1.57068	0.0436685	Setd7, Nsd1, Whsc1l1	115	35	11963	8.91652	0.999999	0.435129	45.0511
UP_SEQ_FEATURE	domain:Protein kinase	7	3.66492	0.0442971	Uhmk1, Rock2, Prkaa2, Taok1, Prpf4b, Hipk3, Slk	84	228	7317	2.67434	1	0.955719	46.1021
GOTERM_MF_FAT	GO:0000166~nucleotide binding	27	14.1361	0.0444919	Taok1, Prpf4b, Slfn3, Arhgap5, Abcb1b, RGD1312026, Lig4, LOC500625, Myo9a, Myo5a, Rbm41, Abcb7, Hipk3, Kif5b, Decr1, Rock2, Actc1, Flt3, Rab27a, Chd1, Atp7a, Arl5b, Uhmk1, Prkaa2, Ubn2, Hspa13, Slk	115	1955	11963	1.43668	0.999999	0.428156	45.6822
GOTERM_BP_FAT	GO:0050678~regulation of epithelial cell proliferation	4	2.09424	0.0444966	Pten, Ar, Wfdc1, Apc	116	83	12092	5.02368	1	0.511805	52.1378
GOTERM_BP_FAT	GO:0032355~response to estradiol stimulus	4	2.09424	0.0444966	Pten, Wfdc1, Ccna2, Aldh1a1	116	83	12092	5.02368	1	0.511805	52.1378
UP_SEQ_FEATURE	domain:IQ 5	2	1.04712	0.0446166	Myo9a, Myo5a	84	4	7317	43.5536	1	0.926967	46.3473
GOTERM_BP_FAT	GO:0048878~chemical homeostasis	10	5.2356	0.0447128	Slc8a1, Atxn1, Slc9a7, Slc4a4, Myo5a, Abcb7, Serpine1, Cul5, Lyst, Atp7a	116	492	12092	2.11873	1	0.509027	52.3128
GOTERM_BP_FAT	GO:0006928~cell motion	9	4.71204	0.044714	Pten, Arid5b, Cxcl1, Apc, Itga1, S100a9, Fez1, Robo1, Lyst	116	416	12092	2.25522	1	0.504595	52.3138
GOTERM_MF_FAT	GO:0015631~tubulin binding	4	2.09424	0.0460543	Apc, Myo5a, Fez1, Kif5b	115	84	11963	4.95362	0.999999	0.426912	46.8612
SMART	SM00091:PAS	3	1.57068	0.0466302	Ncoa2, Clock, Ahr	69	26	5083	8.5	0.970803	0.829128	39.3354
GOTERM_BP_FAT	GO:0002328~pro-B cell differentiation	2	1.04712	0.0466638	Flt3, Lig4	116	5	12092	41.6966	1	0.515472	53.8652
GOTERM_BP_FAT	GO:0051905~establishment of pigment granule localization	2	1.04712	0.0466638	Myo5a, Rab27a	116	5	12092	41.6966	1	0.515472	53.8652
GOTERM_BP_FAT	GO:0051904~pigment granule transport	2	1.04712	0.0466638	Myo5a, Rab27a	116	5	12092	41.6966	1	0.515472	53.8652
GOTERM_BP_FAT	GO:0048666~neuron development	8	4.18848	0.0475472	Pten, Apc, Itga1, Fez1, Robo1, Nrep, Lifr, Atp7a	116	347	12092	2.40326	1	0.517859	54.5525
GOTERM_BP_FAT	GO:0030850~prostate gland development	3	1.57068	0.0481168	Pten, Ar, Ahr	116	37	12092	8.452	1	0.517836	54.9905
INTERPRO	IPR001841:Zinc finger, RING-type	5	2.6178	0.0509829	Mdm4, Rlim, Uhrf1, Neurl3, Xiap	106	136	10240	3.55161	1	0.779596	50.1066
GOTERM_BP_FAT	GO:0045596~negative regulation of cell differentiation	6	3.14136	0.0516573	Apc, Flt3, Lig4, Mib1, Rest, Ostn	116	212	12092	2.95023	1	0.539361	57.6253
GOTERM_BP_FAT	GO:0045321~leukocyte activation	6	3.14136	0.0525139	Egr1, Apc, Flt3, Lig4, Rab27a, Atp7a	116	213	12092	2.93638	1	0.541119	58.2408
GOTERM_CC_FAT	GO:0005929~cilium	4	2.09424	0.0527033	Cep290, Myo5a, Rab27a, Kif5b	98	94	10776	4.67911	0.999985	0.708657	49.4076
GOTERM_BP_FAT	GO:0018209~peptidyl-serine modification	3	1.57068	0.0528878	Uhmk1, Ttbk2, Hipk3	116	39	12092	8.01857	1	0.539495	58.5067
GOTERM_MF_FAT	GO:0019838~growth factor binding	4	2.09424	0.0530732	Bmpr2, Nov, Igfbp6, Lifr	115	89	11963	4.67533	1	0.462091	51.8714
SMART	SM00353:HLH	4	2.09424	0.0535028	Ncoa2, Clock, Ahr, Scx	69	64	5083	4.60417	0.982907	0.742401	43.7596
SP_PIR_KEYWORDS	nucleotide-binding	17	8.90052	0.0537469	Rock2, Taok1, Prpf4b, Actc1, Abcb1b, Rab27a, Atp7a, LOC500625, Uhmk1, Prkaa2, Myo9a, Myo5a, Hspa13, Abcb7, Hipk3, Kif5b, Slk	98	966	8979	1.6124	0.999863	0.470234	48.7159
GOTERM_BP_FAT	GO:0040007~growth	6	3.14136	0.0542522	Pten, Ar, Ccnb1, Arid5b, Myo5a, Serpine1	116	215	12092	2.90906	1	0.544677	59.4639
KEGG_PATHWAY	rno00310:Lysine degradation	3	1.57068	0.0552746	Setd7, Nsd1, Whsc1l1	53	41	5590	7.71744	0.985942	0.655666	44.9407
UP_SEQ_FEATURE	domain:IQ 4	2	1.04712	0.0554598	Myo9a, Myo5a	84	5	7317	34.8429	1	0.939429	54.0838
GOTERM_BP_FAT	GO:0002228~natural killer cell mediated immunity	2	1.04712	0.0557341	Rab27a, Lyst	116	6	12092	34.7471	1	0.550477	60.48
GOTERM_BP_FAT	GO:0043569~negative regulation of insulin-like growth factor receptor signaling pathway	2	1.04712	0.0557341	Atxn1, Cilp	116	6	12092	34.7471	1	0.550477	60.48
GOTERM_BP_FAT	GO:0042267~natural killer cell mediated cytotoxicity	2	1.04712	0.0557341	Rab27a, Lyst	116	6	12092	34.7471	1	0.550477	60.48
GOTERM_BP_FAT	GO:0033554~cellular response to stress	9	4.71204	0.056004	Bmpr2, Apc, Arpp21, Lig4, Nrep, Uhrf1, Xiap, Slk, Atp7a	116	436	12092	2.15177	1	0.548159	60.6624
GOTERM_BP_FAT	GO:0030030~cell projection organization	8	4.18848	0.0565277	Pten, Apc, Itga1, Fez1, Robo1, Nrep, Lifr, Atp7a	116	361	12092	2.31006	1	0.547542	61.0142
GOTERM_BP_FAT	GO:0022404~molting cycle process	3	1.57068	0.0578194	Apc, Myo5a, Atp7a	116	41	12092	7.62742	1	0.551889	61.8693
GOTERM_BP_FAT	GO:0022405~hair cycle process	3	1.57068	0.0578194	Apc, Myo5a, Atp7a	116	41	12092	7.62742	1	0.551889	61.8693
GOTERM_BP_FAT	GO:0001942~hair follicle development	3	1.57068	0.0578194	Apc, Myo5a, Atp7a	116	41	12092	7.62742	1	0.551889	61.8693
SMART	SM00220:S_TKc	6	3.14136	0.0579394	Rock2, Prkaa2, Taok1, Prpf4b, Hipk3, Slk	69	157	5083	2.81529	0.987926	0.668519	46.4584
UP_SEQ_FEATURE	zinc finger region:NR C4-type	3	1.57068	0.0594366	Ar, Nr1d1, Thrb	84	35	7317	7.46633	1	0.928272	56.6519
UP_SEQ_FEATURE	DNA-binding region:Nuclear receptor	3	1.57068	0.0594366	Ar, Nr1d1, Thrb	84	35	7317	7.46633	1	0.928272	56.6519
GOTERM_BP_FAT	GO:0042303~molting cycle	3	1.57068	0.0603431	Apc, Myo5a, Atp7a	116	42	12092	7.44581	1	0.563796	63.4895
GOTERM_BP_FAT	GO:0042633~hair cycle	3	1.57068	0.0603431	Apc, Myo5a, Atp7a	116	42	12092	7.44581	1	0.563796	63.4895
GOTERM_CC_FAT	GO:0042995~cell projection	12	6.28272	0.0616211	Sncg, Ar, Cep290, Apc, Nov, Itga1, Myo5a, Robo1, Rab27a, Kif5b, Arc, Atp7a	98	727	10776	1.81501	0.999998	0.72851	55.0851
INTERPRO	IPR017441:Protein kinase, ATP binding site	7	3.66492	0.0623537	Uhmk1, Rock2, Prkaa2, Taok1, Prpf4b, Hipk3, Slk	106	274	10240	2.46798	1	0.815758	57.4905
PIR_SUPERFAMILY	PIRSF001771:cyclin, A/B/D/E types	2	1.04712	0.0624098	Ccnb1, Ccna2	41	7	4368	30.439	0.969189	0.969189	46.8107
GOTERM_BP_FAT	GO:0045667~regulation of osteoblast differentiation	3	1.57068	0.0629041	Bmpr2, Apc, Ostn	116	43	12092	7.27265	1	0.575401	65.0675
INTERPRO	IPR001628:Zinc finger, nuclear hormone receptor-type	3	1.57068	0.0631427	Ar, Nr1d1, Thrb	106	40	10240	7.24528	1	0.792125	57.9633
GOTERM_BP_FAT	GO:0002456~T cell mediated immunity	2	1.04712	0.064719	Rab27a, Lyst	116	7	12092	29.7833	1	0.582172	66.1467
GOTERM_BP_FAT	GO:0032400~melanosome localization	2	1.04712	0.064719	Myo5a, Rab27a	116	7	12092	29.7833	1	0.582172	66.1467
GOTERM_BP_FAT	GO:0048729~tissue morphogenesis	6	3.14136	0.0653799	Ar, Bmpr2, Actc1, Mib1, Aldh1a1, Atp7a	116	227	12092	2.75528	1	0.582104	66.5319
GOTERM_MF_FAT	GO:0015297~antiporter activity	3	1.57068	0.0657268	Slc8a1, Slc9a7, Slc4a4	115	44	11963	7.09269	1	0.525466	59.8159
INTERPRO	IPR013088:Zinc finger, NHR/GATA-type	3	1.57068	0.0659491	Ar, Nr1d1, Thrb	106	41	10240	7.06857	1	0.78056	59.606
UP_SEQ_FEATURE	repeat:REM	2	1.04712	0.0661815	Rock2, Fnbp1l	84	6	7317	29.0357	1	0.926993	60.7055
UP_SEQ_FEATURE	domain:IQ 3	2	1.04712	0.0661815	Myo9a, Myo5a	84	6	7317	29.0357	1	0.926993	60.7055
GOTERM_MF_FAT	GO:0043169~cation binding	36	18.8482	0.0664921	Ar, Zfp292, Mdm4, Lpp, Amy1a, Zbtb25, Zkscan1, Nsd1, Thrb, Zdhhc21, Klf12, Slc8a1, Egr1, Rtn4ip1, Myo9a, Itga1, Myo5a, Slc4a4, S100a9, Rest, Zbtb20, Pten, Rock2, Galns, Smoc2, Neurl3, Atp7a, Mob1b, Prkaa2, Cgref1, Nr1d1, Tmem37, Rlim, Zfp192, Uhrf1, Xiap	115	2893	11963	1.29448	1	0.517316	60.255
GOTERM_BP_FAT	GO:0032989~cellular component morphogenesis	8	4.18848	0.0672549	Apc, Itga1, Actc1, Fez1, Robo1, Nrep, Lifr, Atp7a	116	376	12092	2.2179	1	0.588925	67.6024
GOTERM_BP_FAT	GO:0001568~blood vessel development	6	3.14136	0.0683483	Pten, Apold1, Robo1, Mib1, Prrx2, Atp7a	116	230	12092	2.71934	1	0.591204	68.2118
PIR_SUPERFAMILY	PIRSF001771:Cyclin_A_B_D_E	2	1.04712	0.0710096	Ccnb1, Ccna2	41	8	4368	26.6341	0.981267	0.863132	51.4018
INTERPRO	IPR008946:Nuclear hormone receptor, ligand-binding	3	1.57068	0.071684	Ar, Nr1d1, Thrb	106	43	10240	6.7398	1	0.784647	62.7798
GOTERM_BP_FAT	GO:0007049~cell cycle	9	4.71204	0.0717816	Uhmk1, Mdm4, Ccnb1, Ahr, Cgref1, Apc, Tp53inp1, Ccna2, Uhrf1	116	460	12092	2.03951	1	0.606032	70.056
GOTERM_BP_FAT	GO:0002320~lymphoid progenitor cell differentiation	2	1.04712	0.073619	Flt3, Lig4	116	8	12092	26.0603	1	0.611906	71.0013
GOTERM_BP_FAT	GO:0051875~pigment granule localization	2	1.04712	0.073619	Myo5a, Rab27a	116	8	12092	26.0603	1	0.611906	71.0013
INTERPRO	IPR000536:Nuclear hormone receptor, ligand-binding, core	3	1.57068	0.0746103	Ar, Nr1d1, Thrb	106	44	10240	6.58662	1	0.775514	64.3089
GOTERM_MF_FAT	GO:0008134~transcription factor binding	7	3.66492	0.0748645	Med13, Zfp292, Ncoa2, Ahr, Casp8ap2, Nsd1, Cited4	115	309	11963	2.35658	1	0.549009	64.7781
GOTERM_BP_FAT	GO:0006470~protein amino acid dephosphorylation	4	2.09424	0.0749091	Pten, Dusp26, Ppp1r12a, Ssh2	116	103	12092	4.04821	1	0.614811	71.6482
GOTERM_BP_FAT	GO:0001944~vasculature development	6	3.14136	0.0755625	Pten, Apold1, Robo1, Mib1, Prrx2, Atp7a	116	237	12092	2.63902	1	0.614437	71.9706
GOTERM_MF_FAT	GO:0003707~steroid hormone receptor activity	3	1.57068	0.0764957	Ar, Nr1d1, Thrb	115	48	11963	6.50163	1	0.545291	65.6018
GOTERM_BP_FAT	GO:0008284~positive regulation of cell proliferation	8	4.18848	0.0766688	Mdm4, Arhgap5, Mab21l1, Ccna2, Lig4, Thrb, Prrx2, Lifr	116	388	12092	2.14931	1	0.61634	72.5087
GOTERM_CC_FAT	GO:0043025~cell soma	6	3.14136	0.0778708	Sncg, Tbx21, Nov, Itga1, Myo5a, Atp7a	98	253	10776	2.60773	1	0.779278	63.949
GOTERM_CC_FAT	GO:0044463~cell projection part	6	3.14136	0.0788938	Sncg, Apc, Robo1, Kif5b, Arc, Atp7a	98	254	10776	2.59746	1	0.754365	64.4491
INTERPRO	IPR014400:Cyclin, A/B/D/E	2	1.04712	0.079173	Ccnb1, Ccna2	106	8	10240	24.1509	1	0.774594	66.5776
GOTERM_MF_FAT	GO:0043167~ion binding	36	18.8482	0.0814931	Ar, Zfp292, Mdm4, Lpp, Amy1a, Zbtb25, Zkscan1, Nsd1, Thrb, Zdhhc21, Klf12, Slc8a1, Egr1, Rtn4ip1, Myo9a, Itga1, Myo5a, Slc4a4, S100a9, Rest, Zbtb20, Pten, Rock2, Galns, Smoc2, Neurl3, Atp7a, Mob1b, Prkaa2, Cgref1, Nr1d1, Tmem37, Rlim, Zfp192, Uhrf1, Xiap	115	2943	11963	1.27249	1	0.557593	68.0159
GOTERM_BP_FAT	GO:0030522~intracellular receptor-mediated signaling pathway	3	1.57068	0.0817997	Med13, Ncoa2, Ar	116	50	12092	6.25448	1	0.637552	74.8801
GOTERM_BP_FAT	GO:0045736~negative regulation of cyclin-dependent protein kinase activity	2	1.04712	0.0824351	Apc, Hexim2	116	9	12092	23.1648	1	0.636935	75.16
GOTERM_BP_FAT	GO:0035019~somatic stem cell maintenance	2	1.04712	0.0824351	Apc, Lig4	116	9	12092	23.1648	1	0.636935	75.16
GOTERM_BP_FAT	GO:0001909~leukocyte mediated cytotoxicity	2	1.04712	0.0824351	Rab27a, Lyst	116	9	12092	23.1648	1	0.636935	75.16
GOTERM_MF_FAT	GO:0000146~microfilament motor activity	2	1.04712	0.0825935	Myo9a, Myo5a	115	9	11963	23.1169	1	0.551553	68.5259
UP_SEQ_FEATURE	binding site:ATP	7	3.66492	0.0842031	Uhmk1, Rock2, Prkaa2, Taok1, Prpf4b, Hipk3, Slk	84	269	7317	2.26673	1	0.951483	69.8784
GOTERM_MF_FAT	GO:0046872~metal ion binding	35	18.3246	0.0843124	Ar, Zfp292, Mdm4, Lpp, Zbtb25, Zkscan1, Nsd1, Thrb, Zdhhc21, Klf12, Slc8a1, Egr1, Rtn4ip1, Myo9a, Itga1, Myo5a, Slc4a4, S100a9, Rest, Zbtb20, Pten, Rock2, Galns, Smoc2, Neurl3, Atp7a, Mob1b, Prkaa2, Cgref1, Nr1d1, Tmem37, Rlim, Zfp192, Uhrf1, Xiap	115	2854	11963	1.27572	1	0.548559	69.3076
GOTERM_BP_FAT	GO:0042325~regulation of phosphorylation	8	4.18848	0.0859492	Atxn1, Apc, Itga1, Hexim2, Cish, Madd, Hipk3, Atp7a	116	399	12092	2.09005	1	0.649427	76.6561
GOTERM_CC_FAT	GO:0043232~intracellular non-membrane-bounded organelle	23	12.0419	0.0864834	Krt18, Ccnb1, Rock2, Cep290, Prpf4b, Nfib, Actc1, Fez1, Fnbp1l, Lig4, Chd1, Arc, Sncg, Nexn, Apc, Myo9a, Ubn2, Myo5a, Mib1, Ston2, Rest, Kif5b, Lyst	98	1823	10776	1.38731	1	0.759824	67.9645
GOTERM_CC_FAT	GO:0043228~non-membrane-bounded organelle	23	12.0419	0.0864834	Krt18, Ccnb1, Rock2, Cep290, Prpf4b, Nfib, Actc1, Fez1, Fnbp1l, Lig4, Chd1, Arc, Sncg, Nexn, Apc, Myo9a, Ubn2, Myo5a, Mib1, Ston2, Rest, Kif5b, Lyst	98	1823	10776	1.38731	1	0.759824	67.9645
GOTERM_BP_FAT	GO:0051726~regulation of cell cycle	6	3.14136	0.0865601	Pten, Ccnb1, Rock2, Apc, Hexim2, Madd	116	247	12092	2.53218	1	0.648634	76.9074
GOTERM_MF_FAT	GO:0003700~transcription factor activity	11	5.75916	0.0868333	Clock, Ar, Ahr, Egr1, Nr1d1, Nfib, Zkscan1, Zfp192, Thrb, Klf12, Rest	115	644	11963	1.77684	1	0.549217	70.4215
INTERPRO	IPR017907:Zinc finger, RING-type, conserved site	4	2.09424	0.0870577	Mdm4, Uhrf1, Neurl3, Xiap	106	102	10240	3.78838	1	0.787413	70.1863
UP_SEQ_FEATURE	domain:IQ 2	2	1.04712	0.0872654	Myo9a, Myo5a	84	8	7317	21.7768	1	0.942474	71.2237
UP_SEQ_FEATURE	domain:IQ 1	2	1.04712	0.0872654	Myo9a, Myo5a	84	8	7317	21.7768	1	0.942474	71.2237
GOTERM_BP_FAT	GO:0050801~ion homeostasis	8	4.18848	0.088588	Slc8a1, Atxn1, Slc9a7, Slc4a4, Myo5a, Abcb7, Cul5, Atp7a	116	402	12092	2.07446	1	0.654061	77.7234
GOTERM_BP_FAT	GO:0060627~regulation of vesicle-mediated transport	4	2.09424	0.0909334	Pten, Myo5a, Mib1, Ston2	116	112	12092	3.72291	1	0.66067	78.6336
GOTERM_MF_FAT	GO:0019900~kinase binding	5	2.6178	0.0930705	Mob1b, Taok1, Apc, Flt3, Fez1	115	180	11963	2.88961	1	0.565293	73.0189
GOTERM_CC_FAT	GO:0044421~extracellular region part	11	5.75916	0.0932266	Wfdc1, Cxcl1, Amy1a, Smpdl3b, Nov, Mfap5, Smoc2, Fjx1, Cilp, Igfbp6, Ostn	98	693	10776	1.74538	1	0.761405	70.8165
GOTERM_BP_FAT	GO:0030029~actin filament-based process	5	2.6178	0.0969022	Rock2, Myo5a, Actc1, S100a9, Ssh2	116	183	12092	2.84813	1	0.6817	80.7948
SP_PIR_KEYWORDS	metal-binding	20	10.4712	0.0982858	Ar, Mdm4, Lpp, Rock2, Galns, Zbtb25, Zkscan1, Zdhhc21, Neurl3, Thrb, Atp7a, Mob1b, Prkaa2, Egr1, Nr1d1, Myo9a, Rlim, Uhrf1, Rest, Xiap	98	1295	8979	1.41502	1	0.670588	71.3658
UP_SEQ_FEATURE	domain:Helix-loop-helix motif	3	1.57068	0.0990906	Ncoa2, Clock, Ahr	84	47	7317	5.56003	1	0.949782	75.9133
SMART	SM00399:ZnF_C4	3	1.57068	0.0994467	Ar, Nr1d1, Thrb	69	40	5083	5.525	0.99957	0.787803	66.5909

## Sheet: PLA_E2CIA_B 
Category	Term	Count	%	Pvalue	Genes	List Total	Pop Hits	Pop Total	Fold Enrichment	Bonferroni	Benjamini	FDR
GOTERM_BP_FAT	GO:0006941~striated muscle contraction	10	4.09836	1.96665e-09	Chrna1, Myh7b, Tnnc1, Myh7, Myl2, Nos1, Myl3, Myh6, Tnnt1, Tnnt2	166	39	12092	18.6778	3.17417e-06	3.17417e-06	3.29661e-06
GOTERM_CC_FAT	GO:0030016~myofibril	13	5.32787	1.65584e-08	Ankrd2, Tnnc1, Myh7, Ankrd1, Myl3, Tnnt1, Tnnt2, Fhl2, Myh7b, Myoz2, Myl2, Myh6, Tnni1	158	98	10776	9.04727	3.52693e-06	3.52693e-06	2.09681e-05
GOTERM_CC_FAT	GO:0043292~contractile fiber	13	5.32787	4.05859e-08	Ankrd2, Tnnc1, Myh7, Ankrd1, Myl3, Tnnt1, Tnnt2, Fhl2, Myh7b, Myoz2, Myl2, Myh6, Tnni1	158	106	10776	8.36446	8.64475e-06	4.32238e-06	5.13944e-05
GOTERM_CC_FAT	GO:0044449~contractile fiber part	12	4.91803	7.67355e-08	Fhl2, Myh7b, Tnnc1, Ankrd2, Myh7, Myoz2, Myl3, Ankrd1, Myh6, Tnnt1, Tnni1, Tnnt2	158	91	10776	8.99374	1.63445e-05	5.4482e-06	9.71711e-05
GOTERM_CC_FAT	GO:0030017~sarcomere	11	4.5082	2.21991e-07	Fhl2, Myh7b, Tnnc1, Ankrd2, Myh7, Myoz2, Myl3, Ankrd1, Tnnt1, Tnni1, Tnnt2	158	80	10776	9.37785	4.72829e-05	1.18209e-05	0.000281109
SP_PIR_KEYWORDS	muscle protein	9	3.68852	5.46772e-07	Myh7b, Myh7, Tpm3, Myl2, Myl3, Myh6, Tnnt1, Tnni1, Tnnt2	159	42	8979	12.1011	0.000113722	0.000113722	0.000689719
GOTERM_BP_FAT	GO:0014706~striated muscle tissue development	12	4.91803	1.69125e-06	Hoxd10, Chrna1, Fhl2, Tnnc1, Myh7, Myog, Met, Myl3, Gpx1, Myh6, Tnni1, Tnnt2	166	131	12092	6.67268	0.00272596	0.00136391	0.00283494
GOTERM_BP_FAT	GO:0006936~muscle contraction	10	4.09836	2.46755e-06	Chrna1, Myh7b, Tnnc1, Myh7, Myl2, Nos1, Myl3, Myh6, Tnnt1, Tnnt2	166	86	12092	8.47016	0.00397471	0.00132666	0.00413616
GOTERM_BP_FAT	GO:0060537~muscle tissue development	12	4.91803	2.82485e-06	Hoxd10, Chrna1, Fhl2, Tnnc1, Myh7, Myog, Met, Myl3, Gpx1, Myh6, Tnni1, Tnnt2	166	138	12092	6.33421	0.00454894	0.00113918	0.00473507
GOTERM_BP_FAT	GO:0007517~muscle organ development	13	5.32787	3.33255e-06	Hoxd10, Chrna1, Tnnc1, Myh7, Myog, Kremen1, Met, Myl3, Gpx1, Tnnt2, Fhl2, Myh6, Tnni1	166	169	12092	5.60334	0.0053643	0.00107517	0.00558605
GOTERM_BP_FAT	GO:0055010~ventricular cardiac muscle morphogenesis	6	2.45902	5.84838e-06	Tnnc1, Myh7, Myl3, Myh6, Tnni1, Tnnt2	166	20	12092	21.853	0.00939491	0.00157198	0.00980293
GOTERM_BP_FAT	GO:0003012~muscle system process	10	4.09836	6.74737e-06	Chrna1, Myh7b, Tnnc1, Myh7, Myl2, Nos1, Myl3, Myh6, Tnnt1, Tnnt2	166	97	12092	7.50963	0.0108312	0.00155455	0.0113097
GOTERM_BP_FAT	GO:0055008~cardiac muscle tissue morphogenesis	6	2.45902	2.32226e-05	Tnnc1, Myh7, Myl3, Myh6, Tnni1, Tnnt2	166	26	12092	16.81	0.036788	0.00467426	0.0389199
GOTERM_BP_FAT	GO:0060415~muscle tissue morphogenesis	6	2.45902	2.32226e-05	Tnnc1, Myh7, Myl3, Myh6, Tnni1, Tnnt2	166	26	12092	16.81	0.036788	0.00467426	0.0389199
GOTERM_BP_FAT	GO:0008016~regulation of heart contraction	8	3.27869	2.50617e-05	Hopx, Adra1b, Myh7, Nos1, Myl3, Sema3a, Myh6, Tnnt2	166	64	12092	9.10542	0.0396429	0.00448437	0.0420015
GOTERM_CC_FAT	GO:0015629~actin cytoskeleton	13	5.32787	5.86045e-05	Tnnc1, Myh7, Myl3, Tnnt1, Tnnt2, Stk17b, Myh7b, Myoz2, Dapk1, Tpm3, Myl2, Myh6, Tnni1	158	211	10776	4.20205	0.0124055	0.00249351	0.0741863
KEGG_PATHWAY	rno04260:Cardiac muscle contraction	8	3.27869	6.6679e-05	Tnnc1, Myh7, Tpm3, Myl2, Myl3, Cox4i2, Myh6, Tnnt2	75	78	5590	7.64444	0.00691085	0.00691085	0.0745303
GOTERM_MF_FAT	GO:0003779~actin binding	13	5.32787	7.68812e-05	Map1b, Tnnc1, Myh7, Hook1, Myl3, Tnnt2, Xirp2, Myh7b, Tpm3, Map1a, Myh6, Tnni1, LOC684352	163	233	11963	4.09487	0.0289426	0.0289426	0.106463
GOTERM_MF_FAT	GO:0008092~cytoskeletal protein binding	17	6.96721	7.99716e-05	Map1b, Tnnc1, Myh7, Epb4.1l5, Hook1, Myl3, Ncam1, Tnnt1, Tnnt2, Xirp2, Myh7b, Tppp3, Tpm3, Map1a, Myh6, Tnni1, LOC684352	163	391	11963	3.19098	0.0300884	0.0151591	0.11074
GOTERM_BP_FAT	GO:0044057~regulation of system process	15	6.14754	0.000118953	Map1b, Tnnc1, Myh7, Nos1, Myl3, Plk3, Sema3a, Tnnt1, Tnnt2, Hopx, Adra1b, Lgi1, Grm4, Myh6, Tnni1	166	319	12092	3.42524	0.174694	0.019017	0.199209
GOTERM_BP_FAT	GO:0048738~cardiac muscle tissue development	7	2.86885	0.000132668	Fhl2, Tnnc1, Myh7, Myl3, Myh6, Tnni1, Tnnt2	166	58	12092	8.79144	0.192764	0.019279	0.222152
GOTERM_BP_FAT	GO:0055001~muscle cell development	7	2.86885	0.000160451	Chrna1, Fhl2, Myh7, Myog, Gpx1, Myh6, Tnnt2	166	60	12092	8.49839	0.228168	0.0213512	0.268617
GOTERM_CC_FAT	GO:0005861~troponin complex	4	1.63934	0.000161033	Tnnc1, Tnnt1, Tnni1, Tnnt2	158	8	10776	34.1013	0.0337212	0.00570084	0.203727
GOTERM_MF_FAT	GO:0001871~pattern binding	9	3.68852	0.000175126	Tpsb2, Gpnmb, Cfh, Egflam, Colq, Rspo3, Vtn, Lipg, Ncam1	163	116	11963	5.69426	0.064715	0.0220545	0.242357
GOTERM_MF_FAT	GO:0030247~polysaccharide binding	9	3.68852	0.000175126	Tpsb2, Gpnmb, Cfh, Egflam, Colq, Rspo3, Vtn, Lipg, Ncam1	163	116	11963	5.69426	0.064715	0.0220545	0.242357
SP_PIR_KEYWORDS	mhc i	5	2.04918	0.000183723	B2m, RT1-A2, RT1-CE4, RT1-T24-4, RT1-CE13, RT1-S3	159	17	8979	16.6093	0.0374969	0.0189276	0.231509
GOTERM_BP_FAT	GO:0051146~striated muscle cell differentiation	8	3.27869	0.000224075	Chrna1, Fhl2, Myh7, Myog, Met, Gpx1, Myh6, Tnnt2	166	90	12092	6.47497	0.303507	0.0274393	0.374944
GOTERM_CC_FAT	GO:0005865~striated muscle thin filament	4	1.63934	0.000238969	Tnnc1, Tnnt1, Tnni1, Tnnt2	158	9	10776	30.3122	0.0496324	0.00724597	0.302188
GOTERM_BP_FAT	GO:0003015~heart process	5	2.04918	0.000241745	Tnnc1, Myl2, Myl3, Gpx1, Tnnt2	166	23	12092	15.8355	0.323094	0.0274882	0.404455
GOTERM_BP_FAT	GO:0060047~heart contraction	5	2.04918	0.000241745	Tnnc1, Myl2, Myl3, Gpx1, Tnnt2	166	23	12092	15.8355	0.323094	0.0274882	0.404455
GOTERM_BP_FAT	GO:0002474~antigen processing and presentation of peptide antigen via MHC class I	5	2.04918	0.000241745	B2m, RT1-A2, RT1-CE4, RT1-T24-4, RT1-CE13, RT1-S3	166	23	12092	15.8355	0.323094	0.0274882	0.404455
GOTERM_BP_FAT	GO:0003007~heart morphogenesis	7	2.86885	0.000375624	Fhl2, Tnnc1, Myh7, Myl3, Myh6, Tnni1, Tnnt2	166	70	12092	7.28434	0.454674	0.0396185	0.627781
GOTERM_MF_FAT	GO:0008201~heparin binding	7	2.86885	0.00041996	Tpsb2, Gpnmb, Cfh, Colq, Rspo3, Lipg, Ncam1	163	72	11963	7.1354	0.148247	0.0393206	0.580268
GOTERM_MF_FAT	GO:0005539~glycosaminoglycan binding	8	3.27869	0.000461139	Tpsb2, Gpnmb, Cfh, Egflam, Colq, Rspo3, Lipg, Ncam1	163	102	11963	5.75629	0.161546	0.0346254	0.636998
GOTERM_BP_FAT	GO:0043462~regulation of ATPase activity	4	1.63934	0.000501379	Tnnc1, Myh7, Myh6, Tnnt2	166	12	12092	24.2811	0.554888	0.049331	0.837127
GOTERM_BP_FAT	GO:0044092~negative regulation of molecular function	13	5.32787	0.000622356	Pthlh, Cdkn1a, Nos1, Spry2, Gadd45a, Gpx1, Tnnt2, Spred2, Smad6, Trib1, Foxp3, Nr4a1, Grm4	166	290	12092	3.26539	0.63388	0.0573928	1.03813
KEGG_PATHWAY	rno05410:Hypertrophic cardiomyopathy (HCM)	7	2.86885	0.000787882	Tnnc1, Myh7, Tpm3, Myl2, Myl3, Myh6, Tnnt2	75	84	5590	6.21111	0.0787023	0.0401575	0.877427
GOTERM_BP_FAT	GO:0055002~striated muscle cell development	6	2.45902	0.000820715	Chrna1, Myh7, Myog, Gpx1, Myh6, Tnnt2	166	54	12092	8.09371	0.734244	0.0709762	1.36686
KEGG_PATHWAY	rno05416:Viral myocarditis	7	2.86885	0.000948679	RT1-A2, Myh7b, RT1-CE4, Myh7, RT1-T24-4, Myh6, RT1-CE13, RT1-S3	75	87	5590	5.99693	0.0939941	0.0323677	1.05564
KEGG_PATHWAY	rno05414:Dilated cardiomyopathy	7	2.86885	0.00113368	Tnnc1, Myh7, Tpm3, Myl2, Myl3, Myh6, Tnnt2	75	90	5590	5.79704	0.111277	0.0290618	1.26031
GOTERM_BP_FAT	GO:0042692~muscle cell differentiation	8	3.27869	0.00115046	Chrna1, Fhl2, Myh7, Myog, Met, Gpx1, Myh6, Tnnt2	166	118	12092	4.93853	0.844002	0.0931561	1.91108
GOTERM_BP_FAT	GO:0032535~regulation of cellular component size	11	4.5082	0.0012592	Cdc42ep2, Pdgfb, Tgif1, Adra1b, Map1b, Cdkn1a, Hpn, Sema3a, Dclk1, Cda, Nck2	166	231	12092	3.46873	0.869139	0.0966824	2.08991
GOTERM_BP_FAT	GO:0008015~blood circulation	9	3.68852	0.00127839	Adra1b, Tnnc1, Myh7, Myl2, Nos1, Myl3, Gpx1, Myh6, Tnnt2	166	155	12092	4.22962	0.873136	0.0936377	2.12145
GOTERM_BP_FAT	GO:0003013~circulatory system process	9	3.68852	0.00127839	Adra1b, Tnnc1, Myh7, Myl2, Nos1, Myl3, Gpx1, Myh6, Tnnt2	166	155	12092	4.22962	0.873136	0.0936377	2.12145
GOTERM_BP_FAT	GO:0043086~negative regulation of catalytic activity	11	4.5082	0.00138716	Smad6, Spred2, Cdkn1a, Nos1, Trib1, Spry2, Gadd45a, Gpx1, Grm4, Nr4a1, Tnnt2	166	234	12092	3.42426	0.893587	0.0968239	2.29999
INTERPRO	IPR010579:MHC class I, alpha chain, C-terminal	4	1.63934	0.00150404	RT1-A2, RT1-CE4, RT1-T24-4, RT1-CE13, RT1-S3	174	14	10240	16.8144	0.464549	0.464549	2.08854
GOTERM_BP_FAT	GO:0048747~muscle fiber development	5	2.04918	0.0015543	Chrna1, Myh7, Myog, Gpx1, Myh6	166	37	12092	9.8437	0.91878	0.10341	2.57374
SP_PIR_KEYWORDS	myosin	5	2.04918	0.00155566	Myh7b, Myh7, Myl2, Myl3, Myh6	159	29	8979	9.7365	0.276626	0.102321	1.94474
GOTERM_BP_FAT	GO:0002026~regulation of the force of heart contraction	4	1.63934	0.00175106	Adra1b, Myh7, Myl3, Myh6	166	18	12092	16.1874	0.94091	0.111181	2.89506
GOTERM_BP_FAT	GO:0033275~actin-myosin filament sliding	3	1.22951	0.00180143	Myh7, Myh6, Tnnt2	166	5	12092	43.706	0.945531	0.109885	2.97716
GOTERM_BP_FAT	GO:0030049~muscle filament sliding	3	1.22951	0.00180143	Myh7, Myh6, Tnnt2	166	5	12092	43.706	0.945531	0.109885	2.97716
GOTERM_BP_FAT	GO:0048002~antigen processing and presentation of peptide antigen	5	2.04918	0.00189521	B2m, RT1-A2, RT1-CE4, RT1-T24-4, RT1-CE13, RT1-S3	166	39	12092	9.33889	0.953195	0.111091	3.12984
GOTERM_BP_FAT	GO:0060048~cardiac muscle contraction	4	1.63934	0.00205868	Tnnc1, Myl2, Myl3, Tnnt2	166	19	12092	15.3354	0.964068	0.115905	3.39545
GOTERM_MF_FAT	GO:0030246~carbohydrate binding	13	5.32787	0.00210676	Lphn1, Tpsb2, Clec4a1, Cfh, Rspo3, Ncam1, Gpnmb, Manba, Clec11a, Egflam, Colq, Vtn, Lipg	163	337	11963	2.83117	0.553195	0.125648	2.87963
GOTERM_BP_FAT	GO:0048545~response to steroid hormone stimulus	12	4.91803	0.00215157	Socs2, Pdgfb, Adra1b, Map1b, Cebpa, Gstm3, Cdkn1a, Lcat, Nos1, Ucp3, Gpx1, Igf2	166	291	12092	3.00385	0.969081	0.116758	3.54607
GOTERM_BP_FAT	GO:0002711~positive regulation of T cell mediated immunity	4	1.63934	0.00239788	B2m, RT1-A2, PVR, Foxp3	166	20	12092	14.5687	0.979242	0.125073	3.94438
GOTERM_BP_FAT	GO:0070252~actin-mediated cell contraction	3	1.22951	0.00267793	Myh7, Myh6, Tnnt2	166	6	12092	36.4217	0.986806	0.134343	4.39539
GOTERM_BP_FAT	GO:0010035~response to inorganic substance	11	4.5082	0.00372456	B2m, Mt2A, Map1b, Tnnc1, Cdkn1a, Myh7, Lcat, Mt1a, Ucp3, Gpx1, Tnnt2	166	268	12092	2.98984	0.997577	0.176572	6.06337
GOTERM_CC_FAT	GO:0042612~MHC class I protein complex	5	2.04918	0.00374232	B2m, RT1-A2, RT1-CE4, RT1-T24-4, RT1-CE13, RT1-S3	158	44	10776	7.75029	0.550046	0.0950054	4.6369
GOTERM_BP_FAT	GO:0008361~regulation of cell size	9	3.68852	0.00384668	Pdgfb, Tgif1, Adra1b, Map1b, Cdkn1a, Hpn, Sema3a, Dclk1, Cda	166	185	12092	3.54373	0.998012	0.176664	6.25618
INTERPRO	IPR001978:Troponin	3	1.22951	0.00407095	Tnnt1, Tnni1, Tnnt2	174	6	10240	29.4253	0.816013	0.571063	5.55972
INTERPRO	IPR015650:Heavy chain of Myosin	3	1.22951	0.00407095	Myh7b, Myh7, Myh6	174	6	10240	29.4253	0.816013	0.571063	5.55972
GOTERM_BP_FAT	GO:0043627~response to estrogen stimulus	8	3.27869	0.00415392	Socs2, Pdgfb, Adra1b, Map1b, Gstm3, Nos1, Gpx1, Igf2	166	148	12092	3.93748	0.998792	0.184201	6.73966
GOTERM_BP_FAT	GO:0060538~skeletal muscle organ development	6	2.45902	0.00421676	Hoxd10, Chrna1, Myog, Met, Myl3, Gpx1	166	78	12092	5.60334	0.998909	0.181756	6.83826
GOTERM_BP_FAT	GO:0007519~skeletal muscle tissue development	6	2.45902	0.00421676	Hoxd10, Chrna1, Myog, Met, Myl3, Gpx1	166	78	12092	5.60334	0.998909	0.181756	6.83826
SP_PIR_KEYWORDS	signal	41	16.8033	0.00436826	Lphn1, Chrna1, Stc2, Serpina3n, Kremen1, Pla2g2c, Met, Igf2, Emb, Slpi, Gpnmb, Lcat, Clec11a, Egflam, Lipg, Hyal1, Pdgfb, B2m, Tpsb2, Pthlh, RT1-A2, Klk1c7, Esm1, Amigo2, RT1-T24-4, Ctsl1, Serpina12, PVR, Sema3a, Ncam1, RGD1566380, Rnase13, Gucy2g, Grin3b, Manba, Ltbp1, Tmem158, Colq, Cma1, Lgi1, Grm4, RT1-S3	159	1517	8979	1.52626	0.597712	0.203595	5.37266
GOTERM_BP_FAT	GO:0051346~negative regulation of hydrolase activity	5	2.04918	0.00439359	Smad6, Nos1, Gpx1, Nr4a1, Tnnt2	166	49	12092	7.433	0.999181	0.183766	7.1152
GOTERM_BP_FAT	GO:0002027~regulation of heart rate	4	1.63934	0.00460233	Adra1b, Myh7, Sema3a, Myh6	166	25	12092	11.6549	0.999416	0.186829	7.44109
GOTERM_CC_FAT	GO:0005856~cytoskeleton	25	10.2459	0.0047052	Map1b, Myh7, Epb4.1l5, Hook1, Myl3, Kif3c, Tnnt2, Filip1, Dapk1, Tpm3, Myl2, Map1a, Myh6, Tnni1, Cdc42ep2, Tubb6, Tnnc1, Nos1, Tnnt1, Katnal1, Stk17b, Fhl2, Myh7b, Myoz2, Pdlim1	158	940	10776	1.8139	0.633799	0.105615	5.79748
GOTERM_CC_FAT	GO:0005576~extracellular region	31	12.7049	0.005532	Stc2, Serpina3n, Ltbp4, Loxl3, Pla2g2c, Cfh, Kazald1, Rspo3, Igf2, Slpi, Lcat, Clec11a, Egflam, Lipg, Hyal1, Pdgfb, B2m, Tpsb2, Pthlh, Esm1, Ctsl1, Serpina12, Sema3a, RGD1566380, Rnase13, Dkk3, Ltbp1, Colq, Cma1, Lgi1, Vtn	158	1281	10776	1.65049	0.693209	0.111445	6.78364
GOTERM_BP_FAT	GO:0002709~regulation of T cell mediated immunity	4	1.63934	0.00573756	B2m, RT1-A2, PVR, Foxp3	166	27	12092	10.7916	0.999907	0.221979	9.19475
KEGG_PATHWAY	rno04612:Antigen processing and presentation	6	2.45902	0.00592256	B2m, RT1-A2, RT1-CE4, RT1-T24-4, Ctsl1, RT1-CE13, RT1-S3	75	88	5590	5.08182	0.460859	0.116227	6.4261
INTERPRO	IPR007110:Immunoglobulin-like	12	4.91803	0.00676567	B2m, RT1-A2, Amigo2, Kazald1, RT1-T24-4, PVR, Sema3a, Emb, Ncam1, RT1-CE13, Il18bp, RT1-CE4, RT1-S3	174	274	10240	2.5774	0.940233	0.60902	9.08051
GOTERM_CC_FAT	GO:0005859~muscle myosin complex	3	1.22951	0.00709995	Myh7b, Myh7, Myh6	158	9	10776	22.7342	0.780781	0.128876	8.62774
GOTERM_BP_FAT	GO:0007584~response to nutrient	9	3.68852	0.00725899	Map1b, Cebpa, Nos1, Acsl4, Ucp3, Runx1, Gpx1, Cdkn2b, Lipg	166	206	12092	3.18248	0.999992	0.266143	11.4961
GOTERM_CC_FAT	GO:0031674~I band	5	2.04918	0.0072978	Fhl2, Ankrd2, Myoz2, Myl3, Ankrd1	158	53	10776	6.4342	0.789892	0.121914	8.85804
INTERPRO	IPR004009:Myosin, N-terminal, SH3-like	3	1.22951	0.00743182	Myh7b, Myh7, Myh6	174	8	10240	22.069	0.954758	0.538804	9.93188
GOTERM_CC_FAT	GO:0042611~MHC protein complex	5	2.04918	0.00779398	B2m, RT1-A2, RT1-CE4, RT1-T24-4, RT1-CE13, RT1-S3	158	54	10776	6.31505	0.811116	0.120324	9.43323
GOTERM_BP_FAT	GO:0007050~cell cycle arrest	5	2.04918	0.00800486	Ak1, Mlf1, Cdkn1a, Gadd45a, Cdkn2b	166	58	12092	6.2796	0.999998	0.282951	12.6041
GOTERM_BP_FAT	GO:0009991~response to extracellular stimulus	11	4.5082	0.00846473	Map1b, Cebpa, Cdkn1a, Nos1, Acsl4, Ucp3, Runx1, Gpx1, Igf2, Cdkn2b, Lipg	166	302	12092	2.65324	0.999999	0.290366	13.2808
GOTERM_BP_FAT	GO:0007507~heart development	9	3.68852	0.00886015	Hopx, Fhl2, Adra1b, Tnnc1, Myh7, Myl3, Myh6, Tnni1, Tnnt2	166	213	12092	3.07789	0.999999	0.295553	13.8586
UP_SEQ_FEATURE	signal peptide	40	16.3934	0.0097643	Lphn1, Chrna1, Stc2, Serpina3n, Kremen1, Pla2g2c, Met, Igf2, Emb, Gpnmb, Lcat, Clec11a, Egflam, Lipg, Hyal1, Pdgfb, B2m, Tpsb2, Pthlh, RT1-A2, Klk1c7, Esm1, Amigo2, RT1-T24-4, Ctsl1, PVR, Serpina12, Sema3a, Ncam1, RGD1566380, Rnase13, Gucy2g, Grin3b, Manba, Ltbp1, Tmem158, Colq, Cma1, Lgi1, Grm4, RT1-S3	133	1516	7317	1.45158	0.992073	0.992073	13.1529
GOTERM_BP_FAT	GO:0051336~regulation of hydrolase activity	10	4.09836	0.01003	Smad6, Tnnc1, Tbc1d10c, Myh7, Nos1, Mgmt, Gpx1, Myh6, Nr4a1, Tnnt2	166	263	12092	2.76971	1	0.32117	15.5472
SP_PIR_KEYWORDS	motor protein	6	2.45902	0.0101662	Myh7b, Myh7, Myl2, Myl3, Kif3c, Myh6	159	75	8979	4.51774	0.880614	0.346282	12.0936
UP_SEQ_FEATURE	compositionally biased region:Poly-Pro	8	3.27869	0.0104584	Lphn1, Dbp, Xirp2, Cebpa, Dgkz, Slc4a3, Kif3c, Nr4a1	133	134	7317	3.28448	0.99439	0.925099	14.0237
GOTERM_CC_FAT	GO:0016460~myosin II complex	3	1.22951	0.0106418	Myh7b, Myh7, Myh6	158	11	10776	18.6007	0.897599	0.150218	12.6705
GOTERM_CC_FAT	GO:0032982~myosin filament	3	1.22951	0.0106418	Myh7b, Myh7, Myh6	158	11	10776	18.6007	0.897599	0.150218	12.6705
GOTERM_BP_FAT	GO:0000086~G2/M transition of mitotic cell cycle	3	1.22951	0.0111658	Cdkn1a, Gadd45a, Cdkn2b	166	12	12092	18.2108	1	0.343915	17.1568
GOTERM_BP_FAT	GO:0001916~positive regulation of T cell mediated cytotoxicity	3	1.22951	0.0111658	B2m, RT1-A2, PVR	166	12	12092	18.2108	1	0.343915	17.1568
GOTERM_BP_FAT	GO:0003009~skeletal muscle contraction	3	1.22951	0.0111658	Chrna1, Tnnc1, Tnnt1	166	12	12092	18.2108	1	0.343915	17.1568
GOTERM_BP_FAT	GO:0045859~regulation of protein kinase activity	10	4.09836	0.0120358	Spred2, Pdgfb, Cdkn1a, Dgkz, Met, Trib1, Spry2, Gadd45a, Cdkn2b, Grm4	166	271	12092	2.68795	1	0.358647	18.3702
GOTERM_MF_FAT	GO:0046982~protein heterodimerization activity	9	3.68852	0.0121015	Pdgfb, Pola2, RT1-A2, Cebpa, Myh7, Sim2, Panx1, Myh6, Nr4a1	163	227	11963	2.90984	0.990448	0.48543	15.5224
GOTERM_MF_FAT	GO:0046983~protein dimerization activity	15	6.14754	0.0124639	Pdgfb, Cebpa, RT1-A2, Tnnc1, Myh7, Nos1, Panx1, Smad6, Dbp, Pola2, Sim2, Foxp3, Nr4a1, Myh6, Cda	163	528	11963	2.08502	0.991697	0.450579	15.9507
GOTERM_BP_FAT	GO:0009636~response to toxin	5	2.04918	0.0125069	Mt2A, Map1b, Cdkn1a, Mt1a, Gpx1	166	66	12092	5.51844	1	0.363271	19.0202
GOTERM_BP_FAT	GO:0006937~regulation of muscle contraction	5	2.04918	0.0125069	Tnnc1, Myl3, Tnnt1, Tnni1, Tnnt2	166	66	12092	5.51844	1	0.363271	19.0202
SP_PIR_KEYWORDS	thick filament	3	1.22951	0.0126204	Myh7b, Myh7, Myh6	159	10	8979	16.9415	0.928764	0.356152	14.8037
GOTERM_BP_FAT	GO:0048729~tissue morphogenesis	9	3.68852	0.0126334	Tgif1, Pthlh, Tnnc1, Myh7, Myl3, Sema3a, Myh6, Tnni1, Tnnt2	166	227	12092	2.88806	1	0.359875	19.1939
GOTERM_BP_FAT	GO:0045214~sarcomere organization	3	1.22951	0.0130787	Myh7, Myh6, Tnnt2	166	13	12092	16.81	1	0.363703	19.8025
GOTERM_BP_FAT	GO:0030048~actin filament-based movement	3	1.22951	0.0130787	Myh7, Myh6, Tnnt2	166	13	12092	16.81	1	0.363703	19.8025
GOTERM_BP_FAT	GO:0007512~adult heart development	3	1.22951	0.0130787	Adra1b, Myh7, Myh6	166	13	12092	16.81	1	0.363703	19.8025
GOTERM_BP_FAT	GO:0010648~negative regulation of cell communication	9	3.68852	0.0135903	Socs2, Smad6, Chrdl2, Tgif1, Dkk3, Dgkz, Rgs16, Trib1, Grm4	166	230	12092	2.85039	1	0.368784	20.4966
INTERPRO	IPR002928:Myosin tail	3	1.22951	0.0141205	Myh7b, Myh7, Myh6	174	11	10240	16.0502	0.997265	0.69283	18.0794
GOTERM_BP_FAT	GO:0031667~response to nutrient levels	10	4.09836	0.0152658	Map1b, Cebpa, Nos1, Acsl4, Ucp3, Runx1, Gpx1, Igf2, Cdkn2b, Lipg	166	282	12092	2.5831	1	0.397528	22.7302
GOTERM_CC_FAT	GO:0016459~myosin complex	5	2.04918	0.0155382	Myh7b, Myh7, Myl2, Myl3, Myh6	158	66	10776	5.16686	0.964407	0.199384	17.9882
GOTERM_BP_FAT	GO:0002824~positive regulation of adaptive immune response based on somatic recombination of immune receptors built from immunoglobulin superfamily domains	4	1.63934	0.0159166	B2m, RT1-A2, PVR, Foxp3	166	39	12092	7.47112	1	0.404241	23.5817
GOTERM_BP_FAT	GO:0002821~positive regulation of adaptive immune response	4	1.63934	0.0159166	B2m, RT1-A2, PVR, Foxp3	166	39	12092	7.47112	1	0.404241	23.5817
GOTERM_BP_FAT	GO:0043549~regulation of kinase activity	10	4.09836	0.0162483	Spred2, Pdgfb, Cdkn1a, Dgkz, Met, Trib1, Spry2, Gadd45a, Cdkn2b, Grm4	166	285	12092	2.55591	1	0.404548	24.0124
GOTERM_BP_FAT	GO:0006469~negative regulation of protein kinase activity	5	2.04918	0.0167709	Spred2, Cdkn1a, Trib1, Spry2, Gadd45a	166	72	12092	5.05857	1	0.408419	24.6862
GOTERM_BP_FAT	GO:0001914~regulation of T cell mediated cytotoxicity	3	1.22951	0.0172947	B2m, RT1-A2, PVR	166	15	12092	14.5687	1	0.412149	25.356
GOTERM_BP_FAT	GO:0030324~lung development	6	2.45902	0.0172979	Man1a2, Hopx, Pthlh, Cebpa, Sim2, Spry2	166	110	12092	3.97327	1	0.406393	25.36
GOTERM_BP_FAT	GO:0002708~positive regulation of lymphocyte mediated immunity	4	1.63934	0.0182029	B2m, RT1-A2, PVR, Foxp3	166	41	12092	7.10667	1	0.416723	26.5039
GOTERM_BP_FAT	GO:0002705~positive regulation of leukocyte mediated immunity	4	1.63934	0.0182029	B2m, RT1-A2, PVR, Foxp3	166	41	12092	7.10667	1	0.416723	26.5039
GOTERM_BP_FAT	GO:0030323~respiratory tube development	6	2.45902	0.0185571	Man1a2, Hopx, Pthlh, Cebpa, Sim2, Spry2	166	112	12092	3.90232	1	0.417174	26.9471
GOTERM_BP_FAT	GO:0009968~negative regulation of signal transduction	8	3.27869	0.0198159	Socs2, Smad6, Chrdl2, Tgif1, Dkk3, Dgkz, Rgs16, Trib1	166	200	12092	2.91373	1	0.432626	28.5019
GOTERM_BP_FAT	GO:0010638~positive regulation of organelle organization	5	2.04918	0.0200625	Cdc42ep2, Map1b, Foxp3, Igf2, Nck2	166	76	12092	4.79233	1	0.431053	28.803
GOTERM_BP_FAT	GO:0033673~negative regulation of kinase activity	5	2.04918	0.0200625	Spred2, Cdkn1a, Trib1, Spry2, Gadd45a	166	76	12092	4.79233	1	0.431053	28.803
GOTERM_BP_FAT	GO:0043405~regulation of MAP kinase activity	6	2.45902	0.020557	Spred2, Pdgfb, Met, Trib1, Spry2, Grm4	166	115	12092	3.80052	1	0.433464	29.4027
GOTERM_BP_FAT	GO:0001649~osteoblast differentiation	4	1.63934	0.0206623	Fhl2, Gpnmb, Pthlh, Igf2	166	43	12092	6.77613	1	0.429726	29.5298
GOTERM_BP_FAT	GO:0042325~regulation of phosphorylation	12	4.91803	0.0208626	Smad6, Spred2, Pdgfb, Cdkn1a, Ppp1r14c, Dgkz, Met, Trib1, Spry2, Gadd45a, Cdkn2b, Grm4	166	399	12092	2.19078	1	0.427558	29.7711
INTERPRO	IPR001039:MHC class I, alpha chain, alpha1 and alpha2	4	1.63934	0.0208774	RT1-A2, RT1-CE4, RT1-T24-4, RT1-CE13, RT1-S3	174	35	10240	6.72578	0.999842	0.767602	25.6107
GOTERM_BP_FAT	GO:0051338~regulation of transferase activity	10	4.09836	0.0214566	Spred2, Pdgfb, Cdkn1a, Dgkz, Met, Trib1, Spry2, Gadd45a, Cdkn2b, Grm4	166	299	12092	2.43623	1	0.431437	30.4819
GOTERM_BP_FAT	GO:0060541~respiratory system development	6	2.45902	0.0219656	Man1a2, Hopx, Pthlh, Cebpa, Sim2, Spry2	166	117	12092	3.73556	1	0.433915	31.0856
GOTERM_BP_FAT	GO:0045597~positive regulation of cell differentiation	9	3.68852	0.0222516	Socs2, Ifi204, Hopx, Tgif1, Map1b, Cebpa, Foxp3, Runx1, Cdkn2b	166	252	12092	2.60155	1	0.433056	31.4225
GOTERM_BP_FAT	GO:0009725~response to hormone stimulus	14	5.7377	0.0224053	Pdgfb, Serpina3n, Cebpa, Map1b, Cdkn1a, Gstm3, Nos1, Ucp3, Igf2, Gpx1, Socs2, Fhl2, Adra1b, Lcat	166	510	12092	1.99962	1	0.430313	31.603
INTERPRO	IPR003597:Immunoglobulin C1-set	5	2.04918	0.0227986	B2m, RT1-A2, RT1-CE4, RT1-T24-4, RT1-CE13, RT1-S3	174	64	10240	4.5977	0.99993	0.745201	27.6316
INTERPRO	IPR003006:Immunoglobulin/major histocompatibility complex, conserved site	5	2.04918	0.0227986	B2m, RT1-A2, RT1-CE4, RT1-T24-4, RT1-CE13, RT1-S3	174	64	10240	4.5977	0.99993	0.745201	27.6316
GOTERM_BP_FAT	GO:0051348~negative regulation of transferase activity	5	2.04918	0.0247017	Spred2, Cdkn1a, Trib1, Spry2, Gadd45a	166	81	12092	4.4965	1	0.457547	34.2469
GOTERM_BP_FAT	GO:0009719~response to endogenous stimulus	15	6.14754	0.0250121	Pdgfb, Serpina3n, Cebpa, Map1b, Cdkn1a, Gstm3, Mgst2, Nos1, Ucp3, Gpx1, Igf2, Socs2, Fhl2, Adra1b, Lcat	166	573	12092	1.90689	1	0.456755	34.5968
GOTERM_BP_FAT	GO:0014070~response to organic cyclic substance	8	3.27869	0.0256045	Pdgfb, Adra1b, Cdkn1a, Nos1, Gpx1, Igf2, Cdkn2b, Cyp2j4	166	211	12092	2.76183	1	0.459708	35.2598
GOTERM_BP_FAT	GO:0016049~cell growth	4	1.63934	0.0261018	Pdgfb, Adra1b, Hpn, Dclk1	166	47	12092	6.19944	1	0.461336	35.8113
GOTERM_CC_FAT	GO:0030054~cell junction	13	5.32787	0.0263202	Chrna1, Gja4, Myh7, Epb4.1l5, Panx1, Nrgn, Grin3b, Fhl2, Xirp2, Syt11, Egflam, Colq, Myh6	158	438	10776	2.02428	0.996591	0.298883	28.6634
INTERPRO	IPR013783:Immunoglobulin-like fold	11	4.5082	0.0263422	B2m, RT1-A2, RT1-CE4, Amigo2, RT1-T24-4, Kazald1, PVR, Sema3a, RT1-CE13, Ncam1, Emb, RT1-S3	174	292	10240	2.21697	0.999985	0.749632	31.2259
GOTERM_BP_FAT	GO:0019882~antigen processing and presentation	5	2.04918	0.026724	B2m, RT1-A2, RT1-CE4, RT1-T24-4, RT1-CE13, RT1-S3	166	83	12092	4.38816	1	0.464505	36.4954
GOTERM_BP_FAT	GO:0032355~response to estradiol stimulus	5	2.04918	0.026724	Socs2, Pdgfb, Map1b, Gpx1, Igf2	166	83	12092	4.38816	1	0.464505	36.4954
GOTERM_BP_FAT	GO:0051094~positive regulation of developmental process	10	4.09836	0.0267998	Socs2, Ak1, Ifi204, Hopx, Tgif1, Map1b, Cebpa, Foxp3, Runx1, Cdkn2b	166	311	12092	2.34223	1	0.460729	36.5782
GOTERM_BP_FAT	GO:0019220~regulation of phosphate metabolic process	12	4.91803	0.0268791	Smad6, Spred2, Pdgfb, Cdkn1a, Ppp1r14c, Dgkz, Met, Trib1, Spry2, Gadd45a, Cdkn2b, Grm4	166	415	12092	2.10631	1	0.457075	36.6647
GOTERM_BP_FAT	GO:0051174~regulation of phosphorus metabolic process	12	4.91803	0.0268791	Smad6, Spred2, Pdgfb, Cdkn1a, Ppp1r14c, Dgkz, Met, Trib1, Spry2, Gadd45a, Cdkn2b, Grm4	166	415	12092	2.10631	1	0.457075	36.6647
GOTERM_BP_FAT	GO:0002652~regulation of tolerance induction dependent upon immune response	2	0.819672	0.0271057	RT1-A2, Foxp3	166	2	12092	72.8434	1	0.455326	36.9115
GOTERM_BP_FAT	GO:0032972~regulation of muscle filament sliding speed	2	0.819672	0.0271057	Tnnc1, Tnnt2	166	2	12092	72.8434	1	0.455326	36.9115
GOTERM_BP_FAT	GO:0002654~positive regulation of tolerance induction dependent upon immune response	2	0.819672	0.0271057	RT1-A2, Foxp3	166	2	12092	72.8434	1	0.455326	36.9115
GOTERM_BP_FAT	GO:0007522~visceral muscle development	2	0.819672	0.0271057	Myh7, Myh6	166	2	12092	72.8434	1	0.455326	36.9115
GOTERM_BP_FAT	GO:0010033~response to organic substance	21	8.60656	0.0276844	Pdgfb, B2m, Serpina3n, Map1b, Cebpa, Gstm3, Cdkn1a, Mgst2, Nos1, Panx1, Ucp3, Gpx1, Igf2, Cyp2j4, Socs2, Fhl2, Adra1b, Lcat, Trib1, Acsl4, Cdkn2b	166	928	12092	1.6484	1	0.457916	37.5376
INTERPRO	IPR011161:MHC class I-like antigen recognition	4	1.63934	0.0277642	RT1-A2, RT1-CE4, RT1-T24-4, RT1-CE13, RT1-S3	174	39	10240	6.03596	0.999992	0.727017	32.621
GOTERM_BP_FAT	GO:0040007~growth	8	3.27869	0.0280208	Pdgfb, Chrna1, Adra1b, Pthlh, Hpn, Dclk1, Gpx1, Tal2	166	215	12092	2.71045	1	0.457527	37.8989
GOTERM_BP_FAT	GO:0001558~regulation of cell growth	7	2.86885	0.0282505	Tgif1, Map1b, Cdkn1a, Esm1, Kazald1, Sema3a, Cda	166	169	12092	3.01718	1	0.455882	38.1445
GOTERM_MF_FAT	GO:0042802~identical protein binding	15	6.14754	0.0285716	Pdgfb, Cebpa, Tnnc1, Gstm3, Myh7, Hook1, Nos1, Smad6, Fhl2, Pfkfb3, Ldhb, Foxp3, Nr4a1, Myh6, Cda	163	588	11963	1.87226	0.999984	0.707815	33.076
GOTERM_MF_FAT	GO:0042803~protein homodimerization activity	10	4.09836	0.0290431	Smad6, Pdgfb, Cebpa, Tnnc1, Myh7, Nos1, Foxp3, Cda, Myh6, Nr4a1	163	318	11963	2.30794	0.999987	0.675632	33.5247
KEGG_PATHWAY	rno05332:Graft-versus-host disease	4	1.63934	0.0294654	RT1-A2, RT1-CE4, RT1-T24-4, RT1-CE13, RT1-S3	75	51	5590	5.84575	0.955419	0.404533	28.4241
GOTERM_BP_FAT	GO:0048286~lung alveolus development	3	1.22951	0.029936	Man1a2, Hopx, Pthlh	166	20	12092	10.9265	1	0.471162	39.9185
GOTERM_BP_FAT	GO:0043154~negative regulation of caspase activity	3	1.22951	0.029936	Smad6, Gpx1, Nr4a1	166	20	12092	10.9265	1	0.471162	39.9185
GOTERM_BP_FAT	GO:0030239~myofibril assembly	3	1.22951	0.029936	Myh7, Myh6, Tnnt2	166	20	12092	10.9265	1	0.471162	39.9185
GOTERM_BP_FAT	GO:0050879~multicellular organismal movement	3	1.22951	0.029936	Chrna1, Tnnc1, Tnnt1	166	20	12092	10.9265	1	0.471162	39.9185
GOTERM_BP_FAT	GO:0050881~musculoskeletal movement	3	1.22951	0.029936	Chrna1, Tnnc1, Tnnt1	166	20	12092	10.9265	1	0.471162	39.9185
GOTERM_BP_FAT	GO:0043470~regulation of carbohydrate catabolic process	3	1.22951	0.029936	Adra1b, Ppp1r3d, Pfkfb3	166	20	12092	10.9265	1	0.471162	39.9185
GOTERM_BP_FAT	GO:0043471~regulation of cellular carbohydrate catabolic process	3	1.22951	0.029936	Adra1b, Ppp1r3d, Pfkfb3	166	20	12092	10.9265	1	0.471162	39.9185
SP_PIR_KEYWORDS	serine proteinase	4	1.63934	0.0307731	Tpsb2, Hpn, Klk1c7, Cma1	159	39	8979	5.79197	0.998499	0.60496	32.5837
SP_PIR_KEYWORDS	biological rhythms	3	1.22951	0.0314143	Dbp, Per1, Arntl	159	16	8979	10.5884	0.998692	0.563897	33.1441
GOTERM_BP_FAT	GO:0002699~positive regulation of immune effector process	4	1.63934	0.0322338	B2m, RT1-A2, PVR, Foxp3	166	51	12092	5.71321	1	0.492358	42.26
KEGG_PATHWAY	rno05330:Allograft rejection	4	1.63934	0.0325332	RT1-A2, RT1-CE4, RT1-T24-4, RT1-CE13, RT1-S3	75	53	5590	5.62516	0.967926	0.388223	30.9135
GOTERM_MF_FAT	GO:0019838~growth factor binding	5	2.04918	0.0325776	Pdgfb, Ltbp4, Ltbp1, Esm1, Kazald1	163	89	11963	4.12318	0.999997	0.683417	36.7999
GOTERM_BP_FAT	GO:0046688~response to copper ion	3	1.22951	0.0327956	Mt2A, Lcat, Mt1a	166	21	12092	10.4062	1	0.494021	42.8194
GOTERM_BP_FAT	GO:0010038~response to metal ion	7	2.86885	0.0343671	B2m, Mt2A, Tnnc1, Lcat, Mt1a, Gpx1, Tnnt2	166	177	12092	2.88081	1	0.506164	44.357
GOTERM_MF_FAT	GO:0016564~transcription repressor activity	8	3.27869	0.034811	Ifi204, Hopx, Fhl2, Tgif1, Cebpa, Sim2, Ankrd1, Foxp3	163	227	11963	2.58652	0.999999	0.676287	38.7916
GOTERM_BP_FAT	GO:0030336~negative regulation of cell migration	4	1.63934	0.0355574	Pdgfb, Trib1, Abhd2, Sema3a	166	53	12092	5.49761	1	0.513937	45.4955
UP_SEQ_FEATURE	domain:F-box	3	1.22951	0.0368052	Fbxo31, Fbxo32, Fbxo30	133	17	7317	9.70854	1	0.997893	41.6633
PIR_SUPERFAMILY	PIRSF002288:microtubule-associated protein MAP1B	2	0.819672	0.038096	Map1b, Map1a	85	2	4368	51.3882	0.981695	0.981695	35.1767
SMART	SM00407:IGc1	5	2.04918	0.0387977	B2m, RT1-A2, RT1-CE4, RT1-T24-4, RT1-CE13, RT1-S3	103	64	5083	3.85543	0.979306	0.979306	35.4373
GOTERM_BP_FAT	GO:0032273~positive regulation of protein polymerization	3	1.22951	0.0388188	Cdc42ep2, Map1b, Nck2	166	23	12092	9.50131	1	0.54127	48.5042
GOTERM_MF_FAT	GO:0003774~motor activity	6	2.45902	0.0394933	Myh7b, Myh7, Myl2, Myl3, Kif3c, Myh6	163	138	11963	3.19098	1	0.693958	42.7796
INTERPRO	IPR000048:IQ calmodulin-binding region	4	1.63934	0.040081	Nrgn, Myh7b, Myh7, Myh6	174	45	10240	5.23116	1	0.81688	43.6519
GOTERM_BP_FAT	GO:0032971~regulation of muscle filament sliding	2	0.819672	0.0403834	Tnnc1, Tnnt2	166	3	12092	48.5622	1	0.551382	49.8914
GOTERM_BP_FAT	GO:0010273~detoxification of copper ion	2	0.819672	0.0403834	Mt2A, Mt1a	166	3	12092	48.5622	1	0.551382	49.8914
GOTERM_BP_FAT	GO:0001912~positive regulation of leukocyte mediated cytotoxicity	3	1.22951	0.041976	B2m, RT1-A2, PVR	166	24	12092	9.10542	1	0.561307	51.2672
GOTERM_BP_FAT	GO:0010466~negative regulation of peptidase activity	3	1.22951	0.041976	Smad6, Gpx1, Nr4a1	166	24	12092	9.10542	1	0.561307	51.2672
GOTERM_BP_FAT	GO:0040013~negative regulation of locomotion	4	1.63934	0.0427123	Pdgfb, Trib1, Abhd2, Sema3a	166	57	12092	5.11182	1	0.563454	51.8913
GOTERM_MF_FAT	GO:0004857~enzyme inhibitor activity	8	3.27869	0.0431509	Slpi, Serpina3n, Cdkn1a, Ppp1r14c, Dgkz, Cst7, Serpina12, Cdkn2b	163	238	11963	2.46698	1	0.699877	45.7257
KEGG_PATHWAY	rno04940:Type I diabetes mellitus	4	1.63934	0.0445288	RT1-A2, RT1-CE4, RT1-T24-4, RT1-CE13, RT1-S3	75	60	5590	4.96889	0.991237	0.446868	39.9093
GOTERM_BP_FAT	GO:0051271~negative regulation of cell motion	4	1.63934	0.0446054	Pdgfb, Trib1, Abhd2, Sema3a	166	58	12092	5.02368	1	0.575301	53.4615
GOTERM_BP_FAT	GO:0009154~purine ribonucleotide catabolic process	3	1.22951	0.0452258	Ampd3, Myh7, Myh6	166	25	12092	8.7412	1	0.576238	53.9655
KEGG_PATHWAY	rno04514:Cell adhesion molecules (CAMs)	6	2.45902	0.0455253	RT1-A2, RT1-CE4, RT1-T24-4, PVR, RT1-CE13, Ncam1, RT1-S3	75	148	5590	3.02162	0.992139	0.416331	40.6063
KEGG_PATHWAY	rno05320:Autoimmune thyroid disease	4	1.63934	0.0463997	RT1-A2, RT1-CE4, RT1-T24-4, RT1-CE13, RT1-S3	75	61	5590	4.88743	0.992853	0.389887	41.2118
SP_PIR_KEYWORDS	Secreted	21	8.60656	0.0470596	Pdgfb, B2m, Tpsb2, Serpina3n, Stc2, Pthlh, Pla2g2c, Esm1, Ctsl1, Serpina12, Sema3a, Igf2, Rnase13, RGD1566380, Ltbp1, Clec11a, Egflam, Cma1, Lgi1, Lipg, Hyal1	159	765	8979	1.5502	0.999956	0.671765	45.559
KEGG_PATHWAY	rno00564:Glycerophospholipid metabolism	4	1.63934	0.0483091	Pla2g2c, Ppap2a, Dgkz, Lcat	75	62	5590	4.8086	0.994198	0.373835	42.5147
GOTERM_BP_FAT	GO:0009261~ribonucleotide catabolic process	3	1.22951	0.0485654	Ampd3, Myh7, Myh6	166	26	12092	8.405	1	0.598718	56.5914
INTERPRO	IPR003019:Metallothionein superfamily, eukaryotic	2	0.819672	0.0498369	Mt2A, Mt1a	174	3	10240	39.2337	1	0.85466	51.172
INTERPRO	IPR018064:Metallothionein, vertebrate, metal binding site	2	0.819672	0.0498369	Mt2A, Mt1a	174	3	10240	39.2337	1	0.85466	51.172
INTERPRO	IPR000006:Metallothionein, vertebrate	2	0.819672	0.0498369	Mt2A, Mt1a	174	3	10240	39.2337	1	0.85466	51.172
GOTERM_BP_FAT	GO:0045926~negative regulation of growth	5	2.04918	0.0508149	Socs2, Tgif1, Cdkn1a, Sema3a, Cda	166	102	12092	3.57075	1	0.611615	58.2801
GOTERM_BP_FAT	GO:0040008~regulation of growth	9	3.68852	0.051662	Socs2, Hopx, Tgif1, Map1b, Cdkn1a, Esm1, Kazald1, Sema3a, Cda	166	298	12092	2.19997	1	0.613746	58.8998
SP_PIR_KEYWORDS	chelation	2	0.819672	0.051872	Mt2A, Mt1a	159	3	8979	37.6478	0.999985	0.669758	48.9272
SP_PIR_KEYWORDS	metal-thiolate cluster	2	0.819672	0.051872	Mt2A, Mt1a	159	3	8979	37.6478	0.999985	0.669758	48.9272
GOTERM_BP_FAT	GO:0031032~actomyosin structure organization	3	1.22951	0.0519916	Myh7, Myh6, Tnnt2	166	27	12092	8.09371	1	0.612087	59.1387
INTERPRO	IPR001609:Myosin head, motor region	3	1.22951	0.0525568	Myh7b, Myh7, Myh6	174	22	10240	8.02508	1	0.845428	53.0959
GOTERM_MF_FAT	GO:0005516~calmodulin binding	5	2.04918	0.0526455	Nrgn, Myh7, Dapk1, Nos1, Myh6	163	104	11963	3.52849	1	0.747738	52.7294
UP_SEQ_FEATURE	metal ion-binding site:Divalent metal cation; cluster A	2	0.819672	0.0531572	Mt2A, Mt1a	133	3	7317	36.6767	1	0.998808	54.3891
UP_SEQ_FEATURE	region of interest:Alpha	2	0.819672	0.0531572	Mt2A, Mt1a	133	3	7317	36.6767	1	0.998808	54.3891
UP_SEQ_FEATURE	metal ion-binding site:Divalent metal cation; cluster B	2	0.819672	0.0531572	Mt2A, Mt1a	133	3	7317	36.6767	1	0.998808	54.3891
UP_SEQ_FEATURE	region of interest:Beta	2	0.819672	0.0531572	Mt2A, Mt1a	133	3	7317	36.6767	1	0.998808	54.3891
GOTERM_BP_FAT	GO:0051450~myoblast proliferation	2	0.819672	0.053481	Met, Gpx1	166	4	12092	36.4217	1	0.618736	60.2015
GOTERM_BP_FAT	GO:0002819~regulation of adaptive immune response	4	1.63934	0.0546831	B2m, RT1-A2, PVR, Foxp3	166	63	12092	4.62498	1	0.623166	61.0403
GOTERM_BP_FAT	GO:0002822~regulation of adaptive immune response based on somatic recombination of immune receptors built from immunoglobulin superfamily domains	4	1.63934	0.0546831	B2m, RT1-A2, PVR, Foxp3	166	63	12092	4.62498	1	0.623166	61.0403
GOTERM_BP_FAT	GO:0031343~positive regulation of cell killing	3	1.22951	0.0555016	B2m, RT1-A2, PVR	166	28	12092	7.80465	1	0.624854	61.6019
GOTERM_CC_FAT	GO:0044459~plasma membrane part	28	11.4754	0.0563325	Chrna1, Gja4, Myh7, Epb4.1l5, Met, Slc4a7, Panx1, RT1-CE13, Spred2, Xirp2, Gpnmb, Syt11, Egflam, Myh6, B2m, RT1-A2, Amigo2, RT1-T24-4, Ncam1, Nrgn, Grin3b, Fhl2, Gucy2g, Rab3b, RT1-CE4, Colq, Sytl1, Grm4, RT1-S3	158	1358	10776	1.40624	0.999996	0.516388	52.0123
PIR_SUPERFAMILY	PIRSF002564:metallothionein	2	0.819672	0.0566027	Mt2A, Mt1a	85	3	4368	34.2588	0.997525	0.950252	47.8127
KEGG_PATHWAY	rno05200:Pathways in cancer	9	3.68852	0.056883	Pdgfb, Cebpa, Cdkn1a, Dapk1, Met, Pik3cd, Tpm3, Runx1, Cdkn2b	75	317	5590	2.11609	0.997736	0.398039	48.0469
SP_PIR_KEYWORDS	cell junction	10	4.09836	0.058733	Nrgn, Chrna1, Xirp2, Grin3b, Gja4, Epb4.1l5, Egflam, Colq, Panx1, Lgi1	159	280	8979	2.01685	0.999997	0.681629	53.3982
GOTERM_BP_FAT	GO:0002706~regulation of lymphocyte mediated immunity	4	1.63934	0.0589936	B2m, RT1-A2, PVR, Foxp3	166	65	12092	4.48267	1	0.64408	63.9135
GOTERM_BP_FAT	GO:0048741~skeletal muscle fiber development	3	1.22951	0.0590923	Chrna1, Myog, Gpx1	166	29	12092	7.53552	1	0.640864	63.977
GOTERM_BP_FAT	GO:0048146~positive regulation of fibroblast proliferation	3	1.22951	0.0590923	Pdgfb, Tgif1, Cdkn1a	166	29	12092	7.53552	1	0.640864	63.977
SMART	SM00015:IQ	4	1.63934	0.0606931	Nrgn, Myh7b, Myh7, Myh6	103	45	5083	4.38662	0.997837	0.953488	49.9586
GOTERM_BP_FAT	GO:0002697~regulation of immune effector process	5	2.04918	0.0619256	B2m, RT1-A2, Cfh, PVR, Foxp3	166	109	12092	3.34144	1	0.654815	65.7527
SP_PIR_KEYWORDS	actin-binding	6	2.45902	0.0620797	Xirp2, Myh7b, Myh7, Tpm3, Myh6, Tnni1	159	121	8979	2.80025	0.999998	0.670737	55.4457
KEGG_PATHWAY	rno05218:Melanoma	4	1.63934	0.0627307	Pdgfb, Cdkn1a, Met, Pik3cd	75	69	5590	4.32077	0.998815	0.404454	51.5372
GOTERM_BP_FAT	GO:0045666~positive regulation of neuron differentiation	3	1.22951	0.0627611	Socs2, Tgif1, Map1b	166	30	12092	7.28434	1	0.656132	66.2604
GOTERM_BP_FAT	GO:0034656~nucleobase, nucleoside and nucleotide catabolic process	4	1.63934	0.0634593	Ampd3, Myh7, Cda, Myh6	166	67	12092	4.34886	1	0.656602	66.6793
GOTERM_BP_FAT	GO:0034655~nucleobase, nucleoside, nucleotide and nucleic acid catabolic process	4	1.63934	0.0634593	Ampd3, Myh7, Cda, Myh6	166	67	12092	4.34886	1	0.656602	66.6793
GOTERM_BP_FAT	GO:0032970~regulation of actin filament-based process	4	1.63934	0.0634593	Cdc42ep2, Tnnc1, Nck2, Tnnt2	166	67	12092	4.34886	1	0.656602	66.6793
UP_SEQ_FEATURE	active site:Charge relay system	6	2.45902	0.0635525	Tpsb2, Hpn, Lcat, Klk1c7, Cma1, Lipg	133	119	7317	2.77387	1	0.998457	61.0808
SP_PIR_KEYWORDS	microtubule	6	2.45902	0.063856	Tubb6, Map1b, Tppp3, Map1a, Kif3c, Katnal1	159	122	8979	2.7773	0.999999	0.652078	56.4986
GOTERM_BP_FAT	GO:0051241~negative regulation of multicellular organismal process	6	2.45902	0.0652323	Socs2, Pdgfb, Nos1, Foxp3, Grm4, Tnnt1	166	158	12092	2.7662	1	0.663366	67.7211
GOTERM_MF_FAT	GO:0031014~troponin T binding	2	0.819672	0.0659104	Tnnc1, Tnnt1	163	5	11963	29.3571	1	0.803652	61.1182
GOTERM_MF_FAT	GO:0031013~troponin I binding	2	0.819672	0.0659104	Tnnc1, Tnnt2	163	5	11963	29.3571	1	0.803652	61.1182
GOTERM_BP_FAT	GO:0002507~tolerance induction	2	0.819672	0.0664009	RT1-A2, Foxp3	166	5	12092	29.1373	1	0.666452	68.3909
GOTERM_BP_FAT	GO:0048739~cardiac muscle fiber development	2	0.819672	0.0664009	Myh7, Myh6	166	5	12092	29.1373	1	0.666452	68.3909
GOTERM_BP_FAT	GO:0055009~atrial cardiac muscle morphogenesis	2	0.819672	0.0664009	Myh6, Tnnt2	166	5	12092	29.1373	1	0.666452	68.3909
GOTERM_BP_FAT	GO:0001910~regulation of leukocyte mediated cytotoxicity	3	1.22951	0.066505	B2m, RT1-A2, PVR	166	31	12092	7.04936	1	0.663437	68.4499
GOTERM_BP_FAT	GO:0031334~positive regulation of protein complex assembly	3	1.22951	0.066505	Cdc42ep2, Map1b, Nck2	166	31	12092	7.04936	1	0.663437	68.4499
GOTERM_BP_FAT	GO:0001503~ossification	5	2.04918	0.0670495	Fhl2, Gpnmb, Pthlh, Myog, Igf2	166	112	12092	3.25194	1	0.662956	68.757
GOTERM_BP_FAT	GO:0033273~response to vitamin	5	2.04918	0.0688052	Map1b, Cebpa, Nos1, Runx1, Gpx1	166	113	12092	3.22316	1	0.669225	69.728
GOTERM_BP_FAT	GO:0006357~regulation of transcription from RNA polymerase II promoter	14	5.7377	0.0695995	Hoxd10, Ifi204, Per1, Cebpa, Myog, Ankrd1, Runx1, Fhl2, Hopx, Tgif1, Sim2, Arntl, Foxp3, Nr4a1	166	604	12092	1.68842	1	0.670077	70.158
GOTERM_BP_FAT	GO:0007010~cytoskeleton organization	9	3.68852	0.0699205	Pdgfb, Xirp2, Map1b, Tppp3, Myh7, Gadd45a, Myh6, Nck2, Tnnt2	166	318	12092	2.0616	1	0.668355	70.3301
GOTERM_BP_FAT	GO:0008285~negative regulation of cell proliferation	8	3.27869	0.0699244	Tgif1, Cebpa, Cdkn1a, Trib1, Foxp3, Cdkn2b, Grm4, Hyal1	166	264	12092	2.20737	1	0.664938	70.3322
GOTERM_BP_FAT	GO:0001501~skeletal system development	8	3.27869	0.0699244	Hoxd10, Fhl2, Gpnmb, Pthlh, Evc, Myog, Runx1, Igf2	166	264	12092	2.20737	1	0.664938	70.3322
GOTERM_BP_FAT	GO:0043467~regulation of generation of precursor metabolites and energy	3	1.22951	0.0703215	Adra1b, Ppp1r3d, Pfkfb3	166	32	12092	6.82907	1	0.663681	70.5438
GOTERM_CC_FAT	GO:0005863~striated muscle thick filament	2	0.819672	0.0707678	Myh7b, Myh7	158	5	10776	27.281	1	0.580431	60.5222
SMART	SM00242:MYSc	3	1.22951	0.071016	Myh7b, Myh7, Myh6	103	22	5083	6.72948	0.999268	0.909856	55.7143
GOTERM_BP_FAT	GO:0043254~regulation of protein complex assembly	4	1.63934	0.0728436	Cdc42ep2, Smad6, Map1b, Nck2	166	71	12092	4.10385	1	0.673695	71.8551
GOTERM_MF_FAT	GO:0016566~specific transcriptional repressor activity	3	1.22951	0.0732319	Fhl2, Tgif1, Foxp3	163	33	11963	6.67206	1	0.818941	65.1343
GOTERM_CC_FAT	GO:0005886~plasma membrane	44	18.0328	0.073486	Lphn1, Ak1, Chrna1, Gja4, Map1b, Myh7, Met, Epb4.1l5, Cfh, Pik3c2g, Spry2, Slc4a7, Slc16a7, Panx1, Car12, RT1-CE13, Spred2, Xirp2, Adra1b, Gpnmb, Syt11, Dgkz, Egflam, Myh6, Susd2, Cdc42ep2, B2m, RT1-A2, Hpn, Nos1, Amigo2, RT1-T24-4, PVR, Ncam1, Nrgn, Gucy2g, Grin3b, Fhl2, Rab3b, RT1-CE4, Acsl4, Colq, Grm4, Sytl1, RT1-S3	158	2396	10776	1.25247	1	0.574996	61.9599
GOTERM_BP_FAT	GO:0050777~negative regulation of immune response	3	1.22951	0.0742079	RT1-A2, Foxp3, Gpx1	166	33	12092	6.62212	1	0.677402	72.5413
GOTERM_BP_FAT	GO:0010927~cellular component assembly involved in morphogenesis	3	1.22951	0.0742079	Myh7, Myh6, Tnnt2	166	33	12092	6.62212	1	0.677402	72.5413
GOTERM_BP_FAT	GO:0043281~regulation of caspase activity	4	1.63934	0.0752816	Smad6, Mgmt, Gpx1, Nr4a1	166	72	12092	4.04685	1	0.67955	73.0702
GOTERM_BP_FAT	GO:0030705~cytoskeleton-dependent intracellular transport	3	1.22951	0.0781615	Myh7, Myh6, Tnnt2	166	34	12092	6.42736	1	0.690507	74.4421
SP_PIR_KEYWORDS	kinase	13	5.32787	0.0783819	Ak1, Cdkn1a, Met, Plk3, Sbk1, Pik3c2g, Dclk1, Stk17b, Dgkz, Pfkfb3, Pdk4, LOC684352, Wee1	159	432	8979	1.69938	1	0.702608	64.2866
UP_SEQ_FEATURE	nucleotide phosphate-binding region:ATP	13	5.32787	0.0801287	Ak1, Myh7, Met, Plk3, Sbk1, Kif3c, Dclk1, Katnal1, Stk17b, Pfkfb3, Pdk4, Myh6, Wee1	133	424	7317	1.68678	1	0.998954	69.8914
GOTERM_BP_FAT	GO:0002703~regulation of leukocyte mediated immunity	4	1.63934	0.0802646	B2m, RT1-A2, PVR, Foxp3	166	74	12092	3.93748	1	0.697315	75.4021
GOTERM_CC_FAT	GO:0044430~cytoskeletal part	16	6.55738	0.0815957	Tubb6, Map1b, Tnnc1, Myh7, Hook1, Myl3, Kif3c, Tnnt1, Katnal1, Tnnt2, Myh7b, Tpm3, Myl2, Map1a, Myh6, Tnni1	158	695	10776	1.57013	1	0.596066	65.9675
GOTERM_BP_FAT	GO:0031341~regulation of cell killing	3	1.22951	0.0821798	B2m, RT1-A2, PVR	166	35	12092	6.24372	1	0.703021	76.2468
UP_SEQ_FEATURE	compositionally biased region:Poly-Ser	6	2.45902	0.0833562	Dbp, Akap11, Per1, Odz2, Slc4a3, Nr4a1	133	129	7317	2.55884	1	0.997823	71.3746
GOTERM_MF_FAT	GO:0005044~scavenger receptor activity	3	1.22951	0.0851427	Hpn, Loxl2, Vtn	163	36	11963	6.11605	1	0.848702	70.8548
GOTERM_BP_FAT	GO:0052548~regulation of endopeptidase activity	4	1.63934	0.0853873	Smad6, Mgmt, Gpx1, Nr4a1	166	76	12092	3.83386	1	0.714259	77.6006
SP_PIR_KEYWORDS	immune response	5	2.04918	0.0862233	B2m, RT1-A2, RT1-CE4, RT1-T24-4, RT1-CE13, RT1-S3	159	95	8979	2.97219	1	0.713594	67.9358
GOTERM_BP_FAT	GO:0033043~regulation of organelle organization	6	2.45902	0.0865117	Cdc42ep2, Map1b, Map1a, Foxp3, Igf2, Nck2	166	172	12092	2.54105	1	0.716058	78.0577
UP_SEQ_FEATURE	domain:Sema	2	0.819672	0.0870275	Met, Sema3a	133	5	7317	22.006	1	0.996342	72.9789
GOTERM_BP_FAT	GO:0044270~nitrogen compound catabolic process	4	1.63934	0.0879999	Ampd3, Myh7, Cda, Myh6	166	77	12092	3.78407	1	0.71937	78.6493
GOTERM_BP_FAT	GO:0060348~bone development	5	2.04918	0.0896496	Fhl2, Gpnmb, Pthlh, Myog, Igf2	166	124	12092	2.93723	1	0.72327	79.2875
UP_SEQ_FEATURE	domain:IQ	3	1.22951	0.0900679	Nrgn, Myh7, Myh6	133	28	7317	5.89447	1	0.994317	74.2438
GOTERM_BP_FAT	GO:0007595~lactation	3	1.22951	0.0904009	Socs2, Pthlh, Met	166	37	12092	5.90622	1	0.723381	79.5722
GOTERM_MF_FAT	GO:0030332~cyclin binding	2	0.819672	0.091049	Fbxo31, Cdkn1a	163	7	11963	20.9693	1	0.853295	73.3562
GOTERM_CC_FAT	GO:0005874~microtubule	6	2.45902	0.091213	Tubb6, Map1b, Hook1, Map1a, Kif3c, Katnal1	158	164	10776	2.49521	1	0.620958	70.2148
GOTERM_BP_FAT	GO:0018198~peptidyl-cysteine modification	2	0.819672	0.0917171	Rab3b, Nos1	166	7	12092	20.8124	1	0.725796	80.0621
GOTERM_BP_FAT	GO:0034375~high-density lipoprotein particle remodeling	2	0.819672	0.0917171	Lcat, Lipg	166	7	12092	20.8124	1	0.725796	80.0621
GOTERM_BP_FAT	GO:0030036~actin cytoskeleton organization	6	2.45902	0.0917635	Pdgfb, Xirp2, Myh7, Myh6, Nck2, Tnnt2	166	175	12092	2.49749	1	0.723037	80.0792
KEGG_PATHWAY	rno04530:Tight junction	5	2.04918	0.0927302	Rab3b, Myh7b, Myh7, Myl2, Myh6	75	130	5590	2.86667	0.99996	0.514664	66.3148
GOTERM_BP_FAT	GO:0030308~negative regulation of cell growth	4	1.63934	0.0933251	Tgif1, Cdkn1a, Sema3a, Cda	166	79	12092	3.68827	1	0.726407	80.6456
GOTERM_BP_FAT	GO:0051129~negative regulation of cellular component organization	5	2.04918	0.0937328	Smad6, Map1b, Map1a, Sema3a, Foxp3	166	126	12092	2.89061	1	0.725135	80.791
UP_SEQ_FEATURE	site:Cleavage	3	1.22951	0.0956366	Lphn1, Ltbp1, Met	133	29	7317	5.69121	1	0.992958	76.4187
INTERPRO	IPR007875:Sprouty	2	0.819672	0.0972038	Spred2, Spry2	174	6	10240	19.6169	1	0.96178	76.1634
GOTERM_BP_FAT	GO:0048584~positive regulation of response to stimulus	7	2.86885	0.0981303	Pdgfb, B2m, RT1-A2, Cfh, PVR, Foxp3, Igf2	166	232	12092	2.19786	1	0.739297	82.295
GOTERM_BP_FAT	GO:0002684~positive regulation of immune system process	7	2.86885	0.0981303	B2m, RT1-A2, Cdkn1a, Cfh, PVR, Foxp3, Nck2	166	232	12092	2.19786	1	0.739297	82.295
GOTERM_BP_FAT	GO:0052547~regulation of peptidase activity	4	1.63934	0.0987804	Smad6, Mgmt, Gpx1, Nr4a1	166	81	12092	3.5972	1	0.73892	82.5078
GOTERM_BP_FAT	GO:0031348~negative regulation of defense response	3	1.22951	0.098852	RT1-A2, Foxp3, Gpx1	166	39	12092	5.60334	1	0.736391	82.531
GOTERM_BP_FAT	GO:0048145~regulation of fibroblast proliferation	3	1.22951	0.098852	Pdgfb, Tgif1, Cdkn1a	166	39	12092	5.60334	1	0.736391	82.531
