# Supplementary material for: Systemic Wound Healing Associated with local sub-Cutaneous Mechanical Stimulation
Source: Sci Rep. 2016 Dec 23;6:39043. doi: 10.1038/srep39043 (PMC5180236; doi:10.1038/srep39043)
Supplement: Supplementary Dataset 4 [file srep39043-s5.xls]

## Sheet: readme
Differential PBMC miRNA analysis on Batch1
Matched mRNA data for Batch1 are stored in Database S2 (qRT-PCR validation in database S2)
Groups are defined as in Supplementary information:
GSE58458: MS, MTX, PLA, ANE, CIA, NOCIA
Time points:
early: early genes observation, 1h
after: after therapy, 34 days
Comparisons are labeled as:
group_time2group_time
Sheets:
Differential miRNAs
miRDB predicted targets
miRBase validated targets
miRNA&mRNA (includes predicted+validated differential miRNAs and differntial mRNAs (from Database S2))

## Sheet: Differential miRNAs
MS_A		MS_E		MTX_A		MTX_E		ANE_A		ANE_E		PLA_A		PLA_E		NOCIA_E		NOCIA_A
miRNAs	fold change	miRNAs	fold change	miRNAs	fold change	miRNAs	fold change	miRNAs	fold change	miRNAs	fold change	miRNAs	fold change	miRNAs	fold change	miRNAs	fold change	miRNAs	fold change
rno-miR-3588	-9.73328	nothing		rno-miR-3588	-3.71041	nothing		rno-miR-484	3.12774	rno-miR-150*	-3.24671	nothing		rno-miR-3588	-2.6591	nothing		rno-miR-99a	-2.22959
rno-miR-500	-4.49673			rno-miR-500	-2.59343					rno-miR-99a	-3.18323			rno-miR-500	-2.11156
rno-miR-146a	-3.01328			rno-miR-32	2.37306					rno-miR-1949	-2.23366
rno-miR-652*	-2.90146			rno-miR-150*	-2.03939					rno-miR-150	-2.17147
rno-miR-99a	-2.76959			rno-miR-126	2.01224					rno-miR-342-3p	-2.13228
rno-miR-342-3p	-2.44953									rno-miR-7a	-2.1174
rno-miR-378	-2.06805									rno-miR-32	2.01667
rno-let-7e	2.00619									rno-miR-497	2.03176
rno-miR-195	2.06582									rno-miR-223	2.16903
rno-miR-181c	2.08407									rno-miR-326	2.21791
rno-miR-151	2.11764
rno-miR-181d	2.17282
rno-miR-128	2.20437
rno-miR-320	2.23022
rno-miR-125a-5p	2.28322
rno-miR-223	2.32135
rno-miR-126	2.51676
rno-miR-19a	2.57061
rno-miR-130a	2.63793
rno-miR-326	2.7307
rno-miR-143	2.74518
rno-miR-21	2.78313
rno-miR-497	2.82916
rno-miR-210	3.05645
rno-miR-328a	3.22574
rno-miR-32	3.66592

## Sheet: miRDB predicted targets
MS_E	MS_A	MTX_E	MTX_A	ANE_E	ANE_A	PLA_E	PLA_A	NOCIA_E	NOCIA_A
	Igfbp5		Rbm12b	Clspn	Mcfd2	Rbm12b			Rbm12b
	Gpr155		Mon2	Arid4a	Plxdc1	Mon2			Mon2
	Tmem41b		Hiat1	Cat	Dpysl2	Hiat1			Hiat1
	Ube2e3		Nhlrc3	Strn3	Sec24c	Nhlrc3			Nhlrc3
	Trpv5		Mobkl1a	Herpud2	Raf1	Mobkl1a			Mobkl1a
	Lrrc16a		Nfat5	Kif16b	Bcl2l1	Nfat5			Nfat5
	Six4		Enc1	Arf4	Mycbp2	Enc1			Enc1
	Atp10a		Gorab	Rb1	Dpp4	Gorab			Gorab
	Isg20l2		Fam49a	Pole4		Fam49a			Fam49a
	Add3		Grid1	Mknk1		Grid1			Grid1
	Casp2		Slc12a6	Klf4		Slc12a6			Slc12a6
	B3gnt5		Zfand5	Ublcp1		Zfand5			Zfand5
	Clic5		Tmem47	Abhd10		Tmem47			Tmem47
	Zmym4		Hnrnpu	Calcr		Hnrnpu			Hnrnpu
	Arpp-21		Zmym4	Bcat1		Zmym4			Zmym4
	Tshz3		Arpp-21	Zadh2		Arpp-21			Arpp-21
	Rbms1		Tshz3	C2cd2l		Tshz3			Tshz3
	Phf17		Rbms1	Abcb9		Rbms1			Rbms1
	Samd12		Phf17	Vezf1		Phf17			Phf17
	RGD1309762		Samd12	Atpbd4		Samd12			Samd12
	Kif23		Rev3l	Sp1
	Stxbp3		Yipf4	Them4
	Pafah1b1		Nelf	Acot4
	Glud1		Dynlt3	Slc39a13
	LOC679383		Klhl14	Slbp
	Capza2		Tef	Chtf8
	Sall1		Cldn11	Ddx3x
	Herc3		Wrnip1	Socs6
	Cask		Ddx58	Spag7
	Megf8		Rsbn1	Pdgfra
	Ppp6c		Cd69	Glt8d3
	Tnrc6b		Ptpro	Myf6
	N4bp1		Slc12a5	Pard6b
	Ahcyl2		Gria3	Rod1
	Hspa4l		Fmr1	Cdh2
	Col24a1		Ccnc	Fam115a
	Mgat4a		Setd5	RGD1565474
	Csde1		Ankib1	Ehf
	LOC100362464		Dusp10	Wdr44
	Wee1		Adcy3	Slc38a2
	Dynlt3		Herpud2	Tnpo1
	Kif5c		Fam135a	Tp53inp2
	Ccnt2		Itpr1	Hnrnpab
	LOC679651		Bsdc1	A2bp1
	Mobkl3		Srpr	Gpr176
	Slc7a11		Ptar1	En2
	Plcxd2		Pols	Col13a1
	Sptlc1		Klf4	Diaph3
	Tlk1		Fam110b	Lhx1
	Lrp6		Ugp2	Hsp90b1
	Spta1		Dnajb9	Pcsk1
	Dclk1		PCOLCE2	Pkn2
	Ankib1		Usp28	Acvr2a
	Znf592		Rod1	Alcam
	RGD1309104		Cdh2	Fbxo8
	Ccdc32		Fam115a	RGD1309762
	Otx1		RGD1565474	Kif23
	Sgk1		Ehf	Stxbp3
	Aff4		Wdr44	Pafah1b1
	Nuak2		Slc38a2	Glud1
	Atp11a		Tnpo1	LOC679383
	Reep1		Tp53inp2	Capza2
	G7c		Hnrnpab	Sall1
	Mrrf		A2bp1	Herc3
	Nup210		Gpr176	Cask
	Pctk2			Megf8
	Ash1l			Ppp6c
	Cdc25a			Tnrc6b
	Hus1			N4bp1
	Phf19			Ahcyl2
	Tbl1xr1			Hspa4l
	Pla2g15			Col24a1
	Ddx3x			Mgat4a
	Srpr			Csde1
	Nfatc3			LOC100362464
	LOC497934			Wee1
	Tacc1			Dynlt3
	Ell			Kif5c
	Cops2			Ccnt2
	Pcmt1			LOC679651
	Luzp1			Mobkl3
	RGD1564943			Slc7a11
	Pth			Plcxd2
	Traf3			Sptlc1
	Wipi2			Tlk1
	Spsb4			Lrp6
	Ccne1			Spta1
	Plxna2			Dclk1
	LOC100125367			Ankib1
	Acot4			Znf592
	Slc39a13			RGD1309104
	Slbp			Ccdc32
	Chtf8			Otx1
	Socs6			Sgk1
	Spag7			Aff4
	Pdgfra			Nuak2
	Glt8d3			Atp11a
	Myf6			Reep1
	Pard6b			G7c
	Dis3l2			Mrrf
	Sstr3			Nup210
	Fam116a			Pctk2
	Cxcl12			Ash1l
	Znf691			Cdc25a
	Rhot2			Hus1
	Sertad3			Arpp-21
	Glrx2			Phf19
	Osbpl9			Tbl1xr1
	Mip			Pla2g15
	Ddx19b			Srpr
	Ddx19a			Nfatc3
	Sema4d			LOC497934
	Camkv			Tacc1
	Dram2			Ell
	Tcf7l2			Cops2
	LOC679869			Pcmt1
	Esco1			Luzp1
	Foxo4			RGD1564943
	A2bp1			Pth
	Bcl2l2			Traf3
	Rbm12b			Wipi2
	Mon2			Spsb4
	Hiat1			Maob
	Nhlrc3			Nlk
	Mobkl1a			RGD1561440
	Nfat5			Iqsec3
	Enc1			Scd1
	Gorab			Tfg
	Fam49a			Ncald
	Grid1			Lrrc32
	Slc12a6			Ggt7
	Zfand5			Palm
	Tmem47			Fbxl14
	Hnrnpu			Ubiad1
	Nlk			Dmp1
	RGD1561440			Rev3l
	Iqsec3			Yipf4
	Scd1			Nelf
	Tfg			Klhl14
	Ncald			Tef
	Lrrc32			Cldn11
	Ggt7			Wrnip1
	Palm			Ddx58
	Fbxl14			Rsbn1
	Ubiad1			Cd69
	Dmp1			Ptpro
	Rev3l			Slc12a5
	Yipf4			Gria3
	Nelf			Fmr1
	Klhl14			Ccnc
	Tef			Setd5
	Cldn11			Dusp10
	Wrnip1			Adcy3
	Ddx58			Fam135a
	Rsbn1			Itpr1
	Cd69			Bsdc1
	Ptpro			Ptar1
	Slc12a5			Pols
	Gria3			Fam110b
	Fmr1			Ugp2
	Ccnc			Dnajb9
	Setd5			PCOLCE2
	Dusp10			Usp28
	Adcy3
	Herpud2
	Fam135a
	Itpr1
	Bsdc1
	Ptar1
	Pols
	Klf4
	Fam110b
	Ugp2
	Dnajb9
	PCOLCE2
	Usp28
	Snx2
	Stim2
	Btaf1
	Ankrd13c
	Pparg
	Enpp4
	Sgcb
	RGD1564560
	Slc24a2
	Smoc2
	Phf3
	Mtmr10
	RGD1307235
	LOC500034
	Vps37a
	St18
	Mdn1
	Mier1
	Clcn3
	Meox2
	Wdr20a
	Tdrd7
	Mmgt1
	Golsyn
	Cmpk1
	Ubl3
	Abhd3
	Esm1
	Usp32
	Cdc2l6
	Ube2d1
	Pxk
	RGD1561149
	Tapt1
	Foxg1
	Acsl4
	Tbc1d15
	Slitrk1
	Bcl6b
	Ythdf3
	RGD1560601
	Rad21
	Htr1f
	Plekha3
	Bai3
	Tada2b
	Ctdspl
	Robo2
	Metap1
	Tcerg1
	Bcar3
	Zfand6
	Tmem165
	Fbxo33
	LOC690333
	Gls
	Derl1
	Rlf
	Plekhj1
	Cyp7a1
	Brd1
	Il1a
	Wdr37
	E2f5
	Atg5
	RGD1310862
	Pom121
	Epc2
	Sec24c
	Pam
	RGD1308706
	Morc3
	Srpk2
	Afg3l2
	Tnfrsf11b
	Ppp4r2
	Hpgd
	Ccar1
	Pi4k2b
	Il22ra2
	Ube2b
	Gria4
	Hook1
	Dpp8
	Tmem168
	Napg
	Zfp36l2
	Eif4a2
	Nln
	RGD1308470
	RGD1304592
	Ano1
	Ell2
	Pcdha1
	Pcdha10
	Pcdha11
	Pcdha12
	Pcdha13
	Pcdha2
	Pcdha3
	Pcdha4
	Pcdha5
	Pcdha6
	Pcdha7
	Pcdha8
	Pcdha9
	Pcdhac1
	Pcdhac2
	Rap1a
	Kcnip4
	Cnot7
	Stat1
	Stat4
	Hspc159
	Cdc2l5
	RGD1310553
	Gcnt2
	Fem1c
	Cugbp1
	Pan3
	Klhl23
	Kitlg
	RGD1307882
	RGD1559923
	Pbx3
	Banp
	RGD1565033
	Mum1l1
	Adam10
	Dag1
	RGD1305938
	Ptpn21
	Tmem108
	Cyp1a2
	Ebf2
	Elmod2
	Znf518a
	Psap
	Slc9a6
	Adss
	Tfb2m
	Ino80
	Ppp2r5e
	Lrp2
	RGD1305350
	Rapgef4
	Zmynd11
	Cast
	Phtf2
	Igf2r
	Nr3c2
	RGD1565775
	LOC679221
	Fbxo8
	Tgoln1
	Prc1
	Aftph
	Rab18
	Syt1
	Hbp1
	Kcna4
	Mfsd6
	Tgif1
	Tcfcp2l1
	Id4
	Med26
	Prr5l
	Tgm3
	Spire1
	Sec24a
	Narg1
	Jazf1
	Pdia5
	Sorl1
	RGD1309747
	H3f3b
	Dcdc2
	Znf652
	Sec61a1
	Dcun1d4
	Adora2b
	Rgs8
	RGD1560286
	Sec22a
	Ugt8
	Nfx1
	Smarca2
	Ptpn4
	Ipo7
	Ak2
	Prkx
	Ret
	Tfeb
	Smpd3
	Gabarapl2
	Inhbb
	Irak1
	RGD1359600
	Popdc2
	Paqr5
	Heca
	Eif4g2
	Eif4g2-ps1
	Traf6
	Adrb3
	Map4k3
	Prpf38b
	Rab11fip4
	Ddi2
	Gatm
	En2
	Col13a1
	Diaph3
	Lhx1
	Hsp90b1
	Pcsk1
	Pkn2
	Acvr2a
	Alcam
	Ola1
	Pbrm1
	Wwp1
	Ganc
	Ntf3
	Armcx1
	Moxd1
	Sf3a1
	Arhgap24
	Gpr64
	Caskin1
	Zfp367

## Sheet: miRBase validated targets
MS_E	PLA_E	MTX_E	ANE_E	MS_A	PLA_A	MTX_A	ANE_A
			Cntn4	Arl2
			Scn3a	Tagln
			Vim	Vim
			Fgf16	Igf1
				Igf1r
				Snap25
				Klf4
				Hmox1
				Hyou1
				Itgb1
				Kcnj16
				Cntn4
				Scn3a
				Pten
				Pdcd4
				Faslg
				Nqo1
				Pdpn
				Cxcl3
				Rad23b
				Elavl4
				Fgf16

## Sheet: miRNA&mRNA
MS_E	MS_A	MTX_E	MTX_A	ANE_E	ANE_A	PLA_E	PLA_A	NOCIA_E	NOCIA_A
Ccrl2	Igfbp5	Ptgs2	Rbm12b	Clspn	Mcfd2	Rbm12b	Cxcl2	NA	Rbm12b
Tmem176b	Gpr155	Cxcl2	Mon2	Arid4a	Plxdc1	Mon2	Il1b		Mon2
Il1b	Tmem41b	Bcl2a1d	Hiat1	Cat	Dpysl2	Hiat1	Ccrl2		Hiat1
Isg15	Ube2e3	Cflar	Nhlrc3	Strn3	Sec24c	Nhlrc3	Sdc4		Nhlrc3
Gpnmb	Trpv5	Lactb	Mobkl1a	Herpud2	Raf1	Mobkl1a	Gadd45b		Mobkl1a
Tgfbi	Lrrc16a	Cxcl10	Nfat5	Kif16b	Bcl2l1	Nfat5	Cd63		Nfat5
Fam198b	Six4	Mcpt9	Enc1	Arf4	Mycbp2	Enc1	Cks2		Enc1
Sdc4	Atp10a	Gjb2	Gorab	Rb1	Dpp4	Gorab	Icam1		Gorab
Akr1b8	Isg20l2	Slc6a6	Fam49a	Pole4	RT1-CE16	Fam49a	Cdkn1a		Fam49a
Colec12	Add3	Edn1	Grid1	Mknk1	LOC100364500	Grid1	Bcl2a1d		Grid1
Il1r2	Casp2	Cd14	Slc12a6	Klf4	RT1-A3	Slc12a6	G0s2		Slc12a6
Clec10a	B3gnt5	Cnot6l	Zfand5	Ublcp1	RT1-CE10	Zfand5	RGD1305500		Zfand5
Cfh	Clic5	Nfkb2	Tmem47	Abhd10	RT1-CE2	Tmem47	Cxcl10		Tmem47
Gadd45g	Zmym4	Nck2	Hnrnpu	Calcr	RT1-EC2	Hnrnpu	Gzmb		Hnrnpu
Tppp3	Arpp-21	Nfkbie	Zmym4	Bcat1	LOC100361467	Zmym4	LOC100361261		Zmym4
Oasl	Tshz3	Pde4b	Arpp-21	Zadh2	Ccrl2	Arpp-21	Giot1		Arpp-21
Cxcl10	Rbms1	Txnrd1	Tshz3	C2cd2l	Icam1	Tshz3	Nfkbid		Tshz3
Cdo1	Phf17	Ccl3	Rbms1	Abcb9	Cxcl2	Rbms1	Cflar		Rbms1
Tnfsf13	Samd12	Msi2	Phf17	Vezf1	Plekhb1	Phf17	Cd14		Phf17
Cflar	RGD1309762	Cyp2d1	Samd12	Atpbd4	RT1-CE12	Samd12	Spast		Samd12
RGD1566386	Kif23	Cyp2d5	Rev3l	Sp1	Ssr1	Tnxb	Tmpo		Gimap4
RGD1562339	Stxbp3	Id1	Yipf4	Them4	Cxcl10	S100a8	Cpox		Tspan12
Fxyd2	Pafah1b1	Gpnmb	Nelf	Acot4	Dhtkd1	Selp	Traf6		Cpox
Gadd45b	Glud1	Nfkbiz	Dynlt3	Slc39a13	N4bp1	Pglyrp1	Zc3h12a		Klhdc2
Ptpro	LOC679383	S1pr2	Klhl14	Slbp	Gadd45b	Cttnbp2nl	Isg15		Tm9sf2
Zcchc24	Capza2	Ppp1r15a	Tef	Chtf8	Nfkbid	Ppap2b	Nfkb2		Klf3
Cxcl2	Sall1	G0s2	Cldn11	Ddx3x	Hist3h2a	Tgfb2	Nfkbia		LOC308990
Znf503	Herc3	Gpatch4	Wrnip1	Socs6	Sdpr	RT1-CE5	Hlx		N4bp1
Ppap2b	Cask	Oasl	Ddx58	Spag7	Ebi3	RT1-EC2	Rab20		Ctgf
Birc3	Megf8	Il1f8	Rsbn1	Pdgfra	Fam102b	Birc3	Fam107b		Gadd45b
Arl11	Ppp6c	Lcn2	Cd69	Glt8d3	Sdc4	Mmp8	Cfd		Cd63
Apobec1	Tnrc6b	Gzmc	Ptpro	Myf6	Pglyrp1	Sema3g	Nfkbiz		Tmpo
Aif1	N4bp1	Gng3	Slc12a5	Pard6b	Chmp1b	Klre1	Cdc42ep4		Tnfaip8
Clec4a1	Ahcyl2	Stard13	Gria3	Rod1	Bcl2a1d	Pmp22	Ptgs2		RGD1560020_predicted
Nr4a3	Hspa4l	Lix1	Fmr1	Cdh2	Jun	LOC100365770	Ccl6		Ppp4r2
Mal	Col24a1	Xcl1	Ccnc	Fam115a	Mga	Steap4	Pcp4		Nr1d2
Fcn1	Mgat4a	RGD1561724	Setd5	RGD1565474	Adra1b	Lhfp	Adam19		Il1r2
Klf10	Csde1	Egr2	Ankib1	Ehf	Ncald	Cpne8	Phf14		Pou2af1
Ccr2	LOC100362464	Marcksl1	Dusp10	Wdr44	Eif3k	Ggt5	Klf9		RGD1310794
Myof	Wee1	Dnase2b	Adcy3	Slc38a2	Thbd	Timp2	Sfrs18		Ppp1r10
Cd68	Dynlt3	Galnt3	Herpud2	Tnpo1	Pgbd5	Jam2	Zfp758		Herpud1
Sepp1	Kif5c	Nrg1	Fam135a	Tp53inp2	Il1b	Klrc2	Tpr		Rnasel
Kifc3	Ccnt2	B3galnt1	Itpr1	Hnrnpab	Rln1	Chchd6	Lrrfip1		Jun
Edn1	LOC679651	Isg15	Bsdc1	A2bp1	LOC682058	Stfa2l3	Wdr89		Lrrfip1
Oas1a	Mobkl3	Il1r2	Srpr	Gpr176	Marcksl1	Ccdc49	Igj		Inpp5b
Il1f8	Slc7a11	Pmp22	Ptar1	En2	Klre1	Rarres1	Epc1		LOC100365106
Clec4a3	Plcxd2	Mrc1	Pols	Col13a1	Thoc4	Rab27a	LOC100362678		Sash3
Asah1	Sptlc1	Tmem204	Klf4	Diaph3	Alox12	Akr1b8	Zfp143		Slc9a3r1
Plxnb2	Tlk1	LOC290156	Fam110b	Lhx1	Slpi	Mt2A	Smad5		Rybp
Sirpa	Lrp6	LOC682708	Ugp2	Hsp90b1	Olfml2b	Cdkn2d	Pi4k2a		Cbll1
Sgcb	Spta1	RGD1308409	Dnajb9	Pcsk1	S100a8	Ddit3	Il1r2		Dctn6
Emr1	Dclk1	Sft2d3	PCOLCE2	Pkn2	Fam46a	Lap3	Ctgf		Ms4a1
Id1	Ankib1		Usp28	Acvr2a	Clec9a	Lyve1	Dnaja4		Rmnd5b
Ifit3	Znf592		Rod1	Alcam	Lrg1	Arid5a	Marcks		Cand1
Zeb2	RGD1309104		Cdh2	Fbxo8	Ptgs2	Ecm1	LOC684173		Trim14
Nrip1	Ccdc32		Fam115a	RGD1309762	Cttnbp2nl	Nfe2l2	Pofut2		Ube2j1
Icam1	Otx1		RGD1565474	Kif23	Xpo5	Cyp2u1	Mrpl51		RGD1310862
Ccdc112	Sgk1		Ehf	Stxbp3	Ikzf5	Cdca7	Mxd1		Syf2
Egfr	Aff4		Wdr44	Pafah1b1	Neil1	Slc25a46	Ogt		Mbip
Pepd	Nuak2		Slc38a2	Glud1	Stfa2l3	Sox4	LOC682058		Plekha3
Ugt1a1	Atp11a		Tnpo1	LOC679383	Osbpl3	R3hdm2	Rbm47		Cks2
Ugt1a2	Reep1		Tp53inp2	Capza2	Plekhj1	LOC681290	Plaur		Cmah
Ugt1a3	G7c		Hnrnpab	Sall1	Zfp278	RGD1305235	Nfkbie		Pdcd6ip
Ugt1a5	Mrrf		A2bp1	Herc3	RT1-S3	Atg4c	IgG-2a		Usp33
Ugt1a6	Nup210		Gpr176	Cask		Gk	LOC100363671		Rnf138
Ugt1a7c	Pctk2		Klre1	Megf8		Tek	C1ql3		Zfp143
Ugt1a8	Ash1l		Gadd45b	Ppp6c		Ptpn4	Slpi		Tmem39a
Ugt1a9	Cdc25a		Dsc2	Tnrc6b		Sbno2	Nr4a3		Tbc1d15
Anxa5	Hus1		Ccl4	N4bp1		Serpinb10	Ppp1r3b		Trib2
Unc93b1	Phf19		Tnfaip8	Ahcyl2		Folr2	Ifngr2		Tmem55a
Efha2	Tbl1xr1		Ccr5	Hspa4l		Gpcpd1	Thbd		Bcl3
Prr5l	Pla2g15		Bcl11b	Col24a1		LOC690840	Ddx3x		Maml1
Ap1s2	Ddx3x		Tra2a	Mgat4a		RGD1560186	Ndufs1		Cyb561d2
Rnase2	Srpr		LOC100362458	Csde1		RGD1561310	Bhlhe40		Chd1
Ebi3	Nfatc3		Gnpda2	LOC100362464		Rpl37	Spg20		F2r
Igsf7	LOC497934		Serpinb9	Wee1		Hdc	LOC100363606		Fem1b
LOC363715	Tacc1		Cr2	Dynlt3		LOC100366273	Crkrs		Spast
RGD1561778	Ell		Sdc4	Kif5c		Nup98	Csf3r		Tmem206
S100a8	Cops2		Arid5a	Ccnt2		Jag1	Ptafr		LOC100361182
Clec12a	Pcmt1		Mki67	LOC679651		Glce	Terf1		LOC682033
Hdac8	Luzp1		Klf3	Mobkl3		Hk2	Yme1l1		Snap23
Mmachc	RGD1564943		Dram2	Slc7a11		Plscr2	Tlr2		Ifi27l2b
Nat1	Pth		Glce	Plcxd2		RT1-CE12	Gadd45a		Art2b
S100a9	Traf3		Tmpo	Sptlc1		Enpp3	Appbp2		Tra2a
LOC100360616	Wipi2		Giot1	Tlk1		Rasal3	Nampt		LOC690000
Lipa	Spsb4		LOC681290	Lrp6		Mt1a	Dennd5a		Ptpn4
Dgat2	Ccne1		Cks2	Spta1		Herc3	Sh3glb1		Fhl2
Tbc1d8	Plxna2		Klf9	Dclk1		Cbx1	Inpp5b		Med4
B3gnt1	LOC100125367		Zfp347	Ankib1		LOC687856	Tnfaip8		Pofut2
Slc35e3	Acot4		LOC100364718	Znf592		LOC687713	Edn1		Rdx
LOC683463	Slc39a13		Pycr2	RGD1309104		Mtf2	RGD1564964		Zbtb43
LOC690948	Slbp		Fbn1	Ccdc32		Fosl2	Plekhj1		Cxxc5
Dusp3	Chtf8		Adam19	Otx1		Abca4	Tmem55a		Tardbp
Sec3l1	Socs6		Chac2	Sgk1		Pltp	Slc16a3		LOC684173
Trat1	Spag7		Foxi1	Aff4		RGD1563853	Mut		Zfp260
Popdc2	Pdgfra		Adnp2	Nuak2		Cyp4v3	Mmachc		Alg14
Gatm	Glt8d3		Cbx1	Atp11a		Rdh10	Klf3		Ctr9
Tiam1	Myf6		Zfp260	Reep1		Serpinb1a	Hspa4		Alkbh
Marcks	Pard6b		Cpox	G7c		Mina	Ppp4r2		Spint1
Wdfy3	Dis3l2		Mlh3	Mrrf		Pts	Zbtb11		Ap3m1
Dusp6	Sstr3		Gimap4	Nup210		Tm9sf2	Klf13		RGD1311164
Klf4	Fam116a		Syncrip	Pctk2		Fkbp5	Eaf2		LOC681290
Rnase4	Cxcl12		Herc6	Ash1l		Dnajc5	Dgat2		Giot1
Ppp1r3b	Znf691		Ppap2b	Cdc25a		LOC100361684	Bcl3		Ccnb2
Nfkb2	Rhot2		Il7r	Hus1		LOC100365086	Ccar1		Smad5
Fcnb	Sertad3		Prdm1	Arpp-21		Ruvbl1	Herpud1		LOC500013
Gngt2	Glrx2		Birc3	Phf19		Trio	Gadd45g		Cyp2e1
LOC100365679	Osbpl9		Icam1	Tbl1xr1		Batf	Nupl1		Ccdc69
Hck	Mip		Zfp426l2	Pla2g15		Tes	Lta		Mtf1
Gadd45a	Ddx19b		Zfp84	Srpr		Gosr1	LOC690020		Trmt6
Wiz	Ddx19a		Ccdc19	Nfatc3		Crebl2	Acsl3		Rgc32
Lcn2	Sema4d		Cxcr3	LOC497934		Tmem204	Iffo1		Traf6
Enc1	Camkv		Rps6ka3	Tacc1		Slc25a25	Tubb6		Rab27a
Anxa4	Dram2		Ptpn4	Ell		Ppp1r3d	LOC100361467		LOC680155
Mycl1	Tcf7l2		Spast	Cops2		RGD1310552	Ifit3		Serpinb9
Fry	LOC679869		Epc1	Pcmt1		RGD1310251	Syncrip		RGD1563863
Lpar1	Esco1		LOC100362678	Luzp1		Tbc1d24	Mgat1		Sh2d2a
Mcpt8	Foxo4		Ifngr2	RGD1564943		Egr1	Trat1		Ocln
Tube1	A2bp1		Ccna2	Pth		Cul4b	S100a9		Zbtb4
Appbp2	Bcl2l2		Nrarp	Traf3		Pik3ca	Il1rn		Gnl3
Mettl2	Rbm12b		LOC500013	Wipi2		Larp5	Lrg1		Klf9
Rnf149	Mon2		Mtpn	Spsb4		Rnase4	Gjb2		Znhit3
RGD1560248	Hiat1		LOC500420	Maob		Maml1	F2r		Bcl11b
Mtmr4	Nhlrc3		Sult1a1	Nlk		Efr3a	Igha		Ogt
Soat1	Mobkl1a		Ocln	RGD1561440		Arl13b	LOC100360169		LOC680200
Enpp4	Nfat5		Il18r1	Iqsec3		Xk	LOC100360329		Faf2
	Enc1		Faf2	Scd1		Sash3	LOC100360822		Abhd10
	Gorab		Sash3	Tfg		C2	LOC100362271		Rbm12
	Fam49a		LOC682058	Ncald		Gpr98	LOC678969		Myadm
	Grid1		Bcl3	Lrrc32		RGD1562101	LOC686380		Mbp
	Slc12a6		Pak2	Ggt7		Ccdc127	RGD1565478		Ccdc12
	Zfand5		Pank2	Palm		Prmt3	Ppid		Son
	Tmem47		Zfp758	Fbxl14		RGD1307235	Thoc4		Cdadc1
	Hnrnpu		Arsk	Ubiad1		Klhl20	Olfml2b		Plscr3
	Nlk		Ncald	Dmp1		Jun	Trim14		Rbm7
	RGD1561440		Dennd5a	Rev3l		Zfp36			Snip1
	Iqsec3		Nr4a3	Yipf4		Oaf			Rbm5
	Scd1		Ulk1	Nelf		Il7r			Ccr5
	Tfg		RGD1306520	Klhl14		Ppp1r15a			Eaf1
	Ncald		Mmachc	Tef		Uba7			Tor1aip2
	Lrrc32		Kars	Cldn11		Art2b			Il18r1
	Ggt7		Emp1	Wrnip1		Ier3			Pcif1
	Palm		Utp15	Ddx58		Erap1			Sfrs9
	Fbxl14		Ppp1r10	Rsbn1		RGD1561724			Sipa1
	Ubiad1		Syf2	Cd69		Adarb1			Sfrs12
	Dmp1		Cdkn2d	Ptpro		Mapk1			Ythdf1
	Rev3l		Lrrfip1	Slc12a5		Actn1			Ikzf5
	Yipf4		Nupl1	Gria3		B4galt6			Ube4a
	Nelf		Ppp4r2	Fmr1		Rln1			Icam1
	Klhl14		Mga	Ccnc		Cpsf2			RGD1565584
	Tef		LOC361346	Setd5		Ak7			Utp18
	Cldn11		Ppp3cb	Dusp10		Clec9a			Nat13
	Wrnip1		Pias4	Adcy3		Smc2			Prep
	Ddx58		Ddit3	Fam135a		Alkbh5			2014-09-11
	Rsbn1		Smek2	Itpr1		LOC691143			Tada2b
	Cd69		Herpud1	Bsdc1		Sftpd			Cenpk
	Ptpro		Nat1	Ptar1		Ccnt2			Sult1a1
	Slc12a5		Mut	Pols		Donson			Znf512
	Gria3		Mtf2	Fam110b		Ddx42			Axl
	Fmr1		Eaf2	Ugp2		Tia1			RGD1310224
	Ccnc		Rab27a	Dnajb9		Stim1			Hif1a
	Setd5		Ms4a1	PCOLCE2		LOC360231			Map3k8
	Dusp10		Fgf13	Usp28		Phka2			Klra22
	Adcy3		Ccdc75	Xk		Mtpn			Arl15
	Herpud2		Klhdc2	Mex3b		Pcmtd2			Spag9
	Fam135a		RGD1563853	LOC100365770		Pcgf6			Pik3ip1
	Itpr1		Ndufs1	RGD1560020_predicted		Fcgr3a			Wdr43
	Bsdc1		Egr1	Ceacam1		B3galnt1			Zfp281
	Ptar1		B3gnt1	Ceacam10		Gsk3b			Bcl9l
	Pols		Trat1	Crem		Fam179b			Foxk2
	Klf4		Il2rb	Rrs1		Hspc159			RGD1560601
	Fam110b		Spg20	Pck1		Hs3st1			Apbb3
	Ugp2		Cd63	Angpt1		Camsap1l1			Ppil3
	Dnajb9		Chrne	P2ry10		Ccl3			Spg20
	PCOLCE2		Adra1b	Trib2		Itga6			Mudeng
	Usp28		Zfp709	Plscr2		Sv2a			Far1
	Snx2		Yme1l1	Gtf3c3		St6galnac3			Cpd
	Stim2		Smc2	Ccl3		Slc18a2			LOC100302372
	Btaf1		Cyp4v3	Gata3		Rnf19a			Calhm2
	Ankrd13c		Actr1b	RGD1560925		Slc7a5			Gimap1
	Pparg		Ppat	Bcl11b		Mex3b			Ggct
	Enpp4		Oaf	Mxd1		Ceacam1			Echdc1
	Sgcb		Gadd45g	Atrx		Ceacam10			Klhl6
	RGD1564560		Nusap1	Flnb		Klra22			Fcer2
	Slc24a2		Nfkbia	Mbip		Anxa1			Pkn2
	Smoc2		Ankrd16	RGD1304610		Trim2			Cflar
	Phf3		Fam46a	F2rl2		Ppat			Birc3
	Mtmr10		RGD1309362	Ptger4		LOC680367			Rasd1
	RGD1307235		Cpd	Aph1b		LOC680406			Bxdc2
	LOC500034		Tnks2	Mtf2		Rup2			Ccdc59
	Vps37a		Tmem38b	Gadd45g		Angpt1			Ckap5
	St18		Cant1	Lemd3		Tnfsf9			Odc1
	Mdn1		Crkrs	Sfrs6		Rrp1b			Ccl3
	Mier1		Tbl1xr1	Zdhhc20		Cd69			LOC100364467
	Clcn3		Wdr51a	RGD1563564		Serpinb6a			Apob48r
	Meox2		Arl6ip1	RGD1563224		Gsr			Ric8a
	Wdr20a		Spint1	Socs3		Nrg1			Shmt1
	Tdrd7		Traf6	Ptpn1		Stap1			Dirc2
	Mmgt1		F2r	Ccdc19		Mcpt8			Tmem41b
	Golsyn		Slc9a3r1	Max		Cnot6l			Slc7a6os
	Cmpk1		Gzmb	Cks2		Asns			LOC494529
	Ubl3		Thbd	Fastkd5		Mga			Map4
	Abhd3		Cyb561d2	Eno3		Nars2			Zeb2
	Esm1		Myc	Ppp1r3d		Pla2g12a			Utp15
	Usp32		Zfp143	Zeb2		Rab3ip			RGD1309362
	Cdc2l6		LOC100361467	Dusp6		P2rx1			Sco1
	Ube2d1		Ccrl2	Hs3st1		RT1-S3			Edem1
	Pxk		Bcas3	Zfml		Arsk			Ogdh
	RGD1561149		Pldn	Casp8ap2		Pank2			Strap
	Tapt1		Add3	Rps24		LOC681004			Zfp91
	Foxg1		Angel1	Cyp2u1		Cebpd			Idh2
	Acsl4		Appbp2	Nr1d2		Sav1			Nfkbia
	Tbc1d15		Tmem55a	Ppil4		Tex2			Cblb
	Slitrk1		Camsap1l1	Kctd5		Map3k1			Prkaa1
	Bcl6b		Faslg	Pspc1		Zfp828			Myst3
	Ythdf3		Foxk2	Dbr1		RGD1310257			Zfp330
	RGD1560601		Itgad	Eif4ebp1		Stom			Kctd5
	Rad21		Hells	Cand1		Cd151			R3hdm2
	Htr1f		Il1b	Snrnp48		Fam183b			Rcan1
	Plekha3		Nt5e	Rhag		Gbas			Brd3
	Bai3		Dnaja4	Fdxacb1		Pim1			Rbm47
	Tada2b		Chsy1	Mars2		Csnk2a1			Prf1
	Ctdspl		Rnasel	Sod2		Atpif1			LOC361985
	Robo2		Timp3	Cnksr3		Prkcq			Chrne
	Metap1		Cyp2d2	Ramp3		Tesc			Cd79b
	Tcerg1		LOC302495	Mt1a		Klhl2			Ccnl1
	Bcar3		Sfrs18	B3galt6		Cd55			Mphosph8
	Zfand6		Camk2a	Efha2		Crat			Parp4
	Tmem165		Mapk1	Lrrc47		LOC302495			Cxcl1
	Fbxo33		RGD1306148	Nbn		Abtb1			Nmb
	LOC690333		LOC690020	Tg		RGD1562626			RGD1309410
	Gls		Fam18b2	Ift81		Evi2a			Rsrc2
	Derl1		Lsm16	Daglb		Padi4			Mtmr10
	Rlf		Bhlhe41	Actn1					Sptlc1
	Plekhj1		Cryz	Pgam5					LOC690806
	Cyp7a1		Gsr	RGD1310358					Ndufs1
	Brd1		Zeb2	Rnf138					LOC684352
	Il1a		Eif4g1	Nrg1					Srfbp1
	Wdr37		Cd244	RT1-CE5					Fcrla
	E2f5		LOC679046	Nup153					Cpsf7
	Atg5		LOC685808	Fndc3a					LOC691918
	RGD1310862		Ifrd2	Bnip3					Etnk1
	Pom121			Camk2d					Azin1
	Epc2			Ppp3cb					Sfpq
	Sec24c			Cdkn2d					Ruvbl1
	Pam			RGD1566220					Nars2
	RGD1308706			Lef1					Ipo11
	Morc3			Sort1					Osbpl5
	Srpk2			Trp53rk					Crem
	Afg3l2			Jmjd5					Cp
	Tnfrsf11b			Sema3g					Cdc27
	Ppp4r2			Jazf1					Hspa4
	Hpgd			LOC100364718					Rhobtb1
	Ccar1			Fbxo33					LOC100360412
	Pi4k2b			Mafg					Tnks2
	Il22ra2			Rps6ka2					Klf11
	Ube2b			Chst12					Ddit3
	Gria4			Zfp26					Ppp1r2
	Hook1			Tsc22d1					Dguok
	Dpp8			Cln3					Rbm22
	Tmem168			Tshz1					Krcc1
	Napg			Vash2					Casp8
	Zfp36l2			Pkm2					Gramd3
	Eif4a2			Ptpla					Fam133b
	Nln			Ndnl2					Bub1
	RGD1308470			Sass6					Mef2c
	RGD1304592			Junb					Smc2
	Ano1			Mmp9					Tubb6
	Ell2			Rab1b					Hist2h2be
	Pcdha1			Pygl					Il10rb
	Pcdha10			Stx11					Cox18
	Pcdha11			Xdh					Il2rb
	Pcdha12			Nr1h3					Cdk4
	Pcdha13			Atp6v0a1					Etf1
	Pcdha2			Ankrd13c					B3gnt5
	Pcdha3			Rcn3					LOC690020
	Pcdha4			Npat					Ier5
	Pcdha5			Sh3glb1					Ncr1
	Pcdha6			Crkrs					Cct8
	Pcdha7			Foxe1					Ccl24
	Pcdha8			Slc44a1					Vcpip1
	Pcdha9			Mx1					Dtx2
	Pcdhac1			Fv1					Mblac1
	Pcdhac2			Smad5					Pcgf3
	Rap1a			Parm1					LOC100362155
	Kcnip4			Slc25a44					Znrf2
	Cnot7			Col4a1					LOC361346
	Stat1			Stxbp1					Ptprcap
	Stat4			Twistnb					Chtf8
	Hspc159			Zfp36					Alg10
	Cdc2l5			Chek1					Tbk1
	RGD1310553			Mfsd3					Fkbp1a
	Gcnt2			Il33					Dnajc5
	Fem1c			Aldoa					Nr4a3
	Cugbp1			Cyp2j4					Mgat1
	Pan3			Med21					Slc30a4
	Klhl23			Gsr					Sfrs15
	Kitlg			LOC100363065					Sirpa
	RGD1307882			Ccdc92					Rbl2
	RGD1559923			Mgat2					Ppat
	Pbx3			Pla2g12a					Hsph1
	Banp			LOC360228					B4galt5
	RGD1565033			Klhl20					Znf787
	Mum1l1			Zfp91					Polr2b
	Adam10			Pacrgl					Fam160b1
	Dag1			Gapdh					Twistnb
	RGD1305938			Sv2a					Tmem87b
	Ptpn21			RGD1563945					Ttpal
	Tmem108			Nid67					Ggnbp2
	Cyp1a2			Orai1					LOC606294
	Ebf2			Pip5k1b					Icos
	Elmod2			Slc25a46					MGC112715
	Znf518a			Ret					Zc3hc1
	Psap			RGD1562629					2014-03-05
	Slc9a6			LOC688637					Camta1
	Adss			Gca					Bag3
	Tfb2m			LOC680367					LOC305076
	Ino80			LOC680406					Mina
	Ppp2r5e			Rup2					RGD1311188
	Lrp2			Mtus1					Klf10
	RGD1305350			Ptrh2					Camkk2
	Rapgef4			Tpd52l1					Prkcdbp
	Zmynd11			Apoh					LOC686547
	Cast			Tfpt					Zcchc17
	Phtf2			Pdcd4					Pi4k2a
	Igf2r			Cstf2t					Rgl2
	Nr3c2			Zbtb1					Ranbp2
	RGD1565775			Tsr2					Fam120b
	LOC679221			Alb					Rnmt
	Fbxo8			Dyrk2					Gcnt2
	Tgoln1			Cyp2s1					Herc3
	Prc1			Bglap					Heca
	Aftph			Cd151					Cdc42se2
	Rab18			Atg5					Trap1
	Syt1			RGD1306058					Igtp
	Hbp1			Cp					Sspn
	Kcna4			Rgc32					Cd83
	Mfsd6			Ifitm1					Ulk1
	Tgif1			Timp3					Sdc4
	Tcfcp2l1			Eif4g1					Cd8b
	Id4			Bcas3					Prkar2a
	Med26			Clca5					Stt3b
	Prr5l			Smad7					Cpsf2
	Tgm3			Ppp1r15a					Atp1b1
	Spire1			RGD1311595					Pfdn2
	Sec24a			Zfp157					Smndc1
	Narg1			Snap23					Rabif
	Jazf1			Hif1a					Rbm18
	Pdia5			Large					RGD1306746
	Sorl1			Cd180					Luc7l
	RGD1309747			Mat1a					Polr3k
	H3f3b			Skap2					Donson
	Dcdc2			Ccdc59					Dpp4
	Znf652			LOC497978					Abhd5
	Sec61a1			Aes					Akap11
	Dcun1d4			Sult1a1					RGD1303142
	Adora2b			Crat					Sh2d3c
	Rgs8			Tnnc1					Btk
	RGD1560286			Rg9mtd1					Fam136a
	Sec22a			Tuba4a					Nip7
	Ugt8			Cdo1					Cdkn1a
	Nfx1			LOC100364467					Cul5
	Smarca2			LOC100363782					Mrpl44
	Ptpn4			Myc					Ccdc97
	Ipo7			RGD1309362					Stap1
	Ak2			Gmpr					Fnbp4
	Prkx			Abcc4					Egr2
	Ret			Colec12					Tmed5
	Tfeb			Cpne7					Zbed4
	Smpd3			Yme1l1					Rbm34
	Gabarapl2			Dapp1					Rwdd4a
	Inhbb			Cmah					Sphk2
	Irak1			Cbln2					Faah
	RGD1359600			Gabpa					Psmc6
	Popdc2			Slc2a3					Golt1b
	Paqr5			Anxa3					Arih2
	Heca			Cxxc4					Larp5
	Eif4g2			Nucb2					Arih1
	Eif4g2-ps1			LOC682105					Lilrb3
	Traf6			Smc4					Cpt1a
	Adrb3			Psip1					Zbtb11
	Map4k3			LOC100365743					Pde4b
	Prpf38b			Lyl1					Net1
	Rab11fip4			Rtn4					Dpm1
	Ddi2			Leprot					Sh2d1a
	Gatm			Pon1					Slc35e1
	En2			Mt2A					Afmid
	Col13a1			LOC100364190					Ect2
	Diaph3			LOC500105					Cxcr3
	Lhx1			Emr1					Ass1
	Hsp90b1			RGD1559643					Rgs3
	Pcsk1			LOC302495					Il1b
	Pkn2			Sox4					RGD1563888
	Acvr2a			Tal1					Stat1
	Alcam			Pam					Stat4
	Ola1			Chn1					LOC366431
	Pbrm1			Astn1					Syncrip
	Wwp1			Lgals2					RGD1308430
	Ganc			Itga6					Cdc16
	Ntf3			Pdlim1					Traf3
	Armcx1			Znf830					RGD1566085
	Moxd1			RGD1565457					Cdc23
	Sf3a1			Tcfcp2					Rassf3
	Arhgap24			LOC690789					Sat1
	Gpr64			Oaz2					Obfc2a
	Caskin1			Ypel5					Dyrk2
	Zfp367			Mtpn					Copb2
	LOC100365770			Otud7b					Smchd1
	Cpox			Dhx58					Aip
	LOC100361467			Fhl1					Ruvbl2
	Lgals2			Fam198b					C5ar1
	IgG-2a			Sftpd					Cul4b
	LOC100363671			RGD1310444					Senp5
	Egr1			RGD1564964					Shprh
	Nrg1			Ier3					Kif11
	LOC100364467			Gosr1					Msl3l2
	Sh3bgr								Uspl1
	Gzmb								Dsc2
	P2rx1								Mdm2
	Cttnbp2nl								Pdcl3
	Dnaja4								Abhd13
	Tmpo								Atg12
	Bnip3								Igj
	Serpinb6a								Nap1l5
	Serpini1								Azi2
	Xk								Pldn
	Igj								Mtpap
	Rnd3								Rbm39
	Lrrfip1								Nupl1
	RGD1564964								Dnajb1
	Rhag								Hnrpll
	Zfp143								Mterfd1
	Bglap								Ankrd37
	F2rl2								Rab5b
	Eif4ebp1								Egr1
	Slc6a4								Msrb2
	Rtn4								LOC684258
	Larp7								Tyw1
	LOC100364190								RGD1307399
	LOC500105								Nckap1l
	Stxbp1								Gpr19
	Bcl11b								Mrpl34
	Cd151								Mgea5
	Ceacam1								Slc7a1
	Ceacam10								Coro1b
	Thbd								Usp14
	Map1b								Foxo1
	Il2rb								Pik3ap1
	Gp9								Suv420h1
	Nupl1								RGD1306917
	Parm1								Insig1
	Pltp								Tshz1
	B4galt6								Bckdk
	Cbx1								Cd180
	Pla2g12a								Pcyt1a
	Phf14								RGD1562582
	Fhl1								Arhgap12
	Zfp278								Sephs1
	Sema6d								RGD1563309
	Sftpd								RGD1308517
	RGD1565457								Snx1
	Smg5								Snx19
	Uba7								Aqr
	Clec9a								Irf1
	Ramp3								Slc25a46
	Ms4a1								Gart
	Kctd1								Add3
	Alox12								Swap70
	Tpd52l1								Rabggtb
	Pcgf6								Derl1
	Ebag9								Dpp3
	Sv2a								LOC678760
	Gmpr								Hemk1
	Lyve1								Klhdc1
	Ston2								RGD1309543
	Tnfaip8								Snx16
	Mmd								Znrd1
	Cd244								Pigo
	LOC679046								Sema3g
	LOC685808								Cyp4f5
	Abcc4								LOC100364165
	Mut								Slc1a5
	RGD1562629								LOC502894
	Cks2								Pus3
	Pou2af1								Rgs1
	Nucb2								Ptp4a1
	Phka2								Prr5l
	RGD1311595								Thumpd3
	Akt3								Cab39
	LOC690789								Snx25
	Oaz2								RGD1306583
	Fam183b								Sytl2
	Sav1								Brwd2
	Nrgn								Faim3
	Faslg								Topors
	Clu								Rchy1
	Nt5e								Grpel1
	Pkm2								Anapc10
	Cd63								LOC64038
	RGD1559643								Zcchc10
	Ptplad2								MGC108823
	Myadm								Mapk6
	LOC501046								Spn
	Kcnab1								Fbxo33
	Egln3								Mkks
	RGD1309362								Pdha1
	LOC100363606								Sesn1
	RGD1565685								Mlh3
	Ttc27								LOC686809
	Nt5c3								Tra2b
	Angpt1								Chsy1
	Pdlim1								RGD1306862
	Atox1								Dd25
	LOC682105								Igh-6
	Dsc2								LOC314509
	Lpin2								Slu7
	P4ha1								Parp1
	Pla1a								Blzf1
	Tmem117								Ccr6
	Tubb2b								Zmym6
	Tardbp								Rnf19a
	Bbs9								Jmjd1c
	Bcas3								Dph5
	Opn3								Zfp347
	Ccdc92								Mthfd2
	Stau2								RGD1565096
	Sash3								Pigx
	Rab27a								Sec63
	Aktip								Akirin2
	Ube2e2								Plaur
	Fbxo23								Tmem38b
	Nckap1								Mri1
	Large								RGD1359380
	Rps6ka3								Tmem209
	RGD1563853								LOC100360582
	Actn1								LOC688261
	Crim1								Fam76b
	Itga6								LOC690349
	Dapp1								RGD1564318
	Tpm4								Sdccag3
	Pnrc1								Tatdn2
	Myl9								LOC100361706
	Sap30l								LOC682411
	Larp5								Ube3a
	Ddit3								Ppp2r2a
	Klhl2								LOC682988
	Rpap1								RGD1561878
	LOC300024								RGD1562079
	Ly6al								Dnmt1
	Ly6c								Ddx20
	LOC100363228								Klrb1a
	Gnpda2								Copg
	Ppif								Dhx36
	Pcca								Lcp1
	Cyp4v3								Trim26
	Gapdh								Sgk1
	Skap2								Nab2
	Mrps18c								Ralgps2
	Stom								Cdkn3
	Nid67								Rcbtb1
	LOC302495								Uck1
	F13a1								Atp6v1a
	Smpdl3b								Ebag9
	Mettl10								Znf287
	Tbc1d24								Otud4
	Pls1								Hnrnph3
	Tmem140								Smarca5
	Gsta3								Scd
	RGD1305680								RGD1306148
	Kdr								Arf6
	Atpif1								Hlx
	Col4a1								Trappc6b
	Klre1								Tacc2
	Cd9								Acn9
	Kif2a								Sfrs3
	Clip2								Hadha
	Slc18a2								Atp5c1
	Ttpal								Pycard
	Prss35								Nid67
	LOC100365743								Ak3
	Lyl1								Slc7a7
	RGD1563888								Tcta
	LOC100362458								Znf503
	RGD1563091								Zfp68
	Ptpla								Adnp2
	Nup62cl								Cnpy4
	Hpse								Wdr45l
	Epdr1								Hnrpdl
	Ptgs1								Mdc1
	Xpo5								Prps1
	Trpc6								Coro1c
	Src								Cd55
	Il7r								Ppil1
	Chn1								Fam111a
	Dlgap2								Cse1l
	Gp1bb								Pacrgl
	2014-09-05								Wdr26
	Dlgap4								RGD1311307
	Cdkn2d								LOC500420
	Cybrd1								Nol10
	Chst12								LOC688637
	Ppfibp2								Ate1
	Gsn								Wipf1
	Ube2v2								Depdc1
	Zbtb4								Nmi
	Ssu72								Lkap
	Astn1								S1pr2
	Herc6								LOC683077
	Evi2a								Rlim
	Treml1								Mageh1
	Slc24a3								Bin1
	F5								RGD1309188
	Cpsf2								RGD1311595
	Ccs								Fam134b
	Anks1a								Znf622
	Spg20								Rcor1
	Mmrn1								Zswim4
	Gorasp2								Wdr6
	Osbpl1a								Cdk2ap2
	Slc25a46								Bckdha
	LOC100363275								Tfip11
	Myh9								Taf9
	Ddx60								Rab20
	Slc22a23								Ppil4
	Nfe2								Hook3
	Gas5								Gzmb
	LOC687395								Hectd1
	Igtp								Txnrd1
	Clec1b								LOC680260
	Triap1								RGD1561472
	Pcyt1a								Samd9l
	Klf2								Vps29
	Mylk								Ahcyl1
	Tspan9								Ppbp
	Odc1								Sars2
	Tbl1x								Clk1
	Metrnl								Cd5
	Ppfia4								Tcf19
	RGD1306520								Rbm17
	Zbtb11								Bclaf1
	LOC681290								Exoc5
	Tuba4a								LOC500034
	Tesc								Top2a
	rCG_24939								C1d
	Tlr1								Ciapin1
	Klf3								Fam102b
	Lilrb3								Med21
	Echdc1								Glrx1
	Gsr								Wrap53
	Art2b								Gne
	Slc40a1								Gadd45a
	Aldoa								MGC125002
	Meis1								Cept1
	Hist1h2bh								Zfyve1
	Aph1b								Hdac10
	Tal1								Zc3h12a
	Cd79b								Orai3
	Tsc22d1								Fam55c
	RGD1559612								Gjb2
	Capns1								Napg
	Gucy1a3								Cd8a
	Rit1								Gpr68
	Tyro3								Znf746
	RT1-CE12								Bbc3
	Cd200								Sox4
	Itga2b								Nup155
	Tpm3								Parp11
	Sin3b								Pmpcb
	Clec4f								Fubp1
	Mthfd2								Lpar6
	Ypel5								Dynll2
	Gata3								Ppp1r11
	Tomm6								Ncoa5
	G6pc3								Fasn
	Gng11								Garnl1
	Slc1a3								Yme1l1
	Ywhah								Zap70
	Chsy1								RGD1309492
	Gdpd2								Dicer1
	Tes								Stmn1
	Gsk3b								Klhdc3
	Kcns3								LOC100361133
	Cxxc5								Nat1
	Slc24a4								Nrm
	Vwf								LOC100365845
	Gimap4								Rnf145
	Apob48r								Cdk7
	Dnah1								Prkar1a
	Rgs10								Siae
	RGD1565584								LOC686999
	Arhgap10								Smarce1
	RGD1311300								Bank1
	Me1								Arhgap1
	Tubb6								Rab14
	Abtb1								LOC641523
	LOC500013								Klrd1
	Rptor								Ckap2
	Cd2								B4galt6
	Tshz1								2014-03-06
	LOC308990								Dnajb14
	Cxxc4								Taf11
	LOC363410								Usp9x
	Rab27b								Arfrp1
	Smox								Tspyl1
	Lilrb3l								RGD621352
	Adk								Dbnl
	Abi2								MGC94190
	Sumo3								Ppig
	Sh3kbp1								Ttc17
	Cyb5r4								LOC100361733
	Chchd3								LOC363188
	Vash1								Idi1
	Trim14								Tsr2
	Scd								Vamp5
	Thoc6								Orc6l
	Rnf103								Slc25a36
	Ppbp								Tmem165
	Sass6								Sec23ip
	LOC687713								Med17
	Tmem205								Polr2d
	Nnt								Ets1
	Rcbtb2								RGD1305537
	Mrpl51								Cyp4v3
	Ap2m1								Capzb
	Hibadh								Lgals8
	RGD1566220								Ctla2a
	Arl13b								Decr1
	Ilk								Klhl7
	Gga2								Sgk196
	Smpd1								RGD1305508
	Gatad1								Nup98
	RGD1560925								Ywhag
	Tax1bp3								Psmg2
	Wwtr1								Hspa5
	Ldha								Jarid1a
	LOC683844								Pnpla6
	Asap1								Arl8b
	Cacybp								RGD1359600
	Acer2								Kidins220
	Znf292								Ddb1
	Eif4b								Ptp4a3
	Mtmr7								Ube2l3
	Ppp1r10								Vipr1
	Ppp1r13b								Cebpz
	Leprot								Csnk1d
	Csnk1a1								Psip1
	RGD1306058								Sbsn
	Atf5								Cd69
	RGD1564318								Ctsl1
	Znhit6								Slc10a3
	Mrvi1								Wdr74
	LOC100364718								Med6
	P2ry12								Smarcad1
	RGD1307399								Parg
	Dennd2c								Cisd3
	Bcap31								Bnip2
	Nt5dc1								Gla
	Hspa14								Ube2g2
	Pdcd4								RGD1309482
	Stim1								Fam179b
	Bcor								LOC686289
	Nck2								Tmem223
	Cbln2								Kpna1
	Trim59								Myh2
	R3hcc1								Sdhaf2
	Garnl1								RGD1305235
	Top2a								Sec3l1
	Zdhhc3								Ptpn1
	Rbpms2								Mthfs
	Atrx								Trappc4
	Scfd2								Nfkbib
	Sod2								Idh1
	Nucb1								Gcnt1
	Rgc32								Elk3
	F11r								Tnfsf9
	Klrb1a								Fastkd2
	Chac2								Purb
	Cnst								Sigmar1
	Nus1								Trim27
	Slco3a1								Nup54
	RGD1564420								Stard4
	Zwint								Nagk
	Sox4								Nat9
	Cnrip1								Apbb2
	Bgn								Mt1a
	Rnasel								Tln1
	MGC108823								Zfp758
	LOC680155								Kif15
	St6galnac3								Scd1
	RGD1307493								Dci
	LOC290595								Gspt1
	Osbpl5								Pde6d
	Nab1								Etaa1
	Pgcp								RGD1311300
	RGD1309410								RGD1305592
	Slc2a4								Isoc2b
	Mapk1								Ngrn
	Dnajc5								Cxxc1
	RGD1308695								Prdm2
	Cst3								RGD1359158
	Ccdc71								Fgf13
	LOC302022								Ppid
	Stx11								Abt1
	Ccdc69								LOC100362458
	Rassf4								Sav1
	RGD1308772								Ormdl2
	Ptpn11								Nus1
	LOC690035								Rpp14
	LOC100188932								RGD1565095
	Ogfrl1								Fam117b
	Yme1l1								Zmynd8
	Parvb								Per1
	Rpe								Dtnbp1
	Rnf213								Gpbp1
	Hells								Glt25d1
	Parp1								Tbc1d10c
	Ccl4								Xpo4
	Slain2								Rab9a
	Gas2l1								Slc35d2
	Pycr2								Fam8a1
	Fyco1								Trib3
	Ap1s3								Txndc11
	Pts								Peli1
	Ninj1								Gca
	Ska2								Zfand2a
	C1galt1								Apeh
	Mid1								Gtpbp10
	Etnk1								MGC112883
	Sdccag3								LOC680222
	Slc44a1								Etfb
	Erlin1								Ankra2
	Fam179b								Ywhab
	Vps13b								Crebbp
	Pink1								Rela
	Rbl2								Pdia4
	Rreb1								Ap1m1
	Slmap								RGD1311723
	Ak7								Csk
	Cmah								Cyth3
	Kpna2								Ifngr2
	Ppp3cb								Pdhx
	Sdcbp								Tpp1
	Morc4								Cd22
	Gata1								Cisd2
	Ano6								Grhpr
	Gosr1								Cd38
	RGD1305481								Htatip2
	Inpp5a								Ube2d1
	RGD1561724								Sfrs11
	2014-09-11								Kpna2
	Trappc6b								Sec14l1
	Prdm1								Ehbp1l1
	LOC683460								Stk38l
	Usp46								Irs2
	LOC685045								2014-09-09
	Fam102b								Mterfd2
	Prtfdc1								Surf6
	Sfrs9								Wdr89
	Zfp347								Spsb3
	Pcyox1								Vhl
	Tex2								RGD1307983
	Pdcd6ip								RGD1565672
	Chi3l1								Tjp1
	Dab2								Nae1
	2014-09-09								RGD1308143
	Rbm11								LOC100360077
	LOC100233176								Dcaf17
	RGD1305508								Cr2
	LOC498145								Mphosph10
	Tspan5								Ncbp1
	Hnrnph3								Cry2
	Cept1								Taf1d
	Mx1								Ermp1
	Tmbim6								Eef2k
	Rbm22								Gpcpd1
	Slc43a2								RGD621098
	Tnks2								Ap2b1
	Faim3								RGD1562351
	Tuba1a								Mobkl3
	Tuba1b								LOC684830
	Tuba1c								Otud1
	Pxmp3								Rap1a
	Rb1								LOC685405
	Rwdd4a								Sigirr
	Nolc1								Fshb
	Fam18b2								Fktn
	Ap3s1								Acsl3
	Bicd2								Nup153
	Pnn								Dhx38
	Plek								Pde2a
	Xylt2								LOC100363065
	Ints9								Nck1
	Fcrla								Tmbim4
	Hn1l								Crebl2
	Dynll2								LOC100363351
	Plscr2								Tlk2
	Znf830								Agpat4
	Atp6v0e1								Riok1
	Galm								Itpa
	B4galt5								Tp53inp2
	Mt1a								LOC685045
	Fkbp5								Ifngr1
	Rtp4								Rrbp1
	LOC688786								Fbxl3
	Pmf1								Clcn4-2
	Apbb1ip								Gcs1
	Sspn								Ptpn6
	Xdh								LOC290577
	Ubxn2a								Rad50
	Twf1								RGD1309138
	Zfp275								RGD1564943
	Cpne7								Kifap3
	Rcor1								Dram2
	Tpm2								Nfkb2
	Gabra1								Cd48
	Fgl2								Mbd1
	Mtrr								Rnf146
	Sfrs6								Clk4
	Smad2								Znf710
	Bre								Ankrd12
	Ipo11								Nuf2
	Ruvbl1								Ube2k
	Rab22a								LOC688018
	Vps29								LOC684035
	Tm9sf2								Tomm20
	RGD1305158								Crkrs
	Fndc3a								Adrbk1
	Crls1								Pgp
	RGD1309823								Tarbp2
	Mtpn								LOC100363539
	Brcc3								RGD1308048
	Rac1								Fundc2
	Arih1								Rras2
	St8sia4								Minpp1
	LOC361635								Pgs1
	Hmgcr								Nt5e
	Atg4b								Mier1
	Psme4								Zc3h13
	Zfp445								Lipa
	Ppm1l								Arid3b
	Fundc1								Zranb2
	Mtap								Tpst1
	Cpne8								Zhx2
	Rab1b								Ns5atp9
	Hmg20a								Atg16l1
	Arsb								Rbm16
	Myc								Slc38a2
	Ppp1r3d								Rac1
	Cyp2u1								LOC100360419
	Dpysl2								Stip1
	Dyrk2								Hddc3
	Mphosph8								Fip1l1
	Parp4								RGD1563853
	Spint1								Ndufaf4
	LOC680260								Slc35c1
	RGD1561472								Acyp1
	Samd9l								B3gnt1
	Nmi								Gabarapl2
	Prkcq								Hnrpd
	Sh3yl1								Ube2v2
	Ogt								Cyp2s1
	Brwd2								Mfsd3
	Gng5								Tnip1
	Pir								Zcchc24
	Myct1								Gabarapl1
	LOC100364937								Mobkl2a
	Nt5c3l								Plxnb2
	RGD1562378								Gcdh
	Mgat2								LOC689809
	Gnb4								Znf507
	Gpr68								Actr1b
	Stap1								Rsbn1l
	Arhgef3								Armc1
	Rybp								Isoc1
	Ndufa1								Commd10
	Stk4								Wbp11
	Gstp1								Rin2
	Prkar1a								Icam2
	Tgfb1i1								S100a9
	Arl5a								Gtpbp6
	Capn3								Synj2bp
	Sytl2								Mki67ip
	Myl6								Marcks
	Myl6b								RGD1305500
	Myl6l								Zbtb8os
	Rnasek								Prpf38a
	Serpinb10								Klrk1
	LOC685203								Usp3
	Swap70								Hsf2
	Fam43a								Ccdc55
	Mxd1								Ifrd2
	Leo1								Usp36
	Itgb1								Rbm38
	Farp2								Rnf6
	Sort1								Eea1
	Pfdn2								MGC72974
	Prf1								Alg13
	Gnas								Hip1
	Rab26								Ubl4
	RGD1309492								Tigd3
	Nubp2								Zfp157
	Cyfip1								Pip5k1a
	Lrrc40								Dcps
	Aifm1								Dusp16
	Rasgrp3								Txndc9
	Polr2e								Rras
	Snrnp48								Plec
	Ctr9								Btbd1
	Plp1								Wars
	Tjp1								Chchd10
	Ptprj								Gtf2h1
	Decr1								Itgb1bp1
	Dnajc14								Clp1
	Pkib								Ap1g1
	Ggta1								Caprin1
	mrpl24								Ube2d3
	Klrd1								Ap1s3
	Tecr								Rps6ka1
	Fam76b								Exosc5
	Nsbp1								Oaf
	Max								Gtf2h4
	Hist1h3f								Nrbf2
	Usp18								Reep4
	Ubash3b								Sccpdh
	Prkar2b								Atp11b
	Nbn								Gtf2h3
	Pdcl								Arhgap4
	RGD1311783								Cap1
	Timp3								Fdxr
	Srp9								Csnk2a1
	Bcmo1								Ndufa3
	Tnfrsf1a								Fam175b
	Anxa3								Mki67
	Efr3a								Ptrh2
	Tln1								Nrf1
	Actr3								Anxa6
	LOC500584								Papolg
	Cbfb								Gtf2f1
	Hist2h2be								Arhgef3
	Snap23								Cugbp1
	Ptgs2								Pde6h
	Ahcyl1								Lima1
	Lrp4								Cenpl
	Commd10								Tbc1d10b
	Ifi27l2b								Pde3b
	Smc2								Cln6
	LOC360231								LOC257650
	Atp6v1a								Gosr1
	Med31								Arpc5
	Ttyh3								Lrba
	Camta2								Ivd
	Il18r1								Fli1
	Bcl9l								Sumf2
	RGD1304884								Irgm
	Aig1								Tgfb2
	Cd99								LOC684996
	Gcsh								Vcan
	Ccnjl								Ube2a
	Bcl3								Map4k3
	Ptprcap								RGD1310877
	Kctd6								Dennd4b
	Pttg1ip								Klre1
	Arhgap18								Oraov1
	C2cd2l								Cops8
	Crot								Fbxl14
	Med30								Tollip
	RGD1561065								RGD1309762
	Pip5k1b								Ufsp2
	Glod4								Ccdc127
	Mgst2								LOC100363783
	Pacrg								RGD1563941
	Minpp1								Ik
	Impad1								Wdr55
	Prpsap1								RGD1310552
	Hist1h4b								Zfp653
	Ctnna1								Slc24a3
	Epor								Trip10
	Polr2b								Wsb1
									Mrpl17
									Ska2
									Srrm1
									Fpgt
									Fastkd3
									Cpa3
									Pik3r4
									Nbeal2
									Cbfa2t3
									Irf2
									Plekhg3
									Ptger2
									LOC500974
									Cdo1
									Nfkbie
									Pip5k1c
									LOC300225
									Prss21
									Gtf3c3
									Rabep2
									Rnd3
									Eif1ad
									Rcbtb2
									Golgb1
									2014-09-10
									Ptplad2
									Ipmk
									Ephx1
									Pecr
									Cirbp
									Rfc3
									Ccl9
									S100a8
									Tle4
									Phf14
									Tmem135
									Vash2
									Spc25
									Rps6kc1
									Efha2
									Flad1
									Sirt4
									Myo1f
									Znf593
									Casc5
									Taz
									Dhrs3
									RGD1308470
									Zhx1
									Rhot2
									Elk4
									Mrpl32
									Pde12
									Pfkm
									Mrps28
									Hars
									Cpsf3
									RGD1560398
									Ifi35
									Ubap1
									Klhl36
									LOC360570
									Bfar
									Fam126b
									Dlat
									Stat2
									Banf1
									Slc25a1
									Man1a1
									Mad2l1
									Aco1
									Lyrm2
									Lactb2
									Ostc
									Spsb2
									Smpd4
									Pgbd5
									Esyt1
									Rnf5
									Fnbp1
									Fam53b
									Btbd12
									Spg7
									Slc7a6
									Dusp12
									Dbr1
									Mrps31
									Usp4
									Ogfod1
									Atg2a
									Sdpr
									Tada1l
									Arhgap11a
									Klhl3
									Tpm1
									Lypla1
									Commd2
									Jup
									Prkd3
									LOC690734
									Batf
									RGD1561145
									Men1
									LOC100359995
									Nop56
									Rfwd3
									LOC100362321
									Rasa3
									Ksr1
									Stx6
									Ttrap
									Pcgf6
									Mlh1
									Adi1
									Pik3r6
									RGD1359616
									Insig2
									Zscan21
									Atrx
									LOC680039
									Hmgxb4
									Fkbp5
									Akr7a2
									Xylt2
									Smad7
									Zfp828
									Ykt6
									Mia
									Nsdhl
									Mnt
									Itsn1
									Vps37b
									Arrdc2
									Bcas3
									RGD1304592
									LOC685888
									Fam117a
									Stfa2l3
									Scin
									Prmt2
									Cops7a
									Preb
									Adam19
									Il4ra
									Il6st
									LOC100363855
									Ecop
									RGD1305713
									Rarb
									Tmem126b
									Krit1
									Wbscr16
									Cdc26
									Serpinb1a
									Slc27a2
									B3galt5
									Msl2l1
									Rab5a
									Car2
									Mpi
									IgG-2a
									Igha
									LOC100360169
									LOC100360329
									LOC100360822
									LOC100362271
									LOC678969
									LOC686380
									RGD1565478
									S1pr5
									Ifng
									Cybasc3
									Trappc10
									Pard6b
									Tecpr1
									Cd244
									LOC679046
									LOC685808
									Abhd1
									C1qb
									Galm
									Neo1
									Aspm
									Mut
									Mov10
									Lilrb3l
									LOC683463
									LOC690948
									Glg1
									Fam176b
									Erf
									Tube1
									Cdca7
									Dpf3
									Oma1
									Map6
									Cyhr1
									Ccdc75
									Sorl1
									LOC679885
									Ndrg3
									Zmynd17
									RGD1359529
									Ppp3r1
									Mis12
									Rwdd3
									Nmnat3
									Clec4a3
									Giyd2
									RGD1310712
									Irf2bp1
									Pik3c2b
									Dcaf6
									Osbpl3
									Lsm2
									Nme6
									Ranbp10
									Dhx8
									Zfp105
									Casp8ap2
									Sin3a
									Slc31a1
									LOC684841
									RT1-CE5
									Cdca3
									Trpv2
									Gbf1
									Naaa
									Car1
									Ccdc49
									Tbc1d24
									Acvr1
									Snap29
									Kcnk6
									Slc35b2
									Papola
									LOC100363606
									Cxcl10
									Ifi27
									Cdr2
									Mga
									Itgad
