# Supplementary material for: Systemic Wound Healing Associated with local sub-Cutaneous Mechanical Stimulation
Source: Sci Rep. 2016 Dec 23;6:39043. doi: 10.1038/srep39043 (PMC5180236; doi:10.1038/srep39043)
Supplement: Supplementary Dataset 5 [file srep39043-s6.xls]

## Sheet: readme
Differential sub-cutanous tissue miRNA analysis on Batch1
Matched mRNA data for Batch1 are stored in Database S2
Groups are defined as in Supplementary information:
GSE58459: MS, PLA, CIA
Time points:
early: early genes observation, 1h
after: after therapy, 34 days
Comparisons are labeled as:
group_time2group_time
Sheets:
Differential miRNAs
miRDB predicted targets
miRBase validated targets
miRNA&mRNA (includes predicted+validated differential miRNAs and differntial mRNAs (from Database S3)

## Sheet: Differential miRNAs
MS_E		MS_A		PLA_E		PLA_A		MS_A2PLA_A		MS_E2PLA_E
probes	FC	probes	FC	probes	FC	probes	FC	probes	FC	probes	FC
rno-miR-499	-7.56638	rno-miR-184	-4.87049	rno-miR-208b-3p	-4.12368	rno-miR-409-5p	-18.5941	rno-miR-142-5p	-7.06586	rno-miR-499	-3.06475
rno-miR-6328	-4.06044	rno-miR-381	-3.54842	rno-miR-34a	2.90666	rno-miR-299*	-4.82955	rno-miR-33	-3.39548
rno-miR-181d	-3.03068	rno-miR-208b-3p	-3.38446			rno-miR-410	-4.40887	rno-miR-375	-8.5932
rno-miR-30e*	-2.74232	rno-miR-410	-2.80668			rno-miR-539	-4.05267
rno-miR-99b	-2.66831	rno-miR-127*	-2.58632			rno-miR-184	-3.64596
rno-miR-675*	3.249	rno-miR-493*	-2.47469			rno-miR-6331	-3.60086
rno-miR-20a	3.62972	rno-miR-451	2.42061			rno-miR-10b	-3.00629
rno-miR-675	4.16914	rno-miR-223	2.65219			rno-miR-381	-2.96965
rno-miR-485*	4.92437	rno-miR-142-3p	3.23295			rno-miR-99b	-2.47857
rno-miR-130b	6.2369					rno-miR-127	-2.46532
rno-miR-19a	6.94418					rno-miR-100	-2.27373
rno-miR-200a	10.461					rno-miR-21	2.78489
rno-miR-429	13.2064					rno-miR-29b	3.23436
rno-miR-200c	24.768					rno-miR-150	4.11148
rno-miR-200b	25.127					rno-miR-19a	4.20598
						rno-miR-200b	4.37643
						rno-miR-32	4.39389
						rno-miR-141	5.2014
						rno-miR-193	5.29528
						rno-miR-384-3p	5.72359
						rno-miR-33	6.16114
						rno-miR-147	6.34811
						rno-miR-144	7.84179
						rno-miR-16*	8.12036
						rno-miR-142-5p	11.8847
						rno-miR-142-3p	27.4039

## Sheet: DEs-MiRNA-targets
MS_E	MS_A	PLA_E	PLA_A
Ube2v2	Myst3	Nlk	Rcn2
Map7d2	Mgat4a	RGD1561440	Aph1a
mrpl24	Yipf4	Tor1aip2	Prpf4b
Slc1a3	Smad7	Osgin2	Vamp4
Larp5	Scamp5	Baalc	Mbip
Gen1	Sp3	Ctnnd2	Rnf146
Lmbrd1	Wdr44	Tbl1xr1	Hnrnph3
Hint3	Cdh11	Stag3	RGD1305572
Arglu1	Usp33	Ccne2	Plxna2
Aldh9a1	Rnf166	Grem2	Gas7
LOC685001	Jag1	Ttc19	LOC100360100
Rsbn1	Tmed7	Notch1	Slc18a2
Vma21	Ndfip2	Pdgfra	Stc1
Mapk6	Slbp	Kidins220	Lrp2
RGD1308127	Ttc33	Fbxo30	Usp9x
RGD1562018	Nfyb	Eno3	Pctk2
Adam10	Arl13b	Vat1	Grsf1
Myef2	Ppp1r2		Col4a3bp
Rab5c	Cbfb		Bai3
Cldn1	Yaf2		Npat
Rqcd1	Ptpn21		Atxn7l2
Lhfp	RGD1562284		Ccng2
Slc6a1	Nlk		Cyfip1
Atrnl1	RGD1561440		Med28
Ranbp10	Mitf		Cul2
Twistnb	Ptp4a1		Hook3
Dnajb5	Nfkbia		Ube2d1
Slitrk1	Stx12		Bcl7b
Rapgef2	Etf1		Ankrd57
Eif2s1	Gngt1		Uxs1
Jazf1	Snrnp40		Ptpn4
Scd1	RGD1309198		Hapln1
Mospd2	Olfm3		Zfpm2
Ebag9	Lrrc4		Etfdh
Sesn1	Fcho2		Stag1
Pctk2	Kif11		Tmed5
Usp6nl	Znf521		RGD1307235
Ccnj	Xrcc2		Fmr1
Znf292	Pdpn		Sptlc1
Tmem41b	Trim63		2014-09-02
Errfi1	Dcaf10		Ankib1
Mmgt1	Sephs1		Nedd1
Fam118b	Prpf38b		Tiam1
Fbxo33	Ccnt2		Ddhd1
Rtcd1	RGD1308059		Fam45a
Sulf1	Arid4b		Btg3
Phtf2	Zfpm2		Tnfsf9
Elavl2	Fam135a		Vps54
RGD1309748	Cacna1c		Psmb9
Reln	Rhoq		Tmem85
Golga7	LOC100363922		Txn2
Ugt8	Rybp		Tmem49
Phex	Tusc3		Wasl
Fn1	Tor1aip2		Hectd1
Egln1	Prps2		Ehf
St3gal2	En2		Cask
RGD1359600	Col13a1		Fyco1
Hmgb3	Diaph3		Gorab
Arid4b	Lhx1		Serinc1
Zfpm2	Hsp90b1		Cpsf6
Tsga14	Pcsk1		Lsm14a
Snap25	Pkn2		Ptpn12
Nap1l5	Acvr2a		Itsn2
Gpm6a	Alcam		Tek
Rps6kb1	Fbxo8		Pafah1b1
Smc2	Wasl		Vps4b
Dusp1	Hectd1		Eea1
Ets1	Ehf		Brpf1
Osgepl1	Cask		Mapk6
Sfrs1	Fyco1		Mef2a
Dpy19l1	Gorab		Olfml2a
A2bp1	Serinc1		Serpini1
Mdm4	Rapgef2		Sall1
RGD1307947	Elovl6		Eif4g2
Ptpn21	Hmgb2		Eif4g2-ps1
Igsf10	Neurod1		Rnaseh1
Tcfap2a	Ypel5		Herc2
Fam48a	Rmi1		Gng10
Slc23a1	Glcci1		Nfe2l2
Git2	LOC296884		Pcdh18
Zc3h15	Wif1		Pura
Dmtf1	Psmd3		Robo2
Xrn1	Mtpap		Dpm1
Mink1	Cited2		Ankrd28
Gpr6	Pcdha1		Zfp462
Pcdha1	Pcdha10		Appbp2
Pcdha10	Pcdha11		Slain2
Pcdha11	Pcdha12		Sox17
Pcdha12	Pcdha13		Sorcs3
Pcdha13	Pcdha2		Slc25a36
Pcdha2	Pcdha3		Nr3c1
Pcdha3	Pcdha4		Pank1
Pcdha4	Pcdha5		Acbd3
Pcdha5	Pcdha6		Atp5g2
Pcdha6	Pcdha7		Meis2
Pcdha7	Pcdha8		Pik3c2a
Pcdha8	Pcdha9		Ss18
Pcdha9	Pcdhac1		Fat4
Pcdhac1	Pcdhac2		Zfp36
Pcdhac2	Limch1		Usp42
Tnfrsf21	Tmeff1		Fndc3a
Kif23	Dhx36		Marcks
Oxr1	Synm		Scfd1
Cercam	Fubp1		Galnt3
Hif1a	Gad1		Tmem168
Lpgat1	Med17		RGD1559690
LOC679692	Ahdc1		Map7d1
Nedd4l	Ythdf3		Ehmt1
Nup35	Vom2r18		Arid1a
Rragd	Zfx		Fbxw11
Rasd1	Tbk1		Myst3
Fam134a	Kdelr2		Mgat4a
Slc24a2	Tcf7l2		Yipf4
Fbxl5	LOC679869		Smad7
Tle4	Tbx18		Scamp5
Acer2	RGD1559960		Sp3
Tshz3	Sult1c2		Wdr44
Cnot7	Sall1		Cdh11
Sorl1	Tmx1		Usp33
Ncoa3	Cdc14a		Rnf166
Slc6a5	Fat1		Jag1
Slain2	Myct1		Tmed7
Ccng2	RGD1308319		Ndfip2
Txnip	Sin3a		Slbp
Slc40a1	RGD1309095		Ttc33
Fyco1	Csn2		Nfyb
Mtmr3	Arfgef1		Arl13b
Nkiras1	Hivep2		Ppp1r2
Zfp367	Nxph1		Cbfb
Fcho2	Ccng2		Yaf2
Hn1	Nudt12		Ptpn21
Ano6	Hrasls		RGD1562284
Ampd3	Sbno1		RGD1559923
Dync1li2	Ube2v2		Wdr37
Vldlr	Neo1		Gulp1
Zfyve26	Tmem106b		Gabarapl2
Zfyve9	Gabra5		Lin28
F3	Lrp12		Pdcd10
Pbx3	Pum2		Ndufa4
Znf512b	Gtf2ird1		En2
Uckl1	Pias1		Narg1
Ptpn4	Srpx		Glcci1
Pip4k2a	Atp2a2		LOC296884
LOC681433	Mbnl2		Abca1
Cd69	Arhgap12		Sec24c
Smoc2	Mum1l1		Zfp281
Gucy1b3	Itgb1		Crot
Ulk1	Vamp2		Cacna1c
Crot	Rab33b		Esco1
Armc8	RGD1310423		St3gal6
Ankib1	Usp32		Tbc1d9b
Arhgap12	St6gal1		Rb1cc1
Dusp2	Ankrd17		Ppm1d
Sqstm1	Unc50		Pcdha1
2014-03-08			Pcdha10
Epha4			Pcdha11
Ddhd1			Pcdha12
Cmpk1			Pcdha13
Wasf1			Pcdha2
Laptm4a			Pcdha3
Bhlhe41			Pcdha4
Npas2			Pcdha5
Brms1l			Pcdha6
Zfp9			Pcdha7
Elmod2			Pcdha8
Znf518a			Pcdha9
Psap			Pcdhac1
Slc9a6			Pcdhac2
Adss			Pxdn
Mon2			Tmem183a
Tfb2m			Col11a1
Ino80			Lysmd1
Ppp2r5e			Serpina5
Sgk1			Igf1
Lrp2			Grip1
RGD1305350			Sestd1
Rapgef4			Zbtb5
Hspc159			Col4a5
Zmynd11			Rlf
Cast			Nfia
Tnrc6b			Col3a1
Ubl3			Eln
Rbms1			Hbp1
Igf2r			Ireb2
Nr3c2			Col5a2
RGD1565775			Dusp2
LOC679221			Commd2
Fbxo8			Col9a1
Tgoln1			Blmh
Prc1			Hmgcr
Aftph			Ifi30
Rab18			Irs2
Syt1			Fam102b
Hbp1			Taf12
Kcna4			Clasp2
Mfsd6			Myh10
Fmr1			Pds5b
Vps37a			Calcr
Tgif1			Ipmk
Tcfcp2l1			Trhde
Id4			Mpped2
Golsyn			Tshz3
Med26			Ctnnd2
Prr5l			Slc41a2
Tgm3			Cep120
Spire1			Pcdh9
Irs2			Cdc14a
Fam102b			B3gnt1
Vamp4			Dmwd
Taf12			Tnrc6b
Clasp2			Ypel5
Myh10			Elavl2
Pds5b			Dr1
Calcr			LOC100363005
Ipmk			Ccne2
Trhde			Chp
Ctnnd2			Tgfb2
Slc41a2			Thbd
Cep120			Apbb2
Pcdh9			B3gnt2
Cdc14a			Ifnar1
B3gnt1			Sacm1l
Dmwd			Kidins220
Ypel5			Ctsm
Pitx2			Sap30l
Med28			Zkscan1
Dr1			RGD1563888
LOC100363005			Shroom2
Cnr1			Htr2c
Chp			Csnk1g3
Tgfb2			Spag9
Thbd			Metap2
Apbb2			Unc5c
B3gnt2			Epc2
Ifnar1			Ddah1
Sacm1l			Dnase1l1
Kidins220			Ptn
Ctsm			Fam134b
Sap30l			Znf622
Zkscan1			Cp110
RGD1563888			Tcf4
Shroom2			Add1
Yaf2			Cux1
Rb1cc1			Wdr20a
Htr2c			Gcom1
Spag9			Zfp207
Zhx1			Sorbs2
Acsl4			Rev3l
Ankrd13c			Nelf
Tbc1d15			Dynlt3
Bcl6b			Klhl14
Ythdf3			Tef
Rad21			Cldn11
Htr1f			Wrnip1
Plekha3			Ddx58
Bai3			Rsbn1
Ctdspl			Cd69
Robo2			Ptpro
Tbl1xr1			Slc12a5
Metap1			Gria3
Tcerg1			Ccnc
Ddx3x			Setd5
Bcar3			Dusp10
Zfand6			Adcy3
Tmem165			Herpud2
Nln			Fam135a
Gls			Itpr1
Derl1			Bsdc1
Rlf			Srpr
Plekhj1			Ptar1
Cyp7a1			Pols
Brd1			Klf4
Il1a			Fam110b
E2f5			Ugp2
Atg5			Dnajb9
RGD1310862			PCOLCE2
Pom121			Usp28
Epc2			Elmod2
Sec24c			Znf518a
Pam			Psap
RGD1308706			Slc9a6
Morc3			Adss
Srpk2			Mon2
RGD1308470			Tfb2m
Afg3l2			Ino80
Tnfrsf11b			Ppp2r5e
Ppp4r2			Sgk1
Hpgd			RGD1305350
Ccar1			Rapgef4
Pi4k2b			Hspc159
Ube2b			Zmynd11
RGD1304592			Cast
Hook1			Ubl3
Dpp8			Rbms1
Esm1			Phtf2
Tmem168			Igf2r
Napg			Nr3c2
Ano1			RGD1565775
Zfp36l2			LOC679221
Eif4a2			Fbxo8
Nbr1			Tgoln1
Tubb5			Prc1
Mad2l1bp			Aftph
Gabpa			Rab18
Mmd2			Syt1
Ccl9			Kcna4
Snx2			Mfsd6
Stim2			Vps37a
Btaf1			Tgif1
Sh3d19			Tcfcp2l1
Pparg			Id4
Enpp4			Golsyn
Sgcb			Med26
RGD1564560			Prr5l
Phf3			Tgm3
Usp33			Spire1
Mtmr10			Nlk
RGD1307235			RGD1561440
LOC500034			Mitf
St18			Ptp4a1
Mdn1			Nfkbia
Mier1			Stx12
Clcn3			Etf1
Itfg3			Gngt1
LOC100365269			Snrnp40
Meox2			RGD1309198
Wdr20a			Olfm3
Tdrd7			Lrrc4
Usp32			Fcho2
Ulk2			Kif11
Cdc2l6			Znf521
Ube2d1			Xrcc2
Pxk			Pdpn
Alg2			Trim63
Slit2			Dcaf10
Rpe65			Sephs1
Nat13			Prpf38b
Peg12			Ccnt2
Hira			RGD1308059
Ubl4			Arid4b
Usp1			Rhoq
Panx3			LOC100363922
Cav1			Rybp
Aqp4			Tusc3
Acad11			Ola1
Tnp1			Pbrm1
Dnajc27			Wwp1
Zc3h7a			Ganc
Csrp1			Ntf3
Ap2b1			Armcx1
Slfn8			Moxd1
Scai			Sf3a1
Cnpy2			Arhgap24
Magt1			Gpr64
Ss18			RGD1305938
LOC681004			Caskin1
Erp44			Zfp367
Tob1			Glt8d3
Ccng1			Ywhaz
Thoc2			Fhdc1
Papolg			Runx1t1
Ccdc80			Abhd10
Ywhab			Bcat1
Zfp422			Zadh2
Odf4			C2cd2l
Acyp2			Abcb9
RGD1304884			Vezf1
N5			Atpbd4
Arf6			Sp1
Runx1t1			Them4
Sh3glb1			Lhfp
LOC691431			Slc6a1
Stk17b			Atrnl1
			Ranbp10
			Twistnb
			Nbr1
			Dnajb5
			Slitrk1
			Rapgef2
			Eif2s1
			Jazf1
			Scd1
			Mospd2
			Ebag9
			Sesn1
			Usp6nl
			Ccnj
			Znf292
			Tmem41b
			Alg2
			Errfi1
			Mmgt1
			Fbxo33
			Rtcd1
			Sulf1
			RGD1309748
			Reln
			Golga7
			Ugt8
			Phex
			Fn1
			Egln1
			St3gal2
			Slit2
			RGD1359600
			Hmgb3
			Gabpa
			Tsga14
			Snap25
			Nap1l5
			Gpm6a
			Rps6kb1
			Smc2
			Dusp1
			Osgepl1
			Sfrs1
			Dpy19l1
			A2bp1
			RGD1307947
			Igsf10
			Tcfap2a
			Fam48a
			Git2
			Zc3h15
			Chuk
			Tmem123
			Fbxl7
			Med17
			Rap1a
			Tm7sf3
			Stxbp1
			Bcl10
			Emp1
			Papola
			Ubqln2
			Cfl2
			Tmem182
			Rnf165
			Zfp455
			Dcx
			Nell2
			Hnrnpu
			Rere
			Camsap1l1

## Sheet: miRBase validated targets
MS_A			MS_E
rno.miR.451	rno.miR.223		rno.miR.499	rno.miR.200c	rno.miR.200a	rno.miR.429	rno.miR.200b
Celf2	Cntn4		Sox6	Zeb1	Zeb1	Zeb1	Zeb1
	Scn3a			Zeb2	Zeb2	Zeb2	Zeb2
	Vim

## Sheet: miRNA&mRNA
MS_E	MS_A	PLA_E	PLA_A
Ube2v2	Myst3	Nlk	Rcn2
Map7d2	Mgat4a	RGD1561440	Aph1a
mrpl24	Yipf4	Tor1aip2	Prpf4b
Slc1a3	Smad7	Osgin2	Vamp4
Larp5	Scamp5	Baalc	Mbip
Gen1	Sp3	Ctnnd2	Rnf146
Lmbrd1	Wdr44	Tbl1xr1	Hnrnph3
Hint3	Cdh11	Stag3	RGD1305572
Arglu1	Usp33	Ccne2	Plxna2
Aldh9a1	Rnf166	Grem2	Gas7
LOC685001	Jag1	Ttc19	LOC100360100
Rsbn1	Tmed7	Notch1	Slc18a2
Vma21	Ndfip2	Pdgfra	Stc1
Mapk6	Slbp	Kidins220	Lrp2
RGD1308127	Ttc33	Fbxo30	Usp9x
RGD1562018	Nfyb	Eno3	Pctk2
Adam10	Arl13b	Vat1	Grsf1
Myef2	Ppp1r2	Fkbp5	Col4a3bp
Rab5c	Cbfb	Gpnmb	Bai3
Cldn1	Yaf2	Tubb6	Npat
Rqcd1	Ptpn21	Ncam1	Atxn7l2
Lhfp	RGD1562284	Cdkn1a	Ccng2
Slc6a1	Nlk	Fbxo32	Cyfip1
Atrnl1	RGD1561440	Ucp3	Med28
Ranbp10	Mitf	Myl2	Cul2
Twistnb	Ptp4a1	Sec14l5	Hook3
Dnajb5	Nfkbia	Mt2A	Ube2d1
Slitrk1	Stx12	RT1-A2	Bcl7b
Rapgef2	Etf1	Cyp2j4	Ankrd57
Eif2s1	Gngt1	LOC64038	Uxs1
Jazf1	Snrnp40	Arntl	Ptpn4
Scd1	RGD1309198	RT1-S3	Hapln1
Mospd2	Olfm3	Ppp1r14c	Zfpm2
Ebag9	Lrrc4	Acsl4	Etfdh
Sesn1	Fcho2	Pde7a	Stag1
Pctk2	Kif11	Esm1	Tmed5
Usp6nl	Znf521	Dgkz	RGD1307235
Ccnj	Xrcc2	Tnni1	Fmr1
Znf292	Pdpn	Tnnc1	Sptlc1
Tmem41b	Trim63	Map1b	2014-09-02
Errfi1	Dcaf10	Myl3	Ankib1
Mmgt1	Sephs1	Kcne1l	Nedd1
Fam118b	Prpf38b	Kif3c	Tiam1
Fbxo33	Ccnt2	Prrt4	Ddhd1
Rtcd1	RGD1308059	Vmp1	Fam45a
Sulf1	Arid4b	Cdkn2b	Btg3
Phtf2	Zfpm2	Pdlim1	Tnfsf9
Elavl2	Fam135a	Tmem158	Vps54
RGD1309748	Cacna1c	Trim37	Psmb9
Reln	Rhoq	Dclk1	Tmem85
Golga7	LOC100363922	Atp2a2	Txn2
Ugt8	Rybp	Dbp	Tmem49
Phex	Tusc3	Pdgfb	Wasl
Fn1	Tor1aip2	Neu2	Hectd1
Egln1	Prps2	Ankrd2	Ehf
St3gal2	En2	Mt1a	Cask
RGD1359600	Col13a1	Ampd3	Fyco1
Hmgb3	Diaph3	Myh6	Gorab
Arid4b	Lhx1	Tnnt1	Serinc1
Zfpm2	Hsp90b1	Sbk1	Cpsf6
Tsga14	Pcsk1	Runx1	Lsm14a
Snap25	Pkn2	Trib1	Ptpn12
Nap1l5	Acvr2a	Spry2	Itsn2
Gpm6a	Alcam	Nck2	Tek
Rps6kb1	Fbxo8	RGD1564664	Pafah1b1
Smc2	Wasl	Rspo3	Vps4b
Dusp1	Hectd1	Ak1	Eea1
Ets1	Ehf	Myoz2	Brpf1
Osgepl1	Cask	Per1	Mapk6
Sfrs1	Fyco1	Map1a	Mef2a
Dpy19l1	Gorab	Pik3cd	Olfml2a
A2bp1	Serinc1	RGD1566380	Serpini1
Mdm4	Rapgef2	Rcn3	Sall1
RGD1307947	Elovl6	Kdelr3	Eif4g2
Ptpn21	Hmgb2	Tmem38b	Eif4g2-ps1
Igsf10	Neurod1	Ostalpha	Rnaseh1
Tcfap2a	Ypel5	Sec1	Herc2
Fam48a	Rmi1	Spats2	Gng10
Slc23a1	Glcci1	Mgmt	Nfe2l2
Git2	LOC296884	Slc16a7	Pcdh18
Zc3h15	Wif1	Ctsl1	Pura
Dmtf1	Psmd3	Cst7	Robo2
Xrn1	Mtpap	Sec24a	Dpm1
Mink1	Cited2	Ltbp1	Ankrd28
Gpr6	Pcdha1	Ppap2a	Zfp462
Pcdha1	Pcdha10	Serpina12	Appbp2
Pcdha10	Pcdha11	Myh7	Slain2
Pcdha11	Pcdha12	Gucy2g	Sox17
Pcdha12	Pcdha13	RT1-CE4	Sorcs3
Pcdha13	Pcdha2	Sc5dl	Slc25a36
Pcdha2	Pcdha3	Cfh	Nr3c1
Pcdha3	Pcdha4	Mgst2	Pank1
Pcdha4	Pcdha5	Akap11	Acbd3
Pcdha5	Pcdha6	Tal2	Atp5g2
Pcdha6	Pcdha7	Chrna1	Meis2
Pcdha7	Pcdha8	Tbc1d10c	Pik3c2a
Pcdha8	Pcdha9	Ifi27l2b	Ss18
Pcdha9	Pcdhac1	Filip1	Fat4
Pcdhac1	Pcdhac2	Hyal1	Zfp36
Pcdhac2	Limch1	Igf2	Usp42
Tnfrsf21	Tmeff1	Met	Fndc3a
Kif23	Dhx36	Ltbp4	Marcks
Oxr1	Synm	Lcat	Scfd1
Cercam	Fubp1	Chrdl2	Galnt3
Hif1a	Gad1	Tnnt2	Tmem168
Lpgat1	Med17	Tbx15	RGD1559690
LOC679692	Ahdc1	Panx1	Map7d1
Nedd4l	Ythdf3	Stk17b	Ehmt1
Nup35	Vom2r18	PVR	Arid1a
Rragd	Zfx	Serpina3n	Fbxw11
Rasd1	Tbk1	Arrdc2	Myst3
Fam134a	Kdelr2	Hook1	Mgat4a
Slc24a2	Tcf7l2	Fhl2	Yipf4
Fbxl5	LOC679869	Il18bp	Smad7
Tle4	Tbx18	Ier3	Scamp5
Acer2	RGD1559960	Pola2	Sp3
Tshz3	Sult1c2	Gadd45a	Wdr44
Cnot7	Sall1	Fndc3c1	Cdh11
Sorl1	Tmx1	Klk1c7	Usp33
Ncoa3	Cdc14a	Snx10	Rnf166
Slc6a5	Fat1	Ankrd1	Jag1
Slain2	Myct1	LOC498675	Tmed7
Ccng2	RGD1308319	RT1-CE13	Ndfip2
Txnip	Sin3a	Ldhb	Slbp
Slc40a1	RGD1309095	Htatip2	Ttc33
Fyco1	Csn2	Kazald1	Nfyb
Mtmr3	Arfgef1	Espnl	Arl13b
Nkiras1	Hivep2	Abhd2	Ppp1r2
Zfp367	Nxph1	Cda	Cbfb
Fcho2	Ccng2	Adra1b	Yaf2
Hn1	Nudt12	Ubxn10	Ptpn21
Ano6	Hrasls	Sytl1	RGD1562284
Ampd3	Sbno1	Mical2	RGD1559923
Dync1li2	Ube2v2	Arhgap12	Wdr37
Vldlr	Neo1	Stc2	Gulp1
Zfyve26	Tmem106b	Car12	Gabarapl2
Zfyve9	Gabra5	Fam134b	Lin28
F3	Lrp12	Cradd	Pdcd10
Pbx3	Pum2	Katnal1	Ndufa4
Znf512b	Gtf2ird1	Lrrn2	En2
Uckl1	Pias1	Myh7b	Narg1
Ptpn4	Srpx	Man1a2	Glcci1
Pip4k2a	Atp2a2	Epb4.1l5	LOC296884
LOC681433	Mbnl2	Tmem8c	Abca1
Cd69	Arhgap12	Nsg2	Sec24c
Smoc2	Mum1l1	C1qtnf2	Zfp281
Gucy1b3	Itgb1	Emb	Crot
Ulk1	Vamp2	Fbxo31	Cacna1c
Crot	Rab33b	Klf16	Esco1
Armc8	RGD1310423	Gprc5a	St3gal6
Ankib1	Usp32	Gatad2b	Tbc1d9b
Arhgap12	St6gal1	Acer2	Rb1cc1
Dusp2	Ankrd17	Rasal3	Ppm1d
Sqstm1	Unc50	Mlf1	Pcdha1
2014-03-08	Gpnmb	S100a3	Pcdha10
Epha4	Nrep	Grin3b	Pcdha11
Ddhd1	Mical2	Rps10	Pcdha12
Cmpk1	Tnfrsf12a	Purg	Pcdha13
Wasf1	Foxo1	Gpx1	Pcdha2
Laptm4a	Fbxo32	Myog	Pcdha3
Bhlhe41	Dapk1	Eps8l2	Pcdha4
Npas2	Neu2	Pdk4	Pcdha5
Brms1l	RGD1307461	Slc7a8	Pcdha6
Zfp9	Sec14l5	Slc4a7	Pcdha7
Elmod2	Arntl	Prrg4	Pcdha8
Znf518a	Ucp3	Loxl3	Pcdha9
Psap	Cited4	Plekhd1	Pcdhac1
Slc9a6	Tubb6	Pacrg	Pcdhac2
Adss	Map1b	Nr4a1	Pxdn
Mon2	Myh7b	MGC105649	Tmem183a
Tfb2m	Cd163	Hebp2	Col11a1
Ino80	Map2k6	B2m	Lysmd1
Ppp2r5e	Esm1	Colq	Serpina5
Sgk1	Dclk1	Tpm3	Igf1
Lrp2	G0s2	Rcor2	Grip1
RGD1305350	Ctsl1	Plk3	Sestd1
Rapgef4	Aff1	Rgs16	Zbtb5
Hspc159	Mrgprg	Ptbp3	Col4a5
Zmynd11	Wfdc1	LOC684352	Rlf
Cast	Fkbp5	Rbm47	Nfia
Tnrc6b	Mt2A	Lgi1	Col3a1
Ubl3	Fcgr2b	Hps3	Eln
Rbms1	Mt1a	Nfe2l1	Hbp1
Igf2r	Pdk4	Dkk3	Ireb2
Nr3c2	Aldh1a1	Phlda1	Col5a2
RGD1565775	Dgkz	Rc3h2	Dusp2
LOC679221	Fsd2	Slc2a10	Commd2
Fbxo8	Hmox1	Syt11	Col9a1
Tgoln1	Ampd3	Mpped2	Blmh
Prc1	Angptl2	Hoxd10	Hmgcr
Aftph	Rtn4ip1	Ppp1r1c	Ifi30
Rab18	Dbp	Tgif1	Irs2
Syt1	Smtn	Ctxn3	Fam102b
Hbp1	Gucy2g	Xpnpep3	Taf12
Kcna4	Zbtb16	Grm4	Clasp2
Mfsd6	Bphl	Sema3a	Myh10
Fmr1	Cdkn1a	Alkbh5	Pds5b
Vps37a	Rab3a	Ifi204	Calcr
Tgif1	Acsl4	Cma1	Ipmk
Tcfcp2l1	Arc	Xirp2	Trhde
Id4	Sv2b	Socs2	Mpped2
Golsyn	Ppp1r14c	Myf6	Tshz3
Med26	Cdc42ep2	Ccdc92	Ctnnd2
Prr5l	Krt18	Clec11a	Slc41a2
Tgm3	Sh3kbp1	Tmem25	Cep120
Spire1	Cdkn2b	Spsb4	Pcdh9
Irs2	RGD1311458	Odz2	Cdc14a
Fam102b	Smpd3	Cebpa	B3gnt1
Vamp4	Pnpla7	Slc4a3	Dmwd
Taf12	Rgs16	Kcnj13	Tnrc6b
Clasp2	Sbk1	Slpi	Ypel5
Myh10	Lgi1	Clec4a1	Elavl2
Pds5b	Slc7a8	Dcp2	Dr1
Calcr	Gatad2b	Gstm3	LOC100363005
Ipmk	Nck2	Fam49a	Ccne2
Trhde	Zfp385b	Pla2g2c	Chp
Ctnnd2	Atp1b4	LOC501194	Tgfb2
Slc41a2	Prkg2		Thbd
Cep120	Ssh2		Apbb2
Pcdh9	Extl2		B3gnt2
Cdc14a	Sgsm1		Ifnar1
B3gnt1	Clec10a		Sacm1l
Dmwd	RT1-S3		Kidins220
Ypel5	LOC56764		Ctsm
Pitx2	Gli1		Sap30l
Med28	Mrc1		Zkscan1
Dr1	Zinki		RGD1563888
LOC100363005	Gsta4		Shroom2
Cnr1	Rcan2		Htr2c
Chp	Il1r2		Csnk1g3
Tgfb2	Tmem140		Spag9
Thbd	Tfrc		Metap2
Apbb2	LOC498276		Unc5c
B3gnt2	Rora		Epc2
Ifnar1	Cmpk2		Ddah1
Sacm1l	Serpina3n		Dnase1l1
Kidins220	Slc4a3		Ptn
Ctsm	Pde7a		Fam134b
Sap30l	Dupd1		Znf622
Zkscan1	Fbxl4		Cp110
RGD1563888	Slc7a6		Tcf4
Shroom2	Adam11		Add1
Yaf2	Mum1		Cux1
Rb1cc1	Mecp2		Wdr20a
Htr2c	Rgn		Gcom1
Spag9	Sdc4		Zfp207
Zhx1	Pnrc1		Sorbs2
Acsl4	Etv4		Rev3l
Ankrd13c	Mpeg1		Nelf
Tbc1d15	Cblb		Dynlt3
Bcl6b	Acox2		Klhl14
Ythdf3	Ptpla		Tef
Rad21	RGD1307218		Cldn11
Htr1f	Psme4		Wrnip1
Plekha3	Aspa		Ddx58
Bai3	Kcnh2		Rsbn1
Ctdspl	RGD1308117		Cd69
Robo2	Lcat		Ptpro
Tbl1xr1	Rrad		Slc12a5
Metap1	Cyp1a1		Gria3
Tcerg1	Parm1		Ccnc
Ddx3x	Nqo2		Setd5
Bcar3	Gstt2		Dusp10
Zfand6	Dixdc1		Adcy3
Tmem165	Uros		Herpud2
Nln	Cda		Fam135a
Gls	Pdzd3		Itpr1
Derl1	Gabarapl1		Bsdc1
Rlf	LOC499330		Srpr
Plekhj1	RGD1305627		Ptar1
Cyp7a1	Zfp365		Pols
Brd1	Slc1a7		Klf4
Il1a	Tgif1		Fam110b
E2f5	Fam134b		Ugp2
Atg5	Inhbb		Dnajb9
RGD1310862	Nfil3		PCOLCE2
Pom121	Dars2		Usp28
Epc2	Rcor2		Elmod2
Sec24c	Pon3		Znf518a
Pam	Armcx6		Psap
RGD1308706	Emb		Slc9a6
Morc3	Ubc		Adss
Srpk2	Hspb3		Mon2
RGD1308470	LOC691153		Tfb2m
Afg3l2	Ptprk		Ino80
Tnfrsf11b	Rfx7		Ppp2r5e
Ppp4r2	Brpf3		Sgk1
Hpgd	Tnfrsf1a		RGD1305350
Ccar1	Prrt4		Rapgef4
Pi4k2b	Abhd2		Hspc159
Ube2b	Mphosph10		Zmynd11
RGD1304592	Rhbdf2		Cast
Hook1	Clock		Ubl3
Dpp8	Met		Rbms1
Esm1	Fam158a		Phtf2
Tmem168	Ankrd34a		Igf2r
Napg	Ocrl		Nr3c2
Ano1	Tspan11		RGD1565775
Zfp36l2	Spryd7		LOC679221
Eif4a2	C6		Fbxo8
Nbr1	Rnase2		Tgoln1
Tubb5	Fam49a		Prc1
Mad2l1bp	Ros1		Aftph
Gabpa	Bach1		Rab18
Mmd2	Ggh		Syt1
Ccl9	Egr1		Kcna4
Snx2	Trim47		Mfsd6
Stim2	Tle1		Vps37a
Btaf1	Nt5c1a		Tgif1
Sh3d19	Zfand2a		Tcfcp2l1
Pparg	Calml4		Id4
Enpp4	Kbtbd8		Golsyn
Sgcb	Polm		Med26
RGD1564560	Ak1		Prr5l
Phf3	Itgam		Tgm3
Usp33	Nepn		Spire1
Mtmr10	Tyrobp		Nlk
RGD1307235	Tp53inp1		RGD1561440
LOC500034	Filip1		Mitf
St18	LOC100365935		Ptp4a1
Mdn1	Lime1		Nfkbia
Mier1	Stc2		Stx12
Clcn3	Slc16a7		Etf1
Itfg3	Fxyd7		Gngt1
LOC100365269	Smad6		Snrnp40
Meox2	Pdzd7		RGD1309198
Wdr20a	Palmd		Olfm3
Tdrd7	Lpin1		Lrrc4
Usp32	Rab38		Fcho2
Ulk2	Tmed5		Kif11
Cdc2l6	Gda		Znf521
Ube2d1	Tmem25		Xrcc2
Pxk	Apold1		Pdpn
Alg2	Rasd2		Trim63
Slit2	Clec4a1		Dcaf10
Rpe65	Itgb2		Sephs1
Nat13	Dnajc3		Prpf38b
Peg12	Fbxo31		Ccnt2
Hira	Loxl3		RGD1308059
Ubl4	Fxyd6		Arid4b
Usp1	Chd1		Rhoq
Panx3	Vmp1		LOC100363922
Cav1	Siva1		Rybp
Aqp4	Ccl7		Tusc3
Acad11	Arse		Ola1
Tnp1	Cd24		Pbrm1
Dnajc27	Dtx4		Wwp1
Zc3h7a	Tmem158		Ganc
Csrp1	Adamts4		Ntf3
Ap2b1	Rps6ka2		Armcx1
Slfn8	Abra		Moxd1
Scai	PVR		Sf3a1
Cnpy2	Trim35		Arhgap24
Magt1	Sec24a		Gpr64
Ss18	Clec11a		RGD1305938
LOC681004	Casq2		Caskin1
Erp44	Ephb3		Zfp367
Tob1	Sec16b		Glt8d3
Ccng1	Lpar3		Ywhaz
Thoc2	Slc37a4		Fhdc1
Papolg	Klf12		Runx1t1
Ccdc80	Mcl1		Abhd10
Ywhab	Asb18		Bcat1
Zfp422	Prss53		Zadh2
Odf4	Prrg2		C2cd2l
Acyp2	Naa25		Abcb9
RGD1304884	Pola2		Vezf1
N5	Cds2		Atpbd4
Arf6	Kazald1		Sp1
Runx1t1	Wnt11		Them4
Sh3glb1	Speg		Lhfp
LOC691431	Cntrob		Slc6a1
Stk17b	Myd88		Atrnl1
Cst7	Rnase13		Ranbp10
Myh6	Ankrd1		Twistnb
Tnni1	Dnajb9		Nbr1
Myl2	Rap1gap2		Dnajb5
Ldhb	Dlk1		Slitrk1
Tmem100	H6pd		Rapgef2
Tnnc1	Myc		Eif2s1
Tnnt1	Aldh1a7		Jazf1
Myh7	Osmr		Scd1
Prima1	Tmem43		Mospd2
Serpina6	Cdh23		Ebag9
Mmp12	Abca1		Sesn1
Mgst3	Il6r		Usp6nl
Myoz2	Axin2		Ccnj
Galnt5	Man1a2		Znf292
Myl3	Crb3		Tmem41b
Myog	Lamb3		Alg2
Cilp2	Dis3		Errfi1
RGD1561161	Cpne8		Mmgt1
Hoxa10	Arhgap28		Fbxo33
Musk	Zfp13		Rtcd1
Tnmd	Il18bp		Sulf1
Kera	Enc1		RGD1309748
Sntn	Khdrbs3		Reln
Atp1b1	Pten		Golga7
Cxcl13	Rasal2		Ugt8
Fhl4	Slc9b2		Phex
Nr4a3	Ms4a6b		Fn1
Padi2	Pard6b		Egln1
Chad	Myh14		St3gal2
Myf6	Sh3bp2		Slit2
Fmod	Ccdc163		RGD1359600
Ogfrl1	Egr2		Hmgb3
Ldhd	Csrnp1		Gabpa
Grem2	Sat1		Tsga14
Six2	Ptbp3		Snap25
Rassf2	Gadd45a		Nap1l5
Slc47a1	Hs3st5		Gpm6a
Klk1c7	RGD1566001		Rps6kb1
Dennd2c	Ung		Smc2
Chrna1	Homer2		Dusp1
Ehhadh	Alkbh8		Osgepl1
RGD1564419	Ccr2		Sfrs1
Cxcr6	RGD1566380		Dpy19l1
Ndufv3	P2ry1		A2bp1
Il1rn	Ttc7		RGD1307947
Synpo	Fcgr2a		Igsf10
LOC680227	Bdnf		Tcfap2a
Leprel1	Alkbh5		Fam48a
Runx1	Cacng7		Git2
Slfn3	Igsf10		Zc3h15
Actr3b	Lynx1		Chuk
Adamtsl5	Zdhhc18		Tmem123
Slc25a34	Ccnt1		Fbxl7
Wnt16	RGD1305721		Med17
Hyal1	Ifi204		Rap1a
Esrrg	Ddi2		Tm7sf3
Shc3	Sbno2		Stxbp1
Lmcd1	Alg10		Bcl10
Mybph	Ddx21		Emp1
Raver2	Midn		Papola
Lgi3	Tmem229b		Ubqln2
Car12	Dusp1		Cfl2
Dhcr24	Fbxo30		Tmem182
Fhl1	Steap2		Rnf165
Thrsp	Hsp90aa1		Zfp455
Wfs1	Evc2		Dcx
Klrk1	Ccdc50		Nell2
Mybpc1	Mib1		Hnrnpu
E2f7	Ret		Rere
Ccr5	Cdca7l		Camsap1l1
Ppp1r1c	C4-2		Chac1
Akap11	Rnd1		Igfbp6
Ncf1	Kras		Rock2
Oxct1	Spry4		Prkaa2
Ubd	Ncl		Smoc2
Slco4a1	Bdh1		Slc25a34
Lilrb4	Ltbp1		Pdpr
Wipi1	Ctgf		Nrep
Abcc6			Cul5
Lyc2			Kif5b
Rspo3			Ier2
MGC105649			Nr1d1
Hadha			Lig4
Idh1			Cpeb4
Scn1a			Slk
Aqp7			Nsd1
Ramp1			Mbnl1
Pik3c2g			Cited4
Acsl3			Egr1
Egflam			Setd7
Fads6			Arhgap5
Socs3			Znrf2
Trpm2			Serpine1
Frem2			Mfap4
Faah			Ostn
Tpm3			Trip11
Pdlim1			Lifr
Lingo4			Bclaf1
Ccl2			Apold1
Chrnd			Wfdc1
Clec7a			Taok1
Hcls1			RGD1306739
Dhrs9			Qser1
Slc41a1			Ankhd1
Myh3			Abcb7
Slc46a3			Hipk3
Kcnk2			Med13
Arnt2			Apc
Kctd15			Sh3pxd2a
Fam38a			Zfp192
Mn1			Nfib
Nhlrc1			Arc
Vtn			Zfp292
Ckmt2			RT1-CE10
Slc7a11			Ppp1r12a
Gpr157			Cish
Smtnl1			Myo5a
Pcsk6			Mdm4
Chrdl2			Aldh1a1
Dusp8			Cilp
Hpdl			Atxn1
Lyz2			Ubn2
Cspg4			Bmpr2
Pdzd2			Ubd
Ccl21			Actc1
Sema3a			Slco5a1
LOC684352			Bnip1
RGD1565323			Pten
Chi3l1			Sesn3
Col11a2			Aff1
Slc2a5			Sncg
Nr5a1			Ssh2
Fdft1			Reep6
Irx3			Fam126b
Gpam			Scx
Tspan1			Nrarp
Ddit4l			Galntl1
Ppip5k1			Eepd1
Grm4			Tnfaip2
Nrap			RGD1312026
Nr1d1			Pank3
Thra			Ttc14
Cpt2			Xiap
Srr			Mob1b
Vgll2			Rab27a
Pgm5			Uhmk1
Neu3			Prima1
Ifi27l2b			Cnot6l
Rnf139			Myo9a
Ccr1			Ncoa2
Sema6c			Pnisr
RGD1562618			Rlim
Rhobtb3			Zbtb20
Ccnl1			Mfap5
Cntn2			Dusp26
Impa2			Smpdl3b
Rab15			LOC680227
Abhd15			Phc3
Pacrg			Alg10
RT1-A2			Ttbk2
Sema3b			Whsc1l1
Lrrn1			Tmem100
Dhrs11			Trove2
Kcnb1			Smtnl1
P2ry2			Fam26e
Fabp3			Slc8a1
Tmem8c			Slfn3
Cxcr3			RT1-EC2
Spsb4			Ccdc50
Cbfb			Arid5b
Slc39a14			Mib1
Sec1			Casp8ap2
Mpped2			Hspa13
Gpr174			Lrrc58
Cd53			Spats2l
RT1-EC2			Arl5b
Fam26e			Mir3582
Ankrd2			Hexim2
Dkk2			Prex2
Kcnj13			Gpx7
Doc2g			Myef2
Pi16			Pdgfrl
Acsf2			Lpcat4
Vtcn1			Sppl2a
Ankrd57			Lyst
Cxcl11			LOC100365935
Pim1			Zbtb25
Tmem150c			Rest
P2ry10			Chd1
Meis2			Tp53inp1
Sort1			Lmbrd2
Nnt			Atp7a
Gfra1			Clock
Usp43			RGD1562351
Hebp2			Ccrl2
RGD1564664			Fam69b
Bcl9l			Rbm41
Ube2ql1			Rasal2
Olfml2a			Ino80d
Ptx3			Itga1
Il17rc			Rn45s
Lzts1			Cpne3
St3gal6			LOC56764
Lamc3			Spopl
Itpkb			Galns
Agpat2			Arpp21
Fbxo44			Klhl11
Lrrn2			Zc3h12c
Actn2			Zbtb41
Fcrls			Mcc
Glrx			Ar
Pacs1			Parm1
Slpi			Bbx
Tmem132a			Ston2
Wnt5a			Trps1
Colq			Zdhhc21
Sirpa			B4galt2
RGD1304931			Cep290
Cntfr			Ahr
Pln			S100a9
Adamts9			Klf12
Cpa1			Pus10
Large			LOC500625
Ctss			Cxcl1
Fndc1			Uhrf1
Tmem38b			Tcp11l1
Fgd1			Gsta5
Basp1			Slc4a4
Trmt6			Lpp
Trpm4			Tbx21
Tsc22d3			LOC689826
Trpc1			Cgref1
Myo1g			Klhl15
Plxdc1			Nexn
Sbk2			Mab21l1
Usp22			Krt18
RGD1565947			Lilrb4
Zfp710			Fjx1
Npr2			RT1-M6-2
S100a16			Ccna2
RGD1311186			Lcn2
Slc38a1			Prss46
Ppargc1b			Slc9a7
Fgl2			Prrx2
Tpx2			Hecw2
Slc9a7			Fnbp1l
Dapk2			Fez1
Rgs4			Tmem37
Ppp1r3c			Rfx3
Clec12a			LOC691153
Ets2			Abcb1b
Gzmk			Amy1a
Camk2b			Robo1
Adamtsl3			Flt3
Serpine2			Pgap1
Apc2			Neurl3
Clec4a3			P2ry13
Apol9a			RGD1310269
Cdh5
Tpm2
Wwtr1
Gas5
Utp18
Asb10
Cidea
Notch3
Adh1
Gnl3
Mppe1
Vegfb
Rhbdf1
Angptl4
Fam107b
Taf1d
Ccdc92
Gpr114
Hspb6
Tom1l2
Mllt11
Art5
Gabre
Acsl6
Cox4i2
Idh2
Fzd9
Espnl
Sgtb
Rgs5
Mavs
Slc25a30
Dchs1
RT1-Da
Ccdc8
Epas1
Igsf6
Nol8
Chodl
RGD1311756
Nfatc2
Antxr1
Atf5
Gldn
Angpt1
Alpk3
Cacnb2
Timp1
Prune
Hdac11
Pcdhb9
Fbxo34
RT1-Ba
Fam195a
Fam164c
C3
Bcap31
Tmem111
Stat3
Hadh
Pank1
Slc35e4
Kremen1
Prrx2
Aldh1a2
Hck
Evpl
Usp16
Tmem218
Clstn1
Akap1
Fam49b
Kcnk5
Thpo
Twf1
Coro1a
Slamf8
Nes
Zbtb41
Arvcf
Matk
Akip1
Ccl5
Adck3
Myh1
Amigo1
Apbb1
Cpeb4
Snn
Dnaja4
Ppif
Gca
Xpo4
Dkk3
Bcor
RT1-Db1
Cacna1g
Clec2l
Clcn4
Nbl1
Ddah1
Lcp1
Enpp1
Zfp278
Kif5b
Rimbp2
Yae1d1
Epsti1
Clip3
Hcn2
C1galt1c1
Vav1
Cd82
Fcgr3a
LOC680319
Tmeff1
Slc4a4
Bmp6
Synpo2
Rasal3
Smad7
Fam69b
Ifi47
Wee1
Ltbp4
Nav3
Irf4
Sell
Lgalsl
Mmgt2
Slc25a25
Rgs1
Tlr7
Prickle1
Mrps27
Tpd52l1
S100a4
Trim37
Poc5
Fam151a
Il7r
Hist1h4b
Ptp4a1
Nrip3
Exoc3l4
Ccbl1
Lmbrd2
LOC296300
Herc4
Slc37a1
Serpina12
Acaa2
Ppap2a
Aph1b
Lace1
Trak1
Bcat1
Phldb3
Ky
Nop58
Pitx3
Ccrl2
Fgfrl1
Klf10
Zfp469
Tbx21
Atp7a
Iws1
Tgfbr1
Ndufs7
Relt
Ppapdc1b
Bclaf1
Nr0b2
Opn3
Fgd4
Fam101b
Rasgrp2
Emp2
Atp6v1h
Clybl
Atp5g1
Ndufa9
Tor1aip2
Arsg
N4bp2l1
Adra1b
Eif4a1
Flt4
Kcna7
Slc16a1
Adprhl1
Espl1
Dact3
Ccnd2
Acap1
Kcna5
Rassf8
Ptpn6
Sla
Tomm40b
Slc25a20
Fcnb
Smarca5
Fam110b
Rpf2
Setd7
Sorbs3
Inmt
Prkg1
Cryl1
Smurf1
Dbndd2
Ndufs8
Mob1a
LOC689826
Ddx10
Celsr2
Esf1
Trmt61a
RGD1302996
Spats2l
Ppp1r14b
Tifab
Adam23
Pdk1
Tlr4
Ogdh
Cbx6
Ablim3
LOC363326
Syk
RGD1305222
Ubn2
RGD1308019
Slc31a2
Inpp5j
Uqcrc1
Tiam1
RGD1310552
Cep290
Tead1
Cryab
Sparcl1
Zfp26
Shisa4
Shc2
Apln
Gys1
Efhd1
Gap43
Trove2
Syndig1
Tmem98
Pcsk1n
Ptgis
Gimap8
Fosl1
Kcnj8
Prkag3
Bcl2a1d
Pde4a
Loxl2
Kcnc1
Acads
RT1-Bb
Rapgef6
Got1
Spred2
Mdh2
Ndufv1
Igf2
Zdhhc21
Heatr8
Sox10
Sdhb
Ncam1
Fcgr1a
Peli1
Tppp2
Tes
Ptpdc1
MGC114427
Maf
Stxbp6
Myh2
Sfrp5
Fgfr4
Disp1
Ndufs2
Slc35g1
Mgmt
Ranbp2
Ecm1
Fermt3
Irf8
Siglec1
Csf2rb
Mdh1
Leprel4
Bckdha
Tbxas1
Katnal1
Il21r
Gpr88
Prkag2
Pp2d1
Epb4.1l5
Apod
Ttc14
Psd4
Olfml3
Aif1
Ndufb6
Pnisr
Maff
Mstn
B2m
Wbscr27
Laptm5
H19
Smc5
Lgals3
Unc93b1
Ndufa11
Cyp26b1
Cox8b
Ndufa10
Kif5a
Hiatl1
Endou
C1s
Cox5b
Fgf1
Wscd1
Osbp2
Gpr37l1
Arhgap30
Car3
Mad2l1
Zfp192
Slc4a7
Lss
Dok3
Tmem204
Rnd2
Tnfrsf4
Ajuba
Spata20
Naa15
Cox4i1
Tubb3
Mrps36
Etfb
Dclre1c
Plbd1
Ssc5d
Gpr68
Tlr1
Ninj1
Sash3
Nt5m
Aldoa
RT1-CE16
Gstt1
Rac2
B4galt5
Slfn13
Fam35a
Chchd10
Idh3B
Cpa3
Fgfr3
Eif3a
LOC498675
Mb
Pik3ip1
Sppl2a
Acadm
Klhdc3
Bmp5
Eif5b
Uqcrq
Dcaf4
LOC360231
Plac9
Ndufa12
Slk
Usmg5
Ssr3
Sdf2l1
Dffa
LOC688869
Zfp518a
Cd74
Hba-a2
Cotl1
Rock2
St8sia5
Ndufb7
Slc25a11
Hspa2
Fxyd1
Alad
Nomo1
RGD1303003
Stbd1
Atp5i
