# Supplementary material for: Systemic Wound Healing Associated with local sub-Cutaneous Mechanical Stimulation
Source: Sci Rep. 2016 Dec 23;6:39043. doi: 10.1038/srep39043 (PMC5180236; doi:10.1038/srep39043)
Supplement: Supplementary Dataset 6 [file srep39043-s7.xls]

## Sheet: Functions (Genesets)
Manual Curation				GO
Mec. E.	Heal E.	EMT	EMT.T2	whGO (GO: 0042060)	InflGO (GO: 0006954)	rwGO (GO: 0009611)
Acta2	Actn1	Ahnak	Ahnak	Fgfr1op2	Il19	Nrp1
Actg1	Actn2	Akt1	Akt1	Clec10a	Rxra	Npy5r
Actn2	Actn3	Bmp7	Bmp7	Mmp12	Cd55	Vamp7
Cacna1a	Actn4	Cald1	Cald1	Igsf10	Il17rc	Rabgef1
Cacna1b	Ager	Camk2n1	Camk2n1	Ninj2	Tnfsf11	Notch2
Cacna1c	Arhgef1	Cav2	Cav2	Tm4sf4	Il15	Notch1
Cacna1d	Arhgef19	Cdh2	Cdh2	Plet1	Il10	Nos3
Cacna1e	Arhgef2	Col4a1	Col4a1	Tspan8	Igfbp4	Nos2
Cacna1f	Camk1	Ctgf	Ctgf	Tc2n	Icam1	Nog
Cacna1g	Camk2a	Ctnnb1	Ctnnb1	Fam46a	Hp	Brd4
Cacna1h	Camk2b	Dsc2	Dsc2	Fmod	Hmox1	Ninj1
Cacna1i	Camk2d	Dsp	Dsp	Gp5	Hmgb1	Ngfr
Cacna1s	Camk2g	Egfr	Egfr	Proc	Cxcr6	Nf1
Cacna2d1	Camk4	Erbb3	Erbb3	F11	Mcph1	Ctss
Cacna2d2	Cd14	Esr1	Esr1	Mcam	Duoxa2	Ctsb
Cacna2d3	Cdc42	F11r	F11r	LOC100911551	LOC100365814	Myf6
Cacna2d4	Clec9a	Fgfbp1	Fgfbp1	Hbegf	Hfe	Myc
Cacnb1	Duox1	Fgfr2	Fgfr2	Gp1ba	Hck	Msx2
Cacnb2	Egfr	Fkbp1a	Fkbp1a	Pros1	Il36a	Mstn
Cacnb3	Eltd1	Fn1	Fn1	Klkb1	C4b	Prkcd
Cacnb4	Flt1	Foxc2	Foxc2	Adamts18	Itgb6	Klkb1
Cacng1	Flt4	Fzd7	Fzd7	Reg3a	Kng1	Mbl2
Cacng2	Fn1	Gng11	Gng11	RGD735065	Klk1	Ncam1
Cacng3	Fos	Gsc	Gsc	Col5a1	Jak3	Pla2g4a
Cacng4	Grin1	Gsk3b	Gsk3b	Hps5	Jak2	F13a1
Cacng5	Grin2b	Igfbp4	Igfbp4	Scnn1g	Itgam	Il24
Cacng6	Grin3a	Il1rn	Il1rn	Scnn1b	Mir21	Pllp
Cacng7	Hbegf	Ilk	Ilk	F12	Ins1	Hopx
Cacng8	Hmgb1	Jag1	Jag1	Dcbld2	Cxcr2	Lyst
Gja1	Igf1	Map1b	Map1b	Mustn1	Il6	Serpinb2
Gja10	Itpr1	Mitf	Mitf	Tmprss6	Il5	Ptprj
Gja3	Lama1	Mmp2	Mmp2	Amica1	Ccl24	Ptprf
Gja4	Lmnb2	Mmp3	Mmp3	Stab2	Mir147	Park7
Gja5	Myh2	Mmp9	Mmp9	Gjd4	Hyal1	Il20rb
Gjb1	Myl2	Msn	Msn	Hpse	Chia	Ptgis
Gjb2	Nfkb1	Nodal	Nodal	Lcp1	Tlr6	Ptger3
Gjb3	Nfkb2	Notch1	Notch1	Anxa5	LOC100362339	Proc
Gjb4	Nos2	Ocln	Ocln	Reg3g	C5ar2	Il22
Gjb5	Nox1	Pdgfrb	Pdgfrb	Enpp4	Il4r	Tm4sf4
Gjb6	P2rx2	Plek2	Plek2	Ptpn12	Il4	Tspan8
Gjc2	P2rx4	Ppp3r1	Ppp3r1	F2rl2	Il3	Il1rl2
Gjc3	P2rx7	Ptk2	Ptk2	Treml1	Il2ra	Vwf
Gjd2	P2ry2	Ptp4a1	Ptp4a1	F9	Il1rl1	Casp12
Gjd3	Pak1	Rac1	Rac1	Otog	Il1r1	Casp4
Gjd4	Panx1	Rgs2	Rgs2	Ahnak2	Il1b	Prkca
Gje1	Panx2	Serpine1	Serpine1	Fibp	Il1a	Pparg
Gnb1	Pdgfa	Sip1	Sip1	Gp1bb	Il18	Ppard
Itgb1	Pdgfb	Smad2	Smad2	Plg	Il17a	Ppara
Myh2	Pdgfc	Snai1	Snai1	Procr	Ccr2	Plau
Myl2	Pdgfd	Snai3	Snai3	Tff3	Chi3l1	Plat
Mylk	Prkca	Sox10	Sox10	Cpb2	Il23a	Foxc2
Orai1	Prkcb	Sparc	Sparc	Efemp2	F2rl1	Pkm
Orai2	Prkcd	Spp1	Spp1	Myl9	Ace	Pf4
Orai3	Prkce	Stat3	Stat3	Proz	Il17ra	Serpinc1
P2ry2	Prkcg	Steap1	Steap1	F8	Lat	Wnt1
Picalm	Prkch	Tcf3	Tcf3	Ninj1	Csf1r	Fem1a
Plcb1	Prkci	Tcf4	Tcf4	F13a1	Ptafr	Pou2f3
Plcb3	Prkcq	Tfpi2	Tfpi2	Prcp	Crp	P2ry12
Plcd3	Prkcz	Tgfb1	Tgfb1	Scara5	Mefv	Timp1
Plcg1	Prkd1	Tgfb2	Tgfb2	Stxbp5	Vamp3	Pdgfrb
Plch1	Prkd2	Tgfb3	Tgfb3	Vegfb	Crhbp	Vim
Plch2	Prkd3	Timp1	Timp1	Serping1	Psmb4	Pdgfra
Ptk2	Rac1	Tmeff1	Tmeff1	Ano6	Lbp	Pdgfb
Ryr1	Rhoa	Tmem132a	Tmem132a	Ddr1	Psma1	Pdgfa
Ryr2	Rock1	Tspan13	Tspan13	F7	Kcnj10	Stk39
Ryr3	Rock2	Twist1	Twist1	Mylk	Pdpn	Pcsk1
Tpcn1	S100a1	Vcan	Vcan	Wnt7a	Foxf1	Itga2
Tpcn2	S100a10	Vim	Vim	Vkorc1	Plgrkt	Pax6
	S100a11	Vps13a	Vps13a	Ubash3b	Gpx1	Reg3g
	S100a13	Wnt11	Wnt11	Lbh	Vnn1	Pak1
	S100a16	Wnt5a	Wnt5a	Itga5	Ndfip1	Serpine1
	S100a3	Wnt5b	Wnt5b	Ina	Setd6	P2ry1
	S100a4	Zeb1	Zeb1	Fcgr3a	Aoah	P2rx1
	S100a5	Zeb2	Zeb2	F2rl3	Gja1	Oprm1
	S100a6	Acta2	Acta2	Nbeal2	Ggt5	Adamts12
	S100a8	S100a4	S100a4	F10	Ggt1	Ntrk3
	S100a9	Atl1		Arhgap24	Sigirr	Musk
	S100b	Col1a1		Eno3	Fn1	Nefl
	S100z	Col3a1		F2	Fgg	Sbno2
	Sod1	Tgfbr2		G6b	Pde5a	Met
	Sod2	Map2k1		F5	Tspan2	Pglyrp1
	Sod3	Mapk14		Hps4	Tnfaip3	Cd46
	Stc1	Notch2		Apoh	Cxcl2	Mas1
	Trpm1	Notch3		Tff1	Prkcq	Map1b
	Trpm3	Notch4		Il10rb	Pde2a	Reg3a
	Trpm6	Dll1		Lox	Prkd1	Smad3
	Trpm7	Dll3		Gap43	Fcer1g	Tmprss6
	Trpm8	Dll4		Csrp1	Ms4a2	Smad1
		Jag2		Dysf	Fcer1a	Lta
		Mapk1		Thbd	F3	Lox
		Smad4		Itga9	F2r	LOC100363178
		Rho		Myof	Cela1	Ghsr
		Pik3ca		Metap1	Egfr	Wnt4
		Pik3cb		Ppap2b	B4galt1	Nrg1
		Pik3cg		Ccm2l	Ednrb	Anxa2
		Pik3cd		Lnp	Ednra	Mif
		Kras		Hps6	F2	Clec10a
		Hras		C9	Duoxa1	Txn1
		Cd44		Bloc1s4	Isl1	Max
		Cdh1		C1galt1c1	Nt5e	Thbs1
		Cdh3		Bnc1	Jam3	Dtnbp1
		Entpd1		Foxc2	C5ar1	Cdh3
		Icam1		LOC100911324	Ppbp	Socs3
		Itga2		Serpine1	Ccr1l1	Tgm2
		Itga3		Pdpn	Shpk	Tnc
		Itga4		Tec	Il22ra2	Tlr11
		Itga5		Hopx	Nfkb1	Gp1bb
		Itgae		Selp	Tfrc	Mta1
		Itgal		C1qtnf1	Epha3	Lyn
		Itgam		Cd109	Slc7a2	P2ry2
		Itgav		Stx2	Hyal3	Gap43
		Itgb1		P2rx5	Lxn	Aoc3
		Itgb2		Serpinc1	Ier3	Csrp1
		Itgb4		Serpina5	Myd88	Ccr2
		Mmp14		Cd209b	Rbpj	F2rl3
		Mmp15		Tnfrsf12a	Chst1	F2rl2
		Mmp16		Srsf6	LOC100911881	F2rl1
		Ncam1		Syt7	Dusp10	Ace
		Ncam2		Igfbp1	Nfkbiz	Dst
		Pecam1		Fermt3	Tril	Treml1
		Sele		Itga2b	Hamp	Cyp1a1
		Sell		Bin3	Casp6	Il17ra
		Selp		Wnt5b	Il5ra	Cst3
		Sgce		Fntb	Ankrd42	Scara5
		Syt1		Tfpi	Nrros	Cspg5
		Vcam1		Serpinb2	Rora	Dcn
		Itgad		Vwf	Eif2ak1	Crp
		Ctnna2		Ajuba	Itih4	Dpysl3
		Cntn1		Serpind1	Foxp3	Mefv
		Col5a1		Sdc2	Serping1	Vamp3
		Col6a1		Serpina10	RT1-Db1	Nbeal2
		Col8a1		Myl12a	Elf3	Psmb4
		Emilin1		Pdia6	Afap1l2	Lbp
		Hapln1		Tfpi2	Nlrp3	F10
		Lama1		Cpq	Il34	Psma1
		Lama2		Slc7a11	Tlr3	Fkbp1b
		Lama3		Tln1	Ccr7	Pdpn
		Lamb2		Tspan32	Il17re	Col1a1
		Lamb3		Myh2	Tlr2	Fgf7
		Lamc1		Hps1	Ffar4	Foxf1
		Postn		Kng1	Parp4	Mmp3
		Tgfbi		B4galt1	Tnfaip8l2	Mmp2
		Thbs2		Plek	Cr1l	Hspd1
		Vtn		Plau	Crcp	Fam132a
		Col4a2		Sox15	Ephx2	Vil1
		Col4a3		Pard3	Cnr1	Bptf
		Timp2		Anxa2	Zfp36	Papss2
		Timp3		Il1a	Pik3cg	Klf6
		Col2a1		Cyr61	Ptpn2	Pdx1
		Adamts1		Tor1a	Chrna7	Ezh2
		Adamts2		Ptprj	Tff2	Thbd
		Adamts5		Pdgfa	Cebpa	Mvk
		Mmp10		Serpine2	Cd8a	Naip6
		Mmp11		Myod1	Cd59	Arf4
		Mmp12		Pdcd10	Cd47	Gata3
		Mmp13		Cask	Cd44	Tnfrsf1b
		Mmp1a		Kank1	Ackr1	Tnfrsf1a
		Mmp7		Cd34	Zyx	Ndel1
		Mmp8		Alox12	Cd28	Serpina10
		Ecm1		Nfe2l2	Cd24	Otulin
		Fbln1		Anxa8	Vimp	Klk8
		Spock1		Ifrd1	Trpv1	Procr
		Tnc		Bcl9	Nr1d2	LOC100911167
		Fgf2		Bloc1s3	Irg1	Plg
		Myh10		Clic1	Sphk1	Serpind1
		Myh9		Dcn	Il2	Gper1
		Plaur		Mia3	Axl	Syk
		Pld1		Pik3cb	C4a	Stxbp1
		Prkca		Dmbt1	Ak7	Stat5b
		Rac2		LOC100134871	Hps5	Stat5a
		Vegfa		Cnn2	Cxcl9	Serpina5
		Wasf2		Coro1b	Adipoq	Tnfsf4
		Wipf1		Plaur	Il12b	Cd40lg
		Igf1r		Lyst	Ano6	Hrg
		Met		Adam17	Casp1	Mtpn
		Actr2		Hrg	Hrh4	Spp1
		Actr3		Ccl20	Camk4	Spn
		Arhgdia		Papss2	Nod2	Serpine2
		Limk1		Nlrp6	Calcrl	Sparc
		Myl9		Gatm	Calca	Prcp
		Mylk		Entpd2	Il17b	Sod2
		Plcg1		Sepn1	Ash1l	Sod1
		Pten		Actg1	Serpinb9	Smo
		Ptpn1		Palld	Zp3	Ffar3
		Rhoa		Acvrl1	C6	Dysf
		Rhob		Pip5k1c	C5	Vegfb
		Rhoc		Vcl	C4bpb	Fmod
		Rnd3		Msx2	C4bpa	Slc1a3
		Rock1		Serpinf2	C3	Slc1a2
		Baiap2		Ets1	C1qbp	Adam8
		Cfl1		Fzd7	Bmp6	Shh
		Crk		Cx3cl1	Bmp2	Cnr2
		Iqub		Vav2	Bdnf	Srsf5
		Pak1		Asic2	Bdkrb2	Elk3
		Pak4		F2r	LOC100911394	Selp
		Wasf1		Gja1	Uaca	Sdc2
		Cdc42		Pdgfra	Ccr5	Sdc1
		Pfn1		Adra2a	Ccr4	Ccl3
		Dpp4		Tgfbr2	Ccr3	Ccl20
		Ezr		Hmgcr	Cd14	Ccl2
		Actn1		Arfgef1	Cybb	Scnn1g
		Actn3		Capn3	Cyba	Scnn1b
		Csf1		Prdx2	Kit	Pik3ap1
		Ptk2b		Dmtn	Hnrnpa0	Scn3a
		Pxn		Ap3b1	S100a9	Cd209b
		Rasa1		Bloc1s6	S100a8	Gatm
		Arhgef7		Gsn	Snap23	Txn2
		Bcar1		Cxcl2	Masp1	Mgll
		Capn1		Ppbp	Tnfrsf11a	Cpb2
		Capn2		Apoa5	Cxcl10	Col3a1
		Cav1		Ucn2	Acvr1	Reln
		Enah		Notch3	Il17c	Myh10
		Tln1		Optn	Rarres2	Adm
		Vasp		Actb	Nlrc4	Ajuba
		Vcl		Fzd6	Cx3cr1	Adam17
		Diaph1		Celsr1	Snx4	Adam15
		Rdx		Plat	Gal	Adcyap1
		Svil		P2ry12	Hif1a	Ada
		Cttn		Timp1	Aif1	Acvrl1
		Fap		Dtnbp1	Ddt	Acp5
		Actn4		Cdh3	Nr1h3	Asic2
		Arf6		Tnc	Cxcl3	A2m
		Egf		Adam15	Park7	Tnfsf11
		Sh3pxd2a		Mtpn	Il20rb	Ucn2
		Src		Sparc	Ptgs1	Cyr61
		Hgf		Sdc1	Ptgis	Notch3
		Apc		Mmp3	Ptger3	Cr1l
		Axin1		Klf6	Proc	Arg2
		Ccna2		Stxbp3	Il22	Arg1
		Ccnd1		Timp3	Il1rl2	Dusp10
		Ccnd2		Dsp	Prkcz	Fabp5
		Ccne1		Mertk	Casp12	Hamp
		Cdk1		Entpd1	Casp4	Col5a1
		Ep300		Trim72	Prkca	Apoa5
		Fgf1		Myf6	Pparg	Ankrd42
		Fgf3		Myc	Ppard	Pebp1
		Fgf4		Vil1	Plp1	Syt7
		Myc		Pdgfb	Serpina1	Casp3
		Pard6a		Adrb2	Pf4	Casp1
		Rb1		Fgf2	Serpinc1	Anxa8
		Kat2a		Hras	Fem1a	Rxra
		Hdac1		Cd36	Stk39	Kank1
		Hdac2		Prkg1	Itga2	Id3
		Myst2		Prkce	Saa4	Rora
		Tert		Prkcd	Reg3g	Foxp3
		Dhh		Hmox1	Reg3b	Serping1
		Ihh		Gpx1	Serpine1	RT1-Db1
		Numb		Prkcq	P2rx7	Ccm2l
		Hspa9		Cd44	P2rx1	LOC100911602
		Neurog2		Fcer1g	Oprm1	LOC100911597
		Sox2		Gna13	Adamts12	Myod1
		Bmp1		Crp	Ntrk2	Sema7a
		Bmp2		Fgf7	Sbno2	Nrep
		Bmp3		Fgg	Mep1b	Grhl3
		Cxcl12		Fgb	Pglyrp1	Nlrp3
		Igf1		Fga	Cd46	Apoh
		Gdf3		F3	Mas1	Tlr3
		Gja1		Nanog	Reg3a	Cyss
		Gjb1		Alox15	Smad3	Rps19
		Acan		Ptk7	Smad1	Ccr7
		Bglap		Grhl3	Lta	Tlr2
		Cd4		Scrib	Lipa	Eng
		Abcg2		Arhgef19	LOC100363178	Lcp1
		Aldh1a1		Rap2b	Ghsr	Plek
		Aldh2		S100a8	Mug1	Bin3
		Fgfr1		Pecam1	Tp73	Ffar4
		Actc1		Pkm	Ogg1	Tnfaip8l2
		Ascl2		Pou2f3	Mif	Palld
		Foxa2		Vim	Il1rn	Large
		Isl1		P2rx1	Clec10a	Lnp
		Krt15		P2ry2	Thbs1	Sox15
		Msx1		Adra2c	Socs3	Amica1
		Myod1		Adra2b	Tgm2	Tspan32
		Pdx1		Stxbp1	Crlf2	Serpinf1
		T		Cd40lg	Csf1	Sharpin
		Cd19		Elk3	Tlr11	Tlr9
		Cd3d		Tpm1	Mta1	Hps6
		Cd3e		Tgfa	Lyn	Trim72
		Cd8a		Col3a1	Mylk3	Fcgr2b
		Cd8b		Myh10	Ptges	Tnfrsf12a
		Mme		Pax7	Il20	C1qtnf3
		Alpi		Apod	Aoc3	Lamb2
		Col9a1		LOC100911597	Npff	Kng1
		Pparg		Tyro3	Tlr8	Klk1
		Sigmar1		Naca	Cdk19	Jun
		S100b		Mstn	Slc11a1	Jak2
		Tubb3		Il24	Cfh	Sox2
		Dtx2		Thbs1	Adrb2	Itgb4
		Dvl1		F2rl1	Vamp8	Itga5
		Adar		Smad3	Adra2a	Ins1
		Btrc		Wnt4	Adora2b	Ina
		Fzd1		Tlr4	Ltb4r	Il6
		Ppard		Foxa2	Adora2a	Ap3b1
		Wnt1		Prkca	Adora1	Ccl24
				Syk	Bdkrb1	Gp1ba
				Igf2	Adcyap1	Gna13
				Flna	Ada	Mir494
				Col1a1	Tusc2	Bloc1s6
				Fn1	Il25	Mir147
				Rab27a	Cxcl1	Arfgef1
				Drd5	Gper1	Gsn
				Axl	Syk	Fcgr3a
				Casp3	Ccr1	Clic1
				C3	Cd40	Il4
				Pf4	Stat5b	Il2ra
				Itga2	Stat5a	Il1rl1
				Pak1	Stat3	Il1r1
				P2ry1	Tnfsf4	Il1b
				Smad1	Ciita	Il1a
				Slc11a1	Cd40lg	Il17a
				Vangl2	Spp1	Il10
				Macf1	Spn	Igfbp1
				Hspb1	Serpina3n	Igf2
				Notch2	Il36b	Igf1
				Nos2	Prcp	Ifrd1
				Hif1a	Ffar3	Bcl9
				Apoe	RGD1561582	Hras
				Ccnb1	Cysltr1	Hnf4a
				Hnf4a	Cyp4f6	Fermt3
				Sox2	Cyp4f5	Foxa2
				Ins1	Adam8	Hmox1
				Map3k1	Cnr2	Hmgcr
				Erbb2	Ptgdr	Hmgb1
				Mapk14	Selp	Mcph1
				Eng	Sele	Duoxa2
				Ptpn6	Sdc1	LOC100365814
				Itgb3	Ccl3	Flna
				Cav3	Ccl20	H19
				Wnt10b	Ccl2	Cd34
				Ppard	Ccl11	Gstm1
				Ppara	Pik3ap1	Bloc1s3
				Oprm1	Hspd1	Grin2c
				Nrg1	Fam132a	Grin2a
				LOC100911167	Bmpr1b	Gpx1
				Ezh2	S1pr3	Gp5
				Tgfb3	Mvk	Gnas
				Dicer1	Gata3	Gip
				Erbb4	Plaa	Ndfip1
				Nog	Tnfrsf1b	Epha4
				Cav1	Tnfrsf1a	Lbh
				Lyn	Pnma1	Setd6
				Gnas	Otulin	Aoah
				Wnt3a	Cd300a	Gja1
				Tgfb2	Pbk	Gipr
				Ilk	Gprc5b	Ggt1
				Gli3	Rhbdd3	Gfap
				Gas6	Ccrl2	Gdnf
				Pdgfrb	Ptger4	Mia3
				Mif	Pycard	Fn1
				Adrb1	Tollip	Fgg
				Srf	Snx6	Fgf2
				Aqp1	Nlrp12	Fgf10
				Wnt3	Unc13d	Fgb
				Nf1	Pglyrp2	Fga
				Fgf10	F12	Fgfr1op2
				Igf1	Ccl5	F5
				Il6	Atrn	Ppbp
				Il1b	Tgfb1	Cdk5
				Bmp4	Ccl7	Hps4
				Shh	Defb1	Wnt3a
				Tp53	Cspg4	Ubash3b
				Wnt5a	Nlrp6	Shpk
				Vegfa	Bcr	Nanog
				Notch1	Cxcl6	Il22ra2
				Tgfb1	Tnf	Nfkb1
					Tlr4	Mapk14
					Elane	Map2k1
					Hist1h2ba	Alox15
					Tf	Tgfb2
					Prdx2	Vkorc1
					Tbxa2r	Itga2b
					Tbc1d23	Pde5a
					Tacr1	Rtn4
					Tac1	Tnfaip3
					Il33	Tec
					Mgll	Pros1
					Rasgrp1	Cxcl2
					Kdm6b	Prkcq
					LOC100911550	Map3k1
					Cxcl13	Pde2a
					Itgb2	Fcer1g
					Abr	Fcer1a
					Scn9a	Serpinf2
					Slit2	F9
					Fabp4	F3
					Ndst1	F2r
					Sgms1	Ets1
					LOC100909666	Arhgap24
					Kng1l1	Erbb2
					Ahcy	Epo
					Ager	Stx2
					Wnt5a	Rab27a
					Btk	Pik3cb
					Krt1	Eno3
					Ffar2	Egfr
					Tnip1	B4galt1
					Bcl6	Ednrb
					Siglec8	Ednra
					Ccl12	Hbegf
					Tlr10	Drd5
					Ass1	Drd2
					Plscr1	F2
					Olr1	Otog
					Crh	Dmbt1
					Apoe	LOC100134871
					Apod	Duoxa1
					Apoc3	Hpse
					Apoa2	Txnrd1
					Apoa1	Isl1
					Aimp1	Nt5e
					Alox5ap	Slc7a2
					Cx3cl1	Ier3
					Alox5	RGD735065
					Xcl1	Myd88
					Akt1	Igsf10
					Ccl4	Cnn2
					Ahsg	Ptk7
					Agtr2	LOC100911881
					Agtr1b	G6b
					Agtr1a	Jam3
					Agt	Enpp4
					LOC100911602	Nmnat1
					Sema7a	Foxp1
					S100a7a	Proz
					Cep192	Naca
					Il13	Mylk
					RGD1308742	Coro1b
					Serpinf1	Uck2
					Mapkapk2	Cntf
					Sharpin	Cnr1
					Tlr9	Zfp36
					Fcgr2b	Pik3cg
					Ctnnbip1	Fgfr3
					C1qtnf3	Ptpn2
					Chid1	Chrna7
					Acp5	Tff2
					A2m	Tff1
					Kl	Scrib
					Ecm1	Cdk1
					Ptgs2	Cd81
					Ackr2	Cd59
					Hyal2	Cd47
					Ncf1	Cd44
					Fcgr1a	Cd36
					Ghrl	Adamts18
					Vcam1	Zyx
					Vamp2	Rps6kb1
					Ugt1a1	Ltc4s
					Scgb1a1	Ptpn6
					Nlrx1	Cd28
					Ucn	Cd24
					Tyro3	Ccnb1
					Tnfrsf4	Cd55
					Gpx2	Il17rc
					Tsc2	Cav3
					Ido1	Cav1
					Hdac7	Hif1a
					Mecom	Pecam1
					Foxp1	Prkce
					Ngf	Aif1
					Muc19	Tfpi
					Gpx4	Gas6
					Il17f	Nr1h3
					Rela	Il10rb
					Per1	LOC100911324
					Cxcl11	Ptpn12
					Pxk	Pbk
					Cd276	Myl12a
					P8	Gprc5b
					Metrnl	Rhbdd3
					Ywhaz	Pdia6
					Npy5r	F7
					Vamp7	Ptger4
					Nppb	Pycard
					Rabgef1	Tfpi2
					Notch2	Gjd4
					Notch1	Cpq
					Nos2	Snx6
					Brd4	Tgfbr2
					Lias	Vangl2
					Cxcr3	Nlrp12
					Ctss	Sepn1
					Mapk8	Actg1
					Orm1	Itgb3
					Klkb1	Tor1a
					Mbl2	Wnt5b
					Pla2g4a	Actb
					Il24	Nr1d2
						Stab2
						Fzd6
						Xylt1
						Ilk
						Irg1
						Il2
						Axl
						Ahnak2
						Hps5
						Prkg1
						Adipoq
						Fibp
						Il12b
						Arhgef19
						Ano6
						Wnt7a
						Mdk
						F12
						Ccl5
						Stxbp3
						Tgfb1
						Nol3
						Tpm1
						Vcan
						Nlrp6
						Bcr
						Tp53
						Hhex
						Tnr
						Tnf
						Tlr4
						Omg
						Timp3
						Stxbp5
						Tgfb3
						Tgfa
						Tff3
						Prdx2
						Itga9
						Tbc1d23
						Pate4
						Tac1
						Alox12
						Il33
						Capn3
						Nod2
						Calcrl
						Il17b
						Ddr1
						Ash1l
						Zp3
						C6
						C4bpb
						C4bpa
						C3
						C1qbp
						Tspo
						Bmp4
						LOC100911394
						Celsr1
						Uaca
						Plaur
						Ccr5
						Rap2b
						Bcl2
						Bax
						Ninj2
						Dcbld2
						Vav2
						Abr
						P2rx5
						Masp1
						Tnfrsf11a
						Il17c
						Mmp12
						Wnt10b
						Ntrk1
						Cx3cr1
						Chl1
						Fntb
						Snx4
						Matn4
						Vimp
						Optn
						Efemp2
						Pou5f1
						Ctnna1
						Lgals1
						Erbb3
						Slit2
						Fzd7
						Fabp4
						Nmnat3
						Dmtn
						Mertk
						Entpd2
						Entpd1
						Ager
						Wnt5a
						Krt1
						Ffar2
						Dicer1
						Tnip1
						F11
						Bcl6
						Scarf1
						Siglec8
						Slc7a11
						Tlr10
						Srf
						Aqp1
						Tln1
						Apoe
						Apod
						Apoa4
						Apoa1
						Anxa5
						Erbb4
						Tc2n
						Mcam
						Alox5ap
						Cx3cl1
						Ppap2b
						Xcl1
						Ahsg
						Agt
						Cfh
						Adrb2
						Vamp8
						Adrb1
						Adra2c
						Adra2b
						Adra2a
						Adora2b
						Adora2a
						Adora1
						Calu
						Pard3
						Nfe2l2
						Chst3
						Myh2
						Ptgs2
						Hyal2
						C9
						Macf1
						Bloc1s4
						Pip5k1c
						Hspb1
						Fcgr1a
						Ghrl
						Gli3
						S100a9
						S100a8
						Plet1
						C1qtnf1
						Vamp2
						Scgb1a1
						Nlrx1
						Cd109
						Tyro3
						Gpx2
						Clu
						Myl9
						C1galt1c1
						Vcl
						Stk24
						Vegfa
						Ido1
						Pglyrp2
						Cask
						Dsp
						Pax7
						LOC100911551
						Myof
						Metap1
						Muc19
						Gpx4
						Pdcd10
						Il17f
						Abhd2
						Fam46a
						Rela
						Bnc1
						Per1
						F8
						Cd276
						Mustn1
						Hps1
						Metrnl
						Srsf6
						Wnt3
						Vash1
						Cdk19
						Slc11a1
						Matn2

## Sheet: Enrichment Analysis Results
	Functions	Infl.GO (GO: 0006954)								Mec. E.								Heal. E.								EMT								EMT.T2								whGO (GO: 0042060)
	Methods	DAVID			HPGM			GSEA		DAVID			HPGM			GSEA		DAVID			HPGM			GSEA		DAVID			HPGM			GSEA		DAVID			HPGM			GSEA		DAVID			HPGM			GSEA
Assays	comparisons
subcutaneous tissue early batch1	MS_E2CIA_B_enr	up			up		both	up						down			down					down	both						up		both						up		both						up	down	both
subcutaneous tissue early batch1	MS_E2CIA_B_pval	0.000161211		0.0144687	4.46053e-06	0.40477	0.000213736	0					1	0.00479255	0.0671942		0.00860127				0.519909	0.00114669	0.00470621		0.107569				0.0312804	0.264266	0.0314865	0.175721					0.00409271	0.277565	0.00602387	0.359636		0.0392617		0.0233061	0.000179187	0.0185992	1.92325e-05	0.148639
subcutaneous tissue early batch1	MS_E2CIA_B_fdr	0.00275224		0.228158	1.56119e-05	0.40477	0.000498718	0.000125666					1	0.0167739	0.0671942		0.0197299				0.60656	0.00802683	0.00823586		0.094877				0.0437926	0.323826	0.0367342	0.220249					0.00716224	0.323826	0.00843342	0.362536		0.495752		0.342319	0.000418104	0.0433982	6.73138e-05	0.260085
subcutaneous tissue early batch1	MS_E2CIA_B_gene	FCNB, CCR1, CCL2, CCR5, FCGR1A, C1S, TNFRSF4, C3, CCL5, IL1RN, CXCL10, C2, TLR4, STAT3		FCNB, ACVR1, EPHX2, CCR1, CCL2, CCR5, FCGR1A, C1S, TNFRSF4, C3, NCF1, CCL5, IL1RN, CXCL10, C2, TLR4, STAT3	CXCL13;CXCR6;IL1RN;CCR5;SOCS3;CCL2;CHI3L1;CCR1;CXCR3;CXCL11;IL17RC;CTSS;C3;STAT3;HCK;CCL5;RT1-DB1;NLRP3;TLR4;SYK;FCGR1A;AIF1;CXCL10;TNFRSF4;SEMA7A	HYAL1;NCF1;CSPG4;WNT5A;CCRL2;PTGIS;ADRB2;ECM1;EPHX2;APOD;ACVR1;IER3	CXCL13;CXCR6;IL1RN;HYAL1;CCR5;NCF1;SOCS3;CCL2;CSPG4;CHI3L1;CCR1;CXCR3;CXCL11;IL17RC;WNT5A;CTSS;C3;STAT3;HCK;CCL5;RT1-DB1;CCRL2;NLRP3;TLR4;SYK;PTGIS;ADRB2;FCGR1A;ECM1;EPHX2;APOD;AIF1;CXCL10;TNFRSF4;ACVR1;SEMA7A;IER3	CXCR6;IL1RN;CXCL13;CXCL11;CHI3L1;CCL2;CCR5;CXCR3;SOCS3;C3;CCL5;NLRP3;CXCL10;CCR1;HCK;CTSS;FCGR1A;TLR4;TNFRSF4;IL17RC;SYK;RT1-DB1;AIF1						MYL2;P2RY2;ACTN2;CACNB2;CACNA1G;MYH2	MYL2;P2RY2;ACTN2;CACNB2;CACNA1G;MYH2		P2RY2;MYH2;CACNB2;CACNA1G;ACTN2;MYL2				S100A4;ROCK2	MYL2;P2RY2;ACTN2;S100A16;CAMK2B;FLT4;PDGFB;MYH2	MYL2;P2RY2;ACTN2;S100A16;CAMK2B;S100A4;FLT4;PDGFB;MYH2;ROCK2		S100A16;P2RY2;CAMK2B;MYH2;FLT4;ACTN2;MYL2				MMP12;IL1RN;TIMP1;STAT3;TMEFF1;SELL;S100A4;PTP4A1;NCAM1;TUBB3;RAC2	MYH10;VTN;TMEM132A;WNT5A;NOTCH3;CCND2;SOX10;ECM1;FGF1	MMP12;IL1RN;MYH10;VTN;TMEM132A;WNT5A;NOTCH3;TIMP1;STAT3;TMEFF1;SELL;S100A4;PTP4A1;CCND2;SOX10;NCAM1;ECM1;FGF1;TUBB3;RAC2	MMP12;IL1RN;TMEFF1;SELL;TUBB3;TIMP1					IL1RN;TIMP1;STAT3;TMEFF1;S100A4;PTP4A1	TMEM132A;WNT5A;SOX10	IL1RN;TMEM132A;WNT5A;TIMP1;STAT3;TMEFF1;S100A4;PTP4A1;SOX10	IL1RN;TMEFF1;TIMP1		MYF6, C3, MSTN, LOX, THBD, NINJ1, TIMP1, TFPI		PDGFB, AJUBA, LOX, NOTCH3, TFPI, MYH10, C3, MYF6, PPARA, MSTN, THBD, NINJ1, TIMP1, GAP43	MMP12;MYF6;SLC7A11;TIMP1;C3;LCP1;C1GALT1C1;FCGR3A;THBD;PTPN6;LOX;TLR4;SYK;IGF2;FERMT3;MSTN;NINJ1;TFPI	FMOD;MYH10;P2RY2;WNT5A;SERPINE2;NOTCH3;VEGFB;PRKG1;GAP43;ADRB2;PDGFB;MYH2;APOD;AJUBA;PPARA	MMP12;MYF6;FMOD;MYH10;SLC7A11;P2RY2;WNT5A;SERPINE2;NOTCH3;VEGFB;TIMP1;C3;LCP1;C1GALT1C1;FCGR3A;THBD;PTPN6;PRKG1;LOX;TLR4;SYK;GAP43;ADRB2;PDGFB;IGF2;MYH2;FERMT3;APOD;MSTN;AJUBA;NINJ1;TFPI;PPARA	MMP12;SLC7A11;C3;LOX;MYF6;FCGR3A;IGF2;TIMP1;PTPN6;FERMT3;TLR4;THBD;SYK
subcutaneous tissue early batch1	PLA_E2CIA_B_enr
subcutaneous tissue early batch1	PLA_E2CIA_B_pval				0.413135	0.224319	0.202431	0.791659					1	0.0802142	0.241612		0.216351				0.130536	0.128889	0.0363311		0.640598				0.349218	0.618164	0.402189	0.625893					0.42544	1	0.668424						0.917987	0.444285	0.724846		0.52173
subcutaneous tissue early batch1	PLA_E2CIA_B_fdr				0.595615	0.52341	0.422821	1					1	0.45111	0.422821		0.693984				0.595615	0.45111	0.254318		0.651824				0.595615	0.721191	0.563065	1					0.595615	1	0.724846						1	0.621999	0.724846		0.789253
subcutaneous tissue early batch1	PLA_E2CIA_B_gene				CFH;SERPINA3N;CEBPA;PNMA1	PER1;HYAL1;IER3;FOXP3;GPX1	PER1;CFH;HYAL1;SERPINA3N;IER3;FOXP3;GPX1;CEBPA;PNMA1	CEBPA;SERPINA3N;PNMA1;CFH						MYL2;GJA4	MYL2;GJA4		GJA4;MYL2				PANX1;S100A3	MYL2;PDGFB	MYL2;PDGFB;PANX1;S100A3		PDGFB;MYL2				NCAM1;MAP1B;MET	PIK3CD;VTN	NCAM1;MAP1B;PIK3CD;MET;VTN	NCAM1;MAP1B;MET;PIK3CD;VTN					MAP1B		MAP1B						IGF2	PDGFB;HOPX;GPX1	PDGFB;IGF2;HOPX;GPX1		HOPX;PDGFB;GPX1
subcutaneous tissue early mRNA+miRNA val	MS.EARLY_enr						both																both								both								both								both
subcutaneous tissue early mRNA+miRNA val	MS.EARLY_pval			0.00837622			0.000213736								0.0671942								0.00470621								0.0314865								0.00602387					0.0277205			1.92325e-05
subcutaneous tissue early mRNA+miRNA val	MS.EARLY_fdr			0.138968			0.000498718								0.0671942								0.00823586								0.0367342								0.00843342					0.393503			6.73138e-05
subcutaneous tissue early mRNA+miRNA val	MS.EARLY_gene			CCL2, C3, NCF1, CCR1, IL1RN, FCNB, EPHX2, TLR4, C1S, NLRP3, CCL5, TNFRSF4, STAT3, CXCL10, CCR5, FCGR1A, C2, ACVR1			CXCL13;CXCR6;IL1RN;HYAL1;CCR5;NCF1;SOCS3;CCL2;CSPG4;CHI3L1;CCR1;CXCR3;CXCL11;IL17RC;WNT5A;CTSS;C3;STAT3;HCK;CCL5;RT1-DB1;CCRL2;NLRP3;TLR4;SYK;PTGIS;ADRB2;FCGR1A;ECM1;EPHX2;APOD;AIF1;CXCL10;TNFRSF4;ACVR1;SEMA7A;IER3								MYL2;P2RY2;ACTN2;CACNB2;CACNA1G;MYH2								MYL2;P2RY2;ACTN2;S100A16;CAMK2B;S100A4;FLT4;PDGFB;MYH2;ROCK2								MMP12;IL1RN;MYH10;VTN;TMEM132A;WNT5A;NOTCH3;TIMP1;STAT3;TMEFF1;SELL;S100A4;PTP4A1;CCND2;SOX10;NCAM1;ECM1;FGF1;TUBB3;RAC2								IL1RN;TMEM132A;WNT5A;TIMP1;STAT3;TMEFF1;S100A4;PTP4A1;SOX10					MYF6, PPARA, PDGFB, C3, NINJ1, MSTN, TIMP1, NOTCH3, THBD, APOD, TFPI, LOX, GAP43, MYH10			MMP12;MYF6;FMOD;MYH10;SLC7A11;P2RY2;WNT5A;SERPINE2;NOTCH3;VEGFB;TIMP1;C3;LCP1;C1GALT1C1;FCGR3A;THBD;PTPN6;PRKG1;LOX;TLR4;SYK;GAP43;ADRB2;PDGFB;IGF2;MYH2;FERMT3;APOD;MSTN;AJUBA;NINJ1;TFPI;PPARA
subcutaneous tissue early mRNA+miRNA val	PLA.EARLY_enr
subcutaneous tissue early mRNA+miRNA val	PLA.EARLY_pval						0.202431								0.241612								0.0363311								0.402189								0.668424								0.724846
subcutaneous tissue early mRNA+miRNA val	PLA.EARLY_fdr						0.422821								0.422821								0.254318								0.563065								0.724846								0.724846
subcutaneous tissue early mRNA+miRNA val	PLA.EARLY_gene						PER1;CFH;HYAL1;SERPINA3N;IER3;FOXP3;GPX1;CEBPA;PNMA1								MYL2;GJA4								MYL2;PDGFB;PANX1;S100A3								NCAM1;MAP1B;PIK3CD;MET;VTN								MAP1B								PDGFB;IGF2;HOPX;GPX1
subcutaneous tissue early mRNA+miRNA pred+val	MS.EARLY_enr						both																both								both								both								both
subcutaneous tissue early mRNA+miRNA pred+val	MS.EARLY_pval			0.0265465			0.00126461								0.241771								0.0226112								0.0326796								0.0088862					0.050551			3.11563e-06
subcutaneous tissue early mRNA+miRNA pred+val	MS.EARLY_fdr			0.384211			0.00295076								0.241771								0.0316557								0.0381262								0.0155508					0.607335			1.5251e-05
subcutaneous tissue early mRNA+miRNA pred+val	MS.EARLY_gene			CCL2, NCF1, C3, CCR1, FCNB, IL1RN, TLR4, C1S, PXK, CCL5, TNFRSF4, STAT3, HIF1A, CCR5, CD69, FCGR1A, F3, IL1A, BMP6, FN1			CXCL13;CXCR6;IL1RN;HYAL1;CCR5;NCF1;SOCS3;CCL2;CSPG4;CHI3L1;CCR1;CXCR3;CXCL11;IL17RC;WNT5A;CTSS;C3;STAT3;HCK;CCL5;RT1-DB1;CCRL2;NLRP3;TLR4;SYK;PTGIS;ADRB2;FCGR1A;ECM1;EPHX2;APOD;AIF1;CXCL10;TNFRSF4;ACVR1;SEMA7A;IER3;FN1;HIF1A;ANO6;F3;CNR1;PPARG;PXK;SLIT2;IL1A								MYL2;P2RY2;ACTN2;CACNB2;CACNA1G;MYH2								MYL2;P2RY2;ACTN2;S100A16;CAMK2B;S100A4;FLT4;PDGFB;MYH2;ROCK2;FN1								MMP12;IL1RN;MYH10;VTN;TMEM132A;WNT5A;NOTCH3;TIMP1;STAT3;TMEFF1;SELL;S100A4;PTP4A1;CCND2;SOX10;NCAM1;ECM1;FGF1;TUBB3;RAC2;FN1;WASF1;SYT1;TGFB2;PPARG;CAV1;ARF6								IL1RN;TMEM132A;WNT5A;TIMP1;STAT3;TMEFF1;S100A4;PTP4A1;SOX10;FN1;TGFB2					MYF6, C3, NINJ1, MSTN, TGFB2, TIMP1, IGSF10, NOTCH3, HIF1A, THBD, APOD, F3, GAP43, IL1A, FN1, MYH10			MMP12;MYF6;FMOD;MYH10;SLC7A11;P2RY2;WNT5A;SERPINE2;NOTCH3;VEGFB;TIMP1;C3;LCP1;C1GALT1C1;FCGR3A;THBD;PTPN6;PRKG1;LOX;TLR4;SYK;GAP43;ADRB2;PDGFB;IGF2;MYH2;FERMT3;APOD;MSTN;AJUBA;NINJ1;TFPI;PPARA;FN1;ETS1;IGSF10;HIF1A;ANO6;F3;TGFB2;ENPP4;METAP1;IL1A;CAV1;CSRP1
subcutaneous tissue early mRNA+miRNA pred+val	PLA.EARLY_enr
subcutaneous tissue early mRNA+miRNA pred+val	PLA.EARLY_pval						0.156577								0.264942								0.0443362								0.284349								0.325733					0.0625574			0.268954
subcutaneous tissue early mRNA+miRNA pred+val	PLA.EARLY_fdr						0.325733								0.325733								0.242089								0.325733								0.325733					0.656228			0.325733
subcutaneous tissue early mRNA+miRNA pred+val	PLA.EARLY_gene						PER1;CFH;HYAL1;SERPINA3N;IER3;FOXP3;GPX1;CEBPA;PNMA1;NOTCH1								MYL2;GJA4								MYL2;PDGFB;PANX1;S100A3								NCAM1;MAP1B;PIK3CD;MET;VTN;NOTCH1								MAP1B;NOTCH1					MYF6, GPX1, NOTCH1, PDGFB, PDGFRA, ENO3			PDGFB;IGF2;HOPX;GPX1;NOTCH1;PDGFRA;ENO3
blood early batch1	MS_E2CIA_B_enr			both	up	down	both														up		both																						up		both
blood early batch1	MS_E2CIA_B_pval	0.00774525		0.00115224	2.62374e-05	0.00532933	2.93181e-06	0.0189274					1	1	1						0.000729753	0.408757	0.00530074	0.248002					0.124213	0.538918	0.220944		0.66959				0.150286	0.380862	0.13402	0.64638					0.000602189	0.150731	0.00180043	0.152509
blood early batch1	MS_E2CIA_B_fdr	0.110136		0.0183868	0.000183662	0.0373053	2.05227e-05	0.060661					1	1	1						0.00170276	0.57226	0.00927629	0.384062					0.173898	0.628738	0.257768		0.675495				0.175334	0.57226	0.187628	0.613853					0.00170276	0.351706	0.004201	0.39161
blood early batch1	MS_E2CIA_B_gene	CXCL2, S100A8, CXCL10, IL1B		CXCL2, CFH, CCR2, S100A8, LIPA, CXCL10, FCNB, IL1B	CCRL2;IL1B;CXCL10;CXCL2;ICAM1;S100A8;S100A9	CLEC10A;CFH;AIF1;CCR2;EGFR;UGT1A1;LIPA;HCK	CCRL2;IL1B;CLEC10A;CFH;CXCL10;CXCL2;AIF1;CCR2;ICAM1;EGFR;UGT1A1;S100A8;S100A9;LIPA;HCK	CCRL2;IL1B;CXCL2;CXCL10													S100A8;S100A9;NFKB2	EGFR	EGFR;S100A8;S100A9;NFKB2	S100A8;S100A9;NFKB2					ZEB2;ICAM1	TGFBI;EGFR	TGFBI;ZEB2;ICAM1;EGFR		ZEB2;ICAM1				ZEB2	EGFR	ZEB2;EGFR	ZEB2;EGFR					IL1B;CXCL2;PPAP2B;S100A8;ENPP4	CLEC10A;MYOF;ANXA5;GATM	IL1B;CLEC10A;CXCL2;PPAP2B;MYOF;ANXA5;S100A8;GATM;ENPP4	IL1B;CXCL2;PPAP2B;S100A8;ENPP4
blood early batch1	MTX_E2CIA_B_enr	up		both	up		both	up													up
blood early batch1	MTX_E2CIA_B_pval	0.000124737		0.000787081	2.10083e-05	1	0.00063901	0.00786838					0.119657	1	0.192597						0.012776	1	0.0338069	0.408208					0.450385	1	1						0.145946	1	1						0.146922	1	0.315414	0.0793097
blood early batch1	MTX_E2CIA_B_fdr	0.00184731		0.0120865	0.000147058	1	0.00447307	0.0174274					0.171409	1	0.337045						0.0298106	1	0.0788827	0.410913					0.450385	1	1						0.171409	1	1						0.171409	1	0.44158	0.150129
blood early batch1	MTX_E2CIA_B_gene	NFKBIZ, CXCL2, CD14, PTGS2, CCL3, CXCL10		NFKBIZ, CXCL2, CD14, PTGS2, CCL3, CXCL10	PTGS2;CXCL2;CXCL10;CD14;CCL3;NFKBIZ;XCL1		PTGS2;CXCL2;CXCL10;CD14;CCL3;NFKBIZ;XCL1	CXCL2;CXCL10;PTGS2;XCL1;CD14;CCL3					GJB2		GJB2						CD14;NFKB2		CD14;NFKB2	CD14;NFKB2					ZEB2								ZEB2								CXCL2;NRG1		CXCL2;NRG1	CXCL2
blood early batch1	PLA_E2CIA_B_enr	up			up		both	up													up		both						up		both	up					up								up		both	up
blood early batch1	PLA_E2CIA_B_pval	0.00256122		0.0728874	1.94732e-05	1	0.00811754	0					1	1	1						0.00359983	1	0.0308045	0.133274					0.000313674	0.855642	0.00792067	0.00379824					0.0196816	1	0.0937707	0.326114				0.0863512	0.00337248	0.175964	0.00259059	0.000739645
blood early batch1	PLA_E2CIA_B_fdr	0.0403838		0.720431	0.000136312	1	0.0142057	0.000300571					1	1	1						0.00503976	1	0.0431263	0.177106					0.000731907	1	0.0142057	0.00435077					0.0229619	1	0.109399	0.327322				0.781477	0.00503976	1	0.00906708	0.00134923
blood early batch1	PLA_E2CIA_B_gene	SELP, CCL3, P2RX1, GGT5, C2, S100A8, CD69		SELP, CCL3, P2RX1, GGT5, C2, S100A8, CD69	S100A8;SELP;PGLYRP1;GGT5;ECM1;SBNO2;ZFP36;IER3;AK7;CCL3;P2RX1;PRKCQ;CD55		S100A8;SELP;PGLYRP1;GGT5;ECM1;SBNO2;ZFP36;IER3;AK7;CCL3;P2RX1;PRKCQ;CD55	SELP;S100A8;PGLYRP1;IER3;P2RX1;GGT5;ZFP36;ECM1;SBNO2;CCL3;AK7													S100A8;ACTN1;CLEC9A;PRKCQ		S100A8;ACTN1;CLEC9A;PRKCQ	S100A8;CLEC9A					SELP;TGFB2;MMP8;TIMP2;ECM1;JAG1;MAPK1;ACTN1;GSK3B	PIK3CA	SELP;TGFB2;MMP8;TIMP2;ECM1;JAG1;PIK3CA;MAPK1;ACTN1;GSK3B	TGFB2;SELP;MMP8;ACTN1;MAPK1;ECM1;TIMP2;GSK3B					TGFB2;JAG1;GSK3B		TGFB2;JAG1;GSK3B	TGFB2				MTPN, RAB27A, P2RX1, TGFB2, MAP3K1, PRKCQ	S100A8;SELP;PPAP2B;TGFB2;NFE2L2;NRG1;P2RX1;PRKCQ	RAB27A;MTPN;FCGR3A;MAP3K1	S100A8;SELP;PPAP2B;TGFB2;RAB27A;NFE2L2;MTPN;FCGR3A;NRG1;P2RX1;MAP3K1;PRKCQ	TGFB2;NRG1;SELP;S100A8;PPAP2B;P2RX1
blood early batch1	ANE_E2CIA_B_enr
blood early batch1	ANE_E2CIA_B_pval				0.0995089	0.434465	0.115369	0.901309					0.434167	1	0.653814						0.178707	0.483283	0.170309	0.820401					0.0167623	0.898256	0.118221	0.0722158					0.0329531	1	0.140573	0.0156541		0.0219888		0.0128908	0.185365	0.258663	0.110178	0.4086
blood early batch1	ANE_E2CIA_B_fdr				0.174141	0.845746	0.196803	0.918935					0.434167	1	0.653814						0.216259	0.845746	0.198694	0.89656					0.0586681	1	0.196803	0.170455					0.0768905	1	0.196803	0.201265		0.305215		0.198754	0.216259	0.845746	0.196803	0.617577
blood early batch1	ANE_E2CIA_B_gene				CCL3;GATA3;SOCS3;ZFP36;IL33;SNAP23;IER3	PTGER4;NR1D2;NR1H3;HIF1A	CCL3;GATA3;PTGER4;SOCS3;NR1D2;NR1H3;ZFP36;IL33;SNAP23;HIF1A;IER3	IER3;CCL3;ZFP36;GATA3;SOCS3;IL33;SNAP23;HIF1A					ORAI1		ORAI1						SOD2;ACTN1	CAMK2D	SOD2;ACTN1;CAMK2D	SOD2;CAMK2D					PTPN1;ZEB2;ACTN1;MMP9;COL4A1;BGLAP;TIMP3	MYC	PTPN1;ZEB2;ACTN1;MMP9;COL4A1;BGLAP;TIMP3;MYC	MMP9;ACTN1;COL4A1;ZEB2;TIMP3;PTPN1					ZEB2;MMP9;COL4A1		ZEB2;MMP9;COL4A1	MMP9;COL4A1;ZEB2		STXBP1, TIMP3, F2RL2, PKM2, , APOH		MTPN, ENO3, HIF1A, STXBP1, TIMP3, F2RL2, PKM2, , APOH	F2RL2;NRG1;STXBP1;APOH;TIMP3	ENO3;HIF1A;MYC;MTPN	F2RL2;ENO3;NRG1;STXBP1;APOH;TIMP3;HIF1A;MYC;MTPN	APOH;NRG1;F2RL2;TIMP3;STXBP1
blood early mRNA+miRNA val	MS.EARLY_enr			both			both																both																								both
blood early mRNA+miRNA val	MS.EARLY_pval			0.000488276			2.93181e-06								1								0.00530074								0.220944								0.13402								0.00180043
blood early mRNA+miRNA val	MS.EARLY_fdr			0.00777891			2.05227e-05								1								0.00927629								0.257768								0.187628								0.004201
blood early mRNA+miRNA val	MS.EARLY_gene			LIPA, S100A8, FCNB, CXCL2, CCR2, CFH, IL1B, CXCL10			CCRL2;IL1B;CLEC10A;CFH;CXCL10;CXCL2;AIF1;CCR2;ICAM1;EGFR;UGT1A1;S100A8;S100A9;LIPA;HCK																EGFR;S100A8;S100A9;NFKB2								TGFBI;ZEB2;ICAM1;EGFR								ZEB2;EGFR								IL1B;CLEC10A;CXCL2;PPAP2B;MYOF;ANXA5;S100A8;GATM;ENPP4
blood early mRNA+miRNA val	PLA.EARLY_enr						both																both								both																both
blood early mRNA+miRNA val	PLA.EARLY_pval			0.025955			0.00811754								1								0.0308045								0.00792067								0.0937707					0.0353718			0.00259059
blood early mRNA+miRNA val	PLA.EARLY_fdr			0.353397			0.0142057								1								0.0431263								0.0142057								0.109399					0.449592			0.00906708
blood early mRNA+miRNA val	PLA.EARLY_gene			SELP, GGT5, CCL3, P2RX1, S100A8, CD69, C2			S100A8;SELP;PGLYRP1;GGT5;ECM1;SBNO2;ZFP36;IER3;AK7;CCL3;P2RX1;PRKCQ;CD55																S100A8;ACTN1;CLEC9A;PRKCQ								SELP;TGFB2;MMP8;TIMP2;ECM1;JAG1;PIK3CA;MAPK1;ACTN1;GSK3B								TGFB2;JAG1;GSK3B					PRKCQ, P2RX1, MTPN, MAP3K1, TGFB2, RAB27A			S100A8;SELP;PPAP2B;TGFB2;RAB27A;NFE2L2;MTPN;FCGR3A;NRG1;P2RX1;MAP3K1;PRKCQ
blood early mRNA+miRNA val	MTX.EARLY_enr			both			both
blood early mRNA+miRNA val	MTX.EARLY_pval			0.000425806			0.00063901								0.192597								0.0338069								1								1								0.315414
blood early mRNA+miRNA val	MTX.EARLY_fdr			0.00639608			0.00447307								0.337045								0.0788827								1								1								0.44158
blood early mRNA+miRNA val	MTX.EARLY_gene			NFKBIZ, CCL3, PTGS2, CXCL2, CD14, CXCL10			PTGS2;CXCL2;CXCL10;CD14;CCL3;NFKBIZ;XCL1								GJB2								CD14;NFKB2																								CXCL2;NRG1
blood early mRNA+miRNA val	ANE.EARLY_enr
blood early mRNA+miRNA val	ANE.EARLY_pval						0.124615								0.659556								0.175786								0.0623194								0.0429571					0.0114736			0.0603205
blood early mRNA+miRNA val	ANE.EARLY_fdr						0.17446								0.659556								0.205083								0.109059								0.109059					0.17582			0.109059
blood early mRNA+miRNA val	ANE.EARLY_gene						CCL3;GATA3;PTGER4;SOCS3;NR1D2;NR1H3;ZFP36;IL33;SNAP23;HIF1A;IER3								ORAI1								SOD2;ACTN1;CAMK2D								VIM;PTPN1;ZEB2;ACTN1;MMP9;COL4A1;BGLAP;TIMP3;MYC								VIM;ZEB2;MMP9;COL4A1					F2RL2, HIF1A, MTPN, PKM2, STXBP1, APOH, ENO3, TIMP3			VIM;F2RL2;ENO3;NRG1;STXBP1;APOH;TIMP3;HIF1A;MYC;MTPN
blood early mRNA+miRNA pred+val	MS.EARLY_enr			both			both																both																								both
blood early mRNA+miRNA pred+val	MS.EARLY_pval			0.000488			2.93181e-06								1								0.00530074								0.220944								0.13402								0.00180043
blood early mRNA+miRNA pred+val	MS.EARLY_fdr			0.0077798			2.05227e-05								1								0.00927629								0.257768								0.187628								0.004201
blood early mRNA+miRNA pred+val	MS.EARLY_gene			LIPA, S100A8, FCNB, CXCL2, CCR2, CFH, IL1B, CXCL10			CCRL2;IL1B;CLEC10A;CFH;CXCL10;CXCL2;AIF1;CCR2;ICAM1;EGFR;UGT1A1;S100A8;S100A9;LIPA;HCK																EGFR;S100A8;S100A9;NFKB2								TGFBI;ZEB2;ICAM1;EGFR								ZEB2;EGFR								IL1B;CLEC10A;CXCL2;PPAP2B;MYOF;ANXA5;S100A8;GATM;ENPP4
blood early mRNA+miRNA pred+val	PLA.EARLY_enr						both																								both																both
blood early mRNA+miRNA pred+val	PLA.EARLY_pval			0.0358296			0.0162629								1								0.0407341								0.0142555								0.114631					0.0465907			0.00532137
blood early mRNA+miRNA pred+val	PLA.EARLY_fdr			0.454473			0.0284601								1								0.0570277								0.0284601								0.133737					0.54725			0.0186248
blood early mRNA+miRNA pred+val	PLA.EARLY_gene			SELP, GGT5, CCL3, P2RX1, S100A8, CD69, C2			S100A8;SELP;PGLYRP1;GGT5;ECM1;SBNO2;ZFP36;IER3;AK7;CCL3;P2RX1;PRKCQ;CD55																S100A8;ACTN1;CLEC9A;PRKCQ								SELP;TGFB2;MMP8;TIMP2;ECM1;JAG1;PIK3CA;MAPK1;ACTN1;GSK3B								TGFB2;JAG1;GSK3B					PRKCQ, P2RX1, MTPN, MAP3K1, TGFB2, RAB27A			S100A8;SELP;PPAP2B;TGFB2;RAB27A;NFE2L2;MTPN;FCGR3A;NRG1;P2RX1;MAP3K1;PRKCQ
blood early mRNA+miRNA pred+val	MTX.EARLY_enr			both			both
blood early mRNA+miRNA pred+val	MTX.EARLY_pval			0.000425806			0.000718516								0.195918								0.0350083								0.64088								0.236566								0.323486
blood early mRNA+miRNA pred+val	MTX.EARLY_fdr			0.00639731			0.00502961								0.331192								0.0816861								0.64088								0.331192								0.3774
blood early mRNA+miRNA pred+val	MTX.EARLY_gene			NFKBIZ, CCL3, PTGS2, CXCL2, CD14, CXCL10			PTGS2;CXCL2;CXCL10;CD14;CCL3;NFKBIZ;XCL1								GJB2								CD14;NFKB2								ZEB2								ZEB2								CXCL2;NRG1
blood early mRNA+miRNA pred+val	ANE.EARLY_enr
blood early mRNA+miRNA pred+val	ANE.EARLY_pval						0.419454								0.826313								0.205137								0.181519								0.0618106					0.00598954			0.0435693
blood early mRNA+miRNA pred+val	ANE.EARLY_fdr						0.489363								0.826313								0.287192								0.287192								0.144225					0.0979196			0.144225
blood early mRNA+miRNA pred+val	ANE.EARLY_gene						CCL3;GATA3;PTGER4;SOCS3;NR1D2;NR1H3;ZFP36;IL33;SNAP23;HIF1A;IER3;ASH1L;DUSP10								ORAI1								SOD2;ACTN1;CAMK2D;ITPR1								VIM;PTPN1;ZEB2;ACTN1;MMP9;COL4A1;BGLAP;TIMP3;MYC;RB1;CDH2								VIM;ZEB2;MMP9;COL4A1;CDH2					MYF6, F2RL2, HIF1A, MTPN, PKM2, PDGFRA, STXBP1, APOH, ENO3, STXBP3, TIMP3			VIM;F2RL2;ENO3;NRG1;STXBP1;APOH;TIMP3;HIF1A;MYC;MTPN;STXBP3;CASK;SLC7A11;PDGFRA;MYF6
blood late batch1	MS_A2CIA_B_enr																												up		both	up					up		both			up		both	up		both	up
blood late batch1	MS_A2CIA_B_pval				0.593878	0.775669	0.724593	0.480512					0.492283	1	0.793869	0.434684					0.0722786	1	0.357921	0.421324					0.000718203	0.701713	0.00918382	0.0258907					0.00414386	0.463407	0.0092992	0.277094		1.13134e-06		3.54522e-05	1.68797e-08	0.805706	1.41734e-05	0.00262009
blood late batch1	MS_A2CIA_B_fdr				0.593878	1	0.793869	0.484641					0.57433	1	0.793869	0.50327					0.10119	1	0.501089	0.59989					0.00167581	1	0.0162736	0.0469699					0.00725175	1	0.0162736	0.483785		1.94397e-05		0.000626497	1.18158e-07	1	9.92138e-05	0.0109475
blood late batch1	MS_A2CIA_B_gene				P2RX1;PTGS1;TYRO3;GATA3;PPBP;AK7;ANO6;CHI3L1;PRKCQ;PLP1;SNAP23	NT5E;METRNL;ASH1L;CCL4;PARP4;TNFRSF1A;PTGS2	P2RX1;NT5E;PTGS1;METRNL;ASH1L;TYRO3;GATA3;PPBP;CCL4;AK7;ANO6;CHI3L1;PARP4;PRKCQ;PLP1;TNFRSF1A;SNAP23;PTGS2	TYRO3;P2RX1;PTGS1;GATA3					MYLK;ITGB1		MYLK;ITGB1	MYLK;ITGB1					CLEC9A;ACTN1;SOD2;RAC1;PRKCQ		CLEC9A;ACTN1;SOD2;RAC1;PRKCQ	CLEC9A;SOD2;PRKCQ					BGLAP;MAP1B;ACTN1;MYL9;COL4A1;SRC;MYH9;MYLK;GNG11;GSK3B;ILK;F11R;MAPK1;RB1;RAC1;ITGB1;TIMP3;TLN1	RND3;DSC2;SMAD2;MYC;ACTR3	RND3;BGLAP;MAP1B;DSC2;ACTN1;MYL9;COL4A1;SRC;MYH9;MYLK;GNG11;GSK3B;ILK;F11R;MAPK1;RB1;SMAD2;RAC1;MYC;ITGB1;TIMP3;TLN1;ACTR3	BGLAP;MAP1B;COL4A1;SRC;F11R;RB1;GSK3B;MYLK;TLN1;TIMP3;MAPK1;ILK;ACTN1;ITGB1;MYL9;MYH9;GNG11					MAP1B;COL4A1;GNG11;GSK3B;ILK;F11R;RAC1	DSC2;SMAD2	MAP1B;DSC2;COL4A1;GNG11;GSK3B;ILK;F11R;SMAD2;RAC1	MAP1B;COL4A1;F11R;GSK3B;ILK		GP1BB, SEPT5, P2RY12, PKM2, TIMP3, STXBP1, PRKCQ, F5, F13A1, PLEK, PGCP, , P2RX1, F2RL2, VWF, TREML1, PPBP, GSN, NINJ1		RAB27A, PKM2, F5, F13A1, PLEK, PGCP, , VWF, F2RL2, THBD, GP1BB, SEPT5, P2RY12, TIMP3, STXBP1, PRKCQ, MTPN, P2RX1, TREML1, PPBP, GSN, NINJ1	NRG1;P2RX1;F2RL2;STXBP1;ALOX12;MYL9;F13A1;HPSE;GP1BB;GSN;TREML1;F5;MYLK;TYRO3;ITGA2B;VWF;PPBP;ILK;P2RY12;NINJ1;ANO6;PLEK;PRKCQ;CAPN3;GNAS;PTPRJ;UBASH3B;TIMP3;TLN1	THBD;RAB27A;MTPN;HMGCR;MYC	NRG1;P2RX1;F2RL2;STXBP1;THBD;ALOX12;RAB27A;MYL9;F13A1;HPSE;GP1BB;GSN;TREML1;F5;MYLK;TYRO3;ITGA2B;VWF;PPBP;ILK;P2RY12;NINJ1;ANO6;PLEK;MTPN;HMGCR;MYC;PRKCQ;CAPN3;GNAS;PTPRJ;UBASH3B;TIMP3;TLN1	NRG1;TYRO3;ALOX12;STXBP1;F2RL2;P2RX1;HPSE;VWF;P2RY12;GSN;F13A1;UBASH3B;MYLK;GP1BB;TLN1;TIMP3;ILK;TREML1;ANO6;PPBP;F5;PRKCQ;MYL9;NINJ1;PTPRJ
blood late batch1	MTX_A2CIA_B_enr
blood late batch1	MTX_A2CIA_B_pval				0.170006	0.158559	0.06862		0.44397				1	1	1						0.243541	1	0.631417						0.0701324	0.0362002	0.00726215	0.46641					1	0.0272012	0.0616929		0.577963		0.0741887	0.0206732	0.0960383	0.0622038	0.0165516	0.34073
blood late batch1	MTX_A2CIA_B_fdr				0.396682	0.221983	0.120085		0.897552				1	1	1						0.426196	1	0.736653						0.336134	0.126701	0.050835	0.705205					1	0.126701	0.120085		0.575963		0.710813	0.295667	0.336134	0.145142	0.0579305	1
blood late batch1	MTX_A2CIA_B_gene				ICAM1;CCRL2;IL1B	CCL4;CCR5;SERPINB9;CXCR3;F2R;NT5E	CCL4;CCR5;SERPINB9;ICAM1;CXCR3;F2R;CCRL2;IL1B;NT5E		IL1B;ICAM1												CAMK2A		CAMK2A						ICAM1;TIMP3;MAPK1	DSC2;CCNA2;OCLN;MYC;ITGAD;ZEB2	DSC2;ICAM1;CCNA2;OCLN;MYC;ITGAD;TIMP3;MAPK1;ZEB2	ICAM1;TIMP3;MAPK1;MYC;ITGAD;ZEB2						DSC2;OCLN;ZEB2	DSC2;OCLN;ZEB2		ZEB2;OCLN;DSC2		MTPN, PLDN, F2R, RAB27A, THBD	MTPN, PLDN, F2R, RAB27A, THBD, TIMP3, IL1B	PPAP2B;IL1B;TIMP3	MTPN;RAB27A;FAM46A;F2R;THBD;MYC	PPAP2B;MTPN;RAB27A;FAM46A;F2R;THBD;MYC;IL1B;TIMP3	IL1B;TIMP3;PPAP2B
blood late batch1	PLA_A2CIA_B_enr	up		both	up		both	up													up																											up
blood late batch1	PLA_A2CIA_B_pval	3.80857e-05		0.000119038	3.74065e-07	0.796518	3.07445e-05	0.000141723					0.28068	1	0.427085						0.00998899	1	0.0392884	0.324583					0.0668644	1	0.258054	0.343061					0.0622158	1	0.149653	0.669397					0.255205	0.339554	0.17429	0.0102666
blood late batch1	PLA_A2CIA_B_fdr	0.000624727		0.00199351	2.61845e-06	1	0.000215212	0.000150633					0.28068	1	0.427085						0.0349614	1	0.137509	0.412005					0.0936101	1	0.301063	0.508707					0.0936101	1	0.244006	0.644403					0.28068	1	0.244006	0.0256075
blood late batch1	PLA_A2CIA_B_gene	NFKBIZ, CXCL2, CD14, PTGS2, CFD, CXCL10, IL1B, IL1RN, PTAFR		NFKBIZ, CXCL2, CD14, PTGS2, CFD, F2R, CXCL10, IL1B, IL1RN, PTAFR	CXCL2;IL1B;CCRL2;ICAM1;CXCL10;CD14;NFKBIZ;PTGS2;PTAFR;TLR2;LTA;S100A9;IL1RN	F2R	CXCL2;IL1B;CCRL2;ICAM1;CXCL10;CD14;NFKBIZ;PTGS2;PTAFR;TLR2;LTA;S100A9;IL1RN;F2R	IL1B;CXCL2;CCRL2;CXCL10;PTGS2;ICAM1;CD14;LTA					GJB2		GJB2						CD14;NFKB2;S100A9		CD14;NFKB2;S100A9	CD14;S100A9;NFKB2					ICAM1;CTGF;PLAUR;IL1RN		ICAM1;CTGF;PLAUR;IL1RN	ICAM1;CTGF;PLAUR;IL1RN					CTGF;IL1RN		CTGF;IL1RN	CTGF;IL1RN					CXCL2;IL1B;PLAUR	THBD;F2R	CXCL2;IL1B;PLAUR;THBD;F2R	IL1B;CXCL2
blood late batch1	ANE_A2CIA_B_enr				up		both														up																								up		both
blood late batch1	ANE_A2CIA_B_pval	0.00418948		0.00845646	2.04016e-05	1	0.000173377	0.0306607					1	1	1						0.0227455	1	0.0387105	0.778791					0.555691	1	0.661144						1	1	1						0.0130957	0.0415366	0.00135414	0.780668
blood late batch1	ANE_A2CIA_B_fdr	0.0634935		0.125861	0.000142811	1	0.00121364	0.114897					1	1	1						0.0398046	1	0.0677434	1					0.777968	1	0.925601						1	1	1						0.0305566	0.145378	0.00315966	0.788961
blood late batch1	ANE_A2CIA_B_gene	CXCL2, PTGS2, S100A8, CXCL10, IL1B		CXCL2, PTGS2, S100A8, CXCL10, IL1B	CCRL2;ICAM1;CXCL2;CXCL10;PGLYRP1;IL1B;S100A8;PTGS2		CCRL2;ICAM1;CXCL2;CXCL10;PGLYRP1;IL1B;S100A8;PTGS2	CXCL10;CXCL2;IL1B;CCRL2;ICAM1;PTGS2;PGLYRP1													S100A8;CLEC9A		S100A8;CLEC9A	S100A8;CLEC9A					ICAM1		ICAM1														CXCL2;IL1B;ALOX12;S100A8	THBD;FAM46A	CXCL2;THBD;IL1B;ALOX12;S100A8;FAM46A	CXCL2;IL1B
blood late mRNA+miRNA val	MS_A_enr																														both								both					both			both
blood late mRNA+miRNA val	MS_A_pval						0.505744								0.806074								0.21669								0.000742082								0.0035305					1.69858e-06			5.55373e-07
blood late mRNA+miRNA val	MS_A_fdr						0.590035								0.806074								0.303366								0.00173152								0.00617837					2.99107e-05			3.88761e-06
blood late mRNA+miRNA val	MS_A_gene						HMOX1;PDPN;CXCL3;P2RX1;NT5E;PTGS1;METRNL;ASH1L;TYRO3;GATA3;PPBP;CCL4;AK7;ANO6;CHI3L1;PARP4;PRKCQ;PLP1;TNFRSF1A;SNAP23;PTGS2								ITGB1;MYLK								IGF1;CLEC9A;ACTN1;SOD2;RAC1;PRKCQ								VIM;IGF1;IGF1R;ITGB1;PTEN;RND3;BGLAP;MAP1B;DSC2;ACTN1;MYL9;COL4A1;SRC;MYH9;MYLK;GNG11;GSK3B;ILK;F11R;MAPK1;RB1;SMAD2;RAC1;MYC;TIMP3;TLN1;ACTR3								VIM;MAP1B;DSC2;COL4A1;GNG11;GSK3B;ILK;F11R;SMAD2;RAC1					F2RL2, SEPT5, PLEK, F13A1, STXBP1, IGF1, NINJ1, TIMP3, P2RY12, VWF, PRKCQ, THBD, P2RX1, PPBP, F5, GSN, GP1BB, MTPN, PKM2, HMOX1, PGCP, TREML1, RAB27A			VIM;IGF1;HMOX1;PDPN;NRG1;P2RX1;F2RL2;STXBP1;THBD;ALOX12;RAB27A;MYL9;F13A1;HPSE;GP1BB;GSN;TREML1;F5;MYLK;TYRO3;ITGA2B;VWF;PPBP;ILK;P2RY12;NINJ1;ANO6;PLEK;MTPN;HMGCR;MYC;PRKCQ;CAPN3;GNAS;PTPRJ;UBASH3B;TIMP3;TLN1
blood late mRNA+miRNA val	PLA_A_enr			both			both
blood late mRNA+miRNA val	PLA_A_pval			2.27152e-05			3.07445e-05								0.427085								0.0392884								0.258054								0.149653								0.17429
blood late mRNA+miRNA val	PLA_A_fdr			0.000374108			0.000215212								0.427085								0.137509								0.301063								0.244006								0.244006
blood late mRNA+miRNA val	PLA_A_gene			NFKBIZ, PTGS2, IL1RN, CXCL2, IL1B, CFD, CD14, PTAFR, F2R, CXCL10			CXCL2;IL1B;CCRL2;ICAM1;CXCL10;CD14;NFKBIZ;PTGS2;PTAFR;TLR2;LTA;S100A9;IL1RN;F2R								GJB2								CD14;NFKB2;S100A9								ICAM1;CTGF;PLAUR;IL1RN								CTGF;IL1RN								CXCL2;IL1B;PLAUR;THBD;F2R
blood late mRNA+miRNA val	MTX_A_enr
blood late mRNA+miRNA val	MTX_A_pval						0.06862								1								0.631417								0.00726215								0.0616929					0.00833575			0.0165516
blood late mRNA+miRNA val	MTX_A_fdr						0.120085								1								0.736653								0.050835								0.120085					0.129123			0.0579305
blood late mRNA+miRNA val	MTX_A_gene						CCL4;CCR5;SERPINB9;ICAM1;CXCR3;F2R;CCRL2;IL1B;NT5E																CAMK2A								DSC2;ICAM1;CCNA2;OCLN;MYC;ITGAD;TIMP3;MAPK1;ZEB2								DSC2;OCLN;ZEB2					PLDN, THBD, MTPN, IL1B, TIMP3, F2R, RAB27A			PPAP2B;MTPN;RAB27A;FAM46A;F2R;THBD;MYC;IL1B;TIMP3
blood late mRNA+miRNA val	ANE_A_enr			both			both																																								both
blood late mRNA+miRNA val	ANE_A_pval			0.00306752			0.000173377								1								0.0387105								0.661144								1								0.00135414
blood late mRNA+miRNA val	ANE_A_fdr			0.0459448			0.00121364								1								0.0677434								0.925601								1								0.00315966
blood late mRNA+miRNA val	ANE_A_gene			PTGS2, S100A8, CXCL2, IL1B, CXCL10			CCRL2;ICAM1;CXCL2;CXCL10;PGLYRP1;IL1B;S100A8;PTGS2																S100A8;CLEC9A								ICAM1																CXCL2;THBD;IL1B;ALOX12;S100A8;FAM46A
blood late mRNA+miRNA pred+val	MS_A_enr																														both													both			both
blood late mRNA+miRNA pred+val	MS_A_pval						0.81216								0.945508								0.408754								0.0179646								0.0491475					2.44e-05			2.78395e-06
blood late mRNA+miRNA pred+val	MS_A_fdr						0.945508								0.945508								0.572256								0.0419174								0.0860081					0.000437808			1.94877e-05
blood late mRNA+miRNA pred+val	MS_A_gene						HMOX1;PDPN;CXCL3;P2RX1;NT5E;PTGS1;METRNL;ASH1L;TYRO3;GATA3;PPBP;CCL4;AK7;ANO6;CHI3L1;PARP4;PRKCQ;PLP1;TNFRSF1A;SNAP23;PTGS2;DUSP10;PPARG;PXK;IL1A;IL22RA2;ADORA2B								ITGB1;MYLK								IGF1;CLEC9A;ACTN1;SOD2;RAC1;PRKCQ;ITPR1								VIM;IGF1;IGF1R;ITGB1;PTEN;RND3;BGLAP;MAP1B;DSC2;ACTN1;MYL9;COL4A1;SRC;MYH9;MYLK;GNG11;GSK3B;ILK;F11R;MAPK1;RB1;SMAD2;RAC1;MYC;TIMP3;TLN1;ACTR3;CCNE1;CXCL12;PPARG;SYT1								VIM;MAP1B;DSC2;COL4A1;GNG11;GSK3B;ILK;F11R;SMAD2;RAC1					F2RL2, F13A1, NINJ1, TIMP3, GP1BB, GSN, MTPN, IL1A, RAB27A, MYF6, GATM, PLEK, STXBP1, STXBP3, P2RY12, VWF, PRKCQ, THBD, P2RX1, F5, PPBP, PKM2, PDGFRA, PGCP, TREML1			VIM;IGF1;HMOX1;PDPN;NRG1;P2RX1;F2RL2;STXBP1;THBD;ALOX12;RAB27A;MYL9;F13A1;HPSE;GP1BB;GSN;TREML1;F5;MYLK;TYRO3;ITGA2B;VWF;PPBP;ILK;P2RY12;NINJ1;ANO6;PLEK;MTPN;HMGCR;MYC;PRKCQ;CAPN3;GNAS;PTPRJ;UBASH3B;TIMP3;TLN1;STXBP3;CASK;SLC7A11;ENPP4;METAP1;IL1A;GATM;ARHGAP24;PDGFRA;MYF6
blood late mRNA+miRNA pred+val	PLA_A_enr			both			both
blood late mRNA+miRNA pred+val	PLA_A_pval			2.27152e-05			3.07445e-05								0.427085								0.0392884								0.258054								0.149653								0.17429
blood late mRNA+miRNA pred+val	PLA_A_fdr			0.00037414			0.000215212								0.427085								0.137509								0.301063								0.244006								0.244006
blood late mRNA+miRNA pred+val	PLA_A_gene			NFKBIZ, PTGS2, IL1RN, CXCL2, IL1B, CFD, CD14, PTAFR, F2R, CXCL10			CXCL2;IL1B;CCRL2;ICAM1;CXCL10;CD14;NFKBIZ;PTGS2;PTAFR;TLR2;LTA;S100A9;IL1RN;F2R								GJB2								CD14;NFKB2;S100A9								ICAM1;CTGF;PLAUR;IL1RN								CTGF;IL1RN								CXCL2;IL1B;PLAUR;THBD;F2R
blood late mRNA+miRNA pred+val	MTX_A_enr
blood late mRNA+miRNA pred+val	MTX_A_pval						0.153947								1								0.390315								0.0181041								0.0344162					0.0273229			0.0850163
blood late mRNA+miRNA pred+val	MTX_A_fdr						0.269408								1								0.455368								0.120457								0.120457					0.370123			0.198371
blood late mRNA+miRNA pred+val	MTX_A_gene						CCL4;CCR5;SERPINB9;ICAM1;CXCR3;F2R;CCRL2;IL1B;NT5E;DUSP10																CAMK2A;ITPR1								DSC2;ICAM1;CCNA2;OCLN;MYC;ITGAD;TIMP3;MAPK1;ZEB2;CDH2								DSC2;OCLN;ZEB2;CDH2					PLDN, THBD, MTPN, IL1B, TIMP3, F2R, RAB27A			PPAP2B;MTPN;RAB27A;FAM46A;F2R;THBD;MYC;IL1B;TIMP3
blood late mRNA+miRNA pred+val	ANE_A_enr						both																																								both
blood late mRNA+miRNA pred+val	ANE_A_pval			0.00556003			0.00044314								1								0.0492633								0.346443								1								0.00270312
blood late mRNA+miRNA pred+val	ANE_A_fdr			0.0827587			0.00310198								1								0.0862109								0.48502								1								0.00630728
blood late mRNA+miRNA pred+val	ANE_A_gene			PTGS2, S100A8, CXCL2, IL1B, CXCL10			CCRL2;ICAM1;CXCL2;CXCL10;PGLYRP1;IL1B;S100A8;PTGS2																S100A8;CLEC9A								ICAM1;DPP4																CXCL2;THBD;IL1B;ALOX12;S100A8;FAM46A
blood late batch2	MS_A2CIA_B_enr																												up								up					up		both	up		both
blood late batch2	MS_A2CIA_B_pval				0.165517	0.38402	0.135682	0.200637					0.312898	1	0.427789		0.81232				0.455598	1	0.589091	0.995504					0.0172641	0.778756	0.0397251	0.0453939					0.0130079	1	0.0336958	0.298532		1.1998e-08		2.01013e-07	1.82001e-07	0.822779	3.3981e-06	0.304197
blood late batch2	MS_A2CIA_B_fdr				0.231723	1	0.189955	0.610042					0.365047	1	0.499087		0.807857				0.455598	1	0.589091	0.935332					0.0302122	1	0.0695189	0.172027					0.0302122	1	0.0695189	0.515787		2.02012e-07		3.44831e-06	6.37005e-07	1	1.18933e-05	0.525101
blood late batch2	MS_A2CIA_B_gene				SHPK;TYRO3;P2RX1;TLR2;PPBP;PTGS1;PLP1;CXCL6;MASP1;SMAD1;NLRX1	AXL;RORA;NR1D2	SHPK;TYRO3;P2RX1;TLR2;AXL;PPBP;PTGS1;RORA;PLP1;CXCL6;MASP1;NR1D2;SMAD1;NLRX1	CXCL6;P2RX1;SHPK;PPBP;TYRO3;PTGS1					MYLK;ORAI3		MYLK;ORAI3		MYLK;ORAI3				SOD2;PANX1		SOD2;PANX1	SOD2					ITGAL;CTTN;BGLAP;CALD1;GNG11;MAP1B;MYLK;MYL9;RB1;F11R;ZEB2	RDX	ITGAL;CTTN;BGLAP;CALD1;GNG11;MAP1B;MYLK;MYL9;RB1;F11R;ZEB2;RDX	ITGAL					CALD1;GNG11;MAP1B;F11R;ZEB2		CALD1;GNG11;MAP1B;F11R;ZEB2	MAP1B;GNG11;F11R;CALD1		P2RY12, GP1BB, SEPT5, STXBP1, F5, F13A1, PLEK, PGCP, , P2RX1, F2RL2, TREML1, TPM1, PPBP, SMAD1, GP5, AP3B1		P2RY12, GP1BB, SEPT5, STXBP1, F5, F13A1, PLEK, PGCP, AXL, , P2RX1, F2RL2, TREML1, TPM1, PPBP, SMAD1, GP5, AP3B1	STXBP1;AP3B1;TYRO3;TREML1;P2RX1;ALOX12;P2RY12;F13A1;MYLK;MYL9;PPBP;F5;PLEK;PTPRJ;GP5;F2RL2;P2RY1;UBASH3B;GP1BB;HPSE;SMAD1;TPM1	AXL	STXBP1;AP3B1;TYRO3;TREML1;P2RX1;ALOX12;P2RY12;F13A1;MYLK;MYL9;AXL;PPBP;F5;PLEK;PTPRJ;GP5;F2RL2;P2RY1;UBASH3B;GP1BB;HPSE;SMAD1;TPM1	P2RX1;F2RL2;GP5;PPBP;TYRO3;TREML1;GP1BB;ALOX12;P2RY12;F13A1;STXBP1;MYL9;MYLK;HPSE;AP3B1
[truncated: 7 more columns]
