# Supplementary material for: Systemic Wound Healing Associated with local sub-Cutaneous Mechanical Stimulation
Source: Sci Rep. 2016 Dec 23;6:39043. doi: 10.1038/srep39043 (PMC5180236; doi:10.1038/srep39043)
Supplement: Supplementary Dataset 7 [file srep39043-s8.xls]

## Sheet: README
Differential fecal 16SrRNA data analysis on Batch1
Groups are defined as in Supplementary information:
Batch1 SRP034624: MS, MTX, PLA, ANE, CIA, NOCIA
Time points:
B before therapy, time zero
A after therapy, 34 days
Sheets
1: Abundance(sequence counts) and classifications of OTUs among all samples.
2 : Summary of differential fecal 16S rRNA analysis (Genus level) at 34 days (after to before)
3: Differential genera annotated as harmful.
4: Fisher's exact test (one-sided and two-sided) and Chi-squre test on the eubiotic or dysbiotic impact of the varied microbiome composition in a given condition relative to a reference condition.

## Sheet: 1-1 OTUs
OTU	CIA_B_1	CIA_B_2	NOCIA_B_1	NOCIA_B_2	MS_A_1	MS_A_2	MTX_A_1	MTX_A_2	ANE_A_1	ANE_A_2	PLA_A_1	PLA_A_2	NOCIA_A_1	NOCIA_A_2	OTU Size	Taxonomy	Kingdom	Phylum	Class	Order	Family	Genus	Species
OTU1	125	113	8	19	35	4	203	0	164	40	154	27	135	164	1191	All_GROUP:Bacteria{superkingdom}(100);Bacteroidetes{phylum}(100);Bacteroidia{class}(100);Bacteroidales{order}(100);Rikenellaceae{family}(100);Alistipes{genus}(100);Alistipes_uncultured_bacterium{species}(92);unclassified(92);unclassified(92);unclassified(92);unclassified(92);unclassified(92);unclassified(92);unclassified(92);unclassified(92);unclassified(92);unclassified(92);unclassified(92);uncl…	Bacteria	Bacteroidetes	Bacteroidia	Bacteroidales	Rikenellaceae	Alistipes	Alistipes_uncultured_bacterium
OTU2	0	26	3	239	0	35	0	51	64	2	1	0	3	26	450	All_GROUP:Bacteria{superkingdom}(100);Firmicutes{phylum}(100);Clostridia{class}(100);Clostridiales{order}(100);Lachnospiraceae{family}(100);unclassified(100);unclassified(100);unclassified(100);unclassified(100);unclassified(100);unclassified(100);unclassified(100);unclassified(100);unclassified(100);unclassified(100);unclassified(100);unclassified(100);unclassified(100);unclassified(100);unclass…	Bacteria	Firmicutes	Clostridia	Clostridiales	Lachnospiraceae
OTU3	43	31	226	124	88	15	14	17	2	0	21	45	20	93	739	All_GROUP:Bacteria{superkingdom}(100);Firmicutes{phylum}(100);Clostridia{class}(100);Clostridiales{order}(100);Lachnospiraceae{family}(100);unclassified(100);unclassified(100);unclassified(100);unclassified(100);unclassified(100);unclassified(100);unclassified(100);unclassified(100);unclassified(100);unclassified(100);unclassified(100);unclassified(100);unclassified(100);unclassified(100);unclass…	Bacteria	Firmicutes	Clostridia	Clostridiales	Lachnospiraceae
OTU4	27	8	63	21	0	6	150	0	7	205	69	3	0	5	564	All_GROUP:Bacteria{superkingdom}(100);Firmicutes{phylum}(100);Clostridia{class}(100);Clostridiales{order}(100);Ruminococcaceae{family}(100);Ruminococcaceae_uncultured(100);unclassified(95);unclassified(95);unclassified(95);unclassified(95);unclassified(95);unclassified(95);unclassified(95);unclassified(95);unclassified(95);unclassified(95);unclassified(95);unclassified(95);unclassified(95);unclas…	Bacteria	Firmicutes	Clostridia	Clostridiales	Ruminococcaceae
OTU5	34	223	3	6	19	13	16	12	17	6	12	8	49	7	425	All_GROUP:Bacteria{superkingdom}(100);Bacteroidetes{phylum}(100);Bacteroidia{class}(100);Bacteroidales{order}(100);Bacteroidaceae{family}(100);Bacteroides{genus}(100);unclassified(100);unclassified(100);unclassified(100);unclassified(100);unclassified(100);unclassified(100);unclassified(100);unclassified(100);unclassified(100);unclassified(100);unclassified(100);unclassified(100);unclassified(100…	Bacteria	Bacteroidetes	Bacteroidia	Bacteroidales	Bacteroidaceae	Bacteroides
OTU6	4	16	32	6	47	90	13	46	140	45	49	72	109	2	671	All_GROUP:Bacteria{superkingdom}(100);Bacteroidetes{phylum}(100);Bacteroidia{class}(100);Bacteroidales{order}(100);Prevotellaceae{family}(100);Prevotellaceae_uncultured(92);Prevotellaceae_uncultured_uncultured_bacterium{species}(92);unclassified(92);unclassified(92);unclassified(92);unclassified(92);unclassified(92);unclassified(92);unclassified(92);unclassified(92);unclassified(92);unclassified(…	Bacteria	Bacteroidetes	Bacteroidia	Bacteroidales	Prevotellaceae		Prevotellaceae_Prevotellaceae_uncultured_uncultured_bacterium
OTU7	4	43	5	1	26	101	86	44	114	91	97	411	246	38	1307	All_GROUP:Bacteria{superkingdom}(100);Bacteroidetes{phylum}(100);Bacteroidia{class}(100);Bacteroidales{order}(100);Prevotellaceae{family}(100);Prevotellaceae_uncultured(100);Prevotellaceae_uncultured_uncultured_bacterium{species}(100);unclassified(100);unclassified(100);unclassified(100);unclassified(100);unclassified(100);unclassified(100);unclassified(100);unclassified(100);unclassified(100);un…	Bacteria	Bacteroidetes	Bacteroidia	Bacteroidales	Prevotellaceae		Prevotellaceae_Prevotellaceae_uncultured_uncultured_bacterium
OTU8	162	25	1	5	31	0	0	0	0	0	10	0	14	6	254	All_GROUP:Bacteria{superkingdom}(100);Bacteroidetes{phylum}(100);Bacteroidia{class}(100);Bacteroidales{order}(100);Rikenellaceae{family}(100);Alistipes{genus}(100);unclassified(100);unclassified(100);unclassified(100);unclassified(100);unclassified(100);unclassified(100);unclassified(100);unclassified(100);unclassified(100);unclassified(100);unclassified(100);unclassified(100);unclassified(100);u…	Bacteria	Bacteroidetes	Bacteroidia	Bacteroidales	Rikenellaceae	Alistipes
OTU9	6	53	60	0	12	7	0	20	0	0	19	28	6	3	214	All_GROUP:Bacteria{superkingdom}(100);Tenericutes{phylum}(100);Mollicutes{class}(100);RF9(100);unclassified(100);unclassified(100);unclassified(100);unclassified(100);unclassified(100);unclassified(100);unclassified(100);unclassified(100);unclassified(100);unclassified(100);unclassified(100);unclassified(100);unclassified(100);unclassified(100);unclassified(100);unclassified(100);unclassified(100…	Bacteria	Tenericutes	Mollicutes
OTU10	6	23	5	3	20	103	86	40	89	57	80	380	233	36	1161	All_GROUP:Bacteria{superkingdom}(100);Bacteroidetes{phylum}(100);Bacteroidia{class}(100);Bacteroidales{order}(100);Prevotellaceae{family}(100);Prevotellaceae_uncultured(100);Prevotellaceae_uncultured_uncultured_bacterium{species}(100);unclassified(100);unclassified(100);unclassified(100);unclassified(100);unclassified(100);unclassified(100);unclassified(100);unclassified(100);unclassified(100);un…	Bacteria	Bacteroidetes	Bacteroidia	Bacteroidales	Prevotellaceae		Prevotellaceae_Prevotellaceae_uncultured_uncultured_bacterium
OTU11	0	14	0	3	0	1	0	4	1	0	30	0	97	13	163	All_GROUP:Bacteria{superkingdom}(100);Firmicutes{phylum}(100);Clostridia{class}(100);Clostridiales{order}(100);Lachnospiraceae{family}(100);Lachnospiraceae_uncultured(100);Lachnospiraceae_uncultured_uncultured_bacterium{species}(99);unclassified(99);unclassified(99);unclassified(99);unclassified(99);unclassified(99);unclassified(99);unclassified(99);unclassified(99);unclassified(99);unclassified(…	Bacteria	Firmicutes	Clostridia	Clostridiales	Lachnospiraceae		Lachnospiraceae_Lachnospiraceae_uncultured_uncultured_bacterium
OTU12	46	26	20	142	279	145	15	885	16	49	253	6	50	64	1996	All_GROUP:Bacteria{superkingdom}(100);Firmicutes{phylum}(100);Clostridia{class}(100);Clostridiales{order}(100);Lachnospiraceae{family}(100);Lachnospiraceae_uncultured(100);Lachnospiraceae_uncultured_uncultured_bacterium{species}(100);unclassified(100);unclassified(100);unclassified(100);unclassified(100);unclassified(100);unclassified(100);unclassified(100);unclassified(100);unclassified(100);unc…	Bacteria	Firmicutes	Clostridia	Clostridiales	Lachnospiraceae		Lachnospiraceae_Lachnospiraceae_uncultured_uncultured_bacterium
OTU13	62	63	100	101	16	21	32	20	9	24	36	17	57	13	571	All_GROUP:Bacteria{superkingdom}(100);Bacteroidetes{phylum}(100);Bacteroidia{class}(100);Bacteroidales{order}(100);S24-7(100);S24-7_uncultured_bacterium{species}(93);unclassified(93);unclassified(93);unclassified(93);unclassified(93);unclassified(93);unclassified(93);unclassified(93);unclassified(93);unclassified(93);unclassified(93);unclassified(93);unclassified(93);unclassified(93);unclassified…	Bacteria	Bacteroidetes	Bacteroidia	Bacteroidales			S24-7_uncultured_bacterium
OTU14	1	367	31	10	48	5	0	0	0	0	38	1	18	0	519	All_GROUP:Bacteria{superkingdom}(100);Firmicutes{phylum}(100);Clostridia{class}(100);Clostridiales{order}(100);Ruminococcaceae{family}(100);Ruminococcus{genus}(100);unclassified(100);unclassified(100);unclassified(100);unclassified(100);unclassified(100);unclassified(100);unclassified(100);unclassified(100);unclassified(100);unclassified(100);unclassified(100);unclassified(100);unclassified(100);…	Bacteria	Firmicutes	Clostridia	Clostridiales	Ruminococcaceae	Ruminococcus
OTU15	19	43	101	24	16	67	125	11	1	22	121	34	8	32	624	All_GROUP:Bacteria{superkingdom}(100);Bacteroidetes{phylum}(100);Bacteroidia{class}(100);Bacteroidales{order}(100);ratAN060301C(100);ratAN060301C_uncultured_bacterium{species}(100);unclassified(100);unclassified(100);unclassified(100);unclassified(100);unclassified(100);unclassified(100);unclassified(100);unclassified(100);unclassified(100);unclassified(100);unclassified(100);unclassified(100);un…	Bacteria	Bacteroidetes	Bacteroidia	Bacteroidales			ratAN060301C_uncultured_bacterium
OTU16	67	1	82	2	1	20	0	0	0	12	0	14	0	0	199	All_GROUP:Bacteria{superkingdom}(100);Tenericutes{phylum}(100);Mollicutes{class}(100);RF9(100);RF9_uncultured_rumen_bacterium{species}(99);unclassified(99);unclassified(99);unclassified(99);unclassified(99);unclassified(99);unclassified(99);unclassified(99);unclassified(99);unclassified(99);unclassified(99);unclassified(99);unclassified(99);unclassified(99);unclassified(99);unclassified(99);uncla…	Bacteria	Tenericutes	Mollicutes				RF9_uncultured_rumen_bacterium
OTU17	2	8	2	0	0	2	3	0	0	1	0	0	0	1	19	All_GROUP:Bacteria{superkingdom}(100);Bacteroidetes{phylum}(100);Bacteroidia{class}(100);Bacteroidales{order}(100);Bacteroidaceae{family}(100);Bacteroides{genus}(100);Bacteroides_dorei{species}(100);unclassified(100);unclassified(100);unclassified(100);unclassified(100);unclassified(100);unclassified(100);unclassified(100);unclassified(100);unclassified(100);unclassified(100);unclassified(100);un…	Bacteria	Bacteroidetes	Bacteroidia	Bacteroidales	Bacteroidaceae	Bacteroides	Bacteroides_dorei
OTU18	0	1	49	1	6	39	0	4	1	0	46	17	1	2	167	All_GROUP:Bacteria{superkingdom}(100);Firmicutes{phylum}(100);Clostridia{class}(100);Clostridiales{order}(100);Lachnospiraceae{family}(100);Lachnospiraceae_uncultured(100);Lachnospiraceae_uncultured_uncultured_bacterium{species}(98);unclassified(98);unclassified(98);unclassified(98);unclassified(98);unclassified(98);unclassified(98);unclassified(98);unclassified(98);unclassified(98);unclassified(…	Bacteria	Firmicutes	Clostridia	Clostridiales	Lachnospiraceae		Lachnospiraceae_Lachnospiraceae_uncultured_uncultured_bacterium
OTU19	22	3	2	0	0	4	0	4	0	1	1	14	7	13	71	All_GROUP:Bacteria{superkingdom}(100);Bacteroidetes{phylum}(100);Bacteroidia{class}(100);Bacteroidales{order}(100);Porphyromonadaceae{family}(100);Parabacteroides{genus}(100);unclassified;unclassified;unclassified;unclassified;unclassified;unclassified;unclassified;unclassified;unclassified;unclassified;unclassified;unclassified;unclassified;unclassified;unclassified;unclassified;	Bacteria	Bacteroidetes	Bacteroidia	Bacteroidales	Porphyromonadaceae	Parabacteroides
OTU20	11	8	7	0	34	77	78	180	155	40	30	119	322	76	1137	All_GROUP:Bacteria{superkingdom}(100);Bacteroidetes{phylum}(100);Bacteroidia{class}(100);Bacteroidales{order}(100);Prevotellaceae{family}(100);Prevotella{genus}(98);Prevotella_uncultured_bacterium{species}(93);unclassified(93);unclassified(93);unclassified(93);unclassified(93);unclassified(93);unclassified(93);unclassified(93);unclassified(93);unclassified(93);unclassified(93);unclassified(93);un…	Bacteria	Bacteroidetes	Bacteroidia	Bacteroidales	Prevotellaceae	Prevotella	Prevotella_uncultured_bacterium
OTU21	30	69	66	71	9	21	4	5	15	16	32	21	30	2	391	All_GROUP:Bacteria{superkingdom}(100);Bacteroidetes{phylum}(100);Bacteroidia{class}(100);Bacteroidales{order}(100);S24-7(100);S24-7_uncultured_bacterium{species}(93);unclassified(93);unclassified(93);unclassified(93);unclassified(93);unclassified(93);unclassified(93);unclassified(93);unclassified(93);unclassified(93);unclassified(93);unclassified(93);unclassified(93);unclassified(93);unclassified…	Bacteria	Bacteroidetes	Bacteroidia	Bacteroidales			S24-7_uncultured_bacterium
OTU22	34	8	1	0	16	46	32	73	63	21	12	76	191	62	635	All_GROUP:Bacteria{superkingdom}(100);Bacteroidetes{phylum}(100);Bacteroidia{class}(100);Bacteroidales{order}(100);Prevotellaceae{family}(100);unclassified;unclassified;unclassified;unclassified;unclassified;unclassified;unclassified;unclassified;unclassified;unclassified;unclassified;unclassified;unclassified;unclassified;unclassified;unclassified;unclassified;	Bacteria	Bacteroidetes	Bacteroidia	Bacteroidales	Prevotellaceae
OTU23	15	43	3	3	6	1	33	1	26	6	33	4	22	27	223	All_GROUP:Bacteria{superkingdom}(100);Bacteroidetes{phylum}(100);Bacteroidia{class}(100);Bacteroidales{order}(100);Rikenellaceae{family}(100);Alistipes{genus}(100);unclassified(97);unclassified(97);unclassified(97);unclassified(97);unclassified(97);unclassified(97);unclassified(97);unclassified(97);unclassified(97);unclassified(97);unclassified(97);unclassified(97);unclassified(97);unclassified(9…	Bacteria	Bacteroidetes	Bacteroidia	Bacteroidales	Rikenellaceae	Alistipes
OTU24	17	0	17	9	1	10	18	0	3	0	0	4	5	7	91	All_GROUP:Bacteria{superkingdom}(100);Bacteroidetes{phylum}(100);Bacteroidia{class}(100);Bacteroidales{order}(100);Rikenellaceae{family}(100);Alistipes{genus}(100);Alistipes_uncultured_bacterium{species}(100);unclassified(100);unclassified(100);unclassified(100);unclassified(100);unclassified(100);unclassified(100);unclassified(100);unclassified(100);unclassified(100);unclassified(100);unclassifi…	Bacteria	Bacteroidetes	Bacteroidia	Bacteroidales	Rikenellaceae	Alistipes	Alistipes_uncultured_bacterium
OTU25	79	59	41	265	27	31	41	26	57	8	8	80	33	28	783	All_GROUP:Bacteria{superkingdom}(100);Firmicutes{phylum}(100);Clostridia{class}(100);Clostridiales{order}(100);Ruminococcaceae{family}(100);Ruminococcaceae_uncultured(100);unclassified(99);unclassified(99);unclassified(99);unclassified(99);unclassified(99);unclassified(99);unclassified(99);unclassified(99);unclassified(99);unclassified(99);unclassified(99);unclassified(99);unclassified(99);unclas…	Bacteria	Firmicutes	Clostridia	Clostridiales	Ruminococcaceae
OTU26	8	4	5	4	26	2	5	17	5	1	0	0	14	0	91	All_GROUP:Bacteria{superkingdom}(100);Cyanobacteria{phylum}(100);4C0d-2(100);unclassified(96);unclassified(96);unclassified(96);unclassified(96);unclassified(96);unclassified(96);unclassified(96);unclassified(96);unclassified(96);unclassified(96);unclassified(96);unclassified(96);unclassified(96);unclassified(96);unclassified(96);unclassified(96);unclassified(96);unclassified(96);unclassified(96);	Bacteria	Cyanobacteria
OTU27	107	45	260	197	35	50	32	24	36	11	166	50	57	26	1096	All_GROUP:Bacteria{superkingdom}(100);Candidate_division_TM7(100);Candidate_division_TM7_uncultured_rumen_bacterium{species}(100);unclassified(100);unclassified(100);unclassified(100);unclassified(100);unclassified(100);unclassified(100);unclassified(100);unclassified(100);unclassified(100);unclassified(100);unclassified(100);unclassified(100);unclassified(100);unclassified(100);unclassified(100)…	Bacteria						Candidate_division_TM7_uncultured_rumen_bacterium
OTU28	2	164	123	19	31	63	85	74	74	60	89	95	44	30	953	All_GROUP:Bacteria{superkingdom}(100);Bacteroidetes{phylum}(100);Bacteroidia{class}(100);Bacteroidales{order}(100);S24-7(100);S24-7_uncultured_bacterium{species}(100);unclassified(100);unclassified(100);unclassified(100);unclassified(100);unclassified(100);unclassified(100);unclassified(100);unclassified(100);unclassified(100);unclassified(100);unclassified(100);unclassified(100);unclassified(100…	Bacteria	Bacteroidetes	Bacteroidia	Bacteroidales			S24-7_uncultured_bacterium
OTU29	1	8	3	0	16	1	24	13	11	3	8	7	11	4	110	All_GROUP:Bacteria{superkingdom}(100);Firmicutes{phylum}(100);Clostridia{class}(100);Clostridiales{order}(100);Veillonellaceae{family}(100);Phascolarctobacterium{genus}(100);Phascolarctobacterium_uncultured_bacterium{species}(100);unclassified(100);unclassified(100);unclassified(100);unclassified(100);unclassified(100);unclassified(100);unclassified(100);unclassified(100);unclassified(100);unclas…	Bacteria	Firmicutes	Clostridia	Clostridiales	Veillonellaceae	Phascolarctobacterium	Phascolarctobacterium_uncultured_bacterium
OTU30	56	71	39	106	34	22	53	29	96	209	29	137	36	47	964	All_GROUP:Bacteria{superkingdom}(100);Bacteroidetes{phylum}(100);Bacteroidia{class}(100);Bacteroidales{order}(100);S24-7(100);S24-7_uncultured_bacterium{species}(100);unclassified(100);unclassified(100);unclassified(100);unclassified(100);unclassified(100);unclassified(100);unclassified(100);unclassified(100);unclassified(100);unclassified(100);unclassified(100);unclassified(100);unclassified(100…	Bacteria	Bacteroidetes	Bacteroidia	Bacteroidales			S24-7_uncultured_bacterium
OTU31	7	43	1	2	13	15	1	2	8	5	3	0	6	4	110	All_GROUP:Bacteria{superkingdom}(100);Bacteroidetes{phylum}(100);Bacteroidia{class}(100);Bacteroidales{order}(100);Rikenellaceae{family}(100);Alistipes{genus}(100);Alistipes_uncultured_bacterium{species}(100);unclassified(100);unclassified(100);unclassified(100);unclassified(100);unclassified(100);unclassified(100);unclassified(100);unclassified(100);unclassified(100);unclassified(100);unclassifi…	Bacteria	Bacteroidetes	Bacteroidia	Bacteroidales	Rikenellaceae	Alistipes	Alistipes_uncultured_bacterium
OTU32	1	12	59	9	1	4	1	1	0	1	3	1	0	1	94	All_GROUP:Bacteria{superkingdom}(100);Bacteroidetes{phylum}(100);Bacteroidia{class}(100);Bacteroidales{order}(100);S24-7(100);S24-7_uncultured_bacterium{species}(100);unclassified(100);unclassified(100);unclassified(100);unclassified(100);unclassified(100);unclassified(100);unclassified(100);unclassified(100);unclassified(100);unclassified(100);unclassified(100);unclassified(100);unclassified(100…	Bacteria	Bacteroidetes	Bacteroidia	Bacteroidales			S24-7_uncultured_bacterium
OTU33	133	146	170	83	57	82	423	30	897	332	166	520	224	221	3484	All_GROUP:Bacteria{superkingdom}(100);Bacteroidetes{phylum}(100);Bacteroidia{class}(100);Bacteroidales{order}(100);Prevotellaceae{family}(100);Prevotellaceae_uncultured(100);uncultured_bacterium_34R1{species}(100);unclassified(100);unclassified(100);unclassified(100);unclassified(100);unclassified(100);unclassified(100);unclassified(100);unclassified(100);unclassified(100);unclassified(100);uncla…	Bacteria	Bacteroidetes	Bacteroidia	Bacteroidales	Prevotellaceae		Prevotellaceae_uncultured_bacterium_34R1
OTU34	2	16	1	1	9	40	44	23	44	40	37	209	119	23	608	All_GROUP:Bacteria{superkingdom}(100);Bacteroidetes{phylum}(100);Bacteroidia{class}(100);Bacteroidales{order}(100);Prevotellaceae{family}(100);Prevotellaceae_uncultured(100);Prevotellaceae_uncultured_uncultured_bacterium{species}(100);unclassified(100);unclassified(100);unclassified(100);unclassified(100);unclassified(100);unclassified(100);unclassified(100);unclassified(100);unclassified(100);un…	Bacteria	Bacteroidetes	Bacteroidia	Bacteroidales	Prevotellaceae		Prevotellaceae_Prevotellaceae_uncultured_uncultured_bacterium
OTU35	43	82	25	35	18	78	21	11	26	38	86	24	44	17	548	All_GROUP:Bacteria{superkingdom}(100);Bacteroidetes{phylum}(100);Bacteroidia{class}(100);Bacteroidales{order}(100);S24-7(100);S24-7_uncultured_bacterium{species}(100);unclassified(100);unclassified(100);unclassified(100);unclassified(100);unclassified(100);unclassified(100);unclassified(100);unclassified(100);unclassified(100);unclassified(100);unclassified(100);unclassified(100);unclassified(100…	Bacteria	Bacteroidetes	Bacteroidia	Bacteroidales			S24-7_uncultured_bacterium
OTU36	0	0	34	5	0	9	1	11	0	13	4	12	0	1	90	All_GROUP:Bacteria{superkingdom}(100);Tenericutes{phylum}(100);Mollicutes{class}(100);RF9(100);unclassified(99);unclassified(99);unclassified(99);unclassified(99);unclassified(99);unclassified(99);unclassified(99);unclassified(99);unclassified(99);unclassified(99);unclassified(99);unclassified(99);unclassified(99);unclassified(99);unclassified(99);unclassified(99);unclassified(99);unclassified(99…	Bacteria	Tenericutes	Mollicutes
OTU37	2	3	8	1	24	22	5	19	78	24	19	32	58	2	297	All_GROUP:Bacteria{superkingdom}(100);Bacteroidetes{phylum}(100);Bacteroidia{class}(100);Bacteroidales{order}(100);Prevotellaceae{family}(100);Prevotellaceae_uncultured(89);Prevotellaceae_uncultured_uncultured_bacterium{species}(89);unclassified(89);unclassified(89);unclassified(89);unclassified(89);unclassified(89);unclassified(89);unclassified(89);unclassified(89);unclassified(89);unclassified(…	Bacteria	Bacteroidetes	Bacteroidia	Bacteroidales	Prevotellaceae		Prevotellaceae_Prevotellaceae_uncultured_uncultured_bacterium
OTU38	2	7	26	15	6	0	0	0	1	3	1	1	2	8	72	All_GROUP:Bacteria{superkingdom}(100);Tenericutes{phylum}(100);Mollicutes{class}(100);RF9(100);unclassified(100);unclassified(100);unclassified(100);unclassified(100);unclassified(100);unclassified(100);unclassified(100);unclassified(100);unclassified(100);unclassified(100);unclassified(100);unclassified(100);unclassified(100);unclassified(100);unclassified(100);unclassified(100);unclassified(100…	Bacteria	Tenericutes	Mollicutes
OTU39	4	0	5	5	84	0	32	171	110	28	0	0	6	4	449	All_GROUP:Bacteria{superkingdom}(100);Firmicutes{phylum}(100);Clostridia{class}(100);Clostridiales{order}(100);Lachnospiraceae{family}(100);Lachnospiraceae_uncultured(100);Lachnospiraceae_uncultured_uncultured_bacterium{species}(100);unclassified(100);unclassified(100);unclassified(100);unclassified(100);unclassified(100);unclassified(100);unclassified(100);unclassified(100);unclassified(100);unc…	Bacteria	Firmicutes	Clostridia	Clostridiales	Lachnospiraceae		Lachnospiraceae_Lachnospiraceae_uncultured_uncultured_bacterium
OTU40	10	6	0	0	2	3	2	9	2	0	0	4	2	1	41	All_GROUP:Bacteria{superkingdom}(100);Bacteroidetes{phylum}(100);Bacteroidia{class}(100);Bacteroidales{order}(100);Prevotellaceae{family}(100);Prevotella{genus}(94);unclassified(94);unclassified(94);unclassified(94);unclassified(94);unclassified(94);unclassified(94);unclassified(94);unclassified(94);unclassified(94);unclassified(94);unclassified(94);unclassified(94);unclassified(94);unclassified(…	Bacteria	Bacteroidetes	Bacteroidia	Bacteroidales	Prevotellaceae	Prevotella
OTU41	10	3	0	5	0	12	0	0	0	2	1	2	5	7	47	All_GROUP:Bacteria{superkingdom}(100);Firmicutes{phylum}(100);Clostridia{class}(100);Clostridiales{order}(100);Ruminococcaceae{family}(100);unclassified;unclassified;unclassified;unclassified;unclassified;unclassified;unclassified;unclassified;unclassified;unclassified;unclassified;unclassified;unclassified;unclassified;unclassified;unclassified;unclassified;	Bacteria	Firmicutes	Clostridia	Clostridiales	Ruminococcaceae
OTU42	2	8	0	2	0	2	2	0	2	0	4	12	4	1	39	All_GROUP:Bacteria{superkingdom}(100);Bacteroidetes{phylum}(100);Bacteroidia{class}(100);Bacteroidales{order}(100);Prevotellaceae{family}(100);Prevotellaceae_uncultured(100);Prevotellaceae_uncultured_uncultured_bacterium{species}(100);unclassified(100);unclassified(100);unclassified(100);unclassified(100);unclassified(100);unclassified(100);unclassified(100);unclassified(100);unclassified(100);un…	Bacteria	Bacteroidetes	Bacteroidia	Bacteroidales	Prevotellaceae		Prevotellaceae_Prevotellaceae_uncultured_uncultured_bacterium
OTU43	23	41	42	35	8	7	13	12	12	8	26	8	15	3	253	All_GROUP:Bacteria{superkingdom}(100);Bacteroidetes{phylum}(100);Bacteroidia{class}(100);Bacteroidales{order}(100);S24-7(100);S24-7_uncultured_bacterium{species}(94);unclassified(94);unclassified(94);unclassified(94);unclassified(94);unclassified(94);unclassified(94);unclassified(94);unclassified(94);unclassified(94);unclassified(94);unclassified(94);unclassified(94);unclassified(94);unclassified…	Bacteria	Bacteroidetes	Bacteroidia	Bacteroidales			S24-7_uncultured_bacterium
OTU44	26	19	14	2	18	18	29	8	9	17	42	29	11	20	262	All_GROUP:Bacteria{superkingdom}(100);Bacteroidetes{phylum}(100);Bacteroidia{class}(100);Bacteroidales{order}(100);S24-7(100);S24-7_uncultured_bacterium{species}(100);unclassified(100);unclassified(100);unclassified(100);unclassified(100);unclassified(100);unclassified(100);unclassified(100);unclassified(100);unclassified(100);unclassified(100);unclassified(100);unclassified(100);unclassified(100…	Bacteria	Bacteroidetes	Bacteroidia	Bacteroidales			S24-7_uncultured_bacterium
OTU45	13	95	7	0	6	1	4	4	11	6	3	9	27	2	188	All_GROUP:Bacteria{superkingdom}(100);Bacteroidetes{phylum}(100);Bacteroidia{class}(100);Bacteroidales{order}(100);Bacteroidaceae{family}(100);Bacteroides{genus}(100);unclassified(100);unclassified(100);unclassified(100);unclassified(100);unclassified(100);unclassified(100);unclassified(100);unclassified(100);unclassified(100);unclassified(100);unclassified(100);unclassified(100);unclassified(100…	Bacteria	Bacteroidetes	Bacteroidia	Bacteroidales	Bacteroidaceae	Bacteroides
OTU46	11	63	30	11	6	39	2	22	30	26	37	58	32	32	399	All_GROUP:Bacteria{superkingdom}(100);Bacteroidetes{phylum}(100);Bacteroidia{class}(100);Bacteroidales{order}(100);S24-7(100);S24-7_uncultured_bacterium{species}(100);unclassified(100);unclassified(100);unclassified(100);unclassified(100);unclassified(100);unclassified(100);unclassified(100);unclassified(100);unclassified(100);unclassified(100);unclassified(100);unclassified(100);unclassified(100…	Bacteria	Bacteroidetes	Bacteroidia	Bacteroidales			S24-7_uncultured_bacterium
OTU47	8	5	0	0	1	12	0	0	1	0	12	23	0	6	68	All_GROUP:Bacteria{superkingdom}(100);Firmicutes{phylum}(100);Clostridia{class}(100);Clostridiales{order}(100);Lachnospiraceae{family}(100);Lachnospiraceae_Incertae_Sedis(95);unclassified(95);unclassified(95);unclassified(95);unclassified(95);unclassified(95);unclassified(95);unclassified(95);unclassified(95);unclassified(95);unclassified(95);unclassified(95);unclassified(95);unclassified(95);unc…	Bacteria	Firmicutes	Clostridia	Clostridiales	Lachnospiraceae
OTU48	0	0	1	0	0	0	0	0	0	0	1	5	10	0	17	All_GROUP:Bacteria{superkingdom}(100);Tenericutes{phylum}(100);Mollicutes{class}(100);RF9(100);unclassified(100);unclassified(100);unclassified(100);unclassified(100);unclassified(100);unclassified(100);unclassified(100);unclassified(100);unclassified(100);unclassified(100);unclassified(100);unclassified(100);unclassified(100);unclassified(100);unclassified(100);unclassified(100);unclassified(100…	Bacteria	Tenericutes	Mollicutes
OTU49	1	4	78	5	0	72	34	207	63	41	36	22	2	1	566	All_GROUP:Bacteria{superkingdom}(100);Firmicutes{phylum}(100);Clostridia{class}(100);Clostridiales{order}(100);Lachnospiraceae{family}(100);Lachnospiraceae_uncultured(100);Lachnospiraceae_uncultured_uncultured_bacterium{species}(100);unclassified(100);unclassified(100);unclassified(100);unclassified(100);unclassified(100);unclassified(100);unclassified(100);unclassified(100);unclassified(100);unc…	Bacteria	Firmicutes	Clostridia	Clostridiales	Lachnospiraceae		Lachnospiraceae_Lachnospiraceae_uncultured_uncultured_bacterium
OTU50	7	9	7	5	6	3	10	4	6	2	7	0	14	8	88	All_GROUP:Bacteria{superkingdom}(100);Proteobacteria{phylum}(100);Alphaproteobacteria{class}(100);Rhodospirillales{order}(100);Rhodospirillaceae{family}(100);Thalassospira{genus}(100);unidentified_rumen_bacterium_RF32{species}(100);unclassified(100);unclassified(100);unclassified(100);unclassified(100);unclassified(100);unclassified(100);unclassified(100);unclassified(100);unclassified(100);uncla…	Bacteria	Proteobacteria	Alphaproteobacteria	Rhodospirillales	Rhodospirillaceae	Thalassospira	unidentified_rumen_bacterium_RF32
OTU51	14	31	86	35	3	29	58	3	1	9	54	69	10	5	407	All_GROUP:Bacteria{superkingdom}(100);Bacteroidetes{phylum}(100);Bacteroidia{class}(100);Bacteroidales{order}(100);ratAN060301C(97);ratAN060301C_uncultured_bacterium{species}(97);unclassified(97);unclassified(97);unclassified(97);unclassified(97);unclassified(97);unclassified(97);unclassified(97);unclassified(97);unclassified(97);unclassified(97);unclassified(97);unclassified(97);unclassified(97)…	Bacteria	Bacteroidetes	Bacteroidia	Bacteroidales			ratAN060301C_uncultured_bacterium
OTU52	0	2	15	23	7	7	5	0	2	0	29	0	1	1	92	All_GROUP:Bacteria{superkingdom}(100);Firmicutes{phylum}(100);Clostridia{class}(100);Clostridiales{order}(100);Ruminococcaceae{family}(100);Ruminococcaceae_uncultured(100);unclassified(100);unclassified(100);unclassified(100);unclassified(100);unclassified(100);unclassified(100);unclassified(100);unclassified(100);unclassified(100);unclassified(100);unclassified(100);unclassified(100);unclassifie…	Bacteria	Firmicutes	Clostridia	Clostridiales	Ruminococcaceae
OTU53	1	0	1	0	28	0	12	43	32	12	0	0	3	1	133	All_GROUP:Bacteria{superkingdom}(100);Firmicutes{phylum}(100);Clostridia{class}(100);Clostridiales{order}(100);Lachnospiraceae{family}(100);Lachnospiraceae_uncultured(100);Lachnospiraceae_uncultured_uncultured_bacterium{species}(100);unclassified(100);unclassified(100);unclassified(100);unclassified(100);unclassified(100);unclassified(100);unclassified(100);unclassified(100);unclassified(100);unc…	Bacteria	Firmicutes	Clostridia	Clostridiales	Lachnospiraceae		Lachnospiraceae_Lachnospiraceae_uncultured_uncultured_bacterium
OTU54	0	0	2	0	6	1	0	2	1	0	1	0	4	4	21	All_GROUP:Bacteria{superkingdom}(100);Firmicutes{phylum}(100);Clostridia{class}(100);Clostridiales{order}(100);Ruminococcaceae{family}(100);unclassified(85);unclassified(85);unclassified(85);unclassified(85);unclassified(85);unclassified(85);unclassified(85);unclassified(85);unclassified(85);unclassified(85);unclassified(85);unclassified(85);unclassified(85);unclassified(85);unclassified(85);uncl…	Bacteria	Firmicutes	Clostridia	Clostridiales	Ruminococcaceae
OTU55	26	9	16	19	6	21	66	21	74	78	63	131	40	27	597	All_GROUP:Bacteria{superkingdom}(100);Bacteroidetes{phylum}(100);Bacteroidia{class}(100);Bacteroidales{order}(100);S24-7(100);S24-7_uncultured_bacterium{species}(100);unclassified(100);unclassified(100);unclassified(100);unclassified(100);unclassified(100);unclassified(100);unclassified(100);unclassified(100);unclassified(100);unclassified(100);unclassified(100);unclassified(100);unclassified(100…	Bacteria	Bacteroidetes	Bacteroidia	Bacteroidales			S24-7_uncultured_bacterium
OTU56	4	24	5	5	0	12	30	2	3	9	28	11	0	7	140	All_GROUP:Bacteria{superkingdom}(100);Bacteroidetes{phylum}(100);Bacteroidia{class}(100);Bacteroidales{order}(100);ratAN060301C(100);ratAN060301C_uncultured_bacterium{species}(100);unclassified(100);unclassified(100);unclassified(100);unclassified(100);unclassified(100);unclassified(100);unclassified(100);unclassified(100);unclassified(100);unclassified(100);unclassified(100);unclassified(100);un…	Bacteria	Bacteroidetes	Bacteroidia	Bacteroidales			ratAN060301C_uncultured_bacterium
OTU57	152	67	12	3	13	29	3	2	6	34	13	14	26	43	417	All_GROUP:Bacteria{superkingdom}(100);Bacteroidetes{phylum}(100);Bacteroidia{class}(100);Bacteroidales{order}(100);Rikenellaceae{family}(100);Alistipes{genus}(100);Alistipes_uncultured_bacterium{species}(100);unclassified(100);unclassified(100);unclassified(100);unclassified(100);unclassified(100);unclassified(100);unclassified(100);unclassified(100);unclassified(100);unclassified(100);unclassifi…	Bacteria	Bacteroidetes	Bacteroidia	Bacteroidales	Rikenellaceae	Alistipes	Alistipes_uncultured_bacterium
OTU58	0	155	87	124	46	3	0	39	6	1	35	0	5	100	601	All_GROUP:Bacteria{superkingdom}(100);Firmicutes{phylum}(100);Clostridia{class}(100);Clostridiales{order}(100);Lachnospiraceae{family}(100);Lachnospiraceae_uncultured(99);Lachnospiraceae_uncultured_uncultured_bacterium{species}(98);unclassified(98);unclassified(98);unclassified(98);unclassified(98);unclassified(98);unclassified(98);unclassified(98);unclassified(98);unclassified(98);unclassified(9…	Bacteria	Firmicutes	Clostridia	Clostridiales	Lachnospiraceae		Lachnospiraceae_Lachnospiraceae_uncultured_uncultured_bacterium
OTU59	2	6	6	2	3	15	21	17	15	4	5	5	3	3	107	All_GROUP:Bacteria{superkingdom}(100);Bacteroidetes{phylum}(100);Bacteroidia{class}(100);Bacteroidales{order}(100);S24-7(100);S24-7_uncultured_bacterium{species}(100);unclassified(100);unclassified(100);unclassified(100);unclassified(100);unclassified(100);unclassified(100);unclassified(100);unclassified(100);unclassified(100);unclassified(100);unclassified(100);unclassified(100);unclassified(100…	Bacteria	Bacteroidetes	Bacteroidia	Bacteroidales			S24-7_uncultured_bacterium
OTU60	0	0	1	7	0	0	34	1	2	0	1	0	2	5	53	All_GROUP:Bacteria{superkingdom}(100);Cyanobacteria{phylum}(100);4C0d-2(100);4C0d-2_uncultured_bacterium{species}(100);unclassified(100);unclassified(100);unclassified(100);unclassified(100);unclassified(100);unclassified(100);unclassified(100);unclassified(100);unclassified(100);unclassified(100);unclassified(100);unclassified(100);unclassified(100);unclassified(100);unclassified(100);unclassifi…	Bacteria	Cyanobacteria					C.4C0d-2_uncultured_bacterium
OTU61	102	173	37	26	9	95	5	24	7	24	35	39	41	31	648	All_GROUP:Bacteria{superkingdom}(100);Bacteroidetes{phylum}(100);Bacteroidia{class}(100);Bacteroidales{order}(100);S24-7(100);S24-7_uncultured_bacterium{species}(100);unclassified(100);unclassified(100);unclassified(100);unclassified(100);unclassified(100);unclassified(100);unclassified(100);unclassified(100);unclassified(100);unclassified(100);unclassified(100);unclassified(100);unclassified(100…	Bacteria	Bacteroidetes	Bacteroidia	Bacteroidales			S24-7_uncultured_bacterium
OTU62	0	1	19	31	21	18	0	38	8	0	40	2	0	0	178	All_GROUP:Bacteria{superkingdom}(100);Firmicutes{phylum}(100);Clostridia{class}(100);Clostridiales{order}(100);Lachnospiraceae{family}(100);unclassified(100);unclassified(100);unclassified(100);unclassified(100);unclassified(100);unclassified(100);unclassified(100);unclassified(100);unclassified(100);unclassified(100);unclassified(100);unclassified(100);unclassified(100);unclassified(100);unclass…	Bacteria	Firmicutes	Clostridia	Clostridiales	Lachnospiraceae
OTU63	0	0	0	0	1	1	0	0	0	0	0	1	0	2	5	All_GROUP:Bacteria{superkingdom}(100);Firmicutes{phylum}(100);Clostridia{class}(100);Clostridiales{order}(100);Ruminococcaceae{family}(100);unclassified(100);unclassified(100);unclassified(100);unclassified(100);unclassified(100);unclassified(100);unclassified(100);unclassified(100);unclassified(100);unclassified(100);unclassified(100);unclassified(100);unclassified(100);unclassified(100);unclass…	Bacteria	Firmicutes	Clostridia	Clostridiales	Ruminococcaceae
OTU64	15	20	32	23	2	1	6	7	4	7	9	9	15	1	151	All_GROUP:Bacteria{superkingdom}(100);Bacteroidetes{phylum}(100);Bacteroidia{class}(100);Bacteroidales{order}(100);S24-7(100);S24-7_uncultured_bacterium{species}(90);unclassified(90);unclassified(90);unclassified(90);unclassified(90);unclassified(90);unclassified(90);unclassified(90);unclassified(90);unclassified(90);unclassified(90);unclassified(90);unclassified(90);unclassified(90);unclassified…	Bacteria	Bacteroidetes	Bacteroidia	Bacteroidales			S24-7_uncultured_bacterium
OTU65	13	4	4	31	18	37	72	4	4	5	91	51	0	17	351	All_GROUP:Bacteria{superkingdom}(100);Firmicutes{phylum}(100);Clostridia{class}(100);Clostridiales{order}(100);Ruminococcaceae{family}(100);Ruminococcaceae_uncultured(100);unclassified(100);unclassified(100);unclassified(100);unclassified(100);unclassified(100);unclassified(100);unclassified(100);unclassified(100);unclassified(100);unclassified(100);unclassified(100);unclassified(100);unclassifie…	Bacteria	Firmicutes	Clostridia	Clostridiales	Ruminococcaceae
OTU66	61	73	15	11	19	34	20	39	114	40	73	39	36	24	598	All_GROUP:Bacteria{superkingdom}(100);Bacteroidetes{phylum}(100);Bacteroidia{class}(100);Bacteroidales{order}(100);S24-7(100);S24-7_uncultured_bacterium{species}(100);unclassified(100);unclassified(100);unclassified(100);unclassified(100);unclassified(100);unclassified(100);unclassified(100);unclassified(100);unclassified(100);unclassified(100);unclassified(100);unclassified(100);unclassified(100…	Bacteria	Bacteroidetes	Bacteroidia	Bacteroidales			S24-7_uncultured_bacterium
OTU67	2	105	94	51	0	76	9	85	65	26	39	60	14	8	634	All_GROUP:Bacteria{superkingdom}(100);Bacteroidetes{phylum}(100);Bacteroidia{class}(100);Bacteroidales{order}(100);S24-7(100);unclassified(100);unclassified(100);unclassified(100);unclassified(100);unclassified(100);unclassified(100);unclassified(100);unclassified(100);unclassified(100);unclassified(100);unclassified(100);unclassified(100);unclassified(100);unclassified(100);unclassified(100);unc…	Bacteria	Bacteroidetes	Bacteroidia	Bacteroidales
OTU68	6	3	1	1	6	11	1	0	1	0	2	1	1	0	34	All_GROUP:Bacteria{superkingdom}(100);Firmicutes{phylum}(100);Clostridia{class}(100);Clostridiales{order}(100);Lachnospiraceae{family}(100);Lachnospiraceae_Incertae_Sedis(100);unclassified(92);unclassified(92);unclassified(92);unclassified(92);unclassified(92);unclassified(92);unclassified(92);unclassified(92);unclassified(92);unclassified(92);unclassified(92);unclassified(92);unclassified(92);un…	Bacteria	Firmicutes	Clostridia	Clostridiales	Lachnospiraceae
OTU69	14	63	11	10	1	8	29	3	2	25	22	13	2	12	215	All_GROUP:Bacteria{superkingdom}(100);Bacteroidetes{phylum}(100);Bacteroidia{class}(100);Bacteroidales{order}(100);ratAN060301C(98);ratAN060301C_uncultured_bacterium{species}(98);unclassified(98);unclassified(98);unclassified(98);unclassified(98);unclassified(98);unclassified(98);unclassified(98);unclassified(98);unclassified(98);unclassified(98);unclassified(98);unclassified(98);unclassified(98)…	Bacteria	Bacteroidetes	Bacteroidia	Bacteroidales			ratAN060301C_uncultured_bacterium
OTU70	31	8	0	8	6	0	3	0	4	6	1	0	12	15	94	All_GROUP:Bacteria{superkingdom}(100);Bacteroidetes{phylum}(100);Bacteroidia{class}(100);Bacteroidales{order}(100);Rikenellaceae{family}(100);Alistipes{genus}(100);Alistipes_uncultured_bacterium{species}(87);unclassified(87);unclassified(87);unclassified(87);unclassified(87);unclassified(87);unclassified(87);unclassified(87);unclassified(87);unclassified(87);unclassified(87);unclassified(87);uncl…	Bacteria	Bacteroidetes	Bacteroidia	Bacteroidales	Rikenellaceae	Alistipes	Alistipes_uncultured_bacterium
OTU71	9	5	1	0	4	9	2	0	0	2	4	2	0	2	40	All_GROUP:Bacteria{superkingdom}(100);Bacteroidetes{phylum}(100);unclassified(100);unclassified(100);unclassified(100);unclassified(100);unclassified(100);unclassified(100);unclassified(100);unclassified(100);unclassified(100);unclassified(100);unclassified(100);unclassified(100);unclassified(100);unclassified(100);unclassified(100);unclassified(100);unclassified(100);unclassified(100);unclassifi…	Bacteria	Bacteroidetes
OTU72	0	1	1	4	2	4	3	1	0	0	6	2	5	1	30	All_GROUP:Bacteria{superkingdom}(100);Firmicutes{phylum}(100);Clostridia{class}(100);Clostridiales{order}(100);Lachnospiraceae{family}(100);Lachnospiraceae_uncultured(100);unclassified(100);unclassified(100);unclassified(100);unclassified(100);unclassified(100);unclassified(100);unclassified(100);unclassified(100);unclassified(100);unclassified(100);unclassified(100);unclassified(100);unclassifie…	Bacteria	Firmicutes	Clostridia	Clostridiales	Lachnospiraceae
OTU73	4	5	0	3	0	0	0	0	0	0	0	0	0	1	13	All_GROUP:Bacteria{superkingdom}(100);Firmicutes{phylum}(100);Clostridia{class}(100);Clostridiales{order}(100);Ruminococcaceae{family}(100);unclassified(96);unclassified(96);unclassified(96);unclassified(96);unclassified(96);unclassified(96);unclassified(96);unclassified(96);unclassified(96);unclassified(96);unclassified(96);unclassified(96);unclassified(96);unclassified(96);unclassified(96);uncl…	Bacteria	Firmicutes	Clostridia	Clostridiales	Ruminococcaceae
OTU74	12	7	4	10	0	30	0	2	3	0	16	1	5	4	94	All_GROUP:Bacteria{superkingdom}(100);Firmicutes{phylum}(100);Clostridia{class}(100);Clostridiales{order}(100);Lachnospiraceae{family}(100);Lachnospiraceae_Incertae_Sedis(100);unclassified;unclassified;unclassified;unclassified;unclassified;unclassified;unclassified;unclassified;unclassified;unclassified;unclassified;unclassified;unclassified;unclassified;unclassified;unclassified;	Bacteria	Firmicutes	Clostridia	Clostridiales	Lachnospiraceae
OTU75	4	5	4	33	0	2	2	0	0	0	19	7	5	3	84	All_GROUP:Bacteria{superkingdom}(100);Firmicutes{phylum}(100);Clostridia{class}(100);Clostridiales{order}(100);Ruminococcaceae{family}(100);Ruminococcaceae_uncultured(100);unclassified(99);unclassified(99);unclassified(99);unclassified(99);unclassified(99);unclassified(99);unclassified(99);unclassified(99);unclassified(99);unclassified(99);unclassified(99);unclassified(99);unclassified(99);unclas…	Bacteria	Firmicutes	Clostridia	Clostridiales	Ruminococcaceae
OTU76	12	0	0	43	0	0	0	0	0	0	61	92	7	0	215	All_GROUP:Bacteria{superkingdom}(100);Firmicutes{phylum}(100);Clostridia{class}(100);Clostridiales{order}(100);Ruminococcaceae{family}(100);Ruminococcaceae_uncultured(100);Eubacterium_coprostanoligenes{species}(100);unclassified(100);unclassified(100);unclassified(100);unclassified(100);unclassified(100);unclassified(100);unclassified(100);unclassified(100);unclassified(100);unclassified(100);unc…	Bacteria	Firmicutes	Clostridia	Clostridiales	Ruminococcaceae		Ruminococcaceae_Eubacterium_coprostanoligenes
OTU77	0	67	80	10	11	30	38	35	35	17	44	22	25	5	419	All_GROUP:Bacteria{superkingdom}(100);Bacteroidetes{phylum}(100);Bacteroidia{class}(100);Bacteroidales{order}(100);S24-7(100);S24-7_uncultured_bacterium{species}(100);unclassified(100);unclassified(100);unclassified(100);unclassified(100);unclassified(100);unclassified(100);unclassified(100);unclassified(100);unclassified(100);unclassified(100);unclassified(100);unclassified(100);unclassified(100…	Bacteria	Bacteroidetes	Bacteroidia	Bacteroidales			S24-7_uncultured_bacterium
OTU78	18	33	21	7	127	31	44	24	39	7	9	74	47	16	497	All_GROUP:Bacteria{superkingdom}(100);Bacteroidetes{phylum}(100);Bacteroidia{class}(100);Bacteroidales{order}(100);Bacteroidaceae{family}(100);Bacteroides{genus}(100);unclassified(90);unclassified(90);unclassified(90);unclassified(90);unclassified(90);unclassified(90);unclassified(90);unclassified(90);unclassified(90);unclassified(90);unclassified(90);unclassified(90);unclassified(90);unclassifie…	Bacteria	Bacteroidetes	Bacteroidia	Bacteroidales	Bacteroidaceae	Bacteroides
OTU79	0	1	0	0	1	84	64	3	0	0	21	1	2	1	178	All_GROUP:Bacteria{superkingdom}(100);Firmicutes{phylum}(100);Clostridia{class}(100);Clostridiales{order}(100);Lachnospiraceae{family}(100);unclassified(100);unclassified(100);unclassified(100);unclassified(100);unclassified(100);unclassified(100);unclassified(100);unclassified(100);unclassified(100);unclassified(100);unclassified(100);unclassified(100);unclassified(100);unclassified(100);unclass…	Bacteria	Firmicutes	Clostridia	Clostridiales	Lachnospiraceae
OTU80	0	0	2	0	0	0	0	0	0	0	0	0	1	0	3	All_GROUP:Bacteria{superkingdom}(100);Firmicutes{phylum}(100);Clostridia{class}(100);Clostridiales{order}(100);Lachnospiraceae{family}(100);Lachnospiraceae_uncultured(100);Lachnospiraceae_uncultured_uncultured_bacterium{species}(99);unclassified(99);unclassified(99);unclassified(99);unclassified(99);unclassified(99);unclassified(99);unclassified(99);unclassified(99);unclassified(99);unclassified(…	Bacteria	Firmicutes	Clostridia	Clostridiales	Lachnospiraceae		Lachnospiraceae_Lachnospiraceae_uncultured_uncultured_bacterium
OTU81	17	27	9	2	8	7	7	18	20	3	24	3	22	12	179	All_GROUP:Bacteria{superkingdom}(100);Firmicutes{phylum}(100);Clostridia{class}(100);Clostridiales{order}(100);Family_XIII_Incertae_Sedis(100);Family_XIII_Incertae_Sedis_uncultured(100);Family_XIII_Incertae_Sedis_uncultured_uncultured_bacterium{species}(100);unclassified(100);unclassified(100);unclassified(100);unclassified(100);unclassified(100);unclassified(100);unclassified(100);unclassified(1…	Bacteria	Firmicutes	Clostridia	Clostridiales			Family_XIII_Incertae_Sedis_Family_XIII_Incertae_Sedis_uncultured_uncultured_bacterium
OTU82	25	24	75	26	13	18	11	4	18	15	12	4	9	3	257	All_GROUP:Bacteria{superkingdom}(100);Candidate_division_TM7(100);Candidate_division_TM7_uncultured_bacterium{species}(100);unclassified(100);unclassified(100);unclassified(100);unclassified(100);unclassified(100);unclassified(100);unclassified(100);unclassified(100);unclassified(100);unclassified(100);unclassified(100);unclassified(100);unclassified(100);unclassified(100);unclassified(100);uncla…	Bacteria						Candidate_division_TM7_uncultured_bacterium
OTU83	2	0	0	1	0	2	1	1	0	0	6	0	1	2	16	All_GROUP:Bacteria{superkingdom}(100);Firmicutes{phylum}(100);Clostridia{class}(100);Clostridiales{order}(100);Lachnospiraceae{family}(100);unclassified(100);unclassified(100);unclassified(100);unclassified(100);unclassified(100);unclassified(100);unclassified(100);unclassified(100);unclassified(100);unclassified(100);unclassified(100);unclassified(100);unclassified(100);unclassified(100);unclass…	Bacteria	Firmicutes	Clostridia	Clostridiales	Lachnospiraceae
OTU84	0	3	7	6	0	23	0	23	0	0	6	1	4	1	74	All_GROUP:Bacteria{superkingdom}(100);Firmicutes{phylum}(100);Clostridia{class}(100);Clostridiales{order}(100);Ruminococcaceae{family}(100);Ruminococcus{genus}(100);unclassified(92);unclassified(92);unclassified(92);unclassified(92);unclassified(92);unclassified(92);unclassified(92);unclassified(92);unclassified(92);unclassified(92);unclassified(92);unclassified(92);unclassified(92);unclassified(…	Bacteria	Firmicutes	Clostridia	Clostridiales	Ruminococcaceae	Ruminococcus
OTU85	112	51	94	17	27	26	11	9	21	34	42	87	29	12	572	All_GROUP:Bacteria{superkingdom}(100);Bacteroidetes{phylum}(100);Bacteroidia{class}(100);Bacteroidales{order}(100);S24-7(100);S24-7_uncultured_bacterium{species}(100);unclassified(100);unclassified(100);unclassified(100);unclassified(100);unclassified(100);unclassified(100);unclassified(100);unclassified(100);unclassified(100);unclassified(100);unclassified(100);unclassified(100);unclassified(100…	Bacteria	Bacteroidetes	Bacteroidia	Bacteroidales			S24-7_uncultured_bacterium
OTU86	5	4	7	17	7	28	8	15	0	0	21	19	21	14	166	All_GROUP:Bacteria{superkingdom}(100);Firmicutes{phylum}(100);Clostridia{class}(100);Clostridiales{order}(100);Lachnospiraceae{family}(100);Lachnospiraceae_uncultured(100);Lachnospiraceae_uncultured_uncultured_rumen_bacterium{species}(89);unclassified(89);unclassified(89);unclassified(89);unclassified(89);unclassified(89);unclassified(89);unclassified(89);unclassified(89);unclassified(89);unclass…	Bacteria	Firmicutes	Clostridia	Clostridiales	Lachnospiraceae		Lachnospiraceae_Lachnospiraceae_uncultured_uncultured_rumen_bacterium
OTU87	20	41	35	11	10	14	6	4	5	8	8	20	18	3	203	All_GROUP:Bacteria{superkingdom}(100);Bacteroidetes{phylum}(100);Bacteroidia{class}(100);Bacteroidales{order}(100);Bacteroidaceae{family}(100);Bacteroides{genus}(100);Bacteroides_acidifaciens{species}(100);unclassified(100);unclassified(100);unclassified(100);unclassified(100);unclassified(100);unclassified(100);unclassified(100);unclassified(100);unclassified(100);unclassified(100);unclassified(…	Bacteria	Bacteroidetes	Bacteroidia	Bacteroidales	Bacteroidaceae	Bacteroides	Bacteroides_acidifaciens
OTU88	35	20	15	5	0	20	2	5	7	20	19	7	15	8	178	All_GROUP:Bacteria{superkingdom}(100);Bacteroidetes{phylum}(100);Bacteroidia{class}(100);Bacteroidales{order}(100);S24-7(100);S24-7_uncultured_bacterium{species}(100);unclassified(100);unclassified(100);unclassified(100);unclassified(100);unclassified(100);unclassified(100);unclassified(100);unclassified(100);unclassified(100);unclassified(100);unclassified(100);unclassified(100);unclassified(100…	Bacteria	Bacteroidetes	Bacteroidia	Bacteroidales			S24-7_uncultured_bacterium
OTU89	1	0	0	0	0	0	0	0	0	0	0	0	3	0	4	All_GROUP:Bacteria{superkingdom}(100);Cyanobacteria{phylum}(100);4C0d-2(100);unclassified(99);unclassified(99);unclassified(99);unclassified(99);unclassified(99);unclassified(99);unclassified(99);unclassified(99);unclassified(99);unclassified(99);unclassified(99);unclassified(99);unclassified(99);unclassified(99);unclassified(99);unclassified(99);unclassified(99);unclassified(99);unclassified(99);	Bacteria	Cyanobacteria
OTU90	5	0	0	0	0	0	1	2	0	0	0	0	6	4	18	All_GROUP:Bacteria{superkingdom}(100);Bacteroidetes{phylum}(100);Bacteroidia{class}(100);Bacteroidales{order}(100);Rikenellaceae{family}(100);Alistipes{genus}(100);Alistipes_uncultured_bacterium{species}(100);unclassified(100);unclassified(100);unclassified(100);unclassified(100);unclassified(100);unclassified(100);unclassified(100);unclassified(100);unclassified(100);unclassified(100);unclassifi…	Bacteria	Bacteroidetes	Bacteroidia	Bacteroidales	Rikenellaceae	Alistipes	Alistipes_uncultured_bacterium
OTU91	7	5	0	1	7	2	2	0	0	0	7	0	2	0	33	All_GROUP:Bacteria{superkingdom}(100);Bacteroidetes{phylum}(100);Bacteroidia{class}(100);Bacteroidales{order}(100);Porphyromonadaceae{family}(100);Odoribacter{genus}(100);unclassified(94);unclassified(94);unclassified(94);unclassified(94);unclassified(94);unclassified(94);unclassified(94);unclassified(94);unclassified(94);unclassified(94);unclassified(94);unclassified(94);unclassified(94);unclass…	Bacteria	Bacteroidetes	Bacteroidia	Bacteroidales	Porphyromonadaceae	Odoribacter
OTU92	4	4	7	0	2	1	1	0	0	0	1	0	0	1	21	All_GROUP:Bacteria{superkingdom}(100);Candidate_division_TM7(100);unclassified(100);unclassified(100);unclassified(100);unclassified(100);unclassified(100);unclassified(100);unclassified(100);unclassified(100);unclassified(100);unclassified(100);unclassified(100);unclassified(100);unclassified(100);unclassified(100);unclassified(100);unclassified(100);unclassified(100);unclassified(100);unclassif…	Bacteria
OTU93	31	52	16	13	0	1	0	2	0	0	2	0	3	4	124	All_GROUP:Bacteria{superkingdom}(100);Firmicutes{phylum}(100);Clostridia{class}(100);Clostridiales{order}(100);Lachnospiraceae{family}(100);unclassified(100);unclassified(100);unclassified(100);unclassified(100);unclassified(100);unclassified(100);unclassified(100);unclassified(100);unclassified(100);unclassified(100);unclassified(100);unclassified(100);unclassified(100);unclassified(100);unclass…	Bacteria	Firmicutes	Clostridia	Clostridiales	Lachnospiraceae
OTU94	75	61	44	397	46	82	24	178	8	57	64	5	27	125	1193	All_GROUP:Bacteria{superkingdom}(100);Firmicutes{phylum}(100);Clostridia{class}(100);Clostridiales{order}(100);Lachnospiraceae{family}(100);Lachnospiraceae_uncultured(99);Lachnospiraceae_uncultured_uncultured_bacterium{species}(99);unclassified(99);unclassified(99);unclassified(99);unclassified(99);unclassified(99);unclassified(99);unclassified(99);unclassified(99);unclassified(99);unclassified(9…	Bacteria	Firmicutes	Clostridia	Clostridiales	Lachnospiraceae		Lachnospiraceae_Lachnospiraceae_uncultured_uncultured_bacterium
OTU95	0	2	2	1	5	2	8	0	0	1	12	0	0	0	33	All_GROUP:Bacteria{superkingdom}(100);Firmicutes{phylum}(100);Clostridia{class}(100);Clostridiales{order}(100);Ruminococcaceae{family}(100);Ruminococcaceae_uncultured(100);unclassified(100);unclassified(100);unclassified(100);unclassified(100);unclassified(100);unclassified(100);unclassified(100);unclassified(100);unclassified(100);unclassified(100);unclassified(100);unclassified(100);unclassifie…	Bacteria	Firmicutes	Clostridia	Clostridiales	Ruminococcaceae
OTU96	14	22	16	11	9	24	1	2	1	0	9	22	7	0	138	All_GROUP:Bacteria{superkingdom}(100);Bacteroidetes{phylum}(100);Bacteroidia{class}(100);Bacteroidales{order}(100);S24-7(100);unclassified(87);unclassified(87);unclassified(87);unclassified(87);unclassified(87);unclassified(87);unclassified(87);unclassified(87);unclassified(87);unclassified(87);unclassified(87);unclassified(87);unclassified(87);unclassified(87);unclassified(87);unclassified(87);u…	Bacteria	Bacteroidetes	Bacteroidia	Bacteroidales
OTU97	20	7	4	45	106	41	4	260	12	9	61	2	5	17	593	All_GROUP:Bacteria{superkingdom}(100);Firmicutes{phylum}(100);Clostridia{class}(100);Clostridiales{order}(100);Lachnospiraceae{family}(100);Lachnospiraceae_uncultured(100);Lachnospiraceae_uncultured_uncultured_bacterium{species}(100);unclassified(100);unclassified(100);unclassified(100);unclassified(100);unclassified(100);unclassified(100);unclassified(100);unclassified(100);unclassified(100);unc…	Bacteria	Firmicutes	Clostridia	Clostridiales	Lachnospiraceae		Lachnospiraceae_Lachnospiraceae_uncultured_uncultured_bacterium
OTU98	13	6	6	8	2	0	0	0	0	0	1	3	3	4	46	All_GROUP:Bacteria{superkingdom}(100);Tenericutes{phylum}(100);Mollicutes{class}(100);RF9(100);RF9_uncultured_bacterium{species}(100);unclassified(100);unclassified(100);unclassified(100);unclassified(100);unclassified(100);unclassified(100);unclassified(100);unclassified(100);unclassified(100);unclassified(100);unclassified(100);unclassified(100);unclassified(100);unclassified(100);unclassified(…	Bacteria	Tenericutes	Mollicutes				RF9_uncultured_bacterium
OTU99	16	0	1	0	52	4	35	1	0	11	12	11	5	0	148	All_GROUP:Bacteria{superkingdom}(100);Bacteroidetes{phylum}(100);Bacteroidia{class}(100);Bacteroidales{order}(100);S24-7(98);S24-7_uncultured_bacterium{species}(97);unclassified(97);unclassified(97);unclassified(97);unclassified(97);unclassified(97);unclassified(97);unclassified(97);unclassified(97);unclassified(97);unclassified(97);unclassified(97);unclassified(97);unclassified(97);unclassified(…	Bacteria	Bacteroidetes	Bacteroidia	Bacteroidales			S24-7_uncultured_bacterium
OTU100	0	9	7	43	14	8	0	10	62	0	28	2	25	0	208	All_GROUP:Bacteria{superkingdom}(100);Firmicutes{phylum}(100);Clostridia{class}(100);Clostridiales{order}(100);Ruminococcaceae{family}(100);Ruminococcus{genus}(100);unclassified(100);unclassified(100);unclassified(100);unclassified(100);unclassified(100);unclassified(100);unclassified(100);unclassified(100);unclassified(100);unclassified(100);unclassified(100);unclassified(100);unclassified(100);…	Bacteria	Firmicutes	Clostridia	Clostridiales	Ruminococcaceae	Ruminococcus
OTU101	14	8	41	16	3	3	1	2	3	8	1	0	2	11	113	All_GROUP:Bacteria{superkingdom}(100);Firmicutes{phylum}(100);Clostridia{class}(100);Clostridiales{order}(100);Ruminococcaceae{family}(100);Ruminococcaceae_uncultured(100);unclassified(100);unclassified(100);unclassified(100);unclassified(100);unclassified(100);unclassified(100);unclassified(100);unclassified(100);unclassified(100);unclassified(100);unclassified(100);unclassified(100);unclassifie…	Bacteria	Firmicutes	Clostridia	Clostridiales	Ruminococcaceae
OTU102	45	115	27	1	5	0	14	5	5	69	9	57	14	26	392	All_GROUP:Bacteria{superkingdom}(100);Bacteroidetes{phylum}(100);Bacteroidia{class}(100);Bacteroidales{order}(100);Prevotellaceae{family}(100);unclassified(98);unclassified(98);unclassified(98);unclassified(98);unclassified(98);unclassified(98);unclassified(98);unclassified(98);unclassified(98);unclassified(98);unclassified(98);unclassified(98);unclassified(98);unclassified(98);unclassified(98);u…	Bacteria	Bacteroidetes	Bacteroidia	Bacteroidales	Prevotellaceae
OTU103	0	2	0	2	0	0	0	0	0	0	0	0	0	0	4	All_GROUP:Bacteria{superkingdom}(100);Firmicutes{phylum}(100);Clostridia{class}(100);Clostridiales{order}(100);Ruminococcaceae{family}(100);unclassified(100);unclassified(100);unclassified(100);unclassified(100);unclassified(100);unclassified(100);unclassified(100);unclassified(100);unclassified(100);unclassified(100);unclassified(100);unclassified(100);unclassified(100);unclassified(100);unclass…	Bacteria	Firmicutes	Clostridia	Clostridiales	Ruminococcaceae
OTU104	0	0	1	2	48	0	26	8	0	0	0	0	0	0	85	All_GROUP:Bacteria{superkingdom}(100);Cyanobacteria{phylum}(100);4C0d-2(100);4C0d-2_uncultured_bacterium{species}(100);unclassified(100);unclassified(100);unclassified(100);unclassified(100);unclassified(100);unclassified(100);unclassified(100);unclassified(100);unclassified(100);unclassified(100);unclassified(100);unclassified(100);unclassified(100);unclassified(100);unclassified(100);unclassifi…	Bacteria	Cyanobacteria					C.4C0d-2_uncultured_bacterium
OTU105	62	16	0	0	56	47	12	133	2	1	8	4	33	10	384	All_GROUP:Bacteria{superkingdom}(100);Proteobacteria{phylum}(100);Epsilonproteobacteria{class}(100);Campylobacterales{order}(100);Helicobacteraceae{family}(100);Helicobacter{genus}(100);unclassified(100);unclassified(100);unclassified(100);unclassified(100);unclassified(100);unclassified(100);unclassified(100);unclassified(100);unclassified(100);unclassified(100);unclassified(100);unclassified(10…	Bacteria	Proteobacteria	Epsilonproteobacteria	Campylobacterales	Helicobacteraceae	Helicobacter
OTU106	0	0	0	0	0	0	3	1	0	0	3	0	0	0	7	All_GROUP:Bacteria{superkingdom}(100);Cyanobacteria{phylum}(100);4C0d-2(100);4C0d-2_uncultured_bacterium{species}(100);unclassified(100);unclassified(100);unclassified(100);unclassified(100);unclassified(100);unclassified(100);unclassified(100);unclassified(100);unclassified(100);unclassified(100);unclassified(100);unclassified(100);unclassified(100);unclassified(100);unclassified(100);unclassifi…	Bacteria	Cyanobacteria					C.4C0d-2_uncultured_bacterium
OTU107	28	12	42	36	2	2	12	1	1	1	0	6	5	6	154	All_GROUP:Bacteria{superkingdom}(100);Firmicutes{phylum}(100);unclassified(100);unclassified(100);unclassified(100);unclassified(100);unclassified(100);unclassified(100);unclassified(100);unclassified(100);unclassified(100);unclassified(100);unclassified(100);unclassified(100);unclassified(100);unclassified(100);unclassified(100);unclassified(100);unclassified(100);unclassified(100);unclassified(…	Bacteria	Firmicutes
OTU108	0	4	0	0	1	2	0	1	0	1	5	0	0	0	14	All_GROUP:Bacteria{superkingdom}(100);Firmicutes{phylum}(100);Clostridia{class}(100);Clostridiales{order}(100);Lachnospiraceae{family}(100);Lachnospiraceae_uncultured(100);Lachnospiraceae_uncultured_uncultured_bacterium{species}(98);unclassified(98);unclassified(98);unclassified(98);unclassified(98);unclassified(98);unclassified(98);unclassified(98);unclassified(98);unclassified(98);unclassified(…	Bacteria	Firmicutes	Clostridia	Clostridiales	Lachnospiraceae		Lachnospiraceae_Lachnospiraceae_uncultured_uncultured_bacterium
OTU109	2	30	8	77	30	49	30	0	90	11	6	3	18	10	364	All_GROUP:Bacteria{superkingdom}(100);Firmicutes{phylum}(100);Clostridia{class}(100);Clostridiales{order}(100);Ruminococcaceae{family}(100);Ruminococcus{genus}(100);unclassified;unclassified;unclassified;unclassified;unclassified;unclassified;unclassified;unclassified;unclassified;unclassified;unclassified;unclassified;unclassified;unclassified;unclassified;unclassified;	Bacteria	Firmicutes	Clostridia	Clostridiales	Ruminococcaceae	Ruminococcus
OTU110	12	24	29	16	4	14	0	0	0	13	0	2	3	6	123	All_GROUP:Bacteria{superkingdom}(100);Candidate_division_TM7(100);unclassified;unclassified;unclassified;unclassified;unclassified;unclassified;unclassified;unclassified;unclassified;unclassified;unclassified;unclassified;unclassified;unclassified;unclassified;unclassified;unclassified;unclassified;unclassified;unclassified;	Bacteria
OTU111	0	2	1	0	0	0	0	1	0	0	4	0	0	0	8	All_GROUP:Bacteria{superkingdom}(100);Firmicutes{phylum}(100);Clostridia{class}(100);Clostridiales{order}(100);Ruminococcaceae{family}(100);Ruminococcaceae_Incertae_Sedis(100);unclassified(100);unclassified(100);unclassified(100);unclassified(100);unclassified(100);unclassified(100);unclassified(100);unclassified(100);unclassified(100);unclassified(100);unclassified(100);unclassified(100);unclass…	Bacteria	Firmicutes	Clostridia	Clostridiales	Ruminococcaceae
OTU112	0	0	0	0	1	0	0	0	0	0	0	0	0	0	1	All_GROUP:Bacteria{superkingdom}(100);Cyanobacteria{phylum}(100);4C0d-2(100);4C0d-2_uncultured_bacterium{species}(100);unclassified(100);unclassified(100);unclassified(100);unclassified(100);unclassified(100);unclassified(100);unclassified(100);unclassified(100);unclassified(100);unclassified(100);unclassified(100);unclassified(100);unclassified(100);unclassified(100);unclassified(100);unclassifi…	Bacteria	Cyanobacteria					C.4C0d-2_uncultured_bacterium
OTU113	1	2	6	0	9	7	1	0	0	2	0	0	0	1	29	All_GROUP:Bacteria{superkingdom}(100);Firmicutes{phylum}(100);Clostridia{class}(100);Clostridiales{order}(100);Lachnospiraceae{family}(98);unclassified(98);unclassified(98);unclassified(98);unclassified(98);unclassified(98);unclassified(98);unclassified(98);unclassified(98);unclassified(98);unclassified(98);unclassified(98);unclassified(98);unclassified(98);unclassified(98);unclassified(98);uncla…	Bacteria	Firmicutes	Clostridia	Clostridiales	Lachnospiraceae
OTU114	0	18	76	38	0	58	0	48	0	0	15	41	0	9	303	All_GROUP:Bacteria{superkingdom}(100);Firmicutes{phylum}(100);Clostridia{class}(100);Clostridiales{order}(100);Lachnospiraceae{family}(100);unclassified(100);unclassified(100);unclassified(100);unclassified(100);unclassified(100);unclassified(100);unclassified(100);unclassified(100);unclassified(100);unclassified(100);unclassified(100);unclassified(100);unclassified(100);unclassified(100);unclass…	Bacteria	Firmicutes	Clostridia	Clostridiales	Lachnospiraceae
OTU115	60	175	0	24	14	13	0	2	4	0	13	0	59	4	368	All_GROUP:Bacteria{superkingdom}(100);Firmicutes{phylum}(100);Clostridia{class}(100);Clostridiales{order}(100);Ruminococcaceae{family}(100);Ruminococcaceae_Incertae_Sedis(100);unclassified(100);unclassified(100);unclassified(100);unclassified(100);unclassified(100);unclassified(100);unclassified(100);unclassified(100);unclassified(100);unclassified(100);unclassified(100);unclassified(100);unclass…	Bacteria	Firmicutes	Clostridia	Clostridiales	Ruminococcaceae
OTU116	0	4	5	2	0	5	49	16	39	13	0	0	10	0	143	All_GROUP:Bacteria{superkingdom}(100);Bacteroidetes{phylum}(100);Bacteroidia{class}(100);Bacteroidales{order}(100);S24-7(100);S24-7_uncultured_bacterium{species}(100);unclassified(100);unclassified(100);unclassified(100);unclassified(100);unclassified(100);unclassified(100);unclassified(100);unclassified(100);unclassified(100);unclassified(100);unclassified(100);unclassified(100);unclassified(100…	Bacteria	Bacteroidetes	Bacteroidia	Bacteroidales			S24-7_uncultured_bacterium
OTU117	0	0	0	1	0	0	0	0	0	0	0	3	0	0	4	All_GROUP:Bacteria{superkingdom}(100);Firmicutes{phylum}(100);Clostridia{class}(100);Clostridiales{order}(100);Ruminococcaceae{family}(100);Ruminococcaceae_uncultured(100);unclassified(100);unclassified(100);unclassified(100);unclassified(100);unclassified(100);unclassified(100);unclassified(100);unclassified(100);unclassified(100);unclassified(100);unclassified(100);unclassified(100);unclassifie…	Bacteria	Firmicutes	Clostridia	Clostridiales	Ruminococcaceae
OTU118	3	39	25	11	14	15	8	4	4	8	22	14	20	1	188	All_GROUP:Bacteria{superkingdom}(100);Bacteroidetes{phylum}(100);Bacteroidia{class}(100);Bacteroidales{order}(100);S24-7(100);unclassified(96);unclassified(96);unclassified(96);unclassified(96);unclassified(96);unclassified(96);unclassified(96);unclassified(96);unclassified(96);unclassified(96);unclassified(96);unclassified(96);unclassified(96);unclassified(96);unclassified(96);unclassified(96);u…	Bacteria	Bacteroidetes	Bacteroidia	Bacteroidales
OTU119	1	0	1	10	0	0	2	0	0	0	1	3	0	0	18	All_GROUP:Bacteria{superkingdom}(100);Firmicutes{phylum}(100);Clostridia{class}(100);Clostridiales{order}(100);Ruminococcaceae{family}(100);unclassified(100);unclassified(100);unclassified(100);unclassified(100);unclassified(100);unclassified(100);unclassified(100);unclassified(100);unclassified(100);unclassified(100);unclassified(100);unclassified(100);unclassified(100);unclassified(100);unclass…	Bacteria	Firmicutes	Clostridia	Clostridiales	Ruminococcaceae
OTU120	5	7	0	0	3	1	0	12	0	2	0	2	0	1	33	All_GROUP:Bacteria{superkingdom}(100);Bacteroidetes{phylum}(100);Bacteroidia{class}(100);Bacteroidales{order}(100);Rikenellaceae{family}(100);Rikenella{genus}(100);Rikenella_uncultured_bacterium{species}(100);unclassified(100);unclassified(100);unclassified(100);unclassified(100);unclassified(100);unclassified(100);unclassified(100);unclassified(100);unclassified(100);unclassified(100);unclassifi…	Bacteria	Bacteroidetes	Bacteroidia	Bacteroidales	Rikenellaceae	Rikenella	Rikenella_uncultured_bacterium
OTU121	3	1	1	3	0	8	34	1	7	3	5	41	6	3	116	All_GROUP:Bacteria{superkingdom}(100);Bacteroidetes{phylum}(100);Bacteroidia{class}(100);Bacteroidales{order}(100);S24-7(100);S24-7_uncultured_bacterium{species}(100);unclassified(100);unclassified(100);unclassified(100);unclassified(100);unclassified(100);unclassified(100);unclassified(100);unclassified(100);unclassified(100);unclassified(100);unclassified(100);unclassified(100);unclassified(100…	Bacteria	Bacteroidetes	Bacteroidia	Bacteroidales			S24-7_uncultured_bacterium
OTU122	0	3	0	0	11	5	11	3	3	8	0	15	8	1	68	All_GROUP:Bacteria{superkingdom}(100);Bacteroidetes{phylum}(100);Bacteroidia{class}(100);Bacteroidales{order}(100);Bacteroidaceae{family}(100);Bacteroides{genus}(100);Bacteroides_chinchillae{species}(84);unclassified(84);unclassified(84);unclassified(84);unclassified(84);unclassified(84);unclassified(84);unclassified(84);unclassified(84);unclassified(84);unclassified(84);unclassified(84);unclassi…	Bacteria	Bacteroidetes	Bacteroidia	Bacteroidales	Bacteroidaceae	Bacteroides	Bacteroides_chinchillae
OTU123	14	20	0	58	1	5	0	1	3	0	3	1	1	0	107	All_GROUP:Bacteria{superkingdom}(100);Firmicutes{phylum}(100);Clostridia{class}(100);Clostridiales{order}(100);Ruminococcaceae{family}(100);Ruminococcaceae_uncultured(100);unclassified(100);unclassified(100);unclassified(100);unclassified(100);unclassified(100);unclassified(100);unclassified(100);unclassified(100);unclassified(100);unclassified(100);unclassified(100);unclassified(100);unclassifie…	Bacteria	Firmicutes	Clostridia	Clostridiales	Ruminococcaceae
OTU124	8	6	39	3	1	15	71	20	3	12	56	59	22	20	335	All_GROUP:Bacteria{superkingdom}(100);Proteobacteria{phylum}(100);Betaproteobacteria{class}(100);Burkholderiales{order}(100);Alcaligenaceae{family}(100);Parasutterella{subtribe}(100);Parasutterella_uncultured_bacterium{species}(99);unclassified(99);unclassified(99);unclassified(99);unclassified(99);unclassified(99);unclassified(99);unclassified(99);unclassified(99);unclassified(99);unclassified(9…	Bacteria	Proteobacteria	Betaproteobacteria	Burkholderiales	Alcaligenaceae		Parasutterella_uncultured_bacterium
OTU125	0	2	1	0	0	2	0	0	0	0	4	0	5	156	170	All_GROUP:Bacteria{superkingdom}(100);Firmicutes{phylum}(100);Clostridia{class}(100);Clostridiales{order}(100);Lachnospiraceae{family}(100);unclassified(100);unclassified(100);unclassified(100);unclassified(100);unclassified(100);unclassified(100);unclassified(100);unclassified(100);unclassified(100);unclassified(100);unclassified(100);unclassified(100);unclassified(100);unclassified(100);unclass…	Bacteria	Firmicutes	Clostridia	Clostridiales	Lachnospiraceae
OTU126	80	66	72	25	36	14	24	5	1	51	15	6	32	36	463	All_GROUP:Bacteria{superkingdom}(100);Bacteroidetes{phylum}(100);Bacteroidia{class}(100);Bacteroidales{order}(100);S24-7(100);S24-7_uncultured_bacterium{species}(100);unclassified(100);unclassified(100);unclassified(100);unclassified(100);unclassified(100);unclassified(100);unclassified(100);unclassified(100);unclassified(100);unclassified(100);unclassified(100);unclassified(100);unclassified(100…	Bacteria	Bacteroidetes	Bacteroidia	Bacteroidales			S24-7_uncultured_bacterium
OTU127	2	52	1	0	0	0	0	9	0	0	0	0	6	0	70	All_GROUP:Bacteria{superkingdom}(100);Firmicutes{phylum}(100);Clostridia{class}(100);Clostridiales{order}(100);Ruminococcaceae{family}(100);Oscillibacter{genus}(100);Oscillibacter_uncultured_bacterium{species}(100);unclassified(100);unclassified(100);unclassified(100);unclassified(100);unclassified(100);unclassified(100);unclassified(100);unclassified(100);unclassified(100);unclassified(100);uncl…	Bacteria	Firmicutes	Clostridia	Clostridiales	Ruminococcaceae	Oscillibacter	Oscillibacter_uncultured_bacterium
OTU128	0	4	39	3	1	4	3	3	1	0	2	3	0	0	63	All_GROUP:Bacteria{superkingdom}(100);Bacteroidetes{phylum}(100);Bacteroidia{class}(100);Bacteroidales{order}(100);S24-7(100);S24-7_uncultured_bacterium{species}(100);unclassified(100);unclassified(100);unclassified(100);unclassified(100);unclassified(100);unclassified(100);unclassified(100);unclassified(100);unclassified(100);unclassified(100);unclassified(100);unclassified(100);unclassified(100…	Bacteria	Bacteroidetes	Bacteroidia	Bacteroidales			S24-7_uncultured_bacterium
OTU129	19	32	49	10	5	0	1	9	5	0	6	7	4	2	149	All_GROUP:Bacteria{superkingdom}(100);Tenericutes{phylum}(100);Mollicutes{class}(100);RF9(100);unclassified(100);unclassified(100);unclassified(100);unclassified(100);unclassified(100);unclassified(100);unclassified(100);unclassified(100);unclassified(100);unclassified(100);unclassified(100);unclassified(100);unclassified(100);unclassified(100);unclassified(100);unclassified(100);unclassified(100…	Bacteria	Tenericutes	Mollicutes
OTU130	0	0	0	7	0	0	0	1	0	2	0	0	0	0	10	All_GROUP:Bacteria{superkingdom}(100);Tenericutes{phylum}(100);Mollicutes{class}(100);RF9(100);RF9_uncultured_bacterium{species}(100);unclassified(100);unclassified(100);unclassified(100);unclassified(100);unclassified(100);unclassified(100);unclassified(100);unclassified(100);unclassified(100);unclassified(100);unclassified(100);unclassified(100);unclassified(100);unclassified(100);unclassified(…	Bacteria	Tenericutes	Mollicutes				RF9_uncultured_bacterium
OTU131	0	0	2	3	9	0	0	0	0	0	14	0	0	2	30	All_GROUP:Bacteria{superkingdom}(100);Firmicutes{phylum}(100);Clostridia{class}(100);Clostridiales{order}(100);Ruminococcaceae{family}(100);Ruminococcaceae_uncultured(100);unclassified(100);unclassified(100);unclassified(100);unclassified(100);unclassified(100);unclassified(100);unclassified(100);unclassified(100);unclassified(100);unclassified(100);unclassified(100);unclassified(100);unclassifie…	Bacteria	Firmicutes	Clostridia	Clostridiales	Ruminococcaceae
OTU132	39	39	32	23	19	8	9	11	3	6	12	5	15	7	228	All_GROUP:Bacteria{superkingdom}(100);Candidate_division_TM7(100);unclassified(100);unclassified(100);unclassified(100);unclassified(100);unclassified(100);unclassified(100);unclassified(100);unclassified(100);unclassified(100);unclassified(100);unclassified(100);unclassified(100);unclassified(100);unclassified(100);unclassified(100);unclassified(100);unclassified(100);unclassified(100);unclassif…	Bacteria
OTU133	0	0	3	0	2	6	0	0	10	0	2	1	0	0	24	All_GROUP:Bacteria{superkingdom}(100);Firmicutes{phylum}(100);Clostridia{class}(100);Clostridiales{order}(100);Ruminococcaceae{family}(100);Ruminococcaceae_uncultured(100);unclassified(100);unclassified(100);unclassified(100);unclassified(100);unclassified(100);unclassified(100);unclassified(100);unclassified(100);unclassified(100);unclassified(100);unclassified(100);unclassified(100);unclassifie…	Bacteria	Firmicutes	Clostridia	Clostridiales	Ruminococcaceae
OTU134	8	0	0	0	0	0	1	8	1	0	13	0	0	4	35	All_GROUP:Bacteria{superkingdom}(100);Firmicutes{phylum}(100);Clostridia{class}(100);Clostridiales{order}(100);Lachnospiraceae{family}(100);Lachnospiraceae_uncultured(100);Lachnospiraceae_uncultured_uncultured_bacterium{species}(100);unclassified(100);unclassified(100);unclassified(100);unclassified(100);unclassified(100);unclassified(100);unclassified(100);unclassified(100);unclassified(100);unc…	Bacteria	Firmicutes	Clostridia	Clostridiales	Lachnospiraceae		Lachnospiraceae_Lachnospiraceae_uncultured_uncultured_bacterium
OTU135	2	17	5	4	4	11	7	3	0	11	11	8	22	1	106	All_GROUP:Bacteria{superkingdom}(100);Bacteroidetes{phylum}(100);Bacteroidia{class}(100);Bacteroidales{order}(100);S24-7(100);unclassified(99);unclassified(99);unclassified(99);unclassified(99);unclassified(99);unclassified(99);unclassified(99);unclassified(99);unclassified(99);unclassified(99);unclassified(99);unclassified(99);unclassified(99);unclassified(99);unclassified(99);unclassified(99);u…	Bacteria	Bacteroidetes	Bacteroidia	Bacteroidales
OTU136	0	6	2	0	8	13	18	14	17	4	15	1	3	11	112	All_GROUP:Bacteria{superkingdom}(100);Firmicutes{phylum}(100);Clostridia{class}(100);Clostridiales{order}(100);Veillonellaceae{family}(100);Phascolarctobacterium{genus}(100);Phascolarctobacterium_uncultured_bacterium{species}(99);unclassified(99);unclassified(99);unclassified(99);unclassified(99);unclassified(99);unclassified(99);unclassified(99);unclassified(99);unclassified(99);unclassified(99)…	Bacteria	Firmicutes	Clostridia	Clostridiales	Veillonellaceae	Phascolarctobacterium	Phascolarctobacterium_uncultured_bacterium
OTU137	0	1	1	22	2	0	1	0	0	0	0	0	10	1	38	All_GROUP:Bacteria{superkingdom}(100);Cyanobacteria{phylum}(100);4C0d-2(100);4C0d-2_uncultured_bacterium{species}(100);unclassified(100);unclassified(100);unclassified(100);unclassified(100);unclassified(100);unclassified(100);unclassified(100);unclassified(100);unclassified(100);unclassified(100);unclassified(100);unclassified(100);unclassified(100);unclassified(100);unclassified(100);unclassifi…	Bacteria	Cyanobacteria					C.4C0d-2_uncultured_bacterium
OTU138	14	1	0	6	1	2	6	5	5	1	2	1	5	14	63	All_GROUP:Bacteria{superkingdom}(100);Firmicutes{phylum}(100);Clostridia{class}(100);Clostridiales{order}(100);Peptostreptococcaceae{family}(100);unclassified;unclassified;unclassified;unclassified;unclassified;unclassified;unclassified;unclassified;unclassified;unclassified;unclassified;unclassified;unclassified;unclassified;unclassified;unclassified;unclassified;	Bacteria	Firmicutes	Clostridia	Clostridiales	Peptostreptococcaceae
OTU139	0	0	0	1	0	0	1	0	0	0	0	0	0	0	2	All_GROUP:Bacteria{superkingdom}(100);Cyanobacteria{phylum}(100);4C0d-2(100);4C0d-2_uncultured_bacterium{species}(100);unclassified(100);unclassified(100);unclassified(100);unclassified(100);unclassified(100);unclassified(100);unclassified(100);unclassified(100);unclassified(100);unclassified(100);unclassified(100);unclassified(100);unclassified(100);unclassified(100);unclassified(100);unclassifi…	Bacteria	Cyanobacteria					C.4C0d-2_uncultured_bacterium
OTU140	0	1	0	0	4	23	3	1	2	3	0	1	1	0	39	All_GROUP:Bacteria{superkingdom}(100);Firmicutes{phylum}(100);Clostridia{class}(100);Clostridiales{order}(100);Lachnospiraceae{family}(100);Lachnospiraceae_Incertae_Sedis(98);unclassified(98);unclassified(98);unclassified(98);unclassified(98);unclassified(98);unclassified(98);unclassified(98);unclassified(98);unclassified(98);unclassified(98);unclassified(98);unclassified(98);unclassified(98);unc…	Bacteria	Firmicutes	Clostridia	Clostridiales	Lachnospiraceae
OTU141	0	0	0	3	0	0	1	0	1	0	1	0	5	0	11	All_GROUP:Bacteria{superkingdom}(100);Tenericutes{phylum}(100);Mollicutes{class}(100);RF9(100);RF9_uncultured_bacterium{species}(100);unclassified(100);unclassified(100);unclassified(100);unclassified(100);unclassified(100);unclassified(100);unclassified(100);unclassified(100);unclassified(100);unclassified(100);unclassified(100);unclassified(100);unclassified(100);unclassified(100);unclassified(…	Bacteria	Tenericutes	Mollicutes				RF9_uncultured_bacterium
OTU142	5	11	2	3	10	5	8	8	1	9	9	0	2	6	79	All_GROUP:Bacteria{superkingdom}(100);Firmicutes{phylum}(100);Clostridia{class}(100);Clostridiales{order}(100);Ruminococcaceae{family}(100);Papillibacter{genus}(100);Papillibacter_uncultured_bacterium{species}(100);unclassified(100);unclassified(100);unclassified(100);unclassified(100);unclassified(100);unclassified(100);unclassified(100);unclassified(100);unclassified(100);unclassified(100);uncl…	Bacteria	Firmicutes	Clostridia	Clostridiales	Ruminococcaceae	Papillibacter	Papillibacter_uncultured_bacterium
OTU143	0	28	3	0	0	3	4	0	0	0	11	2	1	6	58	All_GROUP:Bacteria{superkingdom}(100);Firmicutes{phylum}(100);Clostridia{class}(100);Clostridiales{order}(100);Lachnospiraceae{family}(100);unclassified(100);unclassified(100);unclassified(100);unclassified(100);unclassified(100);unclassified(100);unclassified(100);unclassified(100);unclassified(100);unclassified(100);unclassified(100);unclassified(100);unclassified(100);unclassified(100);unclass…	Bacteria	Firmicutes	Clostridia	Clostridiales	Lachnospiraceae
OTU144	11	8	8	10	7	9	52	56	6	3	14	12	79	5	280	All_GROUP:Bacteria{superkingdom}(100);Bacteroidetes{phylum}(100);Bacteroidia{class}(100);Bacteroidales{order}(100);Prevotellaceae{family}(100);unclassified(100);unclassified(100);unclassified(100);unclassified(100);unclassified(100);unclassified(100);unclassified(100);unclassified(100);unclassified(100);unclassified(100);unclassified(100);unclassified(100);unclassified(100);unclassified(100);uncl…	Bacteria	Bacteroidetes	Bacteroidia	Bacteroidales	Prevotellaceae
OTU145	14	4	72	6	4	42	15	16	15	67	34	18	32	20	359	All_GROUP:Bacteria{superkingdom}(100);Bacteroidetes{phylum}(100);Bacteroidia{class}(100);Bacteroidales{order}(100);S24-7(100);S24-7_uncultured_bacterium{species}(100);unclassified(100);unclassified(100);unclassified(100);unclassified(100);unclassified(100);unclassified(100);unclassified(100);unclassified(100);unclassified(100);unclassified(100);unclassified(100);unclassified(100);unclassified(100…	Bacteria	Bacteroidetes	Bacteroidia	Bacteroidales			S24-7_uncultured_bacterium
OTU146	0	0	2	1	11	2	7	19	0	0	7	0	3	0	52	All_GROUP:Bacteria{superkingdom}(100);Firmicutes{phylum}(100);Clostridia{class}(100);Clostridiales{order}(100);Lachnospiraceae{family}(100);Lachnospiraceae_uncultured(100);unclassified;unclassified;unclassified;unclassified;unclassified;unclassified;unclassified;unclassified;unclassified;unclassified;unclassified;unclassified;unclassified;unclassified;unclassified;unclassified;	Bacteria	Firmicutes	Clostridia	Clostridiales	Lachnospiraceae
OTU147	0	0	21	1	0	1	1	0	0	0	10	0	0	2	36	All_GROUP:Bacteria{superkingdom}(100);Firmicutes{phylum}(100);Clostridia{class}(100);Clostridiales{order}(100);Lachnospiraceae{family}(100);unclassified(100);unclassified(100);unclassified(100);unclassified(100);unclassified(100);unclassified(100);unclassified(100);unclassified(100);unclassified(100);unclassified(100);unclassified(100);unclassified(100);unclassified(100);unclassified(100);unclass…	Bacteria	Firmicutes	Clostridia	Clostridiales	Lachnospiraceae
OTU148	8	1	26	50	9	0	0	0	0	0	17	0	0	0	111	All_GROUP:Bacteria{superkingdom}(100);Firmicutes{phylum}(100);Clostridia{class}(100);Clostridiales{order}(100);Ruminococcaceae{family}(100);Ruminococcaceae_uncultured(100);unidentified_rumen_bacterium_12-124{species}(95);unclassified(95);unclassified(95);unclassified(95);unclassified(95);unclassified(95);unclassified(95);unclassified(95);unclassified(95);unclassified(95);unclassified(95);unclassi…	Bacteria	Firmicutes	Clostridia	Clostridiales	Ruminococcaceae		Ruminococcaceae_unidentified_rumen_bacterium_12-124
OTU149	6	6	15	20	6	6	4	4	4	1	8	2	5	1	88	All_GROUP:Bacteria{superkingdom}(100);Candidate_division_TM7(100);unclassified(100);unclassified(100);unclassified(100);unclassified(100);unclassified(100);unclassified(100);unclassified(100);unclassified(100);unclassified(100);unclassified(100);unclassified(100);unclassified(100);unclassified(100);unclassified(100);unclassified(100);unclassified(100);unclassified(100);unclassified(100);unclassif…	Bacteria
OTU150	12	138	0	0	6	11	0	3	0	0	4	0	4	26	204	All_GROUP:Bacteria{superkingdom}(100);Proteobacteria{phylum}(100);Epsilonproteobacteria{class}(100);Campylobacterales{order}(100);Helicobacteraceae{family}(100);Helicobacter{genus}(100);unclassified(100);unclassified(100);unclassified(100);unclassified(100);unclassified(100);unclassified(100);unclassified(100);unclassified(100);unclassified(100);unclassified(100);unclassified(100);unclassified(10…	Bacteria	Proteobacteria	Epsilonproteobacteria	Campylobacterales	Helicobacteraceae	Helicobacter
OTU151	0	0	1	2	0	1	1	1	0	0	0	0	5	0	11	All_GROUP:Bacteria{superkingdom}(100);Cyanobacteria{phylum}(100);4C0d-2(100);unclassified(100);unclassified(100);unclassified(100);unclassified(100);unclassified(100);unclassified(100);unclassified(100);unclassified(100);unclassified(100);unclassified(100);unclassified(100);unclassified(100);unclassified(100);unclassified(100);unclassified(100);unclassified(100);unclassified(100);unclassified(100…	Bacteria	Cyanobacteria
OTU152	90	394	60	2	14	13	24	10	25	185	17	155	46	87	1122	All_GROUP:Bacteria{superkingdom}(100);Bacteroidetes{phylum}(100);Bacteroidia{class}(100);Bacteroidales{order}(100);Prevotellaceae{family}(100);unclassified(100);unclassified(100);unclassified(100);unclassified(100);unclassified(100);unclassified(100);unclassified(100);unclassified(100);unclassified(100);unclassified(100);unclassified(100);unclassified(100);unclassified(100);unclassified(100);uncl…	Bacteria	Bacteroidetes	Bacteroidia	Bacteroidales	Prevotellaceae
OTU153	0	1	0	5	0	0	0	0	1	0	0	0	0	0	7	All_GROUP:Bacteria{superkingdom}(100);Firmicutes{phylum}(100);Clostridia{class}(100);Clostridiales{order}(100);Lachnospiraceae{family}(100);unclassified(100);unclassified(100);unclassified(100);unclassified(100);unclassified(100);unclassified(100);unclassified(100);unclassified(100);unclassified(100);unclassified(100);unclassified(100);unclassified(100);unclassified(100);unclassified(100);unclass…	Bacteria	Firmicutes	Clostridia	Clostridiales	Lachnospiraceae
OTU154	2	11	0	2	3	0	11	0	0	4	0	3	5	2	43	All_GROUP:Bacteria{superkingdom}(100);Cyanobacteria{phylum}(100);4C0d-2(100);4C0d-2_uncultured_bacterium{species}(100);unclassified(100);unclassified(100);unclassified(100);unclassified(100);unclassified(100);unclassified(100);unclassified(100);unclassified(100);unclassified(100);unclassified(100);unclassified(100);unclassified(100);unclassified(100);unclassified(100);unclassified(100);unclassifi…	Bacteria	Cyanobacteria					C.4C0d-2_uncultured_bacterium
OTU155	0	0	0	3	0	0	0	0	0	0	1	0	0	0	4	All_GROUP:Bacteria{superkingdom}(100);Tenericutes{phylum}(100);Mollicutes{class}(100);RF9(100);RF9_uncultured_bacterium{species}(100);unclassified(100);unclassified(100);unclassified(100);unclassified(100);unclassified(100);unclassified(100);unclassified(100);unclassified(100);unclassified(100);unclassified(100);unclassified(100);unclassified(100);unclassified(100);unclassified(100);unclassified(…	Bacteria	Tenericutes	Mollicutes				RF9_uncultured_bacterium
OTU156	3	11	10	0	0	8	0	6	0	1	6	2	3	0	50	All_GROUP:Bacteria{superkingdom}(100);Firmicutes{phylum}(100);Clostridia{class}(100);Clostridiales{order}(100);Ruminococcaceae{family}(100);Ruminococcaceae_Incertae_Sedis(88);Ruminococcaceae_Incertae_Sedis_uncultured_bacterium{species}(86);unclassified(86);unclassified(86);unclassified(86);unclassified(86);unclassified(86);unclassified(86);unclassified(86);unclassified(86);unclassified(86);unclas…	Bacteria	Firmicutes	Clostridia	Clostridiales	Ruminococcaceae		Ruminococcaceae_Incertae_Sedis_uncultured_bacterium
OTU157	8	22	80	5	6	4	28	0	17	0	1	2	28	1	202	All_GROUP:Bacteria{superkingdom}(100);Firmicutes{phylum}(100);Clostridia{class}(100);Clostridiales{order}(100);Ruminococcaceae{family}(100);Ruminococcaceae_uncultured(100);unidentified_rumen_bacterium_JW32{species}(100);unclassified(100);unclassified(100);unclassified(100);unclassified(100);unclassified(100);unclassified(100);unclassified(100);unclassified(100);unclassified(100);unclassified(100)…	Bacteria	Firmicutes	Clostridia	Clostridiales	Ruminococcaceae		Ruminococcaceae_unidentified_rumen_bacterium_JW32
OTU158	0	0	4	5	6	2	3	1	0	0	2	1	6	16	46	All_GROUP:Bacteria{superkingdom}(100);Firmicutes{phylum}(100);Clostridia{class}(100);Clostridiales{order}(100);Ruminococcaceae{family}(100);Ruminococcaceae_uncultured(100);unidentified_rumen_bacterium_RF10{species}(99);unclassified(99);unclassified(99);unclassified(99);unclassified(99);unclassified(99);unclassified(99);unclassified(99);unclassified(99);unclassified(99);unclassified(99);unclassifi…	Bacteria	Firmicutes	Clostridia	Clostridiales	Ruminococcaceae		Ruminococcaceae_unidentified_rumen_bacterium_RF10
OTU159	8	30	1	9	18	19	17	11	2	1	28	11	19	20	194	All_GROUP:Bacteria{superkingdom}(100);Bacteroidetes{phylum}(100);Bacteroidia{class}(100);Bacteroidales{order}(100);S24-7(100);S24-7_uncultured_bacterium{species}(100);unclassified(100);unclassified(100);unclassified(100);unclassified(100);unclassified(100);unclassified(100);unclassified(100);unclassified(100);unclassified(100);unclassified(100);unclassified(100);unclassified(100);unclassified(100…	Bacteria	Bacteroidetes	Bacteroidia	Bacteroidales			S24-7_uncultured_bacterium
OTU160	7	13	25	12	2	3	7	5	2	2	11	7	7	3	106	All_GROUP:Bacteria{superkingdom}(100);Bacteroidetes{phylum}(100);Bacteroidia{class}(100);Bacteroidales{order}(100);S24-7(100);unclassified;unclassified;unclassified;unclassified;unclassified;unclassified;unclassified;unclassified;unclassified;unclassified;unclassified;unclassified;unclassified;unclassified;unclassified;unclassified;unclassified;	Bacteria	Bacteroidetes	Bacteroidia	Bacteroidales
OTU161	20	0	90	28	16	53	31	41	13	14	54	175	22	9	566	All_GROUP:Bacteria{superkingdom}(100);Bacteroidetes{phylum}(100);Bacteroidia{class}(100);Bacteroidales{order}(100);S24-7(100);S24-7_uncultured_bacterium{species}(100);unclassified(100);unclassified(100);unclassified(100);unclassified(100);unclassified(100);unclassified(100);unclassified(100);unclassified(100);unclassified(100);unclassified(100);unclassified(100);unclassified(100);unclassified(100…	Bacteria	Bacteroidetes	Bacteroidia	Bacteroidales			S24-7_uncultured_bacterium
OTU162	65	6	1	9	18	12	5	20	12	0	54	2	65	34	303	All_GROUP:Bacteria{superkingdom}(100);Firmicutes{phylum}(100);Clostridia{class}(100);Clostridiales{order}(100);Lachnospiraceae{family}(100);Lachnospiraceae_uncultured(100);Lachnospiraceae_uncultured_uncultured_bacterium{species}(100);unclassified(100);unclassified(100);unclassified(100);unclassified(100);unclassified(100);unclassified(100);unclassified(100);unclassified(100);unclassified(100);unc…	Bacteria	Firmicutes	Clostridia	Clostridiales	Lachnospiraceae		Lachnospiraceae_Lachnospiraceae_uncultured_uncultured_bacterium
OTU163	0	0	0	0	0	0	0	0	0	0	0	4	1	0	5	All_GROUP:Bacteria{superkingdom}(100);Firmicutes{phylum}(100);Clostridia{class}(100);Clostridiales{order}(100);Lachnospiraceae{family}(100);unclassified(100);unclassified(100);unclassified(100);unclassified(100);unclassified(100);unclassified(100);unclassified(100);unclassified(100);unclassified(100);unclassified(100);unclassified(100);unclassified(100);unclassified(100);unclassified(100);unclass…	Bacteria	Firmicutes	Clostridia	Clostridiales	Lachnospiraceae
OTU164	0	0	1	5	2	1	0	0	0	2	1	0	0	0	12	All_GROUP:Bacteria{superkingdom}(100);Firmicutes{phylum}(100);Clostridia{class}(100);Clostridiales{order}(100);Lachnospiraceae{family}(100);Lachnospiraceae_uncultured(98);Lachnospiraceae_uncultured_uncultured_bacterium{species}(98);unclassified(98);unclassified(98);unclassified(98);unclassified(98);unclassified(98);unclassified(98);unclassified(98);unclassified(98);unclassified(98);unclassified(9…	Bacteria	Firmicutes	Clostridia	Clostridiales	Lachnospiraceae		Lachnospiraceae_Lachnospiraceae_uncultured_uncultured_bacterium
OTU165	0	0	0	0	0	0	0	0	0	0	1	0	0	0	1	All_GROUP:Bacteria{superkingdom}(100);Firmicutes{phylum}(100);Clostridia{class}(100);Clostridiales{order}(100);Lachnospiraceae{family}(100);Lachnospiraceae_uncultured(100);Lachnospiraceae_uncultured_uncultured_bacterium{species}(100);unclassified(100);unclassified(100);unclassified(100);unclassified(100);unclassified(100);unclassified(100);unclassified(100);unclassified(100);unclassified(100);unc…	Bacteria	Firmicutes	Clostridia	Clostridiales	Lachnospiraceae		Lachnospiraceae_Lachnospiraceae_uncultured_uncultured_bacterium
OTU166	0	0	18	1	1	0	1	0	0	3	0	7	0	0	31	All_GROUP:Bacteria{superkingdom}(100);Tenericutes{phylum}(100);Mollicutes{class}(100);RF9(100);unclassified(98);unclassified(98);unclassified(98);unclassified(98);unclassified(98);unclassified(98);unclassified(98);unclassified(98);unclassified(98);unclassified(98);unclassified(98);unclassified(98);unclassified(98);unclassified(98);unclassified(98);unclassified(98);unclassified(98);unclassified(98…	Bacteria	Tenericutes	Mollicutes
OTU167	1	16	11	25	4	24	19	9	4	2	12	8	47	14	196	All_GROUP:Bacteria{superkingdom}(100);Bacteroidetes{phylum}(100);Bacteroidia{class}(100);Bacteroidales{order}(100);S24-7(100);S24-7_uncultured_bacterium{species}(100);unclassified(100);unclassified(100);unclassified(100);unclassified(100);unclassified(100);unclassified(100);unclassified(100);unclassified(100);unclassified(100);unclassified(100);unclassified(100);unclassified(100);unclassified(100…	Bacteria	Bacteroidetes	Bacteroidia	Bacteroidales			S24-7_uncultured_bacterium
OTU168	2	4	4	2	1	9	1	12	0	0	5	0	5	3	48	All_GROUP:Bacteria{superkingdom}(100);Firmicutes{phylum}(100);Clostridia{class}(100);Clostridiales{order}(100);Lachnospiraceae{family}(100);Lachnospiraceae_Incertae_Sedis(100);unclassified(100);unclassified(100);unclassified(100);unclassified(100);unclassified(100);unclassified(100);unclassified(100);unclassified(100);unclassified(100);unclassified(100);unclassified(100);unclassified(100);unclass…	Bacteria	Firmicutes	Clostridia	Clostridiales	Lachnospiraceae
OTU169	13	21	13	7	5	22	5	3	5	5	6	7	9	13	134	All_GROUP:Bacteria{superkingdom}(100);Proteobacteria{phylum}(100);Deltaproteobacteria{class}(100);Desulfovibrionales{order}(100);Desulfovibrionaceae{family}(100);Desulfovibrio{genus}(100);Desulfovibrio_uncultured_bacterium{species}(100);unclassified(100);unclassified(100);unclassified(100);unclassified(100);unclassified(100);unclassified(100);unclassified(100);unclassified(100);unclassified(100);…	Bacteria	Proteobacteria	Deltaproteobacteria	Desulfovibrionales	Desulfovibrionaceae	Desulfovibrio	Desulfovibrio_uncultured_bacterium
OTU170	279	66	124	222	199	343	266	226	176	117	256	375	184	245	3078	All_GROUP:Bacteria{superkingdom}(100);Firmicutes{phylum}(100);Erysipelotrichi{class}(100);Erysipelotrichales{order}(100);Erysipelotrichaceae{family}(100);Turicibacter{genus}(100);Turicibacter_uncultured_bacterium{species}(100);unclassified(100);unclassified(100);unclassified(100);unclassified(100);unclassified(100);unclassified(100);unclassified(100);unclassified(100);unclassified(100);unclassifi…	Bacteria	Firmicutes	Erysipelotrichi	Erysipelotrichales	Erysipelotrichaceae	Turicibacter	Turicibacter_uncultured_bacterium
OTU171	1	0	2	12	0	0	1	0	0	0	0	0	0	4	20	All_GROUP:Bacteria{superkingdom}(100);Firmicutes{phylum}(100);Clostridia{class}(100);Clostridiales{order}(100);Ruminococcaceae{family}(100);Ruminococcaceae_uncultured(100);unclassified(100);unclassified(100);unclassified(100);unclassified(100);unclassified(100);unclassified(100);unclassified(100);unclassified(100);unclassified(100);unclassified(100);unclassified(100);unclassified(100);unclassifie…	Bacteria	Firmicutes	Clostridia	Clostridiales	Ruminococcaceae
OTU172	0	1	0	1	1	5	0	7	0	1	1	0	0	7	24	All_GROUP:Bacteria{superkingdom}(100);Firmicutes{phylum}(100);Clostridia{class}(100);Clostridiales{order}(100);Lachnospiraceae{family}(100);Lachnospiraceae_uncultured(100);Lachnospiraceae_uncultured_uncultured_bacterium{species}(99);unclassified(99);unclassified(99);unclassified(99);unclassified(99);unclassified(99);unclassified(99);unclassified(99);unclassified(99);unclassified(99);unclassified(…	Bacteria	Firmicutes	Clostridia	Clostridiales	Lachnospiraceae		Lachnospiraceae_Lachnospiraceae_uncultured_uncultured_bacterium
OTU173	0	0	0	0	0	7	1	3	1	0	0	3	1	4	20	All_GROUP:Bacteria{superkingdom}(100);Firmicutes{phylum}(100);Clostridia{class}(100);Clostridiales{order}(100);Lachnospiraceae{family}(100);Lachnospiraceae_uncultured(100);Lachnospiraceae_uncultured_uncultured_bacterium{species}(100);unclassified(100);unclassified(100);unclassified(100);unclassified(100);unclassified(100);unclassified(100);unclassified(100);unclassified(100);unclassified(100);unc…	Bacteria	Firmicutes	Clostridia	Clostridiales	Lachnospiraceae		Lachnospiraceae_Lachnospiraceae_uncultured_uncultured_bacterium
OTU174	66	25	0	0	0	0	0	15	0	0	0	0	0	0	106	All_GROUP:Bacteria{superkingdom}(100);Firmicutes{phylum}(100);Clostridia{class}(100);Clostridiales{order}(100);Ruminococcaceae{family}(100);Ruminococcus{genus}(100);unclassified(100);unclassified(100);unclassified(100);unclassified(100);unclassified(100);unclassified(100);unclassified(100);unclassified(100);unclassified(100);unclassified(100);unclassified(100);unclassified(100);unclassified(100);…	Bacteria	Firmicutes	Clostridia	Clostridiales	Ruminococcaceae	Ruminococcus
OTU175	0	0	0	1	0	0	0	0	0	0	0	0	0	1	2	All_GROUP:Bacteria{superkingdom}(100);Firmicutes{phylum}(100);Clostridia{class}(100);Clostridiales{order}(100);Lachnospiraceae{family}(100);Lachnospiraceae_uncultured(100);Lachnospiraceae_uncultured_uncultured_bacterium{species}(100);unclassified(100);unclassified(100);unclassified(100);unclassified(100);unclassified(100);unclassified(100);unclassified(100);unclassified(100);unclassified(100);unc…	Bacteria	Firmicutes	Clostridia	Clostridiales	Lachnospiraceae		Lachnospiraceae_Lachnospiraceae_uncultured_uncultured_bacterium
OTU176	5	6	0	6	0	0	0	0	0	0	0	0	0	0	17	All_GROUP:Bacteria{superkingdom}(100);Bacteroidetes{phylum}(100);Bacteroidia{class}(100);Bacteroidales{order}(100);S24-7(100);S24-7_uncultured_bacterium{species}(85);unclassified(85);unclassified(85);unclassified(85);unclassified(85);unclassified(85);unclassified(85);unclassified(85);unclassified(85);unclassified(85);unclassified(85);unclassified(85);unclassified(85);unclassified(85);unclassified…	Bacteria	Bacteroidetes	Bacteroidia	Bacteroidales			S24-7_uncultured_bacterium
OTU177	3	0	0	2	0	1	4	3	0	1	0	0	0	0	14	All_GROUP:Bacteria{superkingdom}(100);Firmicutes{phylum}(100);Clostridia{class}(100);Clostridiales{order}(100);Lachnospiraceae{family}(100);Lachnospiraceae_uncultured(100);Lachnospiraceae_uncultured_uncultured_bacterium{species}(100);unclassified(100);unclassified(100);unclassified(100);unclassified(100);unclassified(100);unclassified(100);unclassified(100);unclassified(100);unclassified(100);unc…	Bacteria	Firmicutes	Clostridia	Clostridiales	Lachnospiraceae		Lachnospiraceae_Lachnospiraceae_uncultured_uncultured_bacterium
OTU178	0	1	2	0	0	0	0	0	0	0	0	0	0	0	3	All_GROUP:Bacteria{superkingdom}(100);Tenericutes{phylum}(100);Mollicutes{class}(100);RF9(100);unclassified(100);unclassified(100);unclassified(100);unclassified(100);unclassified(100);unclassified(100);unclassified(100);unclassified(100);unclassified(100);unclassified(100);unclassified(100);unclassified(100);unclassified(100);unclassified(100);unclassified(100);unclassified(100);unclassified(100…	Bacteria	Tenericutes	Mollicutes
OTU179	4	0	4	0	0	0	10	0	2	0	1	0	1	0	22	All_GROUP:Bacteria{superkingdom}(100);Firmicutes{phylum}(100);Clostridia{class}(100);Clostridiales{order}(100);Ruminococcaceae{family}(100);Ruminococcaceae_uncultured(100);Ruminococcaceae_uncultured_uncultured_bacterium{species}(100);unclassified(100);unclassified(100);unclassified(100);unclassified(100);unclassified(100);unclassified(100);unclassified(100);unclassified(100);unclassified(100);unc…	Bacteria	Firmicutes	Clostridia	Clostridiales	Ruminococcaceae		Ruminococcaceae_Ruminococcaceae_uncultured_uncultured_bacterium
OTU180	0	0	0	1	1	0	3	0	2	0	0	0	0	0	7	All_GROUP:Bacteria{superkingdom}(100);Firmicutes{phylum}(100);Clostridia{class}(100);Clostridiales{order}(100);Lachnospiraceae{family}(100);Lachnospiraceae_uncultured(96);Lachnospiraceae_uncultured_uncultured_bacterium{species}(89);unclassified(89);unclassified(89);unclassified(89);unclassified(89);unclassified(89);unclassified(89);unclassified(89);unclassified(89);unclassified(89);unclassified(8…	Bacteria	Firmicutes	Clostridia	Clostridiales	Lachnospiraceae		Lachnospiraceae_Lachnospiraceae_uncultured_uncultured_bacterium
OTU181	28	18	5	11	7	11	9	33	13	17	22	13	15	8	210	All_GROUP:Bacteria{superkingdom}(100);Bacteroidetes{phylum}(100);Bacteroidia{class}(100);Bacteroidales{order}(100);S24-7(100);S24-7_uncultured_bacterium{species}(100);unclassified(100);unclassified(100);unclassified(100);unclassified(100);unclassified(100);unclassified(100);unclassified(100);unclassified(100);unclassified(100);unclassified(100);unclassified(100);unclassified(100);unclassified(100…	Bacteria	Bacteroidetes	Bacteroidia	Bacteroidales			S24-7_uncultured_bacterium
OTU182	3	6	6	2	0	0	18	18	1	3	5	5	28	5	100	All_GROUP:Bacteria{superkingdom}(100);Bacteroidetes{phylum}(100);Bacteroidia{class}(100);Bacteroidales{order}(100);Prevotellaceae{family}(100);unclassified(100);unclassified(100);unclassified(100);unclassified(100);unclassified(100);unclassified(100);unclassified(100);unclassified(100);unclassified(100);unclassified(100);unclassified(100);unclassified(100);unclassified(100);unclassified(100);uncl…	Bacteria	Bacteroidetes	Bacteroidia	Bacteroidales	Prevotellaceae
OTU183	0	11	0	0	2	0	0	6	0	0	0	0	0	0	19	All_GROUP:Bacteria{superkingdom}(100);Firmicutes{phylum}(100);Clostridia{class}(100);Clostridiales{order}(100);Ruminococcaceae{family}(100);unclassified(100);unclassified(100);unclassified(100);unclassified(100);unclassified(100);unclassified(100);unclassified(100);unclassified(100);unclassified(100);unclassified(100);unclassified(100);unclassified(100);unclassified(100);unclassified(100);unclass…	Bacteria	Firmicutes	Clostridia	Clostridiales	Ruminococcaceae
OTU184	66	9	0	2	2	20	1	5	1	13	46	7	23	34	229	All_GROUP:Bacteria{superkingdom}(100);Bacteroidetes{phylum}(100);Bacteroidia{class}(100);Bacteroidales{order}(100);Rikenellaceae{family}(100);Rikenella{genus}(100);Rikenella_uncultured_bacterium{species}(98);unclassified(98);unclassified(98);unclassified(98);unclassified(98);unclassified(98);unclassified(98);unclassified(98);unclassified(98);unclassified(98);unclassified(98);unclassified(98);uncl…	Bacteria	Bacteroidetes	Bacteroidia	Bacteroidales	Rikenellaceae	Rikenella	Rikenella_uncultured_bacterium
OTU185	3	0	0	3	0	9	0	0	0	1	0	1	0	0	17	All_GROUP:Bacteria{superkingdom}(100);Firmicutes{phylum}(100);Clostridia{class}(100);Clostridiales{order}(100);Ruminococcaceae{family}(100);unclassified;unclassified;unclassified;unclassified;unclassified;unclassified;unclassified;unclassified;unclassified;unclassified;unclassified;unclassified;unclassified;unclassified;unclassified;unclassified;unclassified;	Bacteria	Firmicutes	Clostridia	Clostridiales	Ruminococcaceae
OTU186	0	6	0	0	5	0	1	0	1	0	1	0	0	0	14	All_GROUP:Bacteria{superkingdom}(100);Firmicutes{phylum}(100);Erysipelotrichi{class}(100);Erysipelotrichales{order}(100);Erysipelotrichaceae{family}(100);Erysipelotrichaceae_uncultured(97);Erysipelotrichaceae_uncultured_uncultured_bacterium{species}(83);unclassified(83);unclassified(83);unclassified(83);unclassified(83);unclassified(83);unclassified(83);unclassified(83);unclassified(83);unclassif…	Bacteria	Firmicutes	Erysipelotrichi	Erysipelotrichales	Erysipelotrichaceae		Erysipelotrichaceae_Erysipelotrichaceae_uncultured_uncultured_bacterium
OTU187	0	9	0	0	2	0	0	0	0	0	0	0	0	0	11	All_GROUP:Bacteria{superkingdom}(100);Bacteroidetes{phylum}(100);Bacteroidia{class}(100);Bacteroidales{order}(100);S24-7(100);S24-7_uncultured_bacterium{species}(100);unclassified(100);unclassified(100);unclassified(100);unclassified(100);unclassified(100);unclassified(100);unclassified(100);unclassified(100);unclassified(100);unclassified(100);unclassified(100);unclassified(100);unclassified(100…	Bacteria	Bacteroidetes	Bacteroidia	Bacteroidales			S24-7_uncultured_bacterium
OTU188	56	6	19	68	41	92	38	49	52	15	53	79	60	58	686	All_GROUP:Bacteria{superkingdom}(100);Firmicutes{phylum}(100);Erysipelotrichi{class}(100);Erysipelotrichales{order}(100);Erysipelotrichaceae{family}(100);Turicibacter{genus}(100);Turicibacter_uncultured_bacterium{species}(99);unclassified(99);unclassified(99);unclassified(99);unclassified(99);unclassified(99);unclassified(99);unclassified(99);unclassified(99);unclassified(99);unclassified(99);unc…	Bacteria	Firmicutes	Erysipelotrichi	Erysipelotrichales	Erysipelotrichaceae	Turicibacter	Turicibacter_uncultured_bacterium
OTU189	81	86	70	76	0	71	49	8	0	7	59	24	62	22	615	All_GROUP:Bacteria{superkingdom}(100);Bacteroidetes{phylum}(100);Bacteroidia{class}(100);Bacteroidales{order}(100);S24-7(100);S24-7_uncultured_bacterium{species}(100);unclassified(100);unclassified(100);unclassified(100);unclassified(100);unclassified(100);unclassified(100);unclassified(100);unclassified(100);unclassified(100);unclassified(100);unclassified(100);unclassified(100);unclassified(100…	Bacteria	Bacteroidetes	Bacteroidia	Bacteroidales			S24-7_uncultured_bacterium
OTU190	0	0	6	0	1	2	1	1	0	0	1	0	1	6	19	All_GROUP:Bacteria{superkingdom}(100);Firmicutes{phylum}(100);Clostridia{class}(100);Clostridiales{order}(100);Lachnospiraceae{family}(100);Lachnospiraceae_Incertae_Sedis(98);unclassified(98);unclassified(98);unclassified(98);unclassified(98);unclassified(98);unclassified(98);unclassified(98);unclassified(98);unclassified(98);unclassified(98);unclassified(98);unclassified(98);unclassified(98);unc…	Bacteria	Firmicutes	Clostridia	Clostridiales	Lachnospiraceae
OTU191	7	9	24	1	1	8	133	11	16	15	27	87	11	8	358	All_GROUP:Bacteria{superkingdom}(100);Bacteroidetes{phylum}(100);Bacteroidia{class}(100);Bacteroidales{order}(100);S24-7(100);S24-7_uncultured_bacterium{species}(100);unclassified(100);unclassified(100);unclassified(100);unclassified(100);unclassified(100);unclassified(100);unclassified(100);unclassified(100);unclassified(100);unclassified(100);unclassified(100);unclassified(100);unclassified(100…	Bacteria	Bacteroidetes	Bacteroidia	Bacteroidales			S24-7_uncultured_bacterium
OTU192	1	7	9	8	2	6	17	15	10	6	3	4	5	8	101	All_GROUP:Bacteria{superkingdom}(100);Bacteroidetes{phylum}(100);Bacteroidia{class}(100);Bacteroidales{order}(100);S24-7(100);S24-7_uncultured_bacterium{species}(100);unclassified(100);unclassified(100);unclassified(100);unclassified(100);unclassified(100);unclassified(100);unclassified(100);unclassified(100);unclassified(100);unclassified(100);unclassified(100);unclassified(100);unclassified(100…	Bacteria	Bacteroidetes	Bacteroidia	Bacteroidales			S24-7_uncultured_bacterium
OTU193	0	0	0	1	5	3	9	9	0	0	8	0	3	0	38	All_GROUP:Bacteria{superkingdom}(100);Firmicutes{phylum}(100);Clostridia{class}(100);Clostridiales{order}(100);Lachnospiraceae{family}(100);Lachnospiraceae_uncultured(100);Lachnospiraceae_uncultured_uncultured_bacterium{species}(100);unclassified(100);unclassified(100);unclassified(100);unclassified(100);unclassified(100);unclassified(100);unclassified(100);unclassified(100);unclassified(100);unc…	Bacteria	Firmicutes	Clostridia	Clostridiales	Lachnospiraceae		Lachnospiraceae_Lachnospiraceae_uncultured_uncultured_bacterium
OTU194	0	0	0	0	0	1	0	0	0	0	3	2	0	0	6	All_GROUP:Bacteria{superkingdom}(100);Firmicutes{phylum}(100);Clostridia{class}(100);Clostridiales{order}(100);Lachnospiraceae{family}(100);Lachnospiraceae_Incertae_Sedis(91);unclassified(91);unclassified(91);unclassified(91);unclassified(91);unclassified(91);unclassified(91);unclassified(91);unclassified(91);unclassified(91);unclassified(91);unclassified(91);unclassified(91);unclassified(91);unc…	Bacteria	Firmicutes	Clostridia	Clostridiales	Lachnospiraceae
OTU195	0	0	0	4	0	20	0	1	13	4	0	5	0	0	47	All_GROUP:Bacteria{superkingdom}(100);Firmicutes{phylum}(100);Clostridia{class}(100);Clostridiales{order}(100);Ruminococcaceae{family}(97);Ruminococcaceae_uncultured(97);unclassified(97);unclassified(97);unclassified(97);unclassified(97);unclassified(97);unclassified(97);unclassified(97);unclassified(97);unclassified(97);unclassified(97);unclassified(97);unclassified(97);unclassified(97);unclassi…	Bacteria	Firmicutes	Clostridia	Clostridiales	Ruminococcaceae
OTU196	0	0	2	2	3	15	6	74	0	11	4	1	3	0	121	All_GROUP:Bacteria{superkingdom}(100);Firmicutes{phylum}(100);Clostridia{class}(100);Clostridiales{order}(100);Lachnospiraceae{family}(100);Lachnospiraceae_uncultured(100);Lachnospiraceae_uncultured_uncultured_bacterium{species}(98);unclassified(98);unclassified(98);unclassified(98);unclassified(98);unclassified(98);unclassified(98);unclassified(98);unclassified(98);unclassified(98);unclassified(…	Bacteria	Firmicutes	Clostridia	Clostridiales	Lachnospiraceae		Lachnospiraceae_Lachnospiraceae_uncultured_uncultured_bacterium
OTU197	3	5	1	0	0	0	0	1	0	3	1	0	0	5	19	All_GROUP:Bacteria{superkingdom}(100);Tenericutes{phylum}(100);Mollicutes{class}(100);RF9(100);RF9_uncultured_bacterium{species}(97);unclassified(97);unclassified(97);unclassified(97);unclassified(97);unclassified(97);unclassified(97);unclassified(97);unclassified(97);unclassified(97);unclassified(97);unclassified(97);unclassified(97);unclassified(97);unclassified(97);unclassified(97);unclassifie…	Bacteria	Tenericutes	Mollicutes				RF9_uncultured_bacterium
OTU198	0	0	2	1	0	6	0	3	0	0	1	0	0	1	14	All_GROUP:Bacteria{superkingdom}(100);Bacteroidetes{phylum}(100);Bacteroidia{class}(100);Bacteroidales{order}(100);S24-7(100);S24-7_uncultured_bacterium{species}(100);unclassified(100);unclassified(100);unclassified(100);unclassified(100);unclassified(100);unclassified(100);unclassified(100);unclassified(100);unclassified(100);unclassified(100);unclassified(100);unclassified(100);unclassified(100…	Bacteria	Bacteroidetes	Bacteroidia	Bacteroidales			S24-7_uncultured_bacterium
OTU199	1	10	0	0	0	0	1	4	0	6	0	0	0	4	26	All_GROUP:Bacteria{superkingdom}(100);Bacteroidetes{phylum}(100);Bacteroidia{class}(100);Bacteroidales{order}(100);Bacteroidaceae{family}(100);Bacteroides{genus}(100);Bacteroides_acidifaciens{species}(100);unclassified(100);unclassified(100);unclassified(100);unclassified(100);unclassified(100);unclassified(100);unclassified(100);unclassified(100);unclassified(100);unclassified(100);unclassified(…	Bacteria	Bacteroidetes	Bacteroidia	Bacteroidales	Bacteroidaceae	Bacteroides	Bacteroides_acidifaciens
OTU200	1	0	0	2	1	0	0	0	0	0	0	0	1	0	5	All_GROUP:Bacteria{superkingdom}(100);Firmicutes{phylum}(100);Clostridia{class}(100);Clostridiales{order}(100);Lachnospiraceae{family}(100);Lachnospiraceae_uncultured(100);Lachnospiraceae_uncultured_uncultured_bacterium{species}(100);unclassified(100);unclassified(100);unclassified(100);unclassified(100);unclassified(100);unclassified(100);unclassified(100);unclassified(100);unclassified(100);unc…	Bacteria	Firmicutes	Clostridia	Clostridiales	Lachnospiraceae		Lachnospiraceae_Lachnospiraceae_uncultured_uncultured_bacterium
OTU201	2	3	6	5	1	2	3	1	2	0	0	0	0	10	35	All_GROUP:Bacteria{superkingdom}(100);Firmicutes{phylum}(100);Clostridia{class}(100);Clostridiales{order}(100);Ruminococcaceae{family}(100);unclassified(99);unclassified(99);unclassified(99);unclassified(99);unclassified(99);unclassified(99);unclassified(99);unclassified(99);unclassified(99);unclassified(99);unclassified(99);unclassified(99);unclassified(99);unclassified(99);unclassified(99);uncl…	Bacteria	Firmicutes	Clostridia	Clostridiales	Ruminococcaceae
OTU202	0	0	0	1	1	2	0	2	0	0	1	0	0	1	8	All_GROUP:Bacteria{superkingdom}(100);Firmicutes{phylum}(100);Clostridia{class}(100);Clostridiales{order}(100);Lachnospiraceae{family}(100);Lachnospiraceae_uncultured(100);Lachnospiraceae_uncultured_uncultured_bacterium{species}(88);unclassified(88);unclassified(88);unclassified(88);unclassified(88);unclassified(88);unclassified(88);unclassified(88);unclassified(88);unclassified(88);unclassified(…	Bacteria	Firmicutes	Clostridia	Clostridiales	Lachnospiraceae		Lachnospiraceae_Lachnospiraceae_uncultured_uncultured_bacterium
OTU203	16	10	12	3	5	31	9	0	6	4	13	7	3	2	121	All_GROUP:Bacteria{superkingdom}(100);Bacteroidetes{phylum}(100);Bacteroidia{class}(100);Bacteroidales{order}(100);S24-7(100);S24-7_uncultured_bacterium{species}(100);unclassified(100);unclassified(100);unclassified(100);unclassified(100);unclassified(100);unclassified(100);unclassified(100);unclassified(100);unclassified(100);unclassified(100);unclassified(100);unclassified(100);unclassified(100…	Bacteria	Bacteroidetes	Bacteroidia	Bacteroidales			S24-7_uncultured_bacterium
OTU204	1	1	0	0	0	0	1	2	12	1	0	0	4	0	22	All_GROUP:Bacteria{superkingdom}(100);Bacteroidetes{phylum}(100);Bacteroidia{class}(100);Bacteroidales{order}(100);Prevotellaceae{family}(100);Xylanibacter{genus}(100);Xylanibacter_uncultured_bacterium{species}(100);unclassified(100);unclassified(100);unclassified(100);unclassified(100);unclassified(100);unclassified(100);unclassified(100);unclassified(100);unclassified(100);unclassified(100);unc…	Bacteria	Bacteroidetes	Bacteroidia	Bacteroidales	Prevotellaceae	Xylanibacter	Xylanibacter_uncultured_bacterium
OTU205	69	0	2	0	0	0	0	0	0	0	13	2	0	0	86	All_GROUP:Bacteria{superkingdom}(100);Tenericutes{phylum}(100);Mollicutes{class}(100);RF9(100);RF9_uncultured_Firmicutes_bacterium{species}(100);unclassified(100);unclassified(100);unclassified(100);unclassified(100);unclassified(100);unclassified(100);unclassified(100);unclassified(100);unclassified(100);unclassified(100);unclassified(100);unclassified(100);unclassified(100);unclassified(100);un…	Bacteria	Tenericutes	Mollicutes				RF9_uncultured_Firmicutes_bacterium
OTU206	0	0	2	0	3	1	0	0	0	0	1	0	0	0	7	All_GROUP:Bacteria{superkingdom}(100);Firmicutes{phylum}(100);Clostridia{class}(100);Clostridiales{order}(100);Lachnospiraceae{family}(100);Lachnospiraceae_uncultured(100);Lachnospiraceae_uncultured_uncultured_bacterium{species}(100);unclassified(100);unclassified(100);unclassified(100);unclassified(100);unclassified(100);unclassified(100);unclassified(100);unclassified(100);unclassified(100);unc…	Bacteria	Firmicutes	Clostridia	Clostridiales	Lachnospiraceae		Lachnospiraceae_Lachnospiraceae_uncultured_uncultured_bacterium
OTU207	2	13	3	2	0	1	0	1	0	4	5	1	0	0	32	All_GROUP:Bacteria{superkingdom}(100);Firmicutes{phylum}(100);Clostridia{class}(100);Clostridiales{order}(100);Ruminococcaceae{family}(100);unclassified(100);unclassified(100);unclassified(100);unclassified(100);unclassified(100);unclassified(100);unclassified(100);unclassified(100);unclassified(100);unclassified(100);unclassified(100);unclassified(100);unclassified(100);unclassified(100);unclass…	Bacteria	Firmicutes	Clostridia	Clostridiales	Ruminococcaceae
OTU208	0	0	0	0	1	0	0	0	0	0	0	0	0	0	1	All_GROUP:Bacteria{superkingdom}(100);Firmicutes{phylum}(100);Clostridia{class}(100);Clostridiales{order}(100);unclassified(100);unclassified(100);unclassified(100);unclassified(100);unclassified(100);unclassified(100);unclassified(100);unclassified(100);unclassified(100);unclassified(100);unclassified(100);unclassified(100);unclassified(100);unclassified(100);unclassified(100);unclassified(100);…	Bacteria	Firmicutes	Clostridia	Clostridiales
OTU209	1	0	3	2	19	4	0	0	0	0	23	2	0	4	58	All_GROUP:Bacteria{superkingdom}(100);Firmicutes{phylum}(100);Clostridia{class}(100);Clostridiales{order}(100);Ruminococcaceae{family}(100);Ruminococcaceae_uncultured(100);unclassified(100);unclassified(100);unclassified(100);unclassified(100);unclassified(100);unclassified(100);unclassified(100);unclassified(100);unclassified(100);unclassified(100);unclassified(100);unclassified(100);unclassifie…	Bacteria	Firmicutes	Clostridia	Clostridiales	Ruminococcaceae
OTU210	0	0	0	0	1	0	0	0	0	0	0	0	0	0	1	All_GROUP:Bacteria{superkingdom}(100);Firmicutes{phylum}(100);Clostridia{class}(100);Clostridiales{order}(100);unclassified(100);unclassified(100);unclassified(100);unclassified(100);unclassified(100);unclassified(100);unclassified(100);unclassified(100);unclassified(100);unclassified(100);unclassified(100);unclassified(100);unclassified(100);unclassified(100);unclassified(100);unclassified(100);…	Bacteria	Firmicutes	Clostridia	Clostridiales
OTU211	4	0	0	8	3	0	0	0	1	1	6	0	0	1	24	All_GROUP:Bacteria{superkingdom}(100);Firmicutes{phylum}(100);Clostridia{class}(100);Clostridiales{order}(100);Lachnospiraceae{family}(100);unclassified;unclassified;unclassified;unclassified;unclassified;unclassified;unclassified;unclassified;unclassified;unclassified;unclassified;unclassified;unclassified;unclassified;unclassified;unclassified;unclassified;	Bacteria	Firmicutes	Clostridia	Clostridiales	Lachnospiraceae
OTU212	0	0	0	0	3	1	0	0	0	0	1	0	3	0	8	All_GROUP:Bacteria{superkingdom}(100);Firmicutes{phylum}(100);Clostridia{class}(100);Clostridiales{order}(100);Ruminococcaceae{family}(100);unclassified(100);unclassified(100);unclassified(100);unclassified(100);unclassified(100);unclassified(100);unclassified(100);unclassified(100);unclassified(100);unclassified(100);unclassified(100);unclassified(100);unclassified(100);unclassified(100);unclass…	Bacteria	Firmicutes	Clostridia	Clostridiales	Ruminococcaceae
OTU213	1	0	14	0	3	3	2	2	1	8	20	169	17	3	243	All_GROUP:Bacteria{superkingdom}(100);Bacteroidetes{phylum}(100);Bacteroidia{class}(100);Bacteroidales{order}(100);Prevotellaceae{family}(100);Prevotellaceae_uncultured(90);Prevotellaceae_uncultured_uncultured_bacterium{species}(90);unclassified(90);unclassified(90);unclassified(90);unclassified(90);unclassified(90);unclassified(90);unclassified(90);unclassified(90);unclassified(90);unclassified(…	Bacteria	Bacteroidetes	Bacteroidia	Bacteroidales	Prevotellaceae		Prevotellaceae_Prevotellaceae_uncultured_uncultured_bacterium
OTU214	1	1	0	0	0	0	0	0	0	0	0	0	2	5	9	All_GROUP:Bacteria{superkingdom}(100);Firmicutes{phylum}(100);Clostridia{class}(100);Clostridiales{order}(100);Ruminococcaceae{family}(100);Ruminococcaceae_uncultured(100);unclassified(100);unclassified(100);unclassified(100);unclassified(100);unclassified(100);unclassified(100);unclassified(100);unclassified(100);unclassified(100);unclassified(100);unclassified(100);unclassified(100);unclassifie…	Bacteria	Firmicutes	Clostridia	Clostridiales	Ruminococcaceae
OTU215	0	3	0	0	0	0	0	0	0	1	3	0	4	0	11	All_GROUP:Bacteria{superkingdom}(100);Firmicutes{phylum}(100);Clostridia{class}(100);Clostridiales{order}(100);Ruminococcaceae{family}(100);Ruminococcaceae_uncultured(92);Ruminococcaceae_uncultured_uncultured_bacterium{species}(84);unclassified(84);unclassified(84);unclassified(84);unclassified(84);unclassified(84);unclassified(84);unclassified(84);unclassified(84);unclassified(84);unclassified(8…	Bacteria	Firmicutes	Clostridia	Clostridiales	Ruminococcaceae		Ruminococcaceae_Ruminococcaceae_uncultured_uncultured_bacterium
OTU216	0	33	14	44	4	6	0	1	1	0	0	3	4	8	118	All_GROUP:Bacteria{superkingdom}(100);Firmicutes{phylum}(100);Clostridia{class}(100);Clostridiales{order}(100);Ruminococcaceae{family}(100);Ruminococcaceae_uncultured(100);unidentified_rumen_bacterium_12-124{species}(93);unclassified(93);unclassified(93);unclassified(93);unclassified(93);unclassified(93);unclassified(93);unclassified(93);unclassified(93);unclassified(93);unclassified(93);unclassi…	Bacteria	Firmicutes	Clostridia	Clostridiales	Ruminococcaceae		Ruminococcaceae_unidentified_rumen_bacterium_12-124
OTU217	4	0	1	0	0	1	0	0	0	0	10	3	0	0	19	All_GROUP:Bacteria{superkingdom}(100);Firmicutes{phylum}(100);Clostridia{class}(100);Clostridiales{order}(100);Ruminococcaceae{family}(100);Ruminococcaceae_uncultured(100);unclassified(100);unclassified(100);unclassified(100);unclassified(100);unclassified(100);unclassified(100);unclassified(100);unclassified(100);unclassified(100);unclassified(100);unclassified(100);unclassified(100);unclassifie…	Bacteria	Firmicutes	Clostridia	Clostridiales	Ruminococcaceae
OTU218	3	1	10	1	0	0	9	0	0	0	6	10	0	2	42	All_GROUP:Bacteria{superkingdom}(100);Firmicutes{phylum}(100);Clostridia{class}(100);Clostridiales{order}(100);Ruminococcaceae{family}(100);Ruminococcaceae_uncultured(100);unclassified(100);unclassified(100);unclassified(100);unclassified(100);unclassified(100);unclassified(100);unclassified(100);unclassified(100);unclassified(100);unclassified(100);unclassified(100);unclassified(100);unclassifie…	Bacteria	Firmicutes	Clostridia	Clostridiales	Ruminococcaceae
OTU219	0	1	0	0	3	4	0	1	4	0	0	0	0	2	15	All_GROUP:Bacteria{superkingdom}(100);Firmicutes{phylum}(100);Clostridia{class}(100);Clostridiales{order}(100);Lachnospiraceae{family}(100);unclassified(100);unclassified(100);unclassified(100);unclassified(100);unclassified(100);unclassified(100);unclassified(100);unclassified(100);unclassified(100);unclassified(100);unclassified(100);unclassified(100);unclassified(100);unclassified(100);unclass…	Bacteria	Firmicutes	Clostridia	Clostridiales	Lachnospiraceae
OTU220	0	0	0	0	0	2	0	0	0	0	5	0	0	0	7	All_GROUP:Bacteria{superkingdom}(100);Firmicutes{phylum}(100);Clostridia{class}(100);Clostridiales{order}(100);Lachnospiraceae{family}(100);Lachnospiraceae_uncultured(100);Lachnospiraceae_uncultured_uncultured_bacterium{species}(100);unclassified(100);unclassified(100);unclassified(100);unclassified(100);unclassified(100);unclassified(100);unclassified(100);unclassified(100);unclassified(100);unc…	Bacteria	Firmicutes	Clostridia	Clostridiales	Lachnospiraceae		Lachnospiraceae_Lachnospiraceae_uncultured_uncultured_bacterium
OTU221	0	7	24	1	5	8	1	8	2	2	1	3	0	0	62	All_GROUP:Bacteria{superkingdom}(100);Bacteroidetes{phylum}(100);Bacteroidia{class}(100);Bacteroidales{order}(100);S24-7(100);S24-7_uncultured_bacterium{species}(100);unclassified(100);unclassified(100);unclassified(100);unclassified(100);unclassified(100);unclassified(100);unclassified(100);unclassified(100);unclassified(100);unclassified(100);unclassified(100);unclassified(100);unclassified(100…	Bacteria	Bacteroidetes	Bacteroidia	Bacteroidales			S24-7_uncultured_bacterium
OTU222	1	7	47	165	3	10	29	15	11	5	7	18	102	27	447	All_GROUP:Bacteria{superkingdom}(100);Firmicutes{phylum}(100);Clostridia{class}(100);Clostridiales{order}(100);Ruminococcaceae{family}(100);Ruminococcaceae_uncultured(100);unclassified;unclassified;unclassified;unclassified;unclassified;unclassified;unclassified;unclassified;unclassified;unclassified;unclassified;unclassified;unclassified;unclassified;unclassified;unclassified;	Bacteria	Firmicutes	Clostridia	Clostridiales	Ruminococcaceae
OTU223	0	0	0	0	0	0	0	1	0	0	0	0	0	0	1	All_GROUP:Bacteria{superkingdom}(100);Firmicutes{phylum}(100);Clostridia{class}(100);Clostridiales{order}(100);Lachnospiraceae{family}(100);Lachnospiraceae_uncultured(100);Lachnospiraceae_uncultured_uncultured_bacterium{species}(100);unclassified(100);unclassified(100);unclassified(100);unclassified(100);unclassified(100);unclassified(100);unclassified(100);unclassified(100);unclassified(100);unc…	Bacteria	Firmicutes	Clostridia	Clostridiales	Lachnospiraceae		Lachnospiraceae_Lachnospiraceae_uncultured_uncultured_bacterium
OTU224	0	1	0	0	1	0	0	0	0	0	1	0	0	0	3	All_GROUP:Bacteria{superkingdom}(100);Bacteroidetes{phylum}(100);Bacteroidia{class}(100);Bacteroidales{order}(100);Rikenellaceae{family}(100);Alistipes{genus}(100);Alistipes_uncultured_bacterium{species}(90);unclassified(90);unclassified(90);unclassified(90);unclassified(90);unclassified(90);unclassified(90);unclassified(90);unclassified(90);unclassified(90);unclassified(90);unclassified(90);uncl…	Bacteria	Bacteroidetes	Bacteroidia	Bacteroidales	Rikenellaceae	Alistipes	Alistipes_uncultured_bacterium
OTU225	13	1	35	15	1	45	8	5	9	23	16	43	10	16	240	All_GROUP:Bacteria{superkingdom}(100);Bacteroidetes{phylum}(100);Bacteroidia{class}(100);Bacteroidales{order}(100);S24-7(100);S24-7_uncultured_bacterium{species}(100);unclassified(100);unclassified(100);unclassified(100);unclassified(100);unclassified(100);unclassified(100);unclassified(100);unclassified(100);unclassified(100);unclassified(100);unclassified(100);unclassified(100);unclassified(100…	Bacteria	Bacteroidetes	Bacteroidia	Bacteroidales			S24-7_uncultured_bacterium
OTU226	0	6	0	0	9	4	0	5	0	0	0	0	3	15	42	All_GROUP:Bacteria{superkingdom}(100);Firmicutes{phylum}(100);Clostridia{class}(100);Clostridiales{order}(100);Ruminococcaceae{family}(100);unclassified(100);unclassified(100);unclassified(100);unclassified(100);unclassified(100);unclassified(100);unclassified(100);unclassified(100);unclassified(100);unclassified(100);unclassified(100);unclassified(100);unclassified(100);unclassified(100);unclass…	Bacteria	Firmicutes	Clostridia	Clostridiales	Ruminococcaceae
OTU227	15	0	0	0	0	1	0	0	2	1	0	3	0	0	22	All_GROUP:Bacteria{superkingdom}(100);Firmicutes{phylum}(100);Clostridia{class}(100);Clostridiales{order}(100);Ruminococcaceae{family}(100);unclassified(100);unclassified(100);unclassified(100);unclassified(100);unclassified(100);unclassified(100);unclassified(100);unclassified(100);unclassified(100);unclassified(100);unclassified(100);unclassified(100);unclassified(100);unclassified(100);unclass…	Bacteria	Firmicutes	Clostridia	Clostridiales	Ruminococcaceae
OTU228	5	4	5	0	0	2	0	0	2	5	2	1	3	3	32	All_GROUP:Bacteria{superkingdom}(100);Bacteroidetes{phylum}(100);Bacteroidia{class}(100);Bacteroidales{order}(100);S24-7(100);S24-7_uncultured_bacterium{species}(100);unclassified(100);unclassified(100);unclassified(100);unclassified(100);unclassified(100);unclassified(100);unclassified(100);unclassified(100);unclassified(100);unclassified(100);unclassified(100);unclassified(100);unclassified(100…	Bacteria	Bacteroidetes	Bacteroidia	Bacteroidales			S24-7_uncultured_bacterium
OTU229	0	0	27	2	1	5	0	0	2	0	2	4	0	12	55	All_GROUP:Bacteria{superkingdom}(100);Tenericutes{phylum}(100);Mollicutes{class}(100);RF9(100);unclassified(100);unclassified(100);unclassified(100);unclassified(100);unclassified(100);unclassified(100);unclassified(100);unclassified(100);unclassified(100);unclassified(100);unclassified(100);unclassified(100);unclassified(100);unclassified(100);unclassified(100);unclassified(100);unclassified(100…	Bacteria	Tenericutes	Mollicutes
OTU230	2	4	0	0	2	5	0	0	0	0	1	0	0	0	14	All_GROUP:Bacteria{superkingdom}(100);Firmicutes{phylum}(100);Clostridia{class}(100);Clostridiales{order}(100);Ruminococcaceae{family}(100);Anaerotruncus{genus}(100);unclassified;unclassified;unclassified;unclassified;unclassified;unclassified;unclassified;unclassified;unclassified;unclassified;unclassified;unclassified;unclassified;unclassified;unclassified;unclassified;	Bacteria	Firmicutes	Clostridia	Clostridiales	Ruminococcaceae	Anaerotruncus
OTU231	18	5	45	3	0	11	12	4	0	1	16	24	10	0	149	All_GROUP:Bacteria{superkingdom}(100);Tenericutes{phylum}(100);Mollicutes{class}(100);RF9(100);unclassified(98);unclassified(98);unclassified(98);unclassified(98);unclassified(98);unclassified(98);unclassified(98);unclassified(98);unclassified(98);unclassified(98);unclassified(98);unclassified(98);unclassified(98);unclassified(98);unclassified(98);unclassified(98);unclassified(98);unclassified(98…	Bacteria	Tenericutes	Mollicutes
OTU232	9	0	179	14	5	27	10	0	5	43	28	21	80	24	445	All_GROUP:Bacteria{superkingdom}(100);Bacteroidetes{phylum}(100);Bacteroidia{class}(100);Bacteroidales{order}(100);S24-7(100);S24-7_uncultured_bacterium{species}(100);unclassified(100);unclassified(100);unclassified(100);unclassified(100);unclassified(100);unclassified(100);unclassified(100);unclassified(100);unclassified(100);unclassified(100);unclassified(100);unclassified(100);unclassified(100…	Bacteria	Bacteroidetes	Bacteroidia	Bacteroidales			S24-7_uncultured_bacterium
OTU233	39	31	6	4	1	3	4	1	0	0	0	7	25	8	129	All_GROUP:Bacteria{superkingdom}(100);Bacteroidetes{phylum}(100);Bacteroidia{class}(100);Bacteroidales{order}(100);Bacteroidaceae{family}(100);Bacteroides{genus}(100);Bacteroides_uniformis{species}(100);unclassified(100);unclassified(100);unclassified(100);unclassified(100);unclassified(100);unclassified(100);unclassified(100);unclassified(100);unclassified(100);unclassified(100);unclassified(100…	Bacteria	Bacteroidetes	Bacteroidia	Bacteroidales	Bacteroidaceae	Bacteroides	Bacteroides_uniformis
OTU234	3	0	0	3	4	0	3	1	4	2	1	0	0	0	21	All_GROUP:Bacteria{superkingdom}(100);Firmicutes{phylum}(100);Clostridia{class}(100);Clostridiales{order}(100);Family_XIII_Incertae_Sedis(100);Family_XIII_Incertae_Sedis_Incertae_Sedis(100);Family_XIII_Incertae_Sedis_Incertae_Sedis_uncultured_bacterium{species}(100);unclassified(100);unclassified(100);unclassified(100);unclassified(100);unclassified(100);unclassified(100);unclassified(100);unclas…	Bacteria	Firmicutes	Clostridia	Clostridiales			Family_XIII_Incertae_Sedis_Incertae_Sedis_uncultured_bacterium
OTU235	4	7	3	0	1	2	1	2	2	6	0	0	5	0	33	All_GROUP:Bacteria{superkingdom}(100);Firmicutes{phylum}(100);Clostridia{class}(100);Clostridiales{order}(100);Ruminococcaceae{family}(100);unclassified(100);unclassified(100);unclassified(100);unclassified(100);unclassified(100);unclassified(100);unclassified(100);unclassified(100);unclassified(100);unclassified(100);unclassified(100);unclassified(100);unclassified(100);unclassified(100);unclass…	Bacteria	Firmicutes	Clostridia	Clostridiales	Ruminococcaceae
OTU236	1	0	0	0	1	1	1	3	0	0	1	0	4	0	12	All_GROUP:Bacteria{superkingdom}(100);Firmicutes{phylum}(100);Clostridia{class}(100);Clostridiales{order}(100);Ruminococcaceae{family}(100);unclassified(98);unclassified(98);unclassified(98);unclassified(98);unclassified(98);unclassified(98);unclassified(98);unclassified(98);unclassified(98);unclassified(98);unclassified(98);unclassified(98);unclassified(98);unclassified(98);unclassified(98);uncl…	Bacteria	Firmicutes	Clostridia	Clostridiales	Ruminococcaceae
OTU237	0	0	0	0	0	9	0	16	0	0	1	0	0	5	31	All_GROUP:Bacteria{superkingdom}(100);Firmicutes{phylum}(100);Clostridia{class}(100);Clostridiales{order}(100);Ruminococcaceae{family}(100);Ruminococcaceae_Incertae_Sedis(96);unclassified(96);unclassified(96);unclassified(96);unclassified(96);unclassified(96);unclassified(96);unclassified(96);unclassified(96);unclassified(96);unclassified(96);unclassified(96);unclassified(96);unclassified(96);unc…	Bacteria	Firmicutes	Clostridia	Clostridiales	Ruminococcaceae
OTU238	4	28	5	3	1	10	36	4	0	10	28	10	2	5	146	All_GROUP:Bacteria{superkingdom}(100);Bacteroidetes{phylum}(100);Bacteroidia{class}(100);Bacteroidales{order}(100);ratAN060301C(99);ratAN060301C_uncultured_bacterium{species}(99);unclassified(99);unclassified(99);unclassified(99);unclassified(99);unclassified(99);unclassified(99);unclassified(99);unclassified(99);unclassified(99);unclassified(99);unclassified(99);unclassified(99);unclassified(99)…	Bacteria	Bacteroidetes	Bacteroidia	Bacteroidales			ratAN060301C_uncultured_bacterium
OTU239	0	2	2	0	1	0	0	1	0	0	2	1	0	0	9	All_GROUP:Bacteria{superkingdom}(100);Candidate_division_TM7(100);unclassified(97);unclassified(97);unclassified(97);unclassified(97);unclassified(97);unclassified(97);unclassified(97);unclassified(97);unclassified(97);unclassified(97);unclassified(97);unclassified(97);unclassified(97);unclassified(97);unclassified(97);unclassified(97);unclassified(97);unclassified(97);unclassified(97);unclassifi…	Bacteria
OTU240	28	2	0	12	8	25	8	2	0	6	9	1	2	7	110	All_GROUP:Bacteria{superkingdom}(100);Firmicutes{phylum}(100);Clostridia{class}(100);Clostridiales{order}(100);Lachnospiraceae{family}(100);Lachnospiraceae_uncultured(100);Lachnospiraceae_uncultured_uncultured_bacterium{species}(100);unclassified(100);unclassified(100);unclassified(100);unclassified(100);unclassified(100);unclassified(100);unclassified(100);unclassified(100);unclassified(100);unc…	Bacteria	Firmicutes	Clostridia	Clostridiales	Lachnospiraceae		Lachnospiraceae_Lachnospiraceae_uncultured_uncultured_bacterium
OTU241	30	10	14	3	4	46	26	9	1	19	43	34	8	5	252	All_GROUP:Bacteria{superkingdom}(100);Bacteroidetes{phylum}(100);Bacteroidia{class}(100);Bacteroidales{order}(100);S24-7(100);S24-7_uncultured_bacterium{species}(100);unclassified(100);unclassified(100);unclassified(100);unclassified(100);unclassified(100);unclassified(100);unclassified(100);unclassified(100);unclassified(100);unclassified(100);unclassified(100);unclassified(100);unclassified(100…	Bacteria	Bacteroidetes	Bacteroidia	Bacteroidales			S24-7_uncultured_bacterium
OTU242	2	10	21	47	19	21	7	5	5	8	24	13	15	22	219	All_GROUP:Bacteria{superkingdom}(100);Bacteroidetes{phylum}(100);Bacteroidia{class}(100);Bacteroidales{order}(100);S24-7(100);S24-7_uncultured_bacterium{species}(100);unclassified(100);unclassified(100);unclassified(100);unclassified(100);unclassified(100);unclassified(100);unclassified(100);unclassified(100);unclassified(100);unclassified(100);unclassified(100);unclassified(100);unclassified(100…	Bacteria	Bacteroidetes	Bacteroidia	Bacteroidales			S24-7_uncultured_bacterium
OTU243	2	4	16	7	5	0	0	3	6	1	3	2	1	9	59	All_GROUP:Bacteria{superkingdom}(100);Firmicutes{phylum}(100);Clostridia{class}(100);Clostridiales{order}(100);Ruminococcaceae{family}(100);unclassified(100);unclassified(100);unclassified(100);unclassified(100);unclassified(100);unclassified(100);unclassified(100);unclassified(100);unclassified(100);unclassified(100);unclassified(100);unclassified(100);unclassified(100);unclassified(100);unclass…	Bacteria	Firmicutes	Clostridia	Clostridiales	Ruminococcaceae
OTU244	0	0	0	3	0	1	0	0	2	0	0	0	0	0	6	All_GROUP:Bacteria{superkingdom}(100);Firmicutes{phylum}(100);Clostridia{class}(100);Clostridiales{order}(100);Lachnospiraceae{family}(100);unclassified(100);unclassified(100);unclassified(100);unclassified(100);unclassified(100);unclassified(100);unclassified(100);unclassified(100);unclassified(100);unclassified(100);unclassified(100);unclassified(100);unclassified(100);unclassified(100);unclass…	Bacteria	Firmicutes	Clostridia	Clostridiales	Lachnospiraceae
OTU245	3	0	0	0	0	0	0	0	0	0	0	0	0	0	3	All_GROUP:Bacteria{superkingdom}(100);Tenericutes{phylum}(100);Mollicutes{class}(100);RF9(100);unclassified(100);unclassified(100);unclassified(100);unclassified(100);unclassified(100);unclassified(100);unclassified(100);unclassified(100);unclassified(100);unclassified(100);unclassified(100);unclassified(100);unclassified(100);unclassified(100);unclassified(100);unclassified(100);unclassified(100…	Bacteria	Tenericutes	Mollicutes
OTU246	0	3	3	2	1	3	0	2	1	1	4	1	0	0	21	All_GROUP:Bacteria{superkingdom}(100);Firmicutes{phylum}(100);Clostridia{class}(100);Clostridiales{order}(100);Ruminococcaceae{family}(100);Ruminococcaceae_Incertae_Sedis(88);unclassified(88);unclassified(88);unclassified(88);unclassified(88);unclassified(88);unclassified(88);unclassified(88);unclassified(88);unclassified(88);unclassified(88);unclassified(88);unclassified(88);unclassified(88);unc…	Bacteria	Firmicutes	Clostridia	Clostridiales	Ruminococcaceae
OTU247	1	4	1	3	0	11	1	0	0	0	1	1	0	0	23	All_GROUP:Bacteria{superkingdom}(100);Firmicutes{phylum}(100);Clostridia{class}(100);Clostridiales{order}(100);Lachnospiraceae{family}(100);Lachnospiraceae_uncultured(100);Lachnospiraceae_uncultured_uncultured_bacterium{species}(98);unclassified(98);unclassified(98);unclassified(98);unclassified(98);unclassified(98);unclassified(98);unclassified(98);unclassified(98);unclassified(98);unclassified(…	Bacteria	Firmicutes	Clostridia	Clostridiales	Lachnospiraceae		Lachnospiraceae_Lachnospiraceae_uncultured_uncultured_bacterium
OTU248	2	4	2	3	4	1	10	0	2	2	3	0	6	0	39	All_GROUP:Bacteria{superkingdom}(100);Firmicutes{phylum}(100);Clostridia{class}(100);Clostridiales{order}(100);Ruminococcaceae{family}(100);Ruminococcaceae_uncultured(88);unclassified(88);unclassified(88);unclassified(88);unclassified(88);unclassified(88);unclassified(88);unclassified(88);unclassified(88);unclassified(88);unclassified(88);unclassified(88);unclassified(88);unclassified(88);unclass…	Bacteria	Firmicutes	Clostridia	Clostridiales	Ruminococcaceae
OTU249	0	1	0	3	0	0	0	0	0	0	0	0	0	2	6	All_GROUP:Bacteria{superkingdom}(100);Firmicutes{phylum}(100);Clostridia{class}(100);Clostridiales{order}(100);Lachnospiraceae{family}(100);Lachnospiraceae_uncultured(100);Lachnospiraceae_uncultured_uncultured_bacterium{species}(100);unclassified(100);unclassified(100);unclassified(100);unclassified(100);unclassified(100);unclassified(100);unclassified(100);unclassified(100);unclassified(100);unc…	Bacteria	Firmicutes	Clostridia	Clostridiales	Lachnospiraceae		Lachnospiraceae_Lachnospiraceae_uncultured_uncultured_bacterium
OTU250	10	10	10	13	2	7	5	3	12	6	19	6	8	18	129	All_GROUP:Bacteria{superkingdom}(100);Bacteroidetes{phylum}(100);Bacteroidia{class}(100);Bacteroidales{order}(100);S24-7(100);S24-7_uncultured_bacterium{species}(100);unclassified(100);unclassified(100);unclassified(100);unclassified(100);unclassified(100);unclassified(100);unclassified(100);unclassified(100);unclassified(100);unclassified(100);unclassified(100);unclassified(100);unclassified(100…	Bacteria	Bacteroidetes	Bacteroidia	Bacteroidales			S24-7_uncultured_bacterium
OTU251	0	0	0	0	0	1	0	0	0	3	1	0	1	0	6	All_GROUP:Bacteria{superkingdom}(100);Firmicutes{phylum}(100);Clostridia{class}(100);Clostridiales{order}(100);Ruminococcaceae{family}(100);Ruminococcaceae_uncultured(100);Ruminococcaceae_uncultured_uncultured_bacterium{species}(100);unclassified(100);unclassified(100);unclassified(100);unclassified(100);unclassified(100);unclassified(100);unclassified(100);unclassified(100);unclassified(100);unc…	Bacteria	Firmicutes	Clostridia	Clostridiales	Ruminococcaceae		Ruminococcaceae_Ruminococcaceae_uncultured_uncultured_bacterium
OTU252	9	24	10	21	7	5	7	2	1	0	1	5	3	0	95	All_GROUP:Bacteria{superkingdom}(100);Tenericutes{phylum}(100);Mollicutes{class}(100);RF9(100);RF9_uncultured_bacterium{species}(99);unclassified(99);unclassified(99);unclassified(99);unclassified(99);unclassified(99);unclassified(99);unclassified(99);unclassified(99);unclassified(99);unclassified(99);unclassified(99);unclassified(99);unclassified(99);unclassified(99);unclassified(99);unclassifie…	Bacteria	Tenericutes	Mollicutes				RF9_uncultured_bacterium
OTU253	0	0	0	0	2	0	1	0	0	0	0	0	0	0	3	All_GROUP:Bacteria{superkingdom}(100);Cyanobacteria{phylum}(100);4C0d-2(100);4C0d-2_uncultured_bacterium{species}(100);unclassified(100);unclassified(100);unclassified(100);unclassified(100);unclassified(100);unclassified(100);unclassified(100);unclassified(100);unclassified(100);unclassified(100);unclassified(100);unclassified(100);unclassified(100);unclassified(100);unclassified(100);unclassifi…	Bacteria	Cyanobacteria					C.4C0d-2_uncultured_bacterium
OTU254	0	1	1	0	0	0	0	0	0	1	0	0	1	0	4	All_GROUP:Bacteria{superkingdom}(100);Tenericutes{phylum}(100);Mollicutes{class}(100);RF9(100);unclassified(100);unclassified(100);unclassified(100);unclassified(100);unclassified(100);unclassified(100);unclassified(100);unclassified(100);unclassified(100);unclassified(100);unclassified(100);unclassified(100);unclassified(100);unclassified(100);unclassified(100);unclassified(100);unclassified(100…	Bacteria	Tenericutes	Mollicutes
OTU255	25	20	13	12	4	1	4	3	0	0	0	1	2	0	85	All_GROUP:Bacteria{superkingdom}(100);Firmicutes{phylum}(100);Clostridia{class}(100);Clostridiales{order}(100);Ruminococcaceae{family}(100);Ruminococcaceae_uncultured(100);unclassified(100);unclassified(100);unclassified(100);unclassified(100);unclassified(100);unclassified(100);unclassified(100);unclassified(100);unclassified(100);unclassified(100);unclassified(100);unclassified(100);unclassifie…	Bacteria	Firmicutes	Clostridia	Clostridiales	Ruminococcaceae
OTU256	0	0	30	1	0	7	0	0	0	0	0	2	0	0	40	All_GROUP:Bacteria{superkingdom}(100);Firmicutes{phylum}(100);Clostridia{class}(100);Clostridiales{order}(100);Lachnospiraceae{family}(100);Lachnospiraceae_uncultured(100);Lachnospiraceae_uncultured_uncultured_bacterium{species}(99);unclassified(99);unclassified(99);unclassified(99);unclassified(99);unclassified(99);unclassified(99);unclassified(99);unclassified(99);unclassified(99);unclassified(…	Bacteria	Firmicutes	Clostridia	Clostridiales	Lachnospiraceae		Lachnospiraceae_Lachnospiraceae_uncultured_uncultured_bacterium
OTU257	0	2	34	0	4	4	6	6	3	8	7	16	9	7	106	All_GROUP:Bacteria{superkingdom}(100);Proteobacteria{phylum}(100);Betaproteobacteria{class}(100);Burkholderiales{order}(100);Alcaligenaceae{family}(100);Parasutterella{subtribe}(100);Parasutterella_uncultured_bacterium{species}(100);unclassified(100);unclassified(100);unclassified(100);unclassified(100);unclassified(100);unclassified(100);unclassified(100);unclassified(100);unclassified(100);uncl…	Bacteria	Proteobacteria	Betaproteobacteria	Burkholderiales	Alcaligenaceae		Parasutterella_uncultured_bacterium
OTU258	0	1	5	6	1	0	0	0	0	1	0	0	2	1	17	All_GROUP:Bacteria{superkingdom}(100);Firmicutes{phylum}(100);Clostridia{class}(100);Clostridiales{order}(100);Ruminococcaceae{family}(100);Ruminococcaceae_uncultured(100);unclassified(96);unclassified(96);unclassified(96);unclassified(96);unclassified(96);unclassified(96);unclassified(96);unclassified(96);unclassified(96);unclassified(96);unclassified(96);unclassified(96);unclassified(96);unclas…	Bacteria	Firmicutes	Clostridia	Clostridiales	Ruminococcaceae
OTU259	1	0	0	5	0	1	0	0	0	1	1	0	0	0	9	All_GROUP:Bacteria{superkingdom}(100);Tenericutes{phylum}(100);Mollicutes{class}(100);RF9(100);unclassified(100);unclassified(100);unclassified(100);unclassified(100);unclassified(100);unclassified(100);unclassified(100);unclassified(100);unclassified(100);unclassified(100);unclassified(100);unclassified(100);unclassified(100);unclassified(100);unclassified(100);unclassified(100);unclassified(100…	Bacteria	Tenericutes	Mollicutes
OTU260	6	19	7	27	7	8	9	7	27	57	3	23	16	9	225	All_GROUP:Bacteria{superkingdom}(100);Bacteroidetes{phylum}(100);Bacteroidia{class}(100);Bacteroidales{order}(100);S24-7(100);S24-7_uncultured_bacterium{species}(100);unclassified(100);unclassified(100);unclassified(100);unclassified(100);unclassified(100);unclassified(100);unclassified(100);unclassified(100);unclassified(100);unclassified(100);unclassified(100);unclassified(100);unclassified(100…	Bacteria	Bacteroidetes	Bacteroidia	Bacteroidales			S24-7_uncultured_bacterium
OTU261	0	0	0	0	2	0	0	0	0	0	0	0	2	0	4	All_GROUP:Bacteria{superkingdom}(100);Firmicutes{phylum}(100);Clostridia{class}(100);Clostridiales{order}(100);Ruminococcaceae{family}(100);Oscillibacter{genus}(100);Oscillibacter_uncultured_bacterium{species}(100);unclassified(100);unclassified(100);unclassified(100);unclassified(100);unclassified(100);unclassified(100);unclassified(100);unclassified(100);unclassified(100);unclassified(100);uncl…	Bacteria	Firmicutes	Clostridia	Clostridiales	Ruminococcaceae	Oscillibacter	Oscillibacter_uncultured_bacterium
OTU262	0	0	0	0	0	0	0	0	1	0	0	0	0	0	1	All_GROUP:Bacteria{superkingdom}(100);Firmicutes{phylum}(100);Clostridia{class}(100);Clostridiales{order}(100);Ruminococcaceae{family}(100);unclassified(100);unclassified(100);unclassified(100);unclassified(100);unclassified(100);unclassified(100);unclassified(100);unclassified(100);unclassified(100);unclassified(100);unclassified(100);unclassified(100);unclassified(100);unclassified(100);unclass…	Bacteria	Firmicutes	Clostridia	Clostridiales	Ruminococcaceae
OTU263	22	11	22	35	2	9	2	5	2	9	8	12	14	5	158	All_GROUP:Bacteria{superkingdom}(100);Bacteroidetes{phylum}(100);Bacteroidia{class}(100);Bacteroidales{order}(100);S24-7(100);S24-7_uncultured_bacterium{species}(100);unclassified(100);unclassified(100);unclassified(100);unclassified(100);unclassified(100);unclassified(100);unclassified(100);unclassified(100);unclassified(100);unclassified(100);unclassified(100);unclassified(100);unclassified(100…	Bacteria	Bacteroidetes	Bacteroidia	Bacteroidales			S24-7_uncultured_bacterium
OTU264	3	0	0	2	22	0	11	48	29	11	0	0	3	4	133	All_GROUP:Bacteria{superkingdom}(100);Firmicutes{phylum}(100);Clostridia{class}(100);Clostridiales{order}(100);Lachnospiraceae{family}(100);Lachnospiraceae_uncultured(100);Lachnospiraceae_uncultured_uncultured_bacterium{species}(99);unclassified(99);unclassified(99);unclassified(99);unclassified(99);unclassified(99);unclassified(99);unclassified(99);unclassified(99);unclassified(99);unclassified(…	Bacteria	Firmicutes	Clostridia	Clostridiales	Lachnospiraceae		Lachnospiraceae_Lachnospiraceae_uncultured_uncultured_bacterium
OTU265	31	1	13	4	4	7	2	7	0	0	1	1	0	6	77	All_GROUP:Bacteria{superkingdom}(100);Firmicutes{phylum}(100);Clostridia{class}(100);Clostridiales{order}(100);Lachnospiraceae{family}(100);Lachnospiraceae_Incertae_Sedis(100);unclassified(100);unclassified(100);unclassified(100);unclassified(100);unclassified(100);unclassified(100);unclassified(100);unclassified(100);unclassified(100);unclassified(100);unclassified(100);unclassified(100);unclass…	Bacteria	Firmicutes	Clostridia	Clostridiales	Lachnospiraceae
OTU266	3	0	0	5	2	0	0	3	2	1	2	0	2	5	25	All_GROUP:Bacteria{superkingdom}(100);Firmicutes{phylum}(100);Clostridia{class}(100);Clostridiales{order}(100);Lachnospiraceae{family}(100);Lachnospiraceae_uncultured(99);Lachnospiraceae_uncultured_uncultured_bacterium{species}(99);unclassified(99);unclassified(99);unclassified(99);unclassified(99);unclassified(99);unclassified(99);unclassified(99);unclassified(99);unclassified(99);unclassified(9…	Bacteria	Firmicutes	Clostridia	Clostridiales	Lachnospiraceae		Lachnospiraceae_Lachnospiraceae_uncultured_uncultured_bacterium
OTU267	0	5	0	0	1	0	0	0	0	2	5	0	0	0	13	All_GROUP:Bacteria{superkingdom}(100);Firmicutes{phylum}(100);Clostridia{class}(100);Clostridiales{order}(100);Ruminococcaceae{family}(100);unclassified(100);unclassified(100);unclassified(100);unclassified(100);unclassified(100);unclassified(100);unclassified(100);unclassified(100);unclassified(100);unclassified(100);unclassified(100);unclassified(100);unclassified(100);unclassified(100);unclass…	Bacteria	Firmicutes	Clostridia	Clostridiales	Ruminococcaceae
OTU268	0	0	34	0	1	7	0	0	19	8	7	0	0	0	76	All_GROUP:Bacteria{superkingdom}(100);Firmicutes{phylum}(100);Clostridia{class}(100);Clostridiales{order}(100);Lachnospiraceae{family}(100);Lachnospiraceae_uncultured(100);Lachnospiraceae_uncultured_uncultured_bacterium{species}(100);unclassified(100);unclassified(100);unclassified(100);unclassified(100);unclassified(100);unclassified(100);unclassified(100);unclassified(100);unclassified(100);unc…	Bacteria	Firmicutes	Clostridia	Clostridiales	Lachnospiraceae		Lachnospiraceae_Lachnospiraceae_uncultured_uncultured_bacterium
OTU269	0	0	0	0	0	0	0	0	1	0	0	0	0	0	1	All_GROUP:Bacteria{superkingdom}(100);Firmicutes{phylum}(100);Clostridia{class}(100);Clostridiales{order}(100);Ruminococcaceae{family}(100);Ruminococcaceae_uncultured(100);unclassified(100);unclassified(100);unclassified(100);unclassified(100);unclassified(100);unclassified(100);unclassified(100);unclassified(100);unclassified(100);unclassified(100);unclassified(100);unclassified(100);unclassifie…	Bacteria	Firmicutes	Clostridia	Clostridiales	Ruminococcaceae
OTU270	11	0	13	4	3	0	0	0	0	0	3	1	0	0	35	All_GROUP:Bacteria{superkingdom}(100);Tenericutes{phylum}(100);Mollicutes{class}(100);RF9(100);unclassified(100);unclassified(100);unclassified(100);unclassified(100);unclassified(100);unclassified(100);unclassified(100);unclassified(100);unclassified(100);unclassified(100);unclassified(100);unclassified(100);unclassified(100);unclassified(100);unclassified(100);unclassified(100);unclassified(100…	Bacteria	Tenericutes	Mollicutes
OTU271	0	0	0	16	0	0	0	0	0	0	0	0	0	0	16	All_GROUP:Bacteria{superkingdom}(100);Firmicutes{phylum}(100);Clostridia{class}(100);Clostridiales{order}(100);Ruminococcaceae{family}(100);Ruminococcaceae_Incertae_Sedis(100);unclassified(100);unclassified(100);unclassified(100);unclassified(100);unclassified(100);unclassified(100);unclassified(100);unclassified(100);unclassified(100);unclassified(100);unclassified(100);unclassified(100);unclass…	Bacteria	Firmicutes	Clostridia	Clostridiales	Ruminococcaceae
OTU272	0	0	0	0	0	0	0	1	0	0	0	0	0	0	1	All_GROUP:Bacteria{superkingdom}(100);Firmicutes{phylum}(100);Clostridia{class}(100);Clostridiales{order}(100);Lachnospiraceae{family}(100);unclassified(100);unclassified(100);unclassified(100);unclassified(100);unclassified(100);unclassified(100);unclassified(100);unclassified(100);unclassified(100);unclassified(100);unclassified(100);unclassified(100);unclassified(100);unclassified(100);unclass…	Bacteria	Firmicutes	Clostridia	Clostridiales	Lachnospiraceae
OTU273	0	3	1	2	0	8	3	2	1	1	4	0	6	3	34	All_GROUP:Bacteria{superkingdom}(100);Firmicutes{phylum}(100);Clostridia{class}(100);Clostridiales{order}(100);Ruminococcaceae{family}(100);Ruminococcaceae_Incertae_Sedis(92);unclassified(92);unclassified(92);unclassified(92);unclassified(92);unclassified(92);unclassified(92);unclassified(92);unclassified(92);unclassified(92);unclassified(92);unclassified(92);unclassified(92);unclassified(92);unc…	Bacteria	Firmicutes	Clostridia	Clostridiales	Ruminococcaceae
OTU274	0	0	0	0	1	0	0	0	0	0	0	0	0	0	1	All_GROUP:Bacteria{superkingdom}(100);Firmicutes{phylum}(100);Clostridia{class}(100);Clostridiales{order}(100);Lachnospiraceae{family}(100);Lachnospiraceae_uncultured(100);Lachnospiraceae_uncultured_uncultured_bacterium{species}(100);unclassified(100);unclassified(100);unclassified(100);unclassified(100);unclassified(100);unclassified(100);unclassified(100);unclassified(100);unclassified(100);unc…	Bacteria	Firmicutes	Clostridia	Clostridiales	Lachnospiraceae		Lachnospiraceae_Lachnospiraceae_uncultured_uncultured_bacterium
OTU275	0	1	0	2	0	3	0	1	0	4	0	0	0	1	12	All_GROUP:Bacteria{superkingdom}(100);Firmicutes{phylum}(100);Clostridia{class}(100);Clostridiales{order}(100);Lachnospiraceae{family}(100);Lachnospiraceae_uncultured(100);Lachnospiraceae_uncultured_uncultured_bacterium{species}(100);unclassified(100);unclassified(100);unclassified(100);unclassified(100);unclassified(100);unclassified(100);unclassified(100);unclassified(100);unclassified(100);unc…	Bacteria	Firmicutes	Clostridia	Clostridiales	Lachnospiraceae		Lachnospiraceae_Lachnospiraceae_uncultured_uncultured_bacterium
OTU276	0	0	3	0	0	0	0	0	0	0	0	6	0	6	15	All_GROUP:Bacteria{superkingdom}(100);Firmicutes{phylum}(100);Clostridia{class}(100);Clostridiales{order}(100);Lachnospiraceae{family}(100);Lachnospiraceae_uncultured(100);Lachnospiraceae_uncultured_uncultured_bacterium{species}(100);unclassified(100);unclassified(100);unclassified(100);unclassified(100);unclassified(100);unclassified(100);unclassified(100);unclassified(100);unclassified(100);unc…	Bacteria	Firmicutes	Clostridia	Clostridiales	Lachnospiraceae		Lachnospiraceae_Lachnospiraceae_uncultured_uncultured_bacterium
OTU277	2	0	1	0	0	1	2	0	0	4	6	4	1	0	21	All_GROUP:Bacteria{superkingdom}(100);Proteobacteria{phylum}(100);Betaproteobacteria{class}(100);Burkholderiales{order}(100);Alcaligenaceae{family}(100);Parasutterella{subtribe}(100);Parasutterella_uncultured_bacterium{species}(100);unclassified(100);unclassified(100);unclassified(100);unclassified(100);unclassified(100);unclassified(100);unclassified(100);unclassified(100);unclassified(100);uncl…	Bacteria	Proteobacteria	Betaproteobacteria	Burkholderiales	Alcaligenaceae		Parasutterella_uncultured_bacterium
OTU278	5	2	3	0	0	2	2	0	0	1	1	3	2	2	23	All_GROUP:Bacteria{superkingdom}(100);Firmicutes{phylum}(100);Clostridia{class}(100);Clostridiales{order}(100);Ruminococcaceae{family}(100);Ruminococcaceae_uncultured(83);unclassified(83);unclassified(83);unclassified(83);unclassified(83);unclassified(83);unclassified(83);unclassified(83);unclassified(83);unclassified(83);unclassified(83);unclassified(83);unclassified(83);unclassified(83);unclass…	Bacteria	Firmicutes	Clostridia	Clostridiales	Ruminococcaceae
OTU279	16	6	0	3	1	1	2	2	5	7	4	0	0	2	49	All_GROUP:Bacteria{superkingdom}(100);Firmicutes{phylum}(100);Clostridia{class}(100);Clostridiales{order}(100);Lachnospiraceae{family}(100);Lachnospiraceae_uncultured(100);Lachnospiraceae_uncultured_uncultured_bacterium{species}(100);unclassified(100);unclassified(100);unclassified(100);unclassified(100);unclassified(100);unclassified(100);unclassified(100);unclassified(100);unclassified(100);unc…	Bacteria	Firmicutes	Clostridia	Clostridiales	Lachnospiraceae		Lachnospiraceae_Lachnospiraceae_uncultured_uncultured_bacterium
OTU280	0	0	0	1	0	0	0	0	0	0	0	0	0	0	1	All_GROUP:Bacteria{superkingdom}(100);Cyanobacteria{phylum}(100);4C0d-2(100);4C0d-2_uncultured_bacterium{species}(100);unclassified(100);unclassified(100);unclassified(100);unclassified(100);unclassified(100);unclassified(100);unclassified(100);unclassified(100);unclassified(100);unclassified(100);unclassified(100);unclassified(100);unclassified(100);unclassified(100);unclassified(100);unclassifi…	Bacteria	Cyanobacteria					C.4C0d-2_uncultured_bacterium
OTU281	7	23	25	12	2	14	7	0	4	14	9	8	7	20	152	All_GROUP:Bacteria{superkingdom}(100);Bacteroidetes{phylum}(100);Bacteroidia{class}(100);Bacteroidales{order}(100);S24-7(100);S24-7_uncultured_bacterium{species}(100);unclassified(100);unclassified(100);unclassified(100);unclassified(100);unclassified(100);unclassified(100);unclassified(100);unclassified(100);unclassified(100);unclassified(100);unclassified(100);unclassified(100);unclassified(100…	Bacteria	Bacteroidetes	Bacteroidia	Bacteroidales			S24-7_uncultured_bacterium
OTU282	59	9	6	5	0	6	0	0	1	0	2	3	28	6	125	All_GROUP:Bacteria{superkingdom}(100);Firmicutes{phylum}(100);Clostridia{class}(100);Clostridiales{order}(100);Ruminococcaceae{family}(100);Ruminococcaceae_uncultured(100);unclassified(100);unclassified(100);unclassified(100);unclassified(100);unclassified(100);unclassified(100);unclassified(100);unclassified(100);unclassified(100);unclassified(100);unclassified(100);unclassified(100);unclassifie…	Bacteria	Firmicutes	Clostridia	Clostridiales	Ruminococcaceae
OTU283	8	3	1	1	1	2	0	1	0	2	1	0	2	0	22	All_GROUP:Bacteria{superkingdom}(100);Bacteroidetes{phylum}(100);Bacteroidia{class}(100);Bacteroidales{order}(100);Rikenellaceae{family}(100);Alistipes{genus}(100);Alistipes_uncultured_bacterium{species}(97);unclassified(97);unclassified(97);unclassified(97);unclassified(97);unclassified(97);unclassified(97);unclassified(97);unclassified(97);unclassified(97);unclassified(97);unclassified(97);uncl…	Bacteria	Bacteroidetes	Bacteroidia	Bacteroidales	Rikenellaceae	Alistipes	Alistipes_uncultured_bacterium
OTU284	6	2	6	0	1	3	1	1	1	1	1	4	2	1	30	All_GROUP:Bacteria{superkingdom}(100);Firmicutes{phylum}(100);Clostridia{class}(100);Clostridiales{order}(100);Family_XIII_Incertae_Sedis(100);Anaerovorax_(100);Anaerovorax__uncultured_bacterium{species}(100);unclassified(100);unclassified(100);unclassified(100);unclassified(100);unclassified(100);unclassified(100);unclassified(100);unclassified(100);unclassified(100);unclassified(100);unclassifi…	Bacteria	Firmicutes	Clostridia	Clostridiales			Anaerovorax__uncultured_bacterium
OTU285	35	3	65	9	18	18	26	16	4	8	5	2	11	9	229	All_GROUP:Bacteria{superkingdom}(100);Firmicutes{phylum}(100);Clostridia{class}(100);Clostridiales{order}(100);Ruminococcaceae{family}(100);Ruminococcaceae_uncultured(100);unclassified(100);unclassified(100);unclassified(100);unclassified(100);unclassified(100);unclassified(100);unclassified(100);unclassified(100);unclassified(100);unclassified(100);unclassified(100);unclassified(100);unclassifie…	Bacteria	Firmicutes	Clostridia	Clostridiales	Ruminococcaceae
OTU286	0	0	0	0	0	0	0	1	0	0	1	0	1	0	3	All_GROUP:Bacteria{superkingdom}(100);Firmicutes{phylum}(100);Clostridia{class}(100);Clostridiales{order}(100);Lachnospiraceae{family}(100);Lachnospiraceae_uncultured(100);Lachnospiraceae_uncultured_uncultured_bacterium{species}(100);unclassified(100);unclassified(100);unclassified(100);unclassified(100);unclassified(100);unclassified(100);unclassified(100);unclassified(100);unclassified(100);unc…	Bacteria	Firmicutes	Clostridia	Clostridiales	Lachnospiraceae		Lachnospiraceae_Lachnospiraceae_uncultured_uncultured_bacterium
OTU287	0	0	28	24	0	4	0	0	0	0	0	0	0	8	64	All_GROUP:Bacteria{superkingdom}(100);Firmicutes{phylum}(100);Clostridia{class}(100);Clostridiales{order}(100);Ruminococcaceae{family}(100);unclassified(93);unclassified(93);unclassified(93);unclassified(93);unclassified(93);unclassified(93);unclassified(93);unclassified(93);unclassified(93);unclassified(93);unclassified(93);unclassified(93);unclassified(93);unclassified(93);unclassified(93);uncl…	Bacteria	Firmicutes	Clostridia	Clostridiales	Ruminococcaceae
OTU288	0	0	0	0	0	0	0	7	9	6	0	0	2	5	29	All_GROUP:Bacteria{superkingdom}(100);Firmicutes{phylum}(100);Clostridia{class}(100);Clostridiales{order}(100);Ruminococcaceae{family}(100);Oscillibacter{genus}(100);Oscillibacter_uncultured_bacterium{species}(100);unclassified(100);unclassified(100);unclassified(100);unclassified(100);unclassified(100);unclassified(100);unclassified(100);unclassified(100);unclassified(100);unclassified(100);uncl…	Bacteria	Firmicutes	Clostridia	Clostridiales	Ruminococcaceae	Oscillibacter	Oscillibacter_uncultured_bacterium
OTU289	0	0	0	0	13	0	0	42	0	0	2	0	2	5	64	All_GROUP:Bacteria{superkingdom}(100);Firmicutes{phylum}(100);Clostridia{class}(100);Clostridiales{order}(100);Lachnospiraceae{family}(100);Lachnospiraceae_uncultured(100);Lachnospiraceae_uncultured_uncultured_bacterium{species}(81);unclassified(81);unclassified(81);unclassified(81);unclassified(81);unclassified(81);unclassified(81);unclassified(81);unclassified(81);unclassified(81);unclassified(…	Bacteria	Firmicutes	Clostridia	Clostridiales	Lachnospiraceae		Lachnospiraceae_Lachnospiraceae_uncultured_uncultured_bacterium
OTU290	2	0	1	0	0	0	0	0	0	1	1	0	0	0	5	All_GROUP:Bacteria{superkingdom}(100);Firmicutes{phylum}(100);Clostridia{class}(100);Clostridiales{order}(100);Lachnospiraceae{family}(100);unclassified(100);unclassified(100);unclassified(100);unclassified(100);unclassified(100);unclassified(100);unclassified(100);unclassified(100);unclassified(100);unclassified(100);unclassified(100);unclassified(100);unclassified(100);unclassified(100);unclass…	Bacteria	Firmicutes	Clostridia	Clostridiales	Lachnospiraceae
OTU291	0	0	0	0	0	0	0	1	0	2	0	0	1	0	4	All_GROUP:Bacteria{superkingdom}(100);Firmicutes{phylum}(100);Clostridia{class}(100);Clostridiales{order}(100);Ruminococcaceae{family}(100);Anaerotruncus{genus}(100);Anaerotruncus_uncultured_bacterium{species}(100);unclassified(100);unclassified(100);unclassified(100);unclassified(100);unclassified(100);unclassified(100);unclassified(100);unclassified(100);unclassified(100);unclassified(100);uncl…	Bacteria	Firmicutes	Clostridia	Clostridiales	Ruminococcaceae	Anaerotruncus	Anaerotruncus_uncultured_bacterium
OTU292	0	0	2	0	1	6	3	3	1	1	0	2	2	1	22	All_GROUP:Bacteria{superkingdom}(100);Firmicutes{phylum}(100);Clostridia{class}(100);Clostridiales{order}(100);Ruminococcaceae{family}(100);unclassified(95);unclassified(95);unclassified(95);unclassified(95);unclassified(95);unclassified(95);unclassified(95);unclassified(95);unclassified(95);unclassified(95);unclassified(95);unclassified(95);unclassified(95);unclassified(95);unclassified(95);uncl…	Bacteria	Firmicutes	Clostridia	Clostridiales	Ruminococcaceae
OTU293	0	1	41	62	0	0	0	4	0	0	4	3	1	7	123	All_GROUP:Bacteria{superkingdom}(100);Firmicutes{phylum}(100);Clostridia{class}(100);Clostridiales{order}(100);Ruminococcaceae{family}(100);Ruminococcaceae_uncultured(100);unclassified(100);unclassified(100);unclassified(100);unclassified(100);unclassified(100);unclassified(100);unclassified(100);unclassified(100);unclassified(100);unclassified(100);unclassified(100);unclassified(100);unclassifie…	Bacteria	Firmicutes	Clostridia	Clostridiales	Ruminococcaceae
OTU294	0	0	2	3	0	0	0	1	8	4	0	0	0	0	18	All_GROUP:Bacteria{superkingdom}(100);Bacteroidetes{phylum}(100);Bacteroidia{class}(100);Bacteroidales{order}(100);S24-7(100);S24-7_uncultured_bacterium{species}(100);unclassified(100);unclassified(100);unclassified(100);unclassified(100);unclassified(100);unclassified(100);unclassified(100);unclassified(100);unclassified(100);unclassified(100);unclassified(100);unclassified(100);unclassified(100…	Bacteria	Bacteroidetes	Bacteroidia	Bacteroidales			S24-7_uncultured_bacterium
OTU295	0	1	1	1	0	1	1	1	1	2	2	0	0	11	22	All_GROUP:Bacteria{superkingdom}(100);Firmicutes{phylum}(100);Clostridia{class}(100);Clostridiales{order}(100);Lachnospiraceae{family}(100);unclassified;unclassified;unclassified;unclassified;unclassified;unclassified;unclassified;unclassified;unclassified;unclassified;unclassified;unclassified;unclassified;unclassified;unclassified;unclassified;unclassified;	Bacteria	Firmicutes	Clostridia	Clostridiales	Lachnospiraceae
OTU296	7	3	0	0	1	2	1	0	0	0	0	0	0	0	14	All_GROUP:Bacteria{superkingdom}(100);Firmicutes{phylum}(100);Clostridia{class}(100);Clostridiales{order}(100);Ruminococcaceae{family}(100);unclassified(99);unclassified(99);unclassified(99);unclassified(99);unclassified(99);unclassified(99);unclassified(99);unclassified(99);unclassified(99);unclassified(99);unclassified(99);unclassified(99);unclassified(99);unclassified(99);unclassified(99);uncl…	Bacteria	Firmicutes	Clostridia	Clostridiales	Ruminococcaceae
OTU297	0	0	0	0	0	0	0	0	2	0	0	0	0	0	2	All_GROUP:Bacteria{superkingdom}(100);Firmicutes{phylum}(100);Clostridia{class}(100);Clostridiales{order}(100);Lachnospiraceae{family}(100);Lachnospiraceae_uncultured(100);Lachnospiraceae_uncultured_uncultured_bacterium{species}(100);unclassified(100);unclassified(100);unclassified(100);unclassified(100);unclassified(100);unclassified(100);unclassified(100);unclassified(100);unclassified(100);unc…	Bacteria	Firmicutes	Clostridia	Clostridiales	Lachnospiraceae		Lachnospiraceae_Lachnospiraceae_uncultured_uncultured_bacterium
OTU298	3	10	5	6	0	3	2	2	3	10	5	15	0	1	65	All_GROUP:Bacteria{superkingdom}(100);Tenericutes{phylum}(100);Mollicutes{class}(100);RF9(100);unclassified(97);unclassified(97);unclassified(97);unclassified(97);unclassified(97);unclassified(97);unclassified(97);unclassified(97);unclassified(97);unclassified(97);unclassified(97);unclassified(97);unclassified(97);unclassified(97);unclassified(97);unclassified(97);unclassified(97);unclassified(97…	Bacteria	Tenericutes	Mollicutes
OTU299	26	9	6	20	4	1	0	4	6	5	8	1	0	3	93	All_GROUP:Bacteria{superkingdom}(100);Firmicutes{phylum}(100);Clostridia{class}(100);Clostridiales{order}(100);Ruminococcaceae{family}(100);unclassified(99);unclassified(99);unclassified(99);unclassified(99);unclassified(99);unclassified(99);unclassified(99);unclassified(99);unclassified(99);unclassified(99);unclassified(99);unclassified(99);unclassified(99);unclassified(99);unclassified(99);uncl…	Bacteria	Firmicutes	Clostridia	Clostridiales	Ruminococcaceae
OTU300	2	1	0	0	2	1	0	6	1	0	0	0	0	1	14	All_GROUP:Bacteria{superkingdom}(100);Firmicutes{phylum}(100);Clostridia{class}(100);Clostridiales{order}(100);Ruminococcaceae{family}(100);Oscillibacter{genus}(100);Oscillibacter_uncultured_bacterium{species}(100);unclassified(100);unclassified(100);unclassified(100);unclassified(100);unclassified(100);unclassified(100);unclassified(100);unclassified(100);unclassified(100);unclassified(100);uncl…	Bacteria	Firmicutes	Clostridia	Clostridiales	Ruminococcaceae	Oscillibacter	Oscillibacter_uncultured_bacterium
OTU301	0	0	4	2	0	0	0	0	0	0	0	0	0	0	6	All_GROUP:Bacteria{superkingdom}(100);Firmicutes{phylum}(100);Clostridia{class}(100);Clostridiales{order}(100);Lachnospiraceae{family}(100);Lachnospiraceae_Incertae_Sedis(82);Lachnospiraceae_Incertae_Sedis_uncultured_bacterium{species}(81);unclassified(81);unclassified(81);unclassified(81);unclassified(81);unclassified(81);unclassified(81);unclassified(81);unclassified(81);unclassified(81);unclas…	Bacteria	Firmicutes	Clostridia	Clostridiales	Lachnospiraceae		Lachnospiraceae_Incertae_Sedis_uncultured_bacterium
OTU302	0	3	0	0	0	0	0	0	0	0	0	0	0	0	3	All_GROUP:Bacteria{superkingdom}(100);Firmicutes{phylum}(100);Clostridia{class}(100);Clostridiales{order}(100);Lachnospiraceae{family}(100);Lachnospiraceae_uncultured(100);Lachnospiraceae_uncultured_uncultured_bacterium{species}(100);unclassified(100);unclassified(100);unclassified(100);unclassified(100);unclassified(100);unclassified(100);unclassified(100);unclassified(100);unclassified(100);unc…	Bacteria	Firmicutes	Clostridia	Clostridiales	Lachnospiraceae		Lachnospiraceae_Lachnospiraceae_uncultured_uncultured_bacterium
OTU303	0	1	1	0	0	0	0	0	0	2	0	1	0	0	5	All_GROUP:Bacteria{superkingdom}(100);Firmicutes{phylum}(100);Clostridia{class}(100);Clostridiales{order}(100);Ruminococcaceae{family}(100);unclassified(100);unclassified(100);unclassified(100);unclassified(100);unclassified(100);unclassified(100);unclassified(100);unclassified(100);unclassified(100);unclassified(100);unclassified(100);unclassified(100);unclassified(100);unclassified(100);unclass…	Bacteria	Firmicutes	Clostridia	Clostridiales	Ruminococcaceae
OTU304	4	0	2	1	3	1	0	2	0	0	2	0	2	5	22	All_GROUP:Bacteria{superkingdom}(100);Firmicutes{phylum}(100);Clostridia{class}(100);Clostridiales{order}(100);Ruminococcaceae{family}(100);Ruminococcaceae_Incertae_Sedis(100);unclassified(81);unclassified(81);unclassified(81);unclassified(81);unclassified(81);unclassified(81);unclassified(81);unclassified(81);unclassified(81);unclassified(81);unclassified(81);unclassified(81);unclassified(81);un…	Bacteria	Firmicutes	Clostridia	Clostridiales	Ruminococcaceae
OTU305	3	0	0	1	0	4	0	2	0	0	3	0	0	3	16	All_GROUP:Bacteria{superkingdom}(100);Firmicutes{phylum}(100);Clostridia{class}(100);Clostridiales{order}(100);Lachnospiraceae{family}(100);Lachnospiraceae_uncultured(98);Lachnospiraceae_uncultured_uncultured_bacterium{species}(98);unclassified(98);unclassified(98);unclassified(98);unclassified(98);unclassified(98);unclassified(98);unclassified(98);unclassified(98);unclassified(98);unclassified(9…	Bacteria	Firmicutes	Clostridia	Clostridiales	Lachnospiraceae		Lachnospiraceae_Lachnospiraceae_uncultured_uncultured_bacterium
OTU306	1	0	0	0	0	0	0	0	0	0	0	0	0	0	1	All_GROUP:Bacteria{superkingdom}(100);Firmicutes{phylum}(100);Clostridia{class}(100);Clostridiales{order}(100);Ruminococcaceae{family}(100);Ruminococcaceae_Incertae_Sedis(100);unclassified(100);unclassified(100);unclassified(100);unclassified(100);unclassified(100);unclassified(100);unclassified(100);unclassified(100);unclassified(100);unclassified(100);unclassified(100);unclassified(100);unclass…	Bacteria	Firmicutes	Clostridia	Clostridiales	Ruminococcaceae
OTU307	9	5	0	1	0	2	1	5	0	0	4	1	2	1	31	All_GROUP:Bacteria{superkingdom}(100);Firmicutes{phylum}(100);Clostridia{class}(100);Clostridiales{order}(100);Lachnospiraceae{family}(100);Lachnospiraceae_uncultured(100);Lachnospiraceae_uncultured_uncultured_bacterium{species}(100);unclassified(100);unclassified(100);unclassified(100);unclassified(100);unclassified(100);unclassified(100);unclassified(100);unclassified(100);unclassified(100);unc…	Bacteria	Firmicutes	Clostridia	Clostridiales	Lachnospiraceae		Lachnospiraceae_Lachnospiraceae_uncultured_uncultured_bacterium
OTU308	5	18	5	1	8	10	5	2	7	4	2	5	7	6	85	All_GROUP:Bacteria{superkingdom}(100);Bacteroidetes{phylum}(100);Bacteroidia{class}(100);Bacteroidales{order}(100);Porphyromonadaceae{family}(100);Parabacteroides{genus}(100);unclassified;unclassified;unclassified;unclassified;unclassified;unclassified;unclassified;unclassified;unclassified;unclassified;unclassified;unclassified;unclassified;unclassified;unclassified;unclassified;	Bacteria	Bacteroidetes	Bacteroidia	Bacteroidales	Porphyromonadaceae	Parabacteroides
OTU309	1	1	0	0	0	1	0	0	0	0	0	0	0	0	3	All_GROUP:Bacteria{superkingdom}(100);Firmicutes{phylum}(100);Clostridia{class}(100);Clostridiales{order}(100);Lachnospiraceae{family}(100);unclassified(100);unclassified(100);unclassified(100);unclassified(100);unclassified(100);unclassified(100);unclassified(100);unclassified(100);unclassified(100);unclassified(100);unclassified(100);unclassified(100);unclassified(100);unclassified(100);unclass…	Bacteria	Firmicutes	Clostridia	Clostridiales	Lachnospiraceae
OTU310	17	2	34	1	1	44	11	7	16	43	18	35	22	19	270	All_GROUP:Bacteria{superkingdom}(100);Bacteroidetes{phylum}(100);Bacteroidia{class}(100);Bacteroidales{order}(100);S24-7(100);S24-7_uncultured_bacterium{species}(100);unclassified(100);unclassified(100);unclassified(100);unclassified(100);unclassified(100);unclassified(100);unclassified(100);unclassified(100);unclassified(100);unclassified(100);unclassified(100);unclassified(100);unclassified(100…	Bacteria	Bacteroidetes	Bacteroidia	Bacteroidales			S24-7_uncultured_bacterium
OTU311	1	5	3	1	3	13	0	3	0	0	0	0	0	0	29	All_GROUP:Bacteria{superkingdom}(100);Bacteroidetes{phylum}(100);Bacteroidia{class}(100);Bacteroidales{order}(100);Bacteroidaceae{family}(100);Bacteroides{genus}(100);unclassified(100);unclassified(100);unclassified(100);unclassified(100);unclassified(100);unclassified(100);unclassified(100);unclassified(100);unclassified(100);unclassified(100);unclassified(100);unclassified(100);unclassified(100…	Bacteria	Bacteroidetes	Bacteroidia	Bacteroidales	Bacteroidaceae	Bacteroides
OTU312	1	0	3	0	0	1	0	0	1	1	0	0	1	0	8	All_GROUP:Bacteria{superkingdom}(100);Firmicutes{phylum}(100);Clostridia{class}(100);Clostridiales{order}(100);Lachnospiraceae{family}(100);Lachnospiraceae_Incertae_Sedis(100);unclassified(100);unclassified(100);unclassified(100);unclassified(100);unclassified(100);unclassified(100);unclassified(100);unclassified(100);unclassified(100);unclassified(100);unclassified(100);unclassified(100);unclass…	Bacteria	Firmicutes	Clostridia	Clostridiales	Lachnospiraceae
OTU313	0	1	2	0	0	0	1	0	0	0	5	0	0	0	9	All_GROUP:Bacteria{superkingdom}(100);Firmicutes{phylum}(100);Clostridia{class}(100);Clostridiales{order}(100);Ruminococcaceae{family}(100);unclassified(100);unclassified(100);unclassified(100);unclassified(100);unclassified(100);unclassified(100);unclassified(100);unclassified(100);unclassified(100);unclassified(100);unclassified(100);unclassified(100);unclassified(100);unclassified(100);unclass…	Bacteria	Firmicutes	Clostridia	Clostridiales	Ruminococcaceae
OTU314	0	0	0	0	1	0	3	3	1	0	2	0	0	0	10	All_GROUP:Bacteria{superkingdom}(100);Firmicutes{phylum}(100);Clostridia{class}(100);Clostridiales{order}(100);Ruminococcaceae{family}(100);unclassified(100);unclassified(100);unclassified(100);unclassified(100);unclassified(100);unclassified(100);unclassified(100);unclassified(100);unclassified(100);unclassified(100);unclassified(100);unclassified(100);unclassified(100);unclassified(100);unclass…	Bacteria	Firmicutes	Clostridia	Clostridiales	Ruminococcaceae
OTU315	0	2	0	1	0	6	4	1	2	0	2	2	1	4	25	All_GROUP:Bacteria{superkingdom}(100);Firmicutes{phylum}(100);Clostridia{class}(100);Clostridiales{order}(100);Lachnospiraceae{family}(100);Lachnospiraceae_uncultured(100);unclassified(98);unclassified(98);unclassified(98);unclassified(98);unclassified(98);unclassified(98);unclassified(98);unclassified(98);unclassified(98);unclassified(98);unclassified(98);unclassified(98);unclassified(98);unclas…	Bacteria	Firmicutes	Clostridia	Clostridiales	Lachnospiraceae
OTU316	0	2	2	0	0	0	0	0	2	0	0	0	0	3	9	All_GROUP:Bacteria{superkingdom}(100);Firmicutes{phylum}(100);Clostridia{class}(100);Clostridiales{order}(100);Ruminococcaceae{family}(100);Ruminococcaceae_uncultured(100);unclassified(100);unclassified(100);unclassified(100);unclassified(100);unclassified(100);unclassified(100);unclassified(100);unclassified(100);unclassified(100);unclassified(100);unclassified(100);unclassified(100);unclassifie…	Bacteria	Firmicutes	Clostridia	Clostridiales	Ruminococcaceae
OTU317	10	12	0	25	2	3	6	1	1	2	3	0	2	1	68	All_GROUP:Bacteria{superkingdom}(100);Firmicutes{phylum}(100);Clostridia{class}(100);Clostridiales{order}(100);Ruminococcaceae{family}(100);Ruminococcaceae_uncultured(100);unclassified(99);unclassified(99);unclassified(99);unclassified(99);unclassified(99);unclassified(99);unclassified(99);unclassified(99);unclassified(99);unclassified(99);unclassified(99);unclassified(99);unclassified(99);unclas…	Bacteria	Firmicutes	Clostridia	Clostridiales	Ruminococcaceae
OTU318	12	6	3	1	2	10	3	2	1	2	15	9	4	4	74	All_GROUP:Bacteria{superkingdom}(100);Bacteroidetes{phylum}(100);Bacteroidia{class}(100);Bacteroidales{order}(100);S24-7(100);S24-7_uncultured_bacterium{species}(100);unclassified(100);unclassified(100);unclassified(100);unclassified(100);unclassified(100);unclassified(100);unclassified(100);unclassified(100);unclassified(100);unclassified(100);unclassified(100);unclassified(100);unclassified(100…	Bacteria	Bacteroidetes	Bacteroidia	Bacteroidales			S24-7_uncultured_bacterium
OTU319	0	4	0	0	1	5	0	1	0	1	9	0	0	2	23	All_GROUP:Bacteria{superkingdom}(100);Firmicutes{phylum}(100);Clostridia{class}(100);Clostridiales{order}(100);Lachnospiraceae{family}(100);Lachnospiraceae_uncultured(100);Lachnospiraceae_uncultured_uncultured_bacterium{species}(98);unclassified(98);unclassified(98);unclassified(98);unclassified(98);unclassified(98);unclassified(98);unclassified(98);unclassified(98);unclassified(98);unclassified(…	Bacteria	Firmicutes	Clostridia	Clostridiales	Lachnospiraceae		Lachnospiraceae_Lachnospiraceae_uncultured_uncultured_bacterium
OTU320	9	10	0	0	0	5	1	0	1	3	8	0	5	4	46	All_GROUP:Bacteria{superkingdom}(100);Bacteroidetes{phylum}(100);Bacteroidia{class}(100);Bacteroidales{order}(100);Porphyromonadaceae{family}(100);unclassified(100);unclassified(100);unclassified(100);unclassified(100);unclassified(100);unclassified(100);unclassified(100);unclassified(100);unclassified(100);unclassified(100);unclassified(100);unclassified(100);unclassified(100);unclassified(100);…	Bacteria	Bacteroidetes	Bacteroidia	Bacteroidales	Porphyromonadaceae
OTU321	0	13	0	0	0	2	0	1	0	0	0	1	0	1	18	All_GROUP:Bacteria{superkingdom}(100);Firmicutes{phylum}(100);Clostridia{class}(100);Clostridiales{order}(100);Lachnospiraceae{family}(100);Lachnospiraceae_Incertae_Sedis(100);unclassified(100);unclassified(100);unclassified(100);unclassified(100);unclassified(100);unclassified(100);unclassified(100);unclassified(100);unclassified(100);unclassified(100);unclassified(100);unclassified(100);unclass…	Bacteria	Firmicutes	Clostridia	Clostridiales	Lachnospiraceae
OTU322	1	0	0	0	1	0	0	0	9	0	0	0	0	0	11	All_GROUP:Bacteria{superkingdom}(100);Tenericutes{phylum}(100);Mollicutes{class}(100);RF9(100);unclassified(100);unclassified(100);unclassified(100);unclassified(100);unclassified(100);unclassified(100);unclassified(100);unclassified(100);unclassified(100);unclassified(100);unclassified(100);unclassified(100);unclassified(100);unclassified(100);unclassified(100);unclassified(100);unclassified(100…	Bacteria	Tenericutes	Mollicutes
OTU323	4	2	0	1	9	1	3	0	1	0	1	0	8	1	31	All_GROUP:Bacteria{superkingdom}(100);Bacteroidetes{phylum}(100);Bacteroidia{class}(100);Bacteroidales{order}(100);Rikenellaceae{family}(100);Alistipes{genus}(100);unclassified(100);unclassified(100);unclassified(100);unclassified(100);unclassified(100);unclassified(100);unclassified(100);unclassified(100);unclassified(100);unclassified(100);unclassified(100);unclassified(100);unclassified(100);u…	Bacteria	Bacteroidetes	Bacteroidia	Bacteroidales	Rikenellaceae	Alistipes
OTU324	6	8	0	2	5	7	13	4	1	0	4	1	4	1	56	All_GROUP:Bacteria{superkingdom}(100);Proteobacteria{phylum}(100);Deltaproteobacteria{class}(100);Desulfovibrionales{order}(100);Desulfovibrionaceae{family}(100);Desulfovibrio{genus}(100);Desulfovibrio_uncultured_bacterium{species}(100);unclassified(100);unclassified(100);unclassified(100);unclassified(100);unclassified(100);unclassified(100);unclassified(100);unclassified(100);unclassified(100);…	Bacteria	Proteobacteria	Deltaproteobacteria	Desulfovibrionales	Desulfovibrionaceae	Desulfovibrio	Desulfovibrio_uncultured_bacterium
OTU325	6	5	1	7	13	2	2	0	1	2	3	0	0	1	43	All_GROUP:Bacteria{superkingdom}(100);Firmicutes{phylum}(100);Clostridia{class}(100);Clostridiales{order}(100);Ruminococcaceae{family}(100);unclassified(100);unclassified(100);unclassified(100);unclassified(100);unclassified(100);unclassified(100);unclassified(100);unclassified(100);unclassified(100);unclassified(100);unclassified(100);unclassified(100);unclassified(100);unclassified(100);unclass…	Bacteria	Firmicutes	Clostridia	Clostridiales	Ruminococcaceae
OTU326	0	1	26	15	0	42	0	14	0	0	20	30	0	7	155	All_GROUP:Bacteria{superkingdom}(100);Firmicutes{phylum}(100);Clostridia{class}(100);Clostridiales{order}(100);Lachnospiraceae{family}(100);unclassified(100);unclassified(100);unclassified(100);unclassified(100);unclassified(100);unclassified(100);unclassified(100);unclassified(100);unclassified(100);unclassified(100);unclassified(100);unclassified(100);unclassified(100);unclassified(100);unclass…	Bacteria	Firmicutes	Clostridia	Clostridiales	Lachnospiraceae
OTU327	0	0	3	0	0	5	3	8	0	1	0	0	0	0	20	All_GROUP:Bacteria{superkingdom}(100);Firmicutes{phylum}(100);Clostridia{class}(100);Clostridiales{order}(100);Lachnospiraceae{family}(100);unclassified(100);unclassified(100);unclassified(100);unclassified(100);unclassified(100);unclassified(100);unclassified(100);unclassified(100);unclassified(100);unclassified(100);unclassified(100);unclassified(100);unclassified(100);unclassified(100);unclass…	Bacteria	Firmicutes	Clostridia	Clostridiales	Lachnospiraceae
OTU328	2	7	7	0	1	1	4	0	0	1	3	2	0	2	30	All_GROUP:Bacteria{superkingdom}(100);Bacteroidetes{phylum}(100);Bacteroidia{class}(100);Bacteroidales{order}(100);ratAN060301C(99);ratAN060301C_uncultured_bacterium{species}(99);unclassified(99);unclassified(99);unclassified(99);unclassified(99);unclassified(99);unclassified(99);unclassified(99);unclassified(99);unclassified(99);unclassified(99);unclassified(99);unclassified(99);unclassified(99)…	Bacteria	Bacteroidetes	Bacteroidia	Bacteroidales			ratAN060301C_uncultured_bacterium
OTU329	0	0	0	0	1	0	4	0	0	0	0	0	3	0	8	All_GROUP:Bacteria{superkingdom}(100);Cyanobacteria{phylum}(100);4C0d-2(100);4C0d-2_uncultured_bacterium{species}(100);unclassified(100);unclassified(100);unclassified(100);unclassified(100);unclassified(100);unclassified(100);unclassified(100);unclassified(100);unclassified(100);unclassified(100);unclassified(100);unclassified(100);unclassified(100);unclassified(100);unclassified(100);unclassifi…	Bacteria	Cyanobacteria					C.4C0d-2_uncultured_bacterium
OTU330	6	0	0	3	12	11	2	0	2	1	2	0	3	1	43	All_GROUP:Bacteria{superkingdom}(100);Firmicutes{phylum}(100);Clostridia{class}(100);Clostridiales{order}(100);Lachnospiraceae{family}(100);unclassified(100);unclassified(100);unclassified(100);unclassified(100);unclassified(100);unclassified(100);unclassified(100);unclassified(100);unclassified(100);unclassified(100);unclassified(100);unclassified(100);unclassified(100);unclassified(100);unclass…	Bacteria	Firmicutes	Clostridia	Clostridiales	Lachnospiraceae
OTU331	0	0	1	0	1	0	1	0	0	0	0	0	0	0	3	All_GROUP:Bacteria{superkingdom}(100);Firmicutes{phylum}(100);Clostridia{class}(100);Clostridiales{order}(100);Lachnospiraceae{family}(100);Lachnospiraceae_uncultured(100);Lachnospiraceae_uncultured_uncultured_bacterium{species}(100);unclassified(100);unclassified(100);unclassified(100);unclassified(100);unclassified(100);unclassified(100);unclassified(100);unclassified(100);unclassified(100);unc…	Bacteria	Firmicutes	Clostridia	Clostridiales	Lachnospiraceae		Lachnospiraceae_Lachnospiraceae_uncultured_uncultured_bacterium
OTU332	1	0	9	4	0	1	0	0	0	1	0	0	0	0	16	All_GROUP:Bacteria{superkingdom}(100);Firmicutes{phylum}(100);Clostridia{class}(100);Clostridiales{order}(100);Ruminococcaceae{family}(100);Ruminococcaceae_uncultured(100);unclassified(86);unclassified(86);unclassified(86);unclassified(86);unclassified(86);unclassified(86);unclassified(86);unclassified(86);unclassified(86);unclassified(86);unclassified(86);unclassified(86);unclassified(86);unclas…	Bacteria	Firmicutes	Clostridia	Clostridiales	Ruminococcaceae
OTU333	4	26	21	18	0	0	4	1	0	0	2	1	0	0	77	All_GROUP:Bacteria{superkingdom}(100);Firmicutes{phylum}(100);Clostridia{class}(100);Clostridiales{order}(100);Ruminococcaceae{family}(100);Ruminococcaceae_uncultured(100);unclassified(100);unclassified(100);unclassified(100);unclassified(100);unclassified(100);unclassified(100);unclassified(100);unclassified(100);unclassified(100);unclassified(100);unclassified(100);unclassified(100);unclassifie…	Bacteria	Firmicutes	Clostridia	Clostridiales	Ruminococcaceae
OTU334	0	5	47	12	0	57	164	130	117	158	0	0	0	0	690	All_GROUP:Bacteria{superkingdom}(100);Bacteroidetes{phylum}(100);Bacteroidia{class}(100);Bacteroidales{order}(100);S24-7(100);S24-7_uncultured_bacterium{species}(100);unclassified(100);unclassified(100);unclassified(100);unclassified(100);unclassified(100);unclassified(100);unclassified(100);unclassified(100);unclassified(100);unclassified(100);unclassified(100);unclassified(100);unclassified(100…	Bacteria	Bacteroidetes	Bacteroidia	Bacteroidales			S24-7_uncultured_bacterium
OTU335	3	0	0	0	0	0	0	0	0	1	0	0	0	0	4	All_GROUP:Bacteria{superkingdom}(100);Bacteroidetes{phylum}(100);Bacteroidia{class}(100);Bacteroidales{order}(100);Rikenellaceae{family}(100);Alistipes{genus}(100);unclassified(95);unclassified(95);unclassified(95);unclassified(95);unclassified(95);unclassified(95);unclassified(95);unclassified(95);unclassified(95);unclassified(95);unclassified(95);unclassified(95);unclassified(95);unclassified(9…	Bacteria	Bacteroidetes	Bacteroidia	Bacteroidales	Rikenellaceae	Alistipes
OTU336	2	20	4	1	5	8	3	5	2	3	6	4	17	1	81	All_GROUP:Bacteria{superkingdom}(100);Bacteroidetes{phylum}(100);Bacteroidia{class}(100);Bacteroidales{order}(100);S24-7(100);unclassified(100);unclassified(100);unclassified(100);unclassified(100);unclassified(100);unclassified(100);unclassified(100);unclassified(100);unclassified(100);unclassified(100);unclassified(100);unclassified(100);unclassified(100);unclassified(100);unclassified(100);unc…	Bacteria	Bacteroidetes	Bacteroidia	Bacteroidales
OTU337	0	0	0	16	0	0	0	1	0	0	3	0	0	0	20	All_GROUP:Bacteria{superkingdom}(100);Firmicutes{phylum}(100);Clostridia{class}(100);Clostridiales{order}(100);Ruminococcaceae{family}(100);Ruminococcaceae_uncultured(100);unclassified(100);unclassified(100);unclassified(100);unclassified(100);unclassified(100);unclassified(100);unclassified(100);unclassified(100);unclassified(100);unclassified(100);unclassified(100);unclassified(100);unclassifie…	Bacteria	Firmicutes	Clostridia	Clostridiales	Ruminococcaceae
OTU338	1	0	1	0	1	0	0	0	0	0	0	1	0	0	4	All_GROUP:Bacteria{superkingdom}(100);Firmicutes{phylum}(100);Clostridia{class}(100);Clostridiales{order}(100);Ruminococcaceae{family}(100);Ruminococcaceae_uncultured(100);Ruminococcaceae_uncultured_uncultured_bacterium{species}(100);unclassified(100);unclassified(100);unclassified(100);unclassified(100);unclassified(100);unclassified(100);unclassified(100);unclassified(100);unclassified(100);unc…	Bacteria	Firmicutes	Clostridia	Clostridiales	Ruminococcaceae		Ruminococcaceae_Ruminococcaceae_uncultured_uncultured_bacterium
OTU339	5	10	4	5	3	6	3	1	0	3	9	9	2	4	64	All_GROUP:Bacteria{superkingdom}(100);Bacteroidetes{phylum}(100);Bacteroidia{class}(100);Bacteroidales{order}(100);S24-7(100);S24-7_uncultured_bacterium{species}(100);unclassified(100);unclassified(100);unclassified(100);unclassified(100);unclassified(100);unclassified(100);unclassified(100);unclassified(100);unclassified(100);unclassified(100);unclassified(100);unclassified(100);unclassified(100…	Bacteria	Bacteroidetes	Bacteroidia	Bacteroidales			S24-7_uncultured_bacterium
OTU340	0	0	86	60	8	76	25	7	8	27	24	10	54	5	390	All_GROUP:Bacteria{superkingdom}(100);Bacteroidetes{phylum}(100);Bacteroidia{class}(100);Bacteroidales{order}(100);S24-7(100);S24-7_uncultured_bacterium{species}(100);unclassified(100);unclassified(100);unclassified(100);unclassified(100);unclassified(100);unclassified(100);unclassified(100);unclassified(100);unclassified(100);unclassified(100);unclassified(100);unclassified(100);unclassified(100…	Bacteria	Bacteroidetes	Bacteroidia	Bacteroidales			S24-7_uncultured_bacterium
OTU341	0	3	65	14	0	1	24	25	4	8	0	0	0	0	144	All_GROUP:Bacteria{superkingdom}(100);Bacteroidetes{phylum}(100);Bacteroidia{class}(100);Bacteroidales{order}(100);S24-7(100);S24-7_uncultured_bacterium{species}(100);unclassified(100);unclassified(100);unclassified(100);unclassified(100);unclassified(100);unclassified(100);unclassified(100);unclassified(100);unclassified(100);unclassified(100);unclassified(100);unclassified(100);unclassified(100…	Bacteria	Bacteroidetes	Bacteroidia	Bacteroidales			S24-7_uncultured_bacterium
OTU342	7	0	46	5	0	4	18	8	1	0	0	4	8	5	106	All_GROUP:Bacteria{superkingdom}(100);Firmicutes{phylum}(100);Clostridia{class}(100);Clostridiales{order}(100);Ruminococcaceae{family}(100);Ruminococcaceae_uncultured(100);unclassified(100);unclassified(100);unclassified(100);unclassified(100);unclassified(100);unclassified(100);unclassified(100);unclassified(100);unclassified(100);unclassified(100);unclassified(100);unclassified(100);unclassifie…	Bacteria	Firmicutes	Clostridia	Clostridiales	Ruminococcaceae
OTU343	1	1	2	0	1	0	0	1	0	0	0	0	0	0	6	All_GROUP:Bacteria{superkingdom}(100);Cyanobacteria{phylum}(100);4C0d-2(100);4C0d-2_uncultured_bacterium{species}(90);unclassified(90);unclassified(90);unclassified(90);unclassified(90);unclassified(90);unclassified(90);unclassified(90);unclassified(90);unclassified(90);unclassified(90);unclassified(90);unclassified(90);unclassified(90);unclassified(90);unclassified(90);unclassified(90);unclassif…	Bacteria	Cyanobacteria					C.4C0d-2_uncultured_bacterium
OTU344	19	3	34	16	3	5	7	0	0	10	5	8	0	4	114	All_GROUP:Bacteria{superkingdom}(100);Bacteroidetes{phylum}(100);Bacteroidia{class}(100);Bacteroidales{order}(100);S24-7(100);unclassified(96);unclassified(96);unclassified(96);unclassified(96);unclassified(96);unclassified(96);unclassified(96);unclassified(96);unclassified(96);unclassified(96);unclassified(96);unclassified(96);unclassified(96);unclassified(96);unclassified(96);unclassified(96);u…	Bacteria	Bacteroidetes	Bacteroidia	Bacteroidales
OTU345	13	8	0	0	9	6	8	1	5	4	6	4	9	3	76	All_GROUP:Bacteria{superkingdom}(100);Bacteroidetes{phylum}(100);Bacteroidia{class}(100);Bacteroidales{order}(100);Rikenellaceae{family}(100);Alistipes{genus}(100);Alistipes_uncultured_bacterium{species}(96);unclassified(96);unclassified(96);unclassified(96);unclassified(96);unclassified(96);unclassified(96);unclassified(96);unclassified(96);unclassified(96);unclassified(96);unclassified(96);uncl…	Bacteria	Bacteroidetes	Bacteroidia	Bacteroidales	Rikenellaceae	Alistipes	Alistipes_uncultured_bacterium
OTU346	0	0	0	0	24	33	0	2	0	0	6	0	0	2	67	All_GROUP:Bacteria{superkingdom}(100);Firmicutes{phylum}(100);Clostridia{class}(100);Clostridiales{order}(100);Lachnospiraceae{family}(100);unclassified(100);unclassified(100);unclassified(100);unclassified(100);unclassified(100);unclassified(100);unclassified(100);unclassified(100);unclassified(100);unclassified(100);unclassified(100);unclassified(100);unclassified(100);unclassified(100);unclass…	Bacteria	Firmicutes	Clostridia	Clostridiales	Lachnospiraceae
OTU347	0	0	0	1	0	1	0	0	0	0	2	0	0	0	4	All_GROUP:Bacteria{superkingdom}(100);Firmicutes{phylum}(100);Clostridia{class}(100);Clostridiales{order}(100);Lachnospiraceae{family}(100);Lachnospiraceae_Incertae_Sedis(94);unclassified(94);unclassified(94);unclassified(94);unclassified(94);unclassified(94);unclassified(94);unclassified(94);unclassified(94);unclassified(94);unclassified(94);unclassified(94);unclassified(94);unclassified(94);unc…	Bacteria	Firmicutes	Clostridia	Clostridiales	Lachnospiraceae
OTU348	19	38	2	88	39	536	8	16	60	9	90	54	43	30	1032	All_GROUP:Bacteria{superkingdom}(100);Firmicutes{phylum}(100);Bacilli{class}(100);Bacilli_Lactobacillales{order}(100);Lactobacillaceae{family}(100);Lactobacillus{genus}(100);Lactobacillus_murinus{species}(98);unclassified(98);unclassified(98);unclassified(98);unclassified(98);unclassified(98);unclassified(98);unclassified(98);unclassified(98);unclassified(98);unclassified(98);unclassified(98);unc…	Bacteria	Firmicutes	Bacilli	Bacilli_Lactobacillales	Lactobacillaceae	Lactobacillus	Lactobacillus_murinus
OTU349	1	2	7	0	0	9	3	0	0	3	2	11	5	1	44	All_GROUP:Bacteria{superkingdom}(100);Bacteroidetes{phylum}(100);Bacteroidia{class}(100);Bacteroidales{order}(100);S24-7(100);S24-7_uncultured_bacterium{species}(100);unclassified(100);unclassified(100);unclassified(100);unclassified(100);unclassified(100);unclassified(100);unclassified(100);unclassified(100);unclassified(100);unclassified(100);unclassified(100);unclassified(100);unclassified(100…	Bacteria	Bacteroidetes	Bacteroidia	Bacteroidales			S24-7_uncultured_bacterium
OTU350	13	3	2	22	0	0	0	0	0	24	0	3	1	0	68	All_GROUP:Bacteria{superkingdom}(100);Firmicutes{phylum}(100);Clostridia{class}(100);Clostridiales{order}(100);Ruminococcaceae{family}(100);unclassified(98);unclassified(98);unclassified(98);unclassified(98);unclassified(98);unclassified(98);unclassified(98);unclassified(98);unclassified(98);unclassified(98);unclassified(98);unclassified(98);unclassified(98);unclassified(98);unclassified(98);uncl…	Bacteria	Firmicutes	Clostridia	Clostridiales	Ruminococcaceae
OTU351	2	0	4	5	0	0	0	0	0	0	0	0	2	0	13	All_GROUP:Bacteria{superkingdom}(100);Firmicutes{phylum}(100);Clostridia{class}(100);Clostridiales{order}(100);Ruminococcaceae{family}(100);Ruminococcaceae_uncultured(100);unclassified(100);unclassified(100);unclassified(100);unclassified(100);unclassified(100);unclassified(100);unclassified(100);unclassified(100);unclassified(100);unclassified(100);unclassified(100);unclassified(100);unclassifie…	Bacteria	Firmicutes	Clostridia	Clostridiales	Ruminococcaceae
OTU352	0	13	83	42	4	22	37	70	25	44	33	29	44	15	461	All_GROUP:Bacteria{superkingdom}(100);Bacteroidetes{phylum}(100);Bacteroidia{class}(100);Bacteroidales{order}(100);S24-7(100);Gram-negative_bacterium_cL10-2b-4{species}(100);unclassified(100);unclassified(100);unclassified(100);unclassified(100);unclassified(100);unclassified(100);unclassified(100);unclassified(100);unclassified(100);unclassified(100);unclassified(100);unclassified(100);unclassif…	Bacteria	Bacteroidetes	Bacteroidia	Bacteroidales			Gram-negative_bacterium_cL10-2b-4
OTU353	81	11	1	1	4	2	30	5	0	0	10	2	0	1	148	All_GROUP:Bacteria{superkingdom}(100);Firmicutes{phylum}(100);Clostridia{class}(100);Clostridiales{order}(100);Lachnospiraceae{family}(100);Lachnospiraceae_uncultured(100);Lachnospiraceae_uncultured_uncultured_bacterium{species}(97);unclassified(97);unclassified(97);unclassified(97);unclassified(97);unclassified(97);unclassified(97);unclassified(97);unclassified(97);unclassified(97);unclassified(…	Bacteria	Firmicutes	Clostridia	Clostridiales	Lachnospiraceae		Lachnospiraceae_Lachnospiraceae_uncultured_uncultured_bacterium
OTU354	0	0	0	0	0	0	0	0	0	0	0	0	0	1	1	All_GROUP:Bacteria{superkingdom}(100);Firmicutes{phylum}(100);Clostridia{class}(100);Clostridiales{order}(100);Ruminococcaceae{family}(100);unclassified(100);unclassified(100);unclassified(100);unclassified(100);unclassified(100);unclassified(100);unclassified(100);unclassified(100);unclassified(100);unclassified(100);unclassified(100);unclassified(100);unclassified(100);unclassified(100);unclass…	Bacteria	Firmicutes	Clostridia	Clostridiales	Ruminococcaceae
OTU355	4	3	1	8	4	2	1	0	0	1	4	0	0	9	37	All_GROUP:Bacteria{superkingdom}(100);Firmicutes{phylum}(100);Clostridia{class}(100);Clostridiales{order}(100);Lachnospiraceae{family}(100);unclassified(87);unclassified(87);unclassified(87);unclassified(87);unclassified(87);unclassified(87);unclassified(87);unclassified(87);unclassified(87);unclassified(87);unclassified(87);unclassified(87);unclassified(87);unclassified(87);unclassified(87);uncl…	Bacteria	Firmicutes	Clostridia	Clostridiales	Lachnospiraceae
OTU356	0	2	4	0	2	1	3	0	0	0	1	4	2	1	20	All_GROUP:Bacteria{superkingdom}(100);Bacteroidetes{phylum}(100);Bacteroidia{class}(100);Bacteroidales{order}(100);Porphyromonadaceae{family}(100);Parabacteroides{genus}(100);Parabacteroides_distasonis{species}(100);unclassified(100);unclassified(100);unclassified(100);unclassified(100);unclassified(100);unclassified(100);unclassified(100);unclassified(100);unclassified(100);unclassified(100);unc…	Bacteria	Bacteroidetes	Bacteroidia	Bacteroidales	Porphyromonadaceae	Parabacteroides	Parabacteroides_distasonis
OTU357	0	0	0	0	0	1	0	0	0	0	0	0	0	0	1	All_GROUP:Bacteria{superkingdom}(100);Firmicutes{phylum}(100);Clostridia{class}(100);Clostridiales{order}(100);Lachnospiraceae{family}(100);Lachnospiraceae_uncultured(100);Lachnospiraceae_uncultured_uncultured_bacterium{species}(100);unclassified(100);unclassified(100);unclassified(100);unclassified(100);unclassified(100);unclassified(100);unclassified(100);unclassified(100);unclassified(100);unc…	Bacteria	Firmicutes	Clostridia	Clostridiales	Lachnospiraceae		Lachnospiraceae_Lachnospiraceae_uncultured_uncultured_bacterium
OTU358	2	0	0	0	0	0	12	7	10	0	0	0	2	4	37	All_GROUP:Bacteria{superkingdom}(100);Firmicutes{phylum}(100);Clostridia{class}(100);Clostridiales{order}(100);Lachnospiraceae{family}(100);unclassified(100);unclassified(100);unclassified(100);unclassified(100);unclassified(100);unclassified(100);unclassified(100);unclassified(100);unclassified(100);unclassified(100);unclassified(100);unclassified(100);unclassified(100);unclassified(100);unclass…	Bacteria	Firmicutes	Clostridia	Clostridiales	Lachnospiraceae
OTU359	5	12	4	0	0	9	37	29	0	2	10	20	1	4	133	All_GROUP:Bacteria{superkingdom}(100);Bacteroidetes{phylum}(100);Bacteroidia{class}(100);Bacteroidales{order}(100);S24-7(100);S24-7_uncultured_bacterium{species}(100);unclassified(100);unclassified(100);unclassified(100);unclassified(100);unclassified(100);unclassified(100);unclassified(100);unclassified(100);unclassified(100);unclassified(100);unclassified(100);unclassified(100);unclassified(100…	Bacteria	Bacteroidetes	Bacteroidia	Bacteroidales			S24-7_uncultured_bacterium
OTU360	0	6	51	19	0	4	1	1	10	8	3	0	0	3	106	All_GROUP:Bacteria{superkingdom}(100);Bacteroidetes{phylum}(100);Bacteroidia{class}(100);Bacteroidales{order}(100);S24-7(100);S24-7_uncultured_bacterium{species}(100);unclassified(100);unclassified(100);unclassified(100);unclassified(100);unclassified(100);unclassified(100);unclassified(100);unclassified(100);unclassified(100);unclassified(100);unclassified(100);unclassified(100);unclassified(100…	Bacteria	Bacteroidetes	Bacteroidia	Bacteroidales			S24-7_uncultured_bacterium
OTU361	0	2	0	0	0	0	0	0	0	1	0	0	0	1	4	All_GROUP:Bacteria{superkingdom}(100);Firmicutes{phylum}(100);Clostridia{class}(100);Clostridiales{order}(100);Ruminococcaceae{family}(100);Ruminococcaceae_Incertae_Sedis(100);unclassified(95);unclassified(95);unclassified(95);unclassified(95);unclassified(95);unclassified(95);unclassified(95);unclassified(95);unclassified(95);unclassified(95);unclassified(95);unclassified(95);unclassified(95);un…	Bacteria	Firmicutes	Clostridia	Clostridiales	Ruminococcaceae
OTU362	0	20	15	16	10	29	22	24	18	17	18	7	19	14	229	All_GROUP:Bacteria{superkingdom}(100);Bacteroidetes{phylum}(100);Bacteroidia{class}(100);Bacteroidales{order}(100);S24-7(100);S24-7_uncultured_bacterium{species}(100);unclassified(100);unclassified(100);unclassified(100);unclassified(100);unclassified(100);unclassified(100);unclassified(100);unclassified(100);unclassified(100);unclassified(100);unclassified(100);unclassified(100);unclassified(100…	Bacteria	Bacteroidetes	Bacteroidia	Bacteroidales			S24-7_uncultured_bacterium
OTU363	5	1	13	2	9	0	0	1	1	0	2	6	1	10	51	All_GROUP:Bacteria{superkingdom}(100);Firmicutes{phylum}(100);Clostridia{class}(100);Clostridiales{order}(100);Lachnospiraceae{family}(100);unclassified(100);unclassified(100);unclassified(100);unclassified(100);unclassified(100);unclassified(100);unclassified(100);unclassified(100);unclassified(100);unclassified(100);unclassified(100);unclassified(100);unclassified(100);unclassified(100);unclass…	Bacteria	Firmicutes	Clostridia	Clostridiales	Lachnospiraceae
OTU364	0	0	1	0	7	3	0	0	10	0	19	5	4	0	49	All_GROUP:Bacteria{superkingdom}(100);Firmicutes{phylum}(100);Clostridia{class}(100);Clostridiales{order}(100);Ruminococcaceae{family}(100);Ruminococcaceae_uncultured(100);unclassified(97);unclassified(97);unclassified(97);unclassified(97);unclassified(97);unclassified(97);unclassified(97);unclassified(97);unclassified(97);unclassified(97);unclassified(97);unclassified(97);unclassified(97);unclas…	Bacteria	Firmicutes	Clostridia	Clostridiales	Ruminococcaceae
OTU365	0	3	1	4	0	6	5	0	0	1	3	4	1	5	33	All_GROUP:Bacteria{superkingdom}(100);Firmicutes{phylum}(100);Clostridia{class}(100);Clostridiales{order}(100);Lachnospiraceae{family}(100);Coprococcus{genus}(90);unclassified(90);unclassified(90);unclassified(90);unclassified(90);unclassified(90);unclassified(90);unclassified(90);unclassified(90);unclassified(90);unclassified(90);unclassified(90);unclassified(90);unclassified(90);unclassified(90…	Bacteria	Firmicutes	Clostridia	Clostridiales	Lachnospiraceae	Coprococcus
OTU366	0	0	7	0	0	0	1	0	0	0	1	0	1	1	11	All_GROUP:Bacteria{superkingdom}(100);Proteobacteria{phylum}(100);Betaproteobacteria{class}(100);Burkholderiales{order}(100);Alcaligenaceae{family}(100);Parasutterella{subtribe}(100);Parasutterella_uncultured_bacterium{species}(99);unclassified(99);unclassified(99);unclassified(99);unclassified(99);unclassified(99);unclassified(99);unclassified(99);unclassified(99);unclassified(99);unclassified(9…	Bacteria	Proteobacteria	Betaproteobacteria	Burkholderiales	Alcaligenaceae		Parasutterella_uncultured_bacterium
OTU367	0	0	0	6	0	0	0	0	0	0	0	0	0	1	7	All_GROUP:Bacteria{superkingdom}(100);Tenericutes{phylum}(100);Mollicutes{class}(100);RF9(100);RF9_uncultured_bacterium{species}(100);unclassified(100);unclassified(100);unclassified(100);unclassified(100);unclassified(100);unclassified(100);unclassified(100);unclassified(100);unclassified(100);unclassified(100);unclassified(100);unclassified(100);unclassified(100);unclassified(100);unclassified(…	Bacteria	Tenericutes	Mollicutes				RF9_uncultured_bacterium
OTU368	0	0	1	0	0	1	0	0	0	0	0	0	0	0	2	All_GROUP:Bacteria{superkingdom}(100);Firmicutes{phylum}(100);Clostridia{class}(100);Clostridiales{order}(100);Ruminococcaceae{family}(100);Ruminococcaceae_Incertae_Sedis(100);unclassified(100);unclassified(100);unclassified(100);unclassified(100);unclassified(100);unclassified(100);unclassified(100);unclassified(100);unclassified(100);unclassified(100);unclassified(100);unclassified(100);unclass…	Bacteria	Firmicutes	Clostridia	Clostridiales	Ruminococcaceae
OTU369	2	0	0	0	3	4	11	11	4	3	0	4	11	3	56	All_GROUP:Bacteria{superkingdom}(100);Bacteroidetes{phylum}(100);Bacteroidia{class}(100);Bacteroidales{order}(100);S24-7(100);S24-7_uncultured_bacterium{species}(100);unclassified(100);unclassified(100);unclassified(100);unclassified(100);unclassified(100);unclassified(100);unclassified(100);unclassified(100);unclassified(100);unclassified(100);unclassified(100);unclassified(100);unclassified(100…	Bacteria	Bacteroidetes	Bacteroidia	Bacteroidales			S24-7_uncultured_bacterium
OTU370	36	8	29	23	9	0	0	0	1	1	4	0	2	1	114	All_GROUP:Bacteria{superkingdom}(100);Firmicutes{phylum}(100);Clostridia{class}(100);Clostridiales{order}(100);Ruminococcaceae{family}(100);Ruminococcaceae_uncultured(100);unclassified;unclassified;unclassified;unclassified;unclassified;unclassified;unclassified;unclassified;unclassified;unclassified;unclassified;unclassified;unclassified;unclassified;unclassified;unclassified;	Bacteria	Firmicutes	Clostridia	Clostridiales	Ruminococcaceae
OTU371	1	0	0	1	0	0	1	1	1	0	1	0	0	2	8	All_GROUP:Bacteria{superkingdom}(100);Firmicutes{phylum}(100);Clostridia{class}(100);Clostridiales{order}(100);Lachnospiraceae{family}(100);Lachnospiraceae_uncultured(98);Lachnospiraceae_uncultured_uncultured_bacterium{species}(89);unclassified(89);unclassified(89);unclassified(89);unclassified(89);unclassified(89);unclassified(89);unclassified(89);unclassified(89);unclassified(89);unclassified(8…	Bacteria	Firmicutes	Clostridia	Clostridiales	Lachnospiraceae		Lachnospiraceae_Lachnospiraceae_uncultured_uncultured_bacterium
OTU372	0	4	0	0	0	0	0	0	0	0	0	0	0	0	4	All_GROUP:Bacteria{superkingdom}(100);Bacteroidetes{phylum}(100);Bacteroidia{class}(100);Bacteroidales{order}(100);S24-7(100);S24-7_uncultured_bacterium{species}(100);unclassified(100);unclassified(100);unclassified(100);unclassified(100);unclassified(100);unclassified(100);unclassified(100);unclassified(100);unclassified(100);unclassified(100);unclassified(100);unclassified(100);unclassified(100…	Bacteria	Bacteroidetes	Bacteroidia	Bacteroidales			S24-7_uncultured_bacterium
OTU373	3	0	1	1	0	4	0	1	0	0	0	0	0	0	10	All_GROUP:Bacteria{superkingdom}(100);Firmicutes{phylum}(100);Clostridia{class}(100);Clostridiales{order}(100);Ruminococcaceae{family}(100);unclassified(100);unclassified(100);unclassified(100);unclassified(100);unclassified(100);unclassified(100);unclassified(100);unclassified(100);unclassified(100);unclassified(100);unclassified(100);unclassified(100);unclassified(100);unclassified(100);unclass…	Bacteria	Firmicutes	Clostridia	Clostridiales	Ruminococcaceae
OTU374	0	0	0	0	0	6	0	0	0	0	0	0	0	0	6	All_GROUP:Bacteria{superkingdom}(100);Firmicutes{phylum}(100);Clostridia{class}(100);Clostridiales{order}(100);Lachnospiraceae{family}(100);Lachnospiraceae_uncultured(100);Lachnospiraceae_uncultured_uncultured_bacterium{species}(100);unclassified(100);unclassified(100);unclassified(100);unclassified(100);unclassified(100);unclassified(100);unclassified(100);unclassified(100);unclassified(100);unc…	Bacteria	Firmicutes	Clostridia	Clostridiales	Lachnospiraceae		Lachnospiraceae_Lachnospiraceae_uncultured_uncultured_bacterium
OTU375	0	0	1	0	1	0	0	0	0	0	0	0	0	0	2	All_GROUP:Bacteria{superkingdom}(100);Firmicutes{phylum}(100);Clostridia{class}(100);Clostridiales{order}(100);Ruminococcaceae{family}(100);unclassified(100);unclassified(100);unclassified(100);unclassified(100);unclassified(100);unclassified(100);unclassified(100);unclassified(100);unclassified(100);unclassified(100);unclassified(100);unclassified(100);unclassified(100);unclassified(100);unclass…	Bacteria	Firmicutes	Clostridia	Clostridiales	Ruminococcaceae
OTU376	1	0	0	0	0	0	0	0	0	1	0	1	0	0	3	All_GROUP:Bacteria{superkingdom}(100);Bacteroidetes{phylum}(100);Bacteroidia{class}(100);Bacteroidales{order}(100);Prevotellaceae{family}(100);Prevotellaceae_uncultured(81);Prevotellaceae_uncultured_uncultured_bacterium{species}(81);unclassified(81);unclassified(81);unclassified(81);unclassified(81);unclassified(81);unclassified(81);unclassified(81);unclassified(81);unclassified(81);unclassified(…	Bacteria	Bacteroidetes	Bacteroidia	Bacteroidales	Prevotellaceae		Prevotellaceae_Prevotellaceae_uncultured_uncultured_bacterium
OTU377	0	0	3	2	0	1	0	1	0	0	3	2	0	0	12	All_GROUP:Bacteria{superkingdom}(100);Firmicutes{phylum}(100);Clostridia{class}(100);Clostridiales{order}(100);Lachnospiraceae{family}(100);Lachnospiraceae_uncultured(96);unclassified;unclassified;unclassified;unclassified;unclassified;unclassified;unclassified;unclassified;unclassified;unclassified;unclassified;unclassified;unclassified;unclassified;unclassified;unclassified;	Bacteria	Firmicutes	Clostridia	Clostridiales	Lachnospiraceae
OTU378	1	1	1	0	1	6	7	4	4	2	4	4	0	2	37	All_GROUP:Bacteria{superkingdom}(100);Firmicutes{phylum}(100);Clostridia{class}(100);Clostridiales{order}(100);Ruminococcaceae{family}(100);Oscillibacter{genus}(100);Oscillibacter_uncultured_bacterium{species}(100);unclassified(100);unclassified(100);unclassified(100);unclassified(100);unclassified(100);unclassified(100);unclassified(100);unclassified(100);unclassified(100);unclassified(100);uncl…	Bacteria	Firmicutes	Clostridia	Clostridiales	Ruminococcaceae	Oscillibacter	Oscillibacter_uncultured_bacterium
OTU379	4	1	8	4	0	1	1	1	0	1	0	2	1	0	24	All_GROUP:Bacteria{superkingdom}(100);Bacteroidetes{phylum}(100);Bacteroidia{class}(100);Bacteroidales{order}(100);S24-7(100);unclassified;unclassified;unclassified;unclassified;unclassified;unclassified;unclassified;unclassified;unclassified;unclassified;unclassified;unclassified;unclassified;unclassified;unclassified;unclassified;unclassified;	Bacteria	Bacteroidetes	Bacteroidia	Bacteroidales
OTU380	1	0	0	0	0	0	0	0	0	0	0	0	0	0	1	All_GROUP:Bacteria{superkingdom}(100);Firmicutes{phylum}(100);Clostridia{class}(100);Clostridiales{order}(100);Ruminococcaceae{family}(100);Anaerotruncus{genus}(100);Anaerotruncus_uncultured_bacterium{species}(100);unclassified(100);unclassified(100);unclassified(100);unclassified(100);unclassified(100);unclassified(100);unclassified(100);unclassified(100);unclassified(100);unclassified(100);uncl…	Bacteria	Firmicutes	Clostridia	Clostridiales	Ruminococcaceae	Anaerotruncus	Anaerotruncus_uncultured_bacterium
OTU381	0	0	0	0	6	0	0	0	0	1	0	0	0	2	9	All_GROUP:Bacteria{superkingdom}(100);Firmicutes{phylum}(100);Clostridia{class}(100);Clostridiales{order}(100);Lachnospiraceae{family}(100);Lachnospiraceae_uncultured(100);unclassified;unclassified;unclassified;unclassified;unclassified;unclassified;unclassified;unclassified;unclassified;unclassified;unclassified;unclassified;unclassified;unclassified;unclassified;unclassified;	Bacteria	Firmicutes	Clostridia	Clostridiales	Lachnospiraceae
OTU382	1	2	0	1	0	0	0	0	0	2	0	0	0	0	6	All_GROUP:Bacteria{superkingdom}(100);Tenericutes{phylum}(100);Mollicutes{class}(100);RF9(100);unclassified(100);unclassified(100);unclassified(100);unclassified(100);unclassified(100);unclassified(100);unclassified(100);unclassified(100);unclassified(100);unclassified(100);unclassified(100);unclassified(100);unclassified(100);unclassified(100);unclassified(100);unclassified(100);unclassified(100…	Bacteria	Tenericutes	Mollicutes
OTU383	0	0	0	0	0	2	0	0	0	0	0	0	0	0	2	All_GROUP:Bacteria{superkingdom}(100);Firmicutes{phylum}(100);Clostridia{class}(100);Clostridiales{order}(100);Ruminococcaceae{family}(100);Ruminococcaceae_uncultured(100);unclassified(100);unclassified(100);unclassified(100);unclassified(100);unclassified(100);unclassified(100);unclassified(100);unclassified(100);unclassified(100);unclassified(100);unclassified(100);unclassified(100);unclassifie…	Bacteria	Firmicutes	Clostridia	Clostridiales	Ruminococcaceae
OTU384	0	0	4	5	0	0	0	0	0	1	0	0	0	2	12	All_GROUP:Bacteria{superkingdom}(100);Firmicutes{phylum}(100);Clostridia{class}(100);Clostridiales{order}(100);Ruminococcaceae{family}(100);Ruminococcaceae_uncultured(96);Clostridiaceae_bacterium_NML_061030{species}(96);unclassified(96);unclassified(96);unclassified(96);unclassified(96);unclassified(96);unclassified(96);unclassified(96);unclassified(96);unclassified(96);unclassified(96);unclassif…	Bacteria	Firmicutes	Clostridia	Clostridiales	Ruminococcaceae		Ruminococcaceae_Clostridiaceae_bacterium_NML_061030
OTU385	0	1	0	103	0	1	13	0	0	0	4	0	0	0	122	All_GROUP:Bacteria{superkingdom}(100);Firmicutes{phylum}(100);Clostridia{class}(100);Clostridiales{order}(100);Ruminococcaceae{family}(100);Ruminococcaceae_uncultured(100);unclassified(100);unclassified(100);unclassified(100);unclassified(100);unclassified(100);unclassified(100);unclassified(100);unclassified(100);unclassified(100);unclassified(100);unclassified(100);unclassified(100);unclassifie…	Bacteria	Firmicutes	Clostridia	Clostridiales	Ruminococcaceae
OTU386	0	1	0	0	1	0	0	0	0	6	0	0	0	0	8	All_GROUP:Bacteria{superkingdom}(100);Firmicutes{phylum}(100);Clostridia{class}(100);Clostridiales{order}(100);Lachnospiraceae{family}(100);Lachnospiraceae_uncultured(93);unclassified(93);unclassified(93);unclassified(93);unclassified(93);unclassified(93);unclassified(93);unclassified(93);unclassified(93);unclassified(93);unclassified(93);unclassified(93);unclassified(93);unclassified(93);unclass…	Bacteria	Firmicutes	Clostridia	Clostridiales	Lachnospiraceae
OTU387	0	0	0	1	0	0	0	0	0	0	0	0	0	0	1	All_GROUP:Bacteria{superkingdom}(100);Firmicutes{phylum}(100);Clostridia{class}(100);Clostridiales{order}(100);Ruminococcaceae{family}(100);Oscillibacter{genus}(100);Oscillibacter_uncultured_bacterium{species}(100);unclassified(100);unclassified(100);unclassified(100);unclassified(100);unclassified(100);unclassified(100);unclassified(100);unclassified(100);unclassified(100);unclassified(100);uncl…	Bacteria	Firmicutes	Clostridia	Clostridiales	Ruminococcaceae	Oscillibacter	Oscillibacter_uncultured_bacterium
OTU388	1	2	1	0	22	15	28	8	13	3	9	18	33	27	180	All_GROUP:Bacteria{superkingdom}(100);Bacteroidetes{phylum}(100);Bacteroidia{class}(100);Bacteroidales{order}(100);S24-7(100);S24-7_uncultured_bacterium{species}(100);unclassified(100);unclassified(100);unclassified(100);unclassified(100);unclassified(100);unclassified(100);unclassified(100);unclassified(100);unclassified(100);unclassified(100);unclassified(100);unclassified(100);unclassified(100…	Bacteria	Bacteroidetes	Bacteroidia	Bacteroidales			S24-7_uncultured_bacterium
OTU389	0	0	1	0	0	0	0	2	0	0	1	0	0	0	4	All_GROUP:Bacteria{superkingdom}(100);Firmicutes{phylum}(100);Clostridia{class}(100);Clostridiales{order}(100);Ruminococcaceae{family}(100);Oscillibacter{genus}(100);Oscillibacter_uncultured_bacterium{species}(100);unclassified(100);unclassified(100);unclassified(100);unclassified(100);unclassified(100);unclassified(100);unclassified(100);unclassified(100);unclassified(100);unclassified(100);uncl…	Bacteria	Firmicutes	Clostridia	Clostridiales	Ruminococcaceae	Oscillibacter	Oscillibacter_uncultured_bacterium
OTU390	0	1	0	0	0	0	0	0	0	0	0	0	1	0	2	All_GROUP:Bacteria{superkingdom}(100);Firmicutes{phylum}(100);Clostridia{class}(100);Clostridiales{order}(100);Ruminococcaceae{family}(100);unclassified(100);unclassified(100);unclassified(100);unclassified(100);unclassified(100);unclassified(100);unclassified(100);unclassified(100);unclassified(100);unclassified(100);unclassified(100);unclassified(100);unclassified(100);unclassified(100);unclass…	Bacteria	Firmicutes	Clostridia	Clostridiales	Ruminococcaceae
OTU391	0	0	0	0	1	3	0	0	0	0	0	0	0	3	7	All_GROUP:Bacteria{superkingdom}(100);Firmicutes{phylum}(100);Clostridia{class}(100);Clostridiales{order}(100);Lachnospiraceae{family}(100);Lachnospiraceae_uncultured(100);Lachnospiraceae_uncultured_uncultured_bacterium{species}(85);unclassified(85);unclassified(85);unclassified(85);unclassified(85);unclassified(85);unclassified(85);unclassified(85);unclassified(85);unclassified(85);unclassified(…	Bacteria	Firmicutes	Clostridia	Clostridiales	Lachnospiraceae		Lachnospiraceae_Lachnospiraceae_uncultured_uncultured_bacterium
OTU392	0	13	34	3	3	2	0	5	0	0	9	0	2	0	71	All_GROUP:Bacteria{superkingdom}(100);Firmicutes{phylum}(100);Clostridia{class}(100);Clostridiales{order}(100);Ruminococcaceae{family}(100);Ruminococcus{genus}(100);rumen_bacterium_NK3A76{species}(83);unclassified(83);unclassified(83);unclassified(83);unclassified(83);unclassified(83);unclassified(83);unclassified(83);unclassified(83);unclassified(83);unclassified(83);unclassified(83);unclassifie…	Bacteria	Firmicutes	Clostridia	Clostridiales	Ruminococcaceae	Ruminococcus	rumen_bacterium_NK3A76
OTU393	6	1	0	4	0	4	2	0	0	0	0	0	0	0	17	All_GROUP:Bacteria{superkingdom}(100);Firmicutes{phylum}(100);Clostridia{class}(100);Clostridiales{order}(100);Ruminococcaceae{family}(100);unclassified(100);unclassified(100);unclassified(100);unclassified(100);unclassified(100);unclassified(100);unclassified(100);unclassified(100);unclassified(100);unclassified(100);unclassified(100);unclassified(100);unclassified(100);unclassified(100);unclass…	Bacteria	Firmicutes	Clostridia	Clostridiales	Ruminococcaceae
OTU394	0	0	0	0	0	6	1	0	0	0	2	0	0	0	9	All_GROUP:Bacteria{superkingdom}(100);Firmicutes{phylum}(100);Clostridia{class}(100);Clostridiales{order}(100);Ruminococcaceae{family}(100);Ruminococcaceae_uncultured(100);Ruminococcaceae_uncultured_uncultured_bacterium{species}(100);unclassified(100);unclassified(100);unclassified(100);unclassified(100);unclassified(100);unclassified(100);unclassified(100);unclassified(100);unclassified(100);unc…	Bacteria	Firmicutes	Clostridia	Clostridiales	Ruminococcaceae		Ruminococcaceae_Ruminococcaceae_uncultured_uncultured_bacterium
OTU395	3	2	1	0	4	2	0	2	3	6	7	0	0	1	31	All_GROUP:Bacteria{superkingdom}(100);Firmicutes{phylum}(100);Clostridia{class}(100);Clostridiales{order}(100);Ruminococcaceae{family}(100);Anaerotruncus{genus}(91);unclassified(89);unclassified(89);unclassified(89);unclassified(89);unclassified(89);unclassified(89);unclassified(89);unclassified(89);unclassified(89);unclassified(89);unclassified(89);unclassified(89);unclassified(89);unclassified(…	Bacteria	Firmicutes	Clostridia	Clostridiales	Ruminococcaceae	Anaerotruncus
OTU396	0	0	0	0	2	0	0	0	1	0	0	0	0	0	3	All_GROUP:Bacteria{superkingdom}(100);Firmicutes{phylum}(100);Clostridia{class}(100);Clostridiales{order}(100);Lachnospiraceae{family}(100);Lachnospiraceae_uncultured(100);Lachnospiraceae_uncultured_uncultured_bacterium{species}(87);unclassified(87);unclassified(87);unclassified(87);unclassified(87);unclassified(87);unclassified(87);unclassified(87);unclassified(87);unclassified(87);unclassified(…	Bacteria	Firmicutes	Clostridia	Clostridiales	Lachnospiraceae		Lachnospiraceae_Lachnospiraceae_uncultured_uncultured_bacterium
OTU397	0	0	0	0	1	0	0	1	0	0	0	0	0	1	3	All_GROUP:Bacteria{superkingdom}(100);Firmicutes{phylum}(100);Clostridia{class}(100);Clostridiales{order}(100);Ruminococcaceae{family}(100);unclassified(100);unclassified(100);unclassified(100);unclassified(100);unclassified(100);unclassified(100);unclassified(100);unclassified(100);unclassified(100);unclassified(100);unclassified(100);unclassified(100);unclassified(100);unclassified(100);unclass…	Bacteria	Firmicutes	Clostridia	Clostridiales	Ruminococcaceae
OTU398	0	0	0	3	3	8	5	8	1	0	3	1	0	4	36	All_GROUP:Bacteria{superkingdom}(100);Firmicutes{phylum}(100);Clostridia{class}(100);Clostridiales{order}(100);Lachnospiraceae{family}(100);unclassified(100);unclassified(100);unclassified(100);unclassified(100);unclassified(100);unclassified(100);unclassified(100);unclassified(100);unclassified(100);unclassified(100);unclassified(100);unclassified(100);unclassified(100);unclassified(100);unclass…	Bacteria	Firmicutes	Clostridia	Clostridiales	Lachnospiraceae
OTU399	0	0	0	4	0	0	0	1	0	0	0	0	0	0	5	All_GROUP:Bacteria{superkingdom}(100);Firmicutes{phylum}(100);Clostridia{class}(100);Clostridiales{order}(100);Lachnospiraceae{family}(100);unclassified(100);unclassified(100);unclassified(100);unclassified(100);unclassified(100);unclassified(100);unclassified(100);unclassified(100);unclassified(100);unclassified(100);unclassified(100);unclassified(100);unclassified(100);unclassified(100);unclass…	Bacteria	Firmicutes	Clostridia	Clostridiales	Lachnospiraceae
OTU400	1	0	0	1	0	9	0	1	0	0	1	0	0	3	16	All_GROUP:Bacteria{superkingdom}(100);Firmicutes{phylum}(100);Clostridia{class}(100);Clostridiales{order}(100);Lachnospiraceae{family}(100);Lachnospiraceae_uncultured(100);Lachnospiraceae_uncultured_uncultured_bacterium{species}(100);unclassified(100);unclassified(100);unclassified(100);unclassified(100);unclassified(100);unclassified(100);unclassified(100);unclassified(100);unclassified(100);unc…	Bacteria	Firmicutes	Clostridia	Clostridiales	Lachnospiraceae		Lachnospiraceae_Lachnospiraceae_uncultured_uncultured_bacterium
OTU401	2	2	0	4	1	15	0	0	0	0	1	0	0	12	37	All_GROUP:Bacteria{superkingdom}(100);Firmicutes{phylum}(100);Clostridia{class}(100);Clostridiales{order}(100);Lachnospiraceae{family}(100);Roseburia{genus}(100);Roseburia_uncultured_bacterium{species}(100);unclassified(100);unclassified(100);unclassified(100);unclassified(100);unclassified(100);unclassified(100);unclassified(100);unclassified(100);unclassified(100);unclassified(100);unclassified…	Bacteria	Firmicutes	Clostridia	Clostridiales	Lachnospiraceae	Roseburia	Roseburia_uncultured_bacterium
OTU402	0	0	0	3	0	0	0	0	0	0	0	0	0	0	3	All_GROUP:Bacteria{superkingdom}(100);Firmicutes{phylum}(100);Clostridia{class}(100);Clostridiales{order}(100);Lachnospiraceae{family}(100);unclassified(100);unclassified(100);unclassified(100);unclassified(100);unclassified(100);unclassified(100);unclassified(100);unclassified(100);unclassified(100);unclassified(100);unclassified(100);unclassified(100);unclassified(100);unclassified(100);unclass…	Bacteria	Firmicutes	Clostridia	Clostridiales	Lachnospiraceae
OTU403	0	3	0	0	0	2	0	0	0	0	0	0	0	0	5	All_GROUP:Bacteria{superkingdom}(100);Firmicutes{phylum}(100);Clostridia{class}(100);Clostridiales{order}(100);Ruminococcaceae{family}(100);unclassified;unclassified;unclassified;unclassified;unclassified;unclassified;unclassified;unclassified;unclassified;unclassified;unclassified;unclassified;unclassified;unclassified;unclassified;unclassified;unclassified;	Bacteria	Firmicutes	Clostridia	Clostridiales	Ruminococcaceae
OTU404	1	1	0	0	0	1	1	2	0	0	2	0	2	0	10	All_GROUP:Bacteria{superkingdom}(100);Firmicutes{phylum}(100);Clostridia{class}(100);Clostridiales{order}(100);Ruminococcaceae{family}(100);Oscillibacter{genus}(92);unclassified;unclassified;unclassified;unclassified;unclassified;unclassified;unclassified;unclassified;unclassified;unclassified;unclassified;unclassified;unclassified;unclassified;unclassified;unclassified;	Bacteria	Firmicutes	Clostridia	Clostridiales	Ruminococcaceae	Oscillibacter
OTU405	1	0	4	1	0	1	6	0	1	0	0	1	1	1	17	All_GROUP:Bacteria{superkingdom}(100);Firmicutes{phylum}(100);Clostridia{class}(100);Clostridiales{order}(100);Ruminococcaceae{family}(100);Ruminococcaceae_uncultured(100);unclassified(100);unclassified(100);unclassified(100);unclassified(100);unclassified(100);unclassified(100);unclassified(100);unclassified(100);unclassified(100);unclassified(100);unclassified(100);unclassified(100);unclassifie…	Bacteria	Firmicutes	Clostridia	Clostridiales	Ruminococcaceae
OTU406	0	0	1	0	0	0	0	0	1	0	0	0	0	0	2	All_GROUP:Bacteria{superkingdom}(100);Firmicutes{phylum}(100);Clostridia{class}(100);Clostridiales{order}(100);Lachnospiraceae{family}(100);unclassified;unclassified;unclassified;unclassified;unclassified;unclassified;unclassified;unclassified;unclassified;unclassified;unclassified;unclassified;unclassified;unclassified;unclassified;unclassified;unclassified;	Bacteria	Firmicutes	Clostridia	Clostridiales	Lachnospiraceae
OTU407	1	1	4	0	0	0	0	1	0	0	0	0	0	0	7	All_GROUP:Bacteria{superkingdom}(100);Firmicutes{phylum}(100);Clostridia{class}(100);Clostridiales{order}(100);Ruminococcaceae{family}(100);Ruminococcaceae_uncultured(100);unclassified(100);unclassified(100);unclassified(100);unclassified(100);unclassified(100);unclassified(100);unclassified(100);unclassified(100);unclassified(100);unclassified(100);unclassified(100);unclassified(100);unclassifie…	Bacteria	Firmicutes	Clostridia	Clostridiales	Ruminococcaceae
OTU408	0	2	17	12	1	10	10	21	3	9	4	8	24	5	126	All_GROUP:Bacteria{superkingdom}(100);Bacteroidetes{phylum}(100);Bacteroidia{class}(100);Bacteroidales{order}(100);S24-7(100);Gram-negative_bacterium_cL10-2b-4{species}(100);unclassified(100);unclassified(100);unclassified(100);unclassified(100);unclassified(100);unclassified(100);unclassified(100);unclassified(100);unclassified(100);unclassified(100);unclassified(100);unclassified(100);unclassif…	Bacteria	Bacteroidetes	Bacteroidia	Bacteroidales			Gram-negative_bacterium_cL10-2b-4
OTU409	0	1	0	0	0	1	0	0	2	4	3	0	0	1	12	All_GROUP:Bacteria{superkingdom}(100);Firmicutes{phylum}(100);Clostridia{class}(100);Clostridiales{order}(100);Ruminococcaceae{family}(100);unclassified(100);unclassified(100);unclassified(100);unclassified(100);unclassified(100);unclassified(100);unclassified(100);unclassified(100);unclassified(100);unclassified(100);unclassified(100);unclassified(100);unclassified(100);unclassified(100);unclass…	Bacteria	Firmicutes	Clostridia	Clostridiales	Ruminococcaceae
OTU410	0	7	10	1	4	0	4	1	0	1	3	6	4	3	44	All_GROUP:Bacteria{superkingdom}(100);Bacteroidetes{phylum}(100);Bacteroidia{class}(100);Bacteroidales{order}(100);Bacteroidaceae{family}(100);Bacteroides{genus}(100);Bacteroides_acidifaciens{species}(100);unclassified(100);unclassified(100);unclassified(100);unclassified(100);unclassified(100);unclassified(100);unclassified(100);unclassified(100);unclassified(100);unclassified(100);unclassified(…	Bacteria	Bacteroidetes	Bacteroidia	Bacteroidales	Bacteroidaceae	Bacteroides	Bacteroides_acidifaciens
OTU411	1	0	1	1	3	7	1	0	0	1	9	2	1	1	28	All_GROUP:Bacteria{superkingdom}(100);Firmicutes{phylum}(100);Clostridia{class}(100);Clostridiales{order}(100);Lachnospiraceae{family}(100);Lachnospiraceae_uncultured(100);unclassified(100);unclassified(100);unclassified(100);unclassified(100);unclassified(100);unclassified(100);unclassified(100);unclassified(100);unclassified(100);unclassified(100);unclassified(100);unclassified(100);unclassifie…	Bacteria	Firmicutes	Clostridia	Clostridiales	Lachnospiraceae
OTU412	0	0	0	0	0	0	0	1	0	1	2	0	8	2	14	All_GROUP:Bacteria{superkingdom}(100);Firmicutes{phylum}(100);Clostridia{class}(100);Clostridiales{order}(100);Ruminococcaceae{family}(100);unclassified(100);unclassified(100);unclassified(100);unclassified(100);unclassified(100);unclassified(100);unclassified(100);unclassified(100);unclassified(100);unclassified(100);unclassified(100);unclassified(100);unclassified(100);unclassified(100);unclass…	Bacteria	Firmicutes	Clostridia	Clostridiales	Ruminococcaceae
OTU413	0	1	0	0	0	0	0	0	0	0	0	0	0	0	1	All_GROUP:Bacteria{superkingdom}(100);Firmicutes{phylum}(100);Clostridia{class}(100);Clostridiales{order}(100);Ruminococcaceae{family}(100);unclassified;unclassified;unclassified;unclassified;unclassified;unclassified;unclassified;unclassified;unclassified;unclassified;unclassified;unclassified;unclassified;unclassified;unclassified;unclassified;unclassified;	Bacteria	Firmicutes	Clostridia	Clostridiales	Ruminococcaceae
OTU414	0	1	2	0	3	0	0	0	0	0	0	0	0	0	6	All_GROUP:Bacteria{superkingdom}(100);Firmicutes{phylum}(100);Clostridia{class}(100);Clostridiales{order}(100);Ruminococcaceae{family}(100);Ruminococcaceae_uncultured(100);Ruminococcaceae_uncultured_uncultured_bacterium{species}(100);unclassified(100);unclassified(100);unclassified(100);unclassified(100);unclassified(100);unclassified(100);unclassified(100);unclassified(100);unclassified(100);unc…	Bacteria	Firmicutes	Clostridia	Clostridiales	Ruminococcaceae		Ruminococcaceae_Ruminococcaceae_uncultured_uncultured_bacterium
OTU415	0	0	0	0	0	4	0	3	0	0	2	0	0	0	9	All_GROUP:Bacteria{superkingdom}(100);Cyanobacteria{phylum}(100);4C0d-2(100);4C0d-2_uncultured_bacterium{species}(100);unclassified(100);unclassified(100);unclassified(100);unclassified(100);unclassified(100);unclassified(100);unclassified(100);unclassified(100);unclassified(100);unclassified(100);unclassified(100);unclassified(100);unclassified(100);unclassified(100);unclassified(100);unclassifi…	Bacteria	Cyanobacteria					C.4C0d-2_uncultured_bacterium
OTU416	0	0	0	0	2	0	1	0	0	0	0	0	0	1	4	All_GROUP:Bacteria{superkingdom}(100);Firmicutes{phylum}(100);Clostridia{class}(100);Clostridiales{order}(100);Ruminococcaceae{family}(100);Oscillibacter{genus}(100);Oscillibacter_uncultured_bacterium{species}(100);unclassified(100);unclassified(100);unclassified(100);unclassified(100);unclassified(100);unclassified(100);unclassified(100);unclassified(100);unclassified(100);unclassified(100);uncl…	Bacteria	Firmicutes	Clostridia	Clostridiales	Ruminococcaceae	Oscillibacter	Oscillibacter_uncultured_bacterium
OTU417	0	1	0	1	0	2	2	2	0	0	0	0	0	0	8	All_GROUP:Bacteria{superkingdom}(100);Firmicutes{phylum}(100);Clostridia{class}(100);Clostridiales{order}(100);Ruminococcaceae{family}(100);Oscillibacter{genus}(100);Oscillibacter_uncultured_bacterium{species}(100);unclassified(100);unclassified(100);unclassified(100);unclassified(100);unclassified(100);unclassified(100);unclassified(100);unclassified(100);unclassified(100);unclassified(100);uncl…	Bacteria	Firmicutes	Clostridia	Clostridiales	Ruminococcaceae	Oscillibacter	Oscillibacter_uncultured_bacterium
OTU418	7	11	7	3	0	7	6	2	5	4	4	2	30	10	98	All_GROUP:Bacteria{superkingdom}(100);Bacteroidetes{phylum}(100);Bacteroidia{class}(100);Bacteroidales{order}(100);S24-7(100);S24-7_uncultured_bacterium{species}(100);unclassified(100);unclassified(100);unclassified(100);unclassified(100);unclassified(100);unclassified(100);unclassified(100);unclassified(100);unclassified(100);unclassified(100);unclassified(100);unclassified(100);unclassified(100…	Bacteria	Bacteroidetes	Bacteroidia	Bacteroidales			S24-7_uncultured_bacterium
OTU419	0	0	3	1	0	7	6	2	3	5	0	0	1	0	28	All_GROUP:Bacteria{superkingdom}(100);Bacteroidetes{phylum}(100);Bacteroidia{class}(100);Bacteroidales{order}(100);S24-7(100);S24-7_uncultured_bacterium{species}(100);unclassified(100);unclassified(100);unclassified(100);unclassified(100);unclassified(100);unclassified(100);unclassified(100);unclassified(100);unclassified(100);unclassified(100);unclassified(100);unclassified(100);unclassified(100…	Bacteria	Bacteroidetes	Bacteroidia	Bacteroidales			S24-7_uncultured_bacterium
OTU420	7	10	0	1	3	0	0	2	0	0	3	0	4	1	31	All_GROUP:Bacteria{superkingdom}(100);Bacteroidetes{phylum}(100);Bacteroidia{class}(100);Bacteroidales{order}(100);Porphyromonadaceae{family}(100);Butyricimonas{genus}(100);Butyricimonas_synergistica{species}(100);unclassified(100);unclassified(100);unclassified(100);unclassified(100);unclassified(100);unclassified(100);unclassified(100);unclassified(100);unclassified(100);unclassified(100);uncla…	Bacteria	Bacteroidetes	Bacteroidia	Bacteroidales	Porphyromonadaceae	Butyricimonas	Butyricimonas_synergistica
OTU421	0	1	0	0	4	0	2	0	1	0	0	3	0	1	12	All_GROUP:Bacteria{superkingdom}(100);Bacteroidetes{phylum}(100);Bacteroidia{class}(100);Bacteroidales{order}(100);Bacteroidaceae{family}(100);Bacteroides{genus}(100);unclassified(100);unclassified(100);unclassified(100);unclassified(100);unclassified(100);unclassified(100);unclassified(100);unclassified(100);unclassified(100);unclassified(100);unclassified(100);unclassified(100);unclassified(100…	Bacteria	Bacteroidetes	Bacteroidia	Bacteroidales	Bacteroidaceae	Bacteroides
OTU422	0	0	0	0	0	0	0	0	0	0	1	0	0	0	1	All_GROUP:Bacteria{superkingdom}(100);Proteobacteria{phylum}(100);Betaproteobacteria{class}(100);Burkholderiales{order}(100);Burkholderiaceae{family}(100);Polynucleobacter{genus}(100);unclassified(100);unclassified(100);unclassified(100);unclassified(100);unclassified(100);unclassified(100);unclassified(100);unclassified(100);unclassified(100);unclassified(100);unclassified(100);unclassified(100)…	Bacteria	Proteobacteria	Betaproteobacteria	Burkholderiales	Burkholderiaceae	Polynucleobacter
OTU423	0	1	0	0	0	0	0	1	0	0	0	0	1	0	3	All_GROUP:Bacteria{superkingdom}(100);Firmicutes{phylum}(100);Clostridia{class}(100);Clostridiales{order}(100);Lachnospiraceae{family}(100);Lachnospiraceae_uncultured(100);Lachnospiraceae_uncultured_uncultured_bacterium{species}(100);unclassified(100);unclassified(100);unclassified(100);unclassified(100);unclassified(100);unclassified(100);unclassified(100);unclassified(100);unclassified(100);unc…	Bacteria	Firmicutes	Clostridia	Clostridiales	Lachnospiraceae		Lachnospiraceae_Lachnospiraceae_uncultured_uncultured_bacterium
OTU424	9	0	0	6	0	0	0	0	0	0	0	0	0	0	15	All_GROUP:Bacteria{superkingdom}(100);Firmicutes{phylum}(100);Clostridia{class}(100);Clostridiales{order}(100);Ruminococcaceae{family}(100);Ruminococcaceae_uncultured(100);unclassified(100);unclassified(100);unclassified(100);unclassified(100);unclassified(100);unclassified(100);unclassified(100);unclassified(100);unclassified(100);unclassified(100);unclassified(100);unclassified(100);unclassifie…	Bacteria	Firmicutes	Clostridia	Clostridiales	Ruminococcaceae
OTU425	0	0	0	0	0	0	0	1	0	0	0	0	1	1	3	All_GROUP:Bacteria{superkingdom}(100);Bacteroidetes{phylum}(100);Bacteroidia{class}(100);Bacteroidales{order}(100);Prevotellaceae{family}(100);unclassified(80);unclassified(80);unclassified(80);unclassified(80);unclassified(80);unclassified(80);unclassified(80);unclassified(80);unclassified(80);unclassified(80);unclassified(80);unclassified(80);unclassified(80);unclassified(80);unclassified(80);u…	Bacteria	Bacteroidetes	Bacteroidia	Bacteroidales	Prevotellaceae
OTU426	0	0	0	0	7	0	0	0	7	0	1	0	0	0	15	All_GROUP:Bacteria{superkingdom}(100);Firmicutes{phylum}(100);Clostridia{class}(100);Clostridiales{order}(100);Ruminococcaceae{family}(100);Ruminococcaceae_uncultured(100);unclassified(95);unclassified(95);unclassified(95);unclassified(95);unclassified(95);unclassified(95);unclassified(95);unclassified(95);unclassified(95);unclassified(95);unclassified(95);unclassified(95);unclassified(95);unclas…	Bacteria	Firmicutes	Clostridia	Clostridiales	Ruminococcaceae
OTU427	0	8	0	0	0	0	1	1	6	10	0	0	0	0	26	All_GROUP:Bacteria{superkingdom}(100);Bacteroidetes{phylum}(100);Bacteroidia{class}(100);Bacteroidales{order}(100);S24-7(100);S24-7_uncultured_bacterium{species}(100);unclassified(100);unclassified(100);unclassified(100);unclassified(100);unclassified(100);unclassified(100);unclassified(100);unclassified(100);unclassified(100);unclassified(100);unclassified(100);unclassified(100);unclassified(100…	Bacteria	Bacteroidetes	Bacteroidia	Bacteroidales			S24-7_uncultured_bacterium
OTU428	15	5	3	6	0	0	1	0	0	1	0	0	2	0	33	All_GROUP:Bacteria{superkingdom}(100);Firmicutes{phylum}(100);Clostridia{class}(100);Clostridiales{order}(100);Ruminococcaceae{family}(100);Ruminococcaceae_uncultured(100);unidentified_rumen_bacterium_12-124{species}(94);unclassified(94);unclassified(94);unclassified(94);unclassified(94);unclassified(94);unclassified(94);unclassified(94);unclassified(94);unclassified(94);unclassified(94);unclassi…	Bacteria	Firmicutes	Clostridia	Clostridiales	Ruminococcaceae		Ruminococcaceae_unidentified_rumen_bacterium_12-124
OTU429	0	0	0	3	0	0	0	0	2	0	0	0	0	0	5	All_GROUP:Bacteria{superkingdom}(100);Firmicutes{phylum}(100);Clostridia{class}(100);Clostridiales{order}(100);Lachnospiraceae{family}(100);unclassified(100);unclassified(100);unclassified(100);unclassified(100);unclassified(100);unclassified(100);unclassified(100);unclassified(100);unclassified(100);unclassified(100);unclassified(100);unclassified(100);unclassified(100);unclassified(100);unclass…	Bacteria	Firmicutes	Clostridia	Clostridiales	Lachnospiraceae
OTU430	0	7	0	0	0	0	0	0	0	0	3	0	0	0	10	All_GROUP:Bacteria{superkingdom}(100);Firmicutes{phylum}(100);Clostridia{class}(100);Clostridiales{order}(100);Ruminococcaceae{family}(100);unclassified(100);unclassified(100);unclassified(100);unclassified(100);unclassified(100);unclassified(100);unclassified(100);unclassified(100);unclassified(100);unclassified(100);unclassified(100);unclassified(100);unclassified(100);unclassified(100);unclass…	Bacteria	Firmicutes	Clostridia	Clostridiales	Ruminococcaceae
OTU431	0	0	0	0	0	0	0	1	0	0	0	0	0	0	1	All_GROUP:Bacteria{superkingdom}(100);Firmicutes{phylum}(100);Clostridia{class}(100);Clostridiales{order}(100);Lachnospiraceae{family}(100);unclassified(100);unclassified(100);unclassified(100);unclassified(100);unclassified(100);unclassified(100);unclassified(100);unclassified(100);unclassified(100);unclassified(100);unclassified(100);unclassified(100);unclassified(100);unclassified(100);unclass…	Bacteria	Firmicutes	Clostridia	Clostridiales	Lachnospiraceae
OTU432	0	0	0	0	0	0	0	0	0	0	0	0	0	1	1	All_GROUP:Bacteria{superkingdom}(100);Bacteroidetes{phylum}(100);Bacteroidia{class}(100);Bacteroidales{order}(100);Bacteroidaceae{family}(100);Bacteroides{genus}(100);unclassified;unclassified;unclassified;unclassified;unclassified;unclassified;unclassified;unclassified;unclassified;unclassified;unclassified;unclassified;unclassified;unclassified;unclassified;unclassified;	Bacteria	Bacteroidetes	Bacteroidia	Bacteroidales	Bacteroidaceae	Bacteroides
OTU433	1	1	0	0	0	6	1	2	0	3	3	0	2	0	19	All_GROUP:Bacteria{superkingdom}(100);Firmicutes{phylum}(100);Clostridia{class}(100);Clostridiales{order}(100);Ruminococcaceae{family}(100);Anaerotruncus{genus}(100);Anaerotruncus_uncultured_bacterium{species}(100);unclassified(100);unclassified(100);unclassified(100);unclassified(100);unclassified(100);unclassified(100);unclassified(100);unclassified(100);unclassified(100);unclassified(100);uncl…	Bacteria	Firmicutes	Clostridia	Clostridiales	Ruminococcaceae	Anaerotruncus	Anaerotruncus_uncultured_bacterium
OTU434	0	0	0	0	0	2	0	0	0	0	0	0	0	0	2	All_GROUP:Bacteria{superkingdom}(100);Firmicutes{phylum}(100);Clostridia{class}(100);Clostridiales{order}(100);unclassified;unclassified;unclassified;unclassified;unclassified;unclassified;unclassified;unclassified;unclassified;unclassified;unclassified;unclassified;unclassified;unclassified;unclassified;unclassified;unclassified;unclassified;	Bacteria	Firmicutes	Clostridia	Clostridiales
OTU435	3	0	0	1	0	0	0	0	0	0	0	0	0	0	4	All_GROUP:Bacteria{superkingdom}(100);Firmicutes{phylum}(100);Clostridia{class}(100);Clostridiales{order}(100);Ruminococcaceae{family}(100);unclassified(100);unclassified(100);unclassified(100);unclassified(100);unclassified(100);unclassified(100);unclassified(100);unclassified(100);unclassified(100);unclassified(100);unclassified(100);unclassified(100);unclassified(100);unclassified(100);unclass…	Bacteria	Firmicutes	Clostridia	Clostridiales	Ruminococcaceae
OTU436	0	1	1	0	0	0	0	0	0	0	0	0	0	0	2	All_GROUP:Bacteria{superkingdom}(100);Firmicutes{phylum}(100);Clostridia{class}(100);Clostridiales{order}(100);Lachnospiraceae{family}(100);unclassified;unclassified;unclassified;unclassified;unclassified;unclassified;unclassified;unclassified;unclassified;unclassified;unclassified;unclassified;unclassified;unclassified;unclassified;unclassified;unclassified;	Bacteria	Firmicutes	Clostridia	Clostridiales	Lachnospiraceae
OTU437	0	8	6	8	4	1	0	1	3	1	0	1	1	2	36	All_GROUP:Bacteria{superkingdom}(100);Candidate_division_TM7(100);unclassified(95);unclassified(95);unclassified(95);unclassified(95);unclassified(95);unclassified(95);unclassified(95);unclassified(95);unclassified(95);unclassified(95);unclassified(95);unclassified(95);unclassified(95);unclassified(95);unclassified(95);unclassified(95);unclassified(95);unclassified(95);unclassified(95);unclassifi…	Bacteria
OTU438	0	7	25	10	0	17	18	30	13	10	6	5	11	10	162	All_GROUP:Bacteria{superkingdom}(100);Bacteroidetes{phylum}(100);Bacteroidia{class}(100);Bacteroidales{order}(100);S24-7(100);Gram-negative_bacterium_cL10-2b-4{species}(100);unclassified(100);unclassified(100);unclassified(100);unclassified(100);unclassified(100);unclassified(100);unclassified(100);unclassified(100);unclassified(100);unclassified(100);unclassified(100);unclassified(100);unclassif…	Bacteria	Bacteroidetes	Bacteroidia	Bacteroidales			Gram-negative_bacterium_cL10-2b-4
OTU439	7	17	4	19	0	1	0	0	1	26	1	0	0	3	79	All_GROUP:Bacteria{superkingdom}(100);Firmicutes{phylum}(100);Clostridia{class}(100);Clostridiales{order}(100);Ruminococcaceae{family}(100);unclassified;unclassified;unclassified;unclassified;unclassified;unclassified;unclassified;unclassified;unclassified;unclassified;unclassified;unclassified;unclassified;unclassified;unclassified;unclassified;unclassified;	Bacteria	Firmicutes	Clostridia	Clostridiales	Ruminococcaceae
OTU440	1	0	1	0	1	9	1	1	0	0	0	1	2	8	25	All_GROUP:Bacteria{superkingdom}(100);Firmicutes{phylum}(100);Clostridia{class}(100);Clostridiales{order}(100);Peptococcaceae{family}(100);Peptococcus{genus}(100);Peptococcus_uncultured_bacterium{species}(100);unclassified(100);unclassified(100);unclassified(100);unclassified(100);unclassified(100);unclassified(100);unclassified(100);unclassified(100);unclassified(100);unclassified(100);unclassif…	Bacteria	Firmicutes	Clostridia	Clostridiales	Peptococcaceae	Peptococcus	Peptococcus_uncultured_bacterium
OTU441	1	0	1	0	0	0	0	0	0	0	10	0	0	0	12	All_GROUP:Bacteria{superkingdom}(100);Firmicutes{phylum}(100);Clostridia{class}(100);Clostridiales{order}(100);Ruminococcaceae{family}(100);Ruminococcaceae_uncultured(100);unclassified(100);unclassified(100);unclassified(100);unclassified(100);unclassified(100);unclassified(100);unclassified(100);unclassified(100);unclassified(100);unclassified(100);unclassified(100);unclassified(100);unclassifie…	Bacteria	Firmicutes	Clostridia	Clostridiales	Ruminococcaceae
OTU442	0	0	0	0	0	0	0	0	0	0	0	0	0	1	1	All_GROUP:Bacteria{superkingdom}(100);Firmicutes{phylum}(100);Clostridia{class}(100);Clostridiales{order}(100);Lachnospiraceae{family}(100);unclassified(100);unclassified(100);unclassified(100);unclassified(100);unclassified(100);unclassified(100);unclassified(100);unclassified(100);unclassified(100);unclassified(100);unclassified(100);unclassified(100);unclassified(100);unclassified(100);unclass…	Bacteria	Firmicutes	Clostridia	Clostridiales	Lachnospiraceae
OTU443	1	15	1	0	0	0	1	1	0	0	1	8	0	0	28	All_GROUP:Bacteria{superkingdom}(100);Bacteroidetes{phylum}(100);Bacteroidia{class}(100);Bacteroidales{order}(100);S24-7(100);S24-7_uncultured_Bacteroidales_bacterium{species}(100);unclassified(100);unclassified(100);unclassified(100);unclassified(100);unclassified(100);unclassified(100);unclassified(100);unclassified(100);unclassified(100);unclassified(100);unclassified(100);unclassified(100);un…	Bacteria	Bacteroidetes	Bacteroidia	Bacteroidales			S24-7_uncultured_Bacteroidales_bacterium
OTU444	0	0	0	0	0	0	0	0	1	0	1	0	0	0	2	All_GROUP:Bacteria{superkingdom}(100);Bacteroidetes{phylum}(100);Bacteroidia{class}(100);Bacteroidales{order}(100);S24-7(100);unclassified;unclassified;unclassified;unclassified;unclassified;unclassified;unclassified;unclassified;unclassified;unclassified;unclassified;unclassified;unclassified;unclassified;unclassified;unclassified;unclassified;	Bacteria	Bacteroidetes	Bacteroidia	Bacteroidales
OTU445	0	0	0	1	1	0	0	0	3	0	0	2	0	0	7	All_GROUP:Bacteria{superkingdom}(100);Firmicutes{phylum}(100);Clostridia{class}(100);Clostridiales{order}(100);Lachnospiraceae{family}(100);Lachnospiraceae_uncultured(100);unclassified(100);unclassified(100);unclassified(100);unclassified(100);unclassified(100);unclassified(100);unclassified(100);unclassified(100);unclassified(100);unclassified(100);unclassified(100);unclassified(100);unclassifie…	Bacteria	Firmicutes	Clostridia	Clostridiales	Lachnospiraceae
OTU446	0	0	0	1	0	2	1	0	0	0	0	2	0	0	6	All_GROUP:Bacteria{superkingdom}(100);Firmicutes{phylum}(100);Clostridia{class}(100);Clostridiales{order}(100);Ruminococcaceae{family}(100);Ruminococcaceae_uncultured(100);Ruminococcaceae_uncultured_uncultured_bacterium{species}(100);unclassified(100);unclassified(100);unclassified(100);unclassified(100);unclassified(100);unclassified(100);unclassified(100);unclassified(100);unclassified(100);unc…	Bacteria	Firmicutes	Clostridia	Clostridiales	Ruminococcaceae		Ruminococcaceae_Ruminococcaceae_uncultured_uncultured_bacterium
OTU447	3	2	0	1	2	0	1	1	0	0	0	0	0	0	10	All_GROUP:Bacteria{superkingdom}(100);Firmicutes{phylum}(100);Clostridia{class}(100);Clostridiales{order}(100);Ruminococcaceae{family}(100);unclassified;unclassified;unclassified;unclassified;unclassified;unclassified;unclassified;unclassified;unclassified;unclassified;unclassified;unclassified;unclassified;unclassified;unclassified;unclassified;unclassified;	Bacteria	Firmicutes	Clostridia	Clostridiales	Ruminococcaceae
OTU448	0	0	0	0	1	1	0	0	0	0	3	0	0	0	5	All_GROUP:Bacteria{superkingdom}(100);Firmicutes{phylum}(100);Clostridia{class}(100);Clostridiales{order}(100);Ruminococcaceae{family}(100);Oscillibacter{genus}(100);Oscillibacter_uncultured_bacterium{species}(100);unclassified(100);unclassified(100);unclassified(100);unclassified(100);unclassified(100);unclassified(100);unclassified(100);unclassified(100);unclassified(100);unclassified(100);uncl…	Bacteria	Firmicutes	Clostridia	Clostridiales	Ruminococcaceae	Oscillibacter	Oscillibacter_uncultured_bacterium
OTU449	0	1	0	0	2	3	0	0	1	0	0	0	0	0	7	All_GROUP:Bacteria{superkingdom}(100);Firmicutes{phylum}(100);Clostridia{class}(100);Clostridiales{order}(100);Ruminococcaceae{family}(100);Anaerotruncus{genus}(100);unclassified;unclassified;unclassified;unclassified;unclassified;unclassified;unclassified;unclassified;unclassified;unclassified;unclassified;unclassified;unclassified;unclassified;unclassified;unclassified;	Bacteria	Firmicutes	Clostridia	Clostridiales	Ruminococcaceae	Anaerotruncus
OTU450	3	7	4	3	3	1	1	6	1	2	5	0	0	1	37	All_GROUP:Bacteria{superkingdom}(100);Firmicutes{phylum}(100);Clostridia{class}(100);Clostridiales{order}(100);Family_XIII_Incertae_Sedis(100);unclassified(100);unclassified(100);unclassified(100);unclassified(100);unclassified(100);unclassified(100);unclassified(100);unclassified(100);unclassified(100);unclassified(100);unclassified(100);unclassified(100);unclassified(100);unclassified(100);uncl…	Bacteria	Firmicutes	Clostridia	Clostridiales
OTU451	0	0	0	1	0	0	0	0	0	0	0	0	0	0	1	All_GROUP:Bacteria{superkingdom}(100);Firmicutes{phylum}(100);Clostridia{class}(100);Clostridiales{order}(100);Lachnospiraceae{family}(100);Lachnospiraceae_uncultured(100);Lachnospiraceae_uncultured_uncultured_bacterium{species}(95);unclassified(95);unclassified(95);unclassified(95);unclassified(95);unclassified(95);unclassified(95);unclassified(95);unclassified(95);unclassified(95);unclassified(…	Bacteria	Firmicutes	Clostridia	Clostridiales	Lachnospiraceae		Lachnospiraceae_Lachnospiraceae_uncultured_uncultured_bacterium
OTU452	0	0	0	0	0	0	0	2	0	0	0	0	0	0	2	All_GROUP:Bacteria{superkingdom}(100);Firmicutes{phylum}(100);Clostridia{class}(100);Clostridiales{order}(100);Lachnospiraceae{family}(100);unclassified;unclassified;unclassified;unclassified;unclassified;unclassified;unclassified;unclassified;unclassified;unclassified;unclassified;unclassified;unclassified;unclassified;unclassified;unclassified;unclassified;	Bacteria	Firmicutes	Clostridia	Clostridiales	Lachnospiraceae
OTU453	0	0	1	0	0	0	0	0	0	1	0	1	0	0	3	All_GROUP:Bacteria{superkingdom}(100);Bacteroidetes{phylum}(100);Bacteroidia{class}(100);Bacteroidales{order}(100);Prevotellaceae{family}(100);unclassified(100);unclassified(100);unclassified(100);unclassified(100);unclassified(100);unclassified(100);unclassified(100);unclassified(100);unclassified(100);unclassified(100);unclassified(100);unclassified(100);unclassified(100);unclassified(100);uncl…	Bacteria	Bacteroidetes	Bacteroidia	Bacteroidales	Prevotellaceae
OTU454	45	0	7	0	0	2	0	1	0	0	0	42	2	15	114	All_GROUP:Bacteria{superkingdom}(100);Firmicutes{phylum}(100);Clostridia{class}(100);Clostridiales{order}(100);Ruminococcaceae{family}(100);Ruminococcaceae_uncultured(100);unclassified(100);unclassified(100);unclassified(100);unclassified(100);unclassified(100);unclassified(100);unclassified(100);unclassified(100);unclassified(100);unclassified(100);unclassified(100);unclassified(100);unclassifie…	Bacteria	Firmicutes	Clostridia	Clostridiales	Ruminococcaceae
OTU455	0	0	1	0	0	2	1	2	0	1	0	0	2	0	9	All_GROUP:Bacteria{superkingdom}(100);Bacteroidetes{phylum}(100);Bacteroidia{class}(100);Bacteroidales{order}(100);S24-7(100);S24-7_uncultured_bacterium{species}(100);unclassified(100);unclassified(100);unclassified(100);unclassified(100);unclassified(100);unclassified(100);unclassified(100);unclassified(100);unclassified(100);unclassified(100);unclassified(100);unclassified(100);unclassified(100…	Bacteria	Bacteroidetes	Bacteroidia	Bacteroidales			S24-7_uncultured_bacterium
OTU456	1	0	0	0	0	0	0	0	0	0	0	0	0	0	1	All_GROUP:Bacteria{superkingdom}(100);Bacteroidetes{phylum}(100);Bacteroidia{class}(100);Bacteroidales{order}(100);Bacteroidaceae{family}(100);Bacteroides{genus}(100);Bacteroides_uniformis{species}(100);unclassified(100);unclassified(100);unclassified(100);unclassified(100);unclassified(100);unclassified(100);unclassified(100);unclassified(100);unclassified(100);unclassified(100);unclassified(100…	Bacteria	Bacteroidetes	Bacteroidia	Bacteroidales	Bacteroidaceae	Bacteroides	Bacteroides_uniformis
OTU457	1	6	3	1	0	1	5	0	14	7	3	15	3	3	62	All_GROUP:Bacteria{superkingdom}(100);Bacteroidetes{phylum}(100);Bacteroidia{class}(100);Bacteroidales{order}(100);Prevotellaceae{family}(100);Prevotellaceae_uncultured(100);uncultured_bacterium_34R1{species}(100);unclassified(100);unclassified(100);unclassified(100);unclassified(100);unclassified(100);unclassified(100);unclassified(100);unclassified(100);unclassified(100);unclassified(100);uncla…	Bacteria	Bacteroidetes	Bacteroidia	Bacteroidales	Prevotellaceae		Prevotellaceae_uncultured_bacterium_34R1
OTU458	0	0	2	0	0	0	1	1	0	1	1	4	0	1	11	All_GROUP:Bacteria{superkingdom}(100);Proteobacteria{phylum}(100);Betaproteobacteria{class}(100);Burkholderiales{order}(100);Alcaligenaceae{family}(100);Parasutterella{subtribe}(100);Parasutterella_uncultured_bacterium{species}(82);unclassified(82);unclassified(82);unclassified(82);unclassified(82);unclassified(82);unclassified(82);unclassified(82);unclassified(82);unclassified(82);unclassified(8…	Bacteria	Proteobacteria	Betaproteobacteria	Burkholderiales	Alcaligenaceae		Parasutterella_uncultured_bacterium
OTU459	0	4	1	0	1	2	0	1	0	0	0	0	4	0	13	All_GROUP:Bacteria{superkingdom}(100);Firmicutes{phylum}(100);Clostridia{class}(100);Clostridiales{order}(100);Ruminococcaceae{family}(100);Oscillibacter{genus}(100);Oscillibacter_uncultured_bacterium{species}(100);unclassified(100);unclassified(100);unclassified(100);unclassified(100);unclassified(100);unclassified(100);unclassified(100);unclassified(100);unclassified(100);unclassified(100);uncl…	Bacteria	Firmicutes	Clostridia	Clostridiales	Ruminococcaceae	Oscillibacter	Oscillibacter_uncultured_bacterium
OTU460	1	13	0	0	2	3	0	0	0	0	1	0	0	2	22	All_GROUP:Bacteria{superkingdom}(100);Firmicutes{phylum}(100);Clostridia{class}(100);Clostridiales{order}(100);Ruminococcaceae{family}(100);Anaerotruncus{genus}(99);Anaerotruncus_uncultured_bacterium{species}(99);unclassified(99);unclassified(99);unclassified(99);unclassified(99);unclassified(99);unclassified(99);unclassified(99);unclassified(99);unclassified(99);unclassified(99);unclassified(99)…	Bacteria	Firmicutes	Clostridia	Clostridiales	Ruminococcaceae	Anaerotruncus	Anaerotruncus_uncultured_bacterium
OTU461	4	0	7	5	3	1	0	0	0	0	0	1	1	4	26	All_GROUP:Bacteria{superkingdom}(100);Firmicutes{phylum}(100);Clostridia{class}(100);Clostridiales{order}(100);Lachnospiraceae{family}(100);unclassified(97);unclassified(97);unclassified(97);unclassified(97);unclassified(97);unclassified(97);unclassified(97);unclassified(97);unclassified(97);unclassified(97);unclassified(97);unclassified(97);unclassified(97);unclassified(97);unclassified(97);uncl…	Bacteria	Firmicutes	Clostridia	Clostridiales	Lachnospiraceae
OTU462	0	0	0	0	0	1	1	0	0	0	0	0	0	1	3	All_GROUP:Bacteria{superkingdom}(100);Bacteroidetes{phylum}(100);Bacteroidia{class}(100);Bacteroidales{order}(100);S24-7(100);S24-7_uncultured_bacterium{species}(100);unclassified(100);unclassified(100);unclassified(100);unclassified(100);unclassified(100);unclassified(100);unclassified(100);unclassified(100);unclassified(100);unclassified(100);unclassified(100);unclassified(100);unclassified(100…	Bacteria	Bacteroidetes	Bacteroidia	Bacteroidales			S24-7_uncultured_bacterium
OTU463	0	2	0	0	0	0	0	0	0	0	0	0	0	0	2	All_GROUP:Bacteria{superkingdom}(100);Firmicutes{phylum}(100);Clostridia{class}(100);Clostridiales{order}(100);Ruminococcaceae{family}(100);Oscillibacter{genus}(100);Oscillibacter_uncultured_bacterium{species}(88);unclassified(88);unclassified(88);unclassified(88);unclassified(88);unclassified(88);unclassified(88);unclassified(88);unclassified(88);unclassified(88);unclassified(88);unclassified(88…	Bacteria	Firmicutes	Clostridia	Clostridiales	Ruminococcaceae	Oscillibacter	Oscillibacter_uncultured_bacterium
OTU464	0	0	0	0	1	0	0	0	0	0	1	0	1	0	3	All_GROUP:Bacteria{superkingdom}(100);Firmicutes{phylum}(100);Clostridia{class}(100);Clostridiales{order}(100);Ruminococcaceae{family}(100);Ruminococcaceae_uncultured(100);unclassified;unclassified;unclassified;unclassified;unclassified;unclassified;unclassified;unclassified;unclassified;unclassified;unclassified;unclassified;unclassified;unclassified;unclassified;unclassified;	Bacteria	Firmicutes	Clostridia	Clostridiales	Ruminococcaceae
OTU465	3	0	0	0	0	0	3	0	2	0	0	0	1	1	10	All_GROUP:Bacteria{superkingdom}(100);Bacteroidetes{phylum}(100);Bacteroidia{class}(100);Bacteroidales{order}(100);Rikenellaceae{family}(100);Alistipes{genus}(100);unclassified(97);unclassified(97);unclassified(97);unclassified(97);unclassified(97);unclassified(97);unclassified(97);unclassified(97);unclassified(97);unclassified(97);unclassified(97);unclassified(97);unclassified(97);unclassified(9…	Bacteria	Bacteroidetes	Bacteroidia	Bacteroidales	Rikenellaceae	Alistipes
OTU466	0	0	0	0	0	0	0	0	0	1	2	5	1	0	9	All_GROUP:Bacteria{superkingdom}(100);Bacteroidetes{phylum}(100);Bacteroidia{class}(100);Bacteroidales{order}(100);Prevotellaceae{family}(100);Prevotellaceae_uncultured(100);Prevotellaceae_uncultured_uncultured_bacterium{species}(100);unclassified(100);unclassified(100);unclassified(100);unclassified(100);unclassified(100);unclassified(100);unclassified(100);unclassified(100);unclassified(100);un…	Bacteria	Bacteroidetes	Bacteroidia	Bacteroidales	Prevotellaceae		Prevotellaceae_Prevotellaceae_uncultured_uncultured_bacterium
OTU467	0	5	0	0	0	0	0	0	0	1	0	0	0	0	6	All_GROUP:Bacteria{superkingdom}(100);Firmicutes{phylum}(100);Clostridia{class}(100);Clostridiales{order}(100);Ruminococcaceae{family}(100);unclassified(100);unclassified(100);unclassified(100);unclassified(100);unclassified(100);unclassified(100);unclassified(100);unclassified(100);unclassified(100);unclassified(100);unclassified(100);unclassified(100);unclassified(100);unclassified(100);unclass…	Bacteria	Firmicutes	Clostridia	Clostridiales	Ruminococcaceae
OTU468	0	0	0	0	0	5	3	0	0	2	1	6	5	1	23	All_GROUP:Bacteria{superkingdom}(100);Bacteroidetes{phylum}(100);Bacteroidia{class}(100);Bacteroidales{order}(100);Prevotellaceae{family}(100);Prevotellaceae_uncultured(89);Prevotellaceae_uncultured_uncultured_bacterium{species}(89);unclassified(89);unclassified(89);unclassified(89);unclassified(89);unclassified(89);unclassified(89);unclassified(89);unclassified(89);unclassified(89);unclassified(…	Bacteria	Bacteroidetes	Bacteroidia	Bacteroidales	Prevotellaceae		Prevotellaceae_Prevotellaceae_uncultured_uncultured_bacterium
OTU469	2	0	5	2	0	0	0	0	0	0	0	1	1	0	11	All_GROUP:Bacteria{superkingdom}(100);Firmicutes{phylum}(100);Clostridia{class}(100);Clostridiales{order}(100);Lachnospiraceae{family}(100);unclassified(100);unclassified(100);unclassified(100);unclassified(100);unclassified(100);unclassified(100);unclassified(100);unclassified(100);unclassified(100);unclassified(100);unclassified(100);unclassified(100);unclassified(100);unclassified(100);unclass…	Bacteria	Firmicutes	Clostridia	Clostridiales	Lachnospiraceae
OTU470	9	7	0	1	1	8	3	0	4	0	3	0	3	4	43	All_GROUP:Bacteria{superkingdom}(100);Bacteroidetes{phylum}(100);Bacteroidia{class}(100);Bacteroidales{order}(100);Porphyromonadaceae{family}(100);Barnesiella{genus}(100);unclassified;unclassified;unclassified;unclassified;unclassified;unclassified;unclassified;unclassified;unclassified;unclassified;unclassified;unclassified;unclassified;unclassified;unclassified;unclassified;	Bacteria	Bacteroidetes	Bacteroidia	Bacteroidales	Porphyromonadaceae	Barnesiella
OTU471	0	0	0	0	2	0	2	16	9	2	0	0	1	0	32	All_GROUP:Bacteria{superkingdom}(100);Firmicutes{phylum}(100);Clostridia{class}(100);Clostridiales{order}(100);Lachnospiraceae{family}(100);Lachnospiraceae_uncultured(100);Lachnospiraceae_uncultured_uncultured_bacterium{species}(99);unclassified(99);unclassified(99);unclassified(99);unclassified(99);unclassified(99);unclassified(99);unclassified(99);unclassified(99);unclassified(99);unclassified(…	Bacteria	Firmicutes	Clostridia	Clostridiales	Lachnospiraceae		Lachnospiraceae_Lachnospiraceae_uncultured_uncultured_bacterium
OTU472	1	0	1	2	4	1	0	11	0	0	1	0	1	1	23	All_GROUP:Bacteria{superkingdom}(100);Firmicutes{phylum}(100);Clostridia{class}(100);Clostridiales{order}(100);Lachnospiraceae{family}(100);Lachnospiraceae_uncultured(100);Lachnospiraceae_uncultured_uncultured_bacterium{species}(95);unclassified(95);unclassified(95);unclassified(95);unclassified(95);unclassified(95);unclassified(95);unclassified(95);unclassified(95);unclassified(95);unclassified(…	Bacteria	Firmicutes	Clostridia	Clostridiales	Lachnospiraceae		Lachnospiraceae_Lachnospiraceae_uncultured_uncultured_bacterium
OTU473	0	0	3	0	0	0	0	1	0	1	0	2	0	0	7	All_GROUP:Bacteria{superkingdom}(100);Tenericutes{phylum}(100);Mollicutes{class}(100);RF9(100);unclassified(100);unclassified(100);unclassified(100);unclassified(100);unclassified(100);unclassified(100);unclassified(100);unclassified(100);unclassified(100);unclassified(100);unclassified(100);unclassified(100);unclassified(100);unclassified(100);unclassified(100);unclassified(100);unclassified(100…	Bacteria	Tenericutes	Mollicutes
OTU474	1	0	0	1	0	0	0	0	0	0	0	0	0	0	2	All_GROUP:Bacteria{superkingdom}(100);Tenericutes{phylum}(100);Mollicutes{class}(100);RF9(100);unclassified;unclassified;unclassified;unclassified;unclassified;unclassified;unclassified;unclassified;unclassified;unclassified;unclassified;unclassified;unclassified;unclassified;unclassified;unclassified;unclassified;unclassified;	Bacteria	Tenericutes	Mollicutes
OTU475	0	2	0	1	0	7	7	2	8	12	7	40	16	0	102	All_GROUP:Bacteria{superkingdom}(100);Bacteroidetes{phylum}(100);Bacteroidia{class}(100);Bacteroidales{order}(100);Prevotellaceae{family}(100);Prevotellaceae_uncultured(97);Prevotellaceae_uncultured_uncultured_bacterium{species}(96);unclassified(96);unclassified(96);unclassified(96);unclassified(96);unclassified(96);unclassified(96);unclassified(96);unclassified(96);unclassified(96);unclassified(…	Bacteria	Bacteroidetes	Bacteroidia	Bacteroidales	Prevotellaceae		Prevotellaceae_Prevotellaceae_uncultured_uncultured_bacterium
OTU476	0	1	0	0	1	2	2	2	2	0	4	3	1	1	19	All_GROUP:Bacteria{superkingdom}(100);Bacteroidetes{phylum}(100);Bacteroidia{class}(100);Bacteroidales{order}(100);unclassified;unclassified;unclassified;unclassified;unclassified;unclassified;unclassified;unclassified;unclassified;unclassified;unclassified;unclassified;unclassified;unclassified;unclassified;unclassified;unclassified;unclassified;	Bacteria	Bacteroidetes	Bacteroidia	Bacteroidales
OTU477	4	27	0	0	8	5	5	0	13	0	0	0	0	0	62	All_GROUP:Bacteria{superkingdom}(100);Firmicutes{phylum}(100);Clostridia{class}(100);Clostridiales{order}(100);Ruminococcaceae{family}(100);unclassified(100);unclassified(100);unclassified(100);unclassified(100);unclassified(100);unclassified(100);unclassified(100);unclassified(100);unclassified(100);unclassified(100);unclassified(100);unclassified(100);unclassified(100);unclassified(100);unclass…	Bacteria	Firmicutes	Clostridia	Clostridiales	Ruminococcaceae
OTU478	0	0	0	0	0	1	0	3	5	0	0	0	3	0	12	All_GROUP:Bacteria{superkingdom}(100);Bacteroidetes{phylum}(100);Bacteroidia{class}(100);Bacteroidales{order}(100);Prevotellaceae{family}(100);unclassified;unclassified;unclassified;unclassified;unclassified;unclassified;unclassified;unclassified;unclassified;unclassified;unclassified;unclassified;unclassified;unclassified;unclassified;unclassified;unclassified;	Bacteria	Bacteroidetes	Bacteroidia	Bacteroidales	Prevotellaceae
OTU479	2	0	0	0	0	0	0	0	0	0	0	0	0	0	2	All_GROUP:Bacteria{superkingdom}(100);Firmicutes{phylum}(100);Clostridia{class}(100);Clostridiales{order}(100);Ruminococcaceae{family}(100);Ruminococcaceae_uncultured(100);unclassified(100);unclassified(100);unclassified(100);unclassified(100);unclassified(100);unclassified(100);unclassified(100);unclassified(100);unclassified(100);unclassified(100);unclassified(100);unclassified(100);unclassifie…	Bacteria	Firmicutes	Clostridia	Clostridiales	Ruminococcaceae
OTU480	2	0	0	1	0	0	0	0	1	0	0	0	0	1	5	All_GROUP:Bacteria{superkingdom}(100);Firmicutes{phylum}(100);Clostridia{class}(100);Clostridiales{order}(100);Lachnospiraceae{family}(100);unclassified(84);unclassified(84);unclassified(84);unclassified(84);unclassified(84);unclassified(84);unclassified(84);unclassified(84);unclassified(84);unclassified(84);unclassified(84);unclassified(84);unclassified(84);unclassified(84);unclassified(84);uncl…	Bacteria	Firmicutes	Clostridia	Clostridiales	Lachnospiraceae
OTU481	19	6	0	5	14	20	2	2	2	1	8	1	3	5	88	All_GROUP:Bacteria{superkingdom}(100);Firmicutes{phylum}(100);Clostridia{class}(100);Clostridiales{order}(100);Ruminococcaceae{family}(100);Ruminococcaceae_Incertae_Sedis(100);unclassified(100);unclassified(100);unclassified(100);unclassified(100);unclassified(100);unclassified(100);unclassified(100);unclassified(100);unclassified(100);unclassified(100);unclassified(100);unclassified(100);unclass…	Bacteria	Firmicutes	Clostridia	Clostridiales	Ruminococcaceae
OTU482	0	0	0	0	8	0	0	0	0	0	0	0	0	0	8	All_GROUP:Bacteria{superkingdom}(100);Firmicutes{phylum}(100);Clostridia{class}(100);Clostridiales{order}(100);Lachnospiraceae{family}(100);unclassified;unclassified;unclassified;unclassified;unclassified;unclassified;unclassified;unclassified;unclassified;unclassified;unclassified;unclassified;unclassified;unclassified;unclassified;unclassified;unclassified;	Bacteria	Firmicutes	Clostridia	Clostridiales	Lachnospiraceae
OTU483	0	0	1	1	0	1	7	0	0	6	2	0	0	0	18	All_GROUP:Bacteria{superkingdom}(100);Firmicutes{phylum}(100);Clostridia{class}(100);Clostridiales{order}(100);Ruminococcaceae{family}(100);unclassified;unclassified;unclassified;unclassified;unclassified;unclassified;unclassified;unclassified;unclassified;unclassified;unclassified;unclassified;unclassified;unclassified;unclassified;unclassified;unclassified;	Bacteria	Firmicutes	Clostridia	Clostridiales	Ruminococcaceae
OTU484	0	0	0	0	0	0	0	0	1	0	0	0	0	0	1	All_GROUP:Bacteria{superkingdom}(100);Bacteroidetes{phylum}(100);Bacteroidia{class}(100);Bacteroidales{order}(100);Rikenellaceae{family}(100);Alistipes{genus}(100);unclassified(100);unclassified(100);unclassified(100);unclassified(100);unclassified(100);unclassified(100);unclassified(100);unclassified(100);unclassified(100);unclassified(100);unclassified(100);unclassified(100);unclassified(100);u…	Bacteria	Bacteroidetes	Bacteroidia	Bacteroidales	Rikenellaceae	Alistipes
OTU485	1	4	0	2	0	13	2	5	0	2	15	1	1	0	46	All_GROUP:Bacteria{superkingdom}(100);Proteobacteria{phylum}(100);Deltaproteobacteria{class}(100);Desulfovibrionales{order}(100);Desulfovibrionaceae{family}(100);Desulfovibrio{genus}(100);unclassified;unclassified;unclassified;unclassified;unclassified;unclassified;unclassified;unclassified;unclassified;unclassified;unclassified;unclassified;unclassified;unclassified;unclassified;unclassified;	Bacteria	Proteobacteria	Deltaproteobacteria	Desulfovibrionales	Desulfovibrionaceae	Desulfovibrio
OTU486	48	6	35	1	2	4	8	8	17	3	3	2	7	6	150	All_GROUP:Bacteria{superkingdom}(100);Firmicutes{phylum}(100);Clostridia{class}(100);Clostridiales{order}(100);Ruminococcaceae{family}(100);unclassified(100);unclassified(100);unclassified(100);unclassified(100);unclassified(100);unclassified(100);unclassified(100);unclassified(100);unclassified(100);unclassified(100);unclassified(100);unclassified(100);unclassified(100);unclassified(100);unclass…	Bacteria	Firmicutes	Clostridia	Clostridiales	Ruminococcaceae
OTU487	0	0	0	0	0	0	2	0	0	0	0	0	0	0	2	All_GROUP:Bacteria{superkingdom}(100);Firmicutes{phylum}(100);Clostridia{class}(100);Clostridiales{order}(100);Ruminococcaceae{family}(100);unclassified(100);unclassified(100);unclassified(100);unclassified(100);unclassified(100);unclassified(100);unclassified(100);unclassified(100);unclassified(100);unclassified(100);unclassified(100);unclassified(100);unclassified(100);unclassified(100);unclass…	Bacteria	Firmicutes	Clostridia	Clostridiales	Ruminococcaceae
OTU488	0	0	2	0	0	0	0	0	0	0	0	0	0	1	3	All_GROUP:Bacteria{superkingdom}(100);Firmicutes{phylum}(100);Clostridia{class}(100);Clostridiales{order}(100);Lachnospiraceae{family}(100);unclassified(86);unclassified(86);unclassified(86);unclassified(86);unclassified(86);unclassified(86);unclassified(86);unclassified(86);unclassified(86);unclassified(86);unclassified(86);unclassified(86);unclassified(86);unclassified(86);unclassified(86);uncl…	Bacteria	Firmicutes	Clostridia	Clostridiales	Lachnospiraceae
OTU489	0	25	81	31	2	21	69	51	9	6	18	34	11	11	369	All_GROUP:Bacteria{superkingdom}(100);Bacteroidetes{phylum}(100);Bacteroidia{class}(100);Bacteroidales{order}(100);S24-7(100);S24-7_uncultured_bacterium{species}(100);unclassified(100);unclassified(100);unclassified(100);unclassified(100);unclassified(100);unclassified(100);unclassified(100);unclassified(100);unclassified(100);unclassified(100);unclassified(100);unclassified(100);unclassified(100…	Bacteria	Bacteroidetes	Bacteroidia	Bacteroidales			S24-7_uncultured_bacterium
OTU490	0	0	1	0	0	0	0	0	4	0	0	2	1	0	8	All_GROUP:Bacteria{superkingdom}(100);Bacteroidetes{phylum}(100);Bacteroidia{class}(100);Bacteroidales{order}(100);Prevotellaceae{family}(100);Prevotellaceae_uncultured(100);uncultured_bacterium_34R1{species}(100);unclassified(100);unclassified(100);unclassified(100);unclassified(100);unclassified(100);unclassified(100);unclassified(100);unclassified(100);unclassified(100);unclassified(100);uncla…	Bacteria	Bacteroidetes	Bacteroidia	Bacteroidales	Prevotellaceae		Prevotellaceae_uncultured_bacterium_34R1
OTU491	0	0	0	0	0	0	0	0	1	0	0	0	0	0	1	All_GROUP:Bacteria{superkingdom}(100);Proteobacteria{phylum}(100);Alphaproteobacteria{class}(100);Rhodospirillales{order}(100);Rhodospirillaceae{family}(100);Thalassospira{genus}(100);unidentified_rumen_bacterium_RF32{species}(100);unclassified(100);unclassified(100);unclassified(100);unclassified(100);unclassified(100);unclassified(100);unclassified(100);unclassified(100);unclassified(100);uncla…	Bacteria	Proteobacteria	Alphaproteobacteria	Rhodospirillales	Rhodospirillaceae	Thalassospira	unidentified_rumen_bacterium_RF32
OTU492	25	8	1	4	0	1	0	0	0	0	0	2	0	0	41	All_GROUP:Bacteria{superkingdom}(100);Candidate_division_TM7(100);unclassified(100);unclassified(100);unclassified(100);unclassified(100);unclassified(100);unclassified(100);unclassified(100);unclassified(100);unclassified(100);unclassified(100);unclassified(100);unclassified(100);unclassified(100);unclassified(100);unclassified(100);unclassified(100);unclassified(100);unclassified(100);unclassif…	Bacteria
OTU493	1	0	0	0	0	0	0	1	0	0	0	0	0	0	2	All_GROUP:Bacteria{superkingdom}(100);Bacteroidetes{phylum}(100);Bacteroidia{class}(100);Bacteroidales{order}(100);Prevotellaceae{family}(100);unclassified(100);unclassified(100);unclassified(100);unclassified(100);unclassified(100);unclassified(100);unclassified(100);unclassified(100);unclassified(100);unclassified(100);unclassified(100);unclassified(100);unclassified(100);unclassified(100);uncl…	Bacteria	Bacteroidetes	Bacteroidia	Bacteroidales	Prevotellaceae
OTU494	14	10	6	6	0	13	1	6	10	5	17	8	6	14	116	All_GROUP:Bacteria{superkingdom}(100);Bacteroidetes{phylum}(100);Bacteroidia{class}(100);Bacteroidales{order}(100);S24-7(100);S24-7_uncultured_bacterium{species}(100);unclassified(100);unclassified(100);unclassified(100);unclassified(100);unclassified(100);unclassified(100);unclassified(100);unclassified(100);unclassified(100);unclassified(100);unclassified(100);unclassified(100);unclassified(100…	Bacteria	Bacteroidetes	Bacteroidia	Bacteroidales			S24-7_uncultured_bacterium
OTU495	2	5	0	0	0	1	3	4	0	1	0	0	6	4	26	All_GROUP:Bacteria{superkingdom}(100);Firmicutes{phylum}(100);Clostridia{class}(100);Clostridiales{order}(100);Ruminococcaceae{family}(100);unclassified;unclassified;unclassified;unclassified;unclassified;unclassified;unclassified;unclassified;unclassified;unclassified;unclassified;unclassified;unclassified;unclassified;unclassified;unclassified;unclassified;	Bacteria	Firmicutes	Clostridia	Clostridiales	Ruminococcaceae
OTU496	66	5	12	15	13	23	10	3	14	2	17	19	10	20	229	All_GROUP:Bacteria{superkingdom}(100);Bacteroidetes{phylum}(100);Bacteroidia{class}(100);Bacteroidales{order}(100);S24-7(100);S24-7_uncultured_bacterium{species}(100);unclassified(100);unclassified(100);unclassified(100);unclassified(100);unclassified(100);unclassified(100);unclassified(100);unclassified(100);unclassified(100);unclassified(100);unclassified(100);unclassified(100);unclassified(100…	Bacteria	Bacteroidetes	Bacteroidia	Bacteroidales			S24-7_uncultured_bacterium
OTU497	0	0	0	0	5	0	0	7	0	0	0	0	0	0	12	All_GROUP:Bacteria{superkingdom}(100);Firmicutes{phylum}(100);Clostridia{class}(100);Clostridiales{order}(100);Lachnospiraceae{family}(100);Lachnospiraceae_uncultured(100);Lachnospiraceae_uncultured_uncultured_bacterium{species}(85);unclassified(85);unclassified(85);unclassified(85);unclassified(85);unclassified(85);unclassified(85);unclassified(85);unclassified(85);unclassified(85);unclassified(…	Bacteria	Firmicutes	Clostridia	Clostridiales	Lachnospiraceae		Lachnospiraceae_Lachnospiraceae_uncultured_uncultured_bacterium
OTU498	0	1	0	0	0	0	0	0	0	3	0	0	1	0	5	All_GROUP:Bacteria{superkingdom}(100);Firmicutes{phylum}(100);Clostridia{class}(100);Clostridiales{order}(100);Ruminococcaceae{family}(100);unclassified(100);unclassified(100);unclassified(100);unclassified(100);unclassified(100);unclassified(100);unclassified(100);unclassified(100);unclassified(100);unclassified(100);unclassified(100);unclassified(100);unclassified(100);unclassified(100);unclass…	Bacteria	Firmicutes	Clostridia	Clostridiales	Ruminococcaceae
OTU499	2	0	1	0	1	0	0	0	3	0	0	0	2	1	10	All_GROUP:Bacteria{superkingdom}(100);Bacteroidetes{phylum}(100);Bacteroidia{class}(100);Bacteroidales{order}(100);Rikenellaceae{family}(100);Alistipes{genus}(100);unclassified;unclassified;unclassified;unclassified;unclassified;unclassified;unclassified;unclassified;unclassified;unclassified;unclassified;unclassified;unclassified;unclassified;unclassified;unclassified;	Bacteria	Bacteroidetes	Bacteroidia	Bacteroidales	Rikenellaceae	Alistipes
OTU500	0	0	0	0	0	2	0	2	0	0	0	0	2	3	9	All_GROUP:Bacteria{superkingdom}(100);Cyanobacteria{phylum}(100);4C0d-2(100);4C0d-2_uncultured_bacterium{species}(100);unclassified(100);unclassified(100);unclassified(100);unclassified(100);unclassified(100);unclassified(100);unclassified(100);unclassified(100);unclassified(100);unclassified(100);unclassified(100);unclassified(100);unclassified(100);unclassified(100);unclassified(100);unclassifi…	Bacteria	Cyanobacteria					C.4C0d-2_uncultured_bacterium
OTU501	28	1	2	1	0	0	0	2	1	1	0	0	0	0	36	All_GROUP:Bacteria{superkingdom}(100);Firmicutes{phylum}(100);Clostridia{class}(100);Clostridiales{order}(100);Ruminococcaceae{family}(100);Ruminococcaceae_uncultured(100);unclassified(98);unclassified(98);unclassified(98);unclassified(98);unclassified(98);unclassified(98);unclassified(98);unclassified(98);unclassified(98);unclassified(98);unclassified(98);unclassified(98);unclassified(98);unclas…	Bacteria	Firmicutes	Clostridia	Clostridiales	Ruminococcaceae
OTU502	1	3	11	9	3	0	0	0	0	0	0	0	0	0	27	All_GROUP:Bacteria{superkingdom}(100);Firmicutes{phylum}(100);Clostridia{class}(100);Clostridiales{order}(100);Ruminococcaceae{family}(100);Ruminococcaceae_uncultured(100);unclassified(100);unclassified(100);unclassified(100);unclassified(100);unclassified(100);unclassified(100);unclassified(100);unclassified(100);unclassified(100);unclassified(100);unclassified(100);unclassified(100);unclassifie…	Bacteria	Firmicutes	Clostridia	Clostridiales	Ruminococcaceae
OTU503	2	0	0	0	0	0	0	0	0	0	1	0	0	0	3	All_GROUP:Bacteria{superkingdom}(100);Bacteroidetes{phylum}(100);Bacteroidia{class}(100);Bacteroidales{order}(100);Bacteroidaceae{family}(100);Bacteroides{genus}(100);Bacteroides_uniformis{species}(100);unclassified(100);unclassified(100);unclassified(100);unclassified(100);unclassified(100);unclassified(100);unclassified(100);unclassified(100);unclassified(100);unclassified(100);unclassified(100…	Bacteria	Bacteroidetes	Bacteroidia	Bacteroidales	Bacteroidaceae	Bacteroides	Bacteroides_uniformis
OTU504	1	0	0	0	0	2	0	0	0	0	0	0	3	0	6	All_GROUP:Bacteria{superkingdom}(100);Bacteroidetes{phylum}(100);Bacteroidia{class}(100);Bacteroidales{order}(100);Rikenellaceae{family}(100);Alistipes{genus}(93);unclassified(93);unclassified(93);unclassified(93);unclassified(93);unclassified(93);unclassified(93);unclassified(93);unclassified(93);unclassified(93);unclassified(93);unclassified(93);unclassified(93);unclassified(93);unclassified(93…	Bacteria	Bacteroidetes	Bacteroidia	Bacteroidales	Rikenellaceae	Alistipes
OTU505	0	0	1	8	0	0	0	3	0	0	0	0	0	0	12	All_GROUP:Bacteria{superkingdom}(100);Firmicutes{phylum}(100);Clostridia{class}(100);Clostridiales{order}(100);Lachnospiraceae{family}(100);unclassified(100);unclassified(100);unclassified(100);unclassified(100);unclassified(100);unclassified(100);unclassified(100);unclassified(100);unclassified(100);unclassified(100);unclassified(100);unclassified(100);unclassified(100);unclassified(100);unclass…	Bacteria	Firmicutes	Clostridia	Clostridiales	Lachnospiraceae
OTU506	0	1	0	7	0	5	0	0	1	0	0	0	0	0	14	All_GROUP:Bacteria{superkingdom}(100);Firmicutes{phylum}(100);Clostridia{class}(100);Clostridiales{order}(100);Ruminococcaceae{family}(100);Ruminococcaceae_uncultured(100);unclassified(100);unclassified(100);unclassified(100);unclassified(100);unclassified(100);unclassified(100);unclassified(100);unclassified(100);unclassified(100);unclassified(100);unclassified(100);unclassified(100);unclassifie…	Bacteria	Firmicutes	Clostridia	Clostridiales	Ruminococcaceae
OTU507	0	0	0	0	0	1	0	0	0	0	0	0	0	0	1	All_GROUP:Bacteria{superkingdom}(100);Firmicutes{phylum}(100);Clostridia{class}(100);Clostridiales{order}(100);Ruminococcaceae{family}(100);Ruminococcaceae_uncultured(100);unclassified(100);unclassified(100);unclassified(100);unclassified(100);unclassified(100);unclassified(100);unclassified(100);unclassified(100);unclassified(100);unclassified(100);unclassified(100);unclassified(100);unclassifie…	Bacteria	Firmicutes	Clostridia	Clostridiales	Ruminococcaceae
OTU508	0	0	0	0	0	1	0	0	0	4	0	0	0	0	5	All_GROUP:Bacteria{superkingdom}(100);Firmicutes{phylum}(100);Clostridia{class}(100);Clostridiales{order}(100);Lachnospiraceae{family}(100);Lachnospiraceae_uncultured(100);Lachnospiraceae_uncultured_uncultured_bacterium{species}(100);unclassified(100);unclassified(100);unclassified(100);unclassified(100);unclassified(100);unclassified(100);unclassified(100);unclassified(100);unclassified(100);unc…	Bacteria	Firmicutes	Clostridia	Clostridiales	Lachnospiraceae		Lachnospiraceae_Lachnospiraceae_uncultured_uncultured_bacterium
OTU509	0	0	8	1	0	1	2	0	5	1	1	0	0	4	23	All_GROUP:Bacteria{superkingdom}(100);Firmicutes{phylum}(100);Clostridia{class}(100);Clostridiales{order}(100);Ruminococcaceae{family}(100);unclassified(100);unclassified(100);unclassified(100);unclassified(100);unclassified(100);unclassified(100);unclassified(100);unclassified(100);unclassified(100);unclassified(100);unclassified(100);unclassified(100);unclassified(100);unclassified(100);unclass…	Bacteria	Firmicutes	Clostridia	Clostridiales	Ruminococcaceae
OTU510	0	0	0	1	2	3	1	0	0	0	2	0	1	6	16	All_GROUP:Bacteria{superkingdom}(100);Firmicutes{phylum}(100);Clostridia{class}(100);Clostridiales{order}(100);Lachnospiraceae{family}(100);unclassified(100);unclassified(100);unclassified(100);unclassified(100);unclassified(100);unclassified(100);unclassified(100);unclassified(100);unclassified(100);unclassified(100);unclassified(100);unclassified(100);unclassified(100);unclassified(100);unclass…	Bacteria	Firmicutes	Clostridia	Clostridiales	Lachnospiraceae
OTU511	0	1	0	0	1	0	0	0	0	1	0	0	0	0	3	All_GROUP:Bacteria{superkingdom}(100);Firmicutes{phylum}(100);Clostridia{class}(100);Clostridiales{order}(100);Ruminococcaceae{family}(100);unclassified(100);unclassified(100);unclassified(100);unclassified(100);unclassified(100);unclassified(100);unclassified(100);unclassified(100);unclassified(100);unclassified(100);unclassified(100);unclassified(100);unclassified(100);unclassified(100);unclass…	Bacteria	Firmicutes	Clostridia	Clostridiales	Ruminococcaceae
OTU512	0	1	4	19	0	0	2	0	0	2	0	1	1	7	37	All_GROUP:Bacteria{superkingdom}(100);Candidate_division_TM7(100);unclassified;unclassified;unclassified;unclassified;unclassified;unclassified;unclassified;unclassified;unclassified;unclassified;unclassified;unclassified;unclassified;unclassified;unclassified;unclassified;unclassified;unclassified;unclassified;unclassified;	Bacteria
OTU513	2	3	1	2	0	2	0	0	0	0	1	0	0	1	12	All_GROUP:Bacteria{superkingdom}(100);Bacteroidetes{phylum}(100);Bacteroidia{class}(100);Bacteroidales{order}(100);S24-7(100);S24-7_uncultured_bacterium{species}(100);unclassified(100);unclassified(100);unclassified(100);unclassified(100);unclassified(100);unclassified(100);unclassified(100);unclassified(100);unclassified(100);unclassified(100);unclassified(100);unclassified(100);unclassified(100…	Bacteria	Bacteroidetes	Bacteroidia	Bacteroidales			S24-7_uncultured_bacterium
OTU514	6	6	1	4	5	12	1	1	0	1	2	1	3	2	45	All_GROUP:Bacteria{superkingdom}(100);Firmicutes{phylum}(100);Clostridia{class}(100);Clostridiales{order}(100);Family_XIII_Incertae_Sedis(100);unclassified;unclassified;unclassified;unclassified;unclassified;unclassified;unclassified;unclassified;unclassified;unclassified;unclassified;unclassified;unclassified;unclassified;unclassified;unclassified;unclassified;	Bacteria	Firmicutes	Clostridia	Clostridiales
OTU515	2	1	0	0	0	0	1	3	2	0	0	0	0	0	9	All_GROUP:Bacteria{superkingdom}(100);Bacteroidetes{phylum}(100);Bacteroidia{class}(100);Bacteroidales{order}(100);S24-7(100);S24-7_uncultured_bacterium{species}(100);unclassified(100);unclassified(100);unclassified(100);unclassified(100);unclassified(100);unclassified(100);unclassified(100);unclassified(100);unclassified(100);unclassified(100);unclassified(100);unclassified(100);unclassified(100…	Bacteria	Bacteroidetes	Bacteroidia	Bacteroidales			S24-7_uncultured_bacterium
OTU516	0	0	0	0	1	0	0	0	0	0	0	0	0	0	1	All_GROUP:Bacteria{superkingdom}(100);Firmicutes{phylum}(100);Clostridia{class}(100);Clostridiales{order}(100);Ruminococcaceae{family}(100);Ruminococcaceae_Incertae_Sedis(100);Ruminococcaceae_Incertae_Sedis_uncultured_bacterium{species}(100);unclassified(100);unclassified(100);unclassified(100);unclassified(100);unclassified(100);unclassified(100);unclassified(100);unclassified(100);unclassified(…	Bacteria	Firmicutes	Clostridia	Clostridiales	Ruminococcaceae		Ruminococcaceae_Incertae_Sedis_uncultured_bacterium
OTU517	2	0	0	0	0	2	1	0	0	0	0	0	0	3	8	All_GROUP:Bacteria{superkingdom}(100);Firmicutes{phylum}(100);Clostridia{class}(100);Clostridiales{order}(100);Lachnospiraceae{family}(100);unclassified(100);unclassified(100);unclassified(100);unclassified(100);unclassified(100);unclassified(100);unclassified(100);unclassified(100);unclassified(100);unclassified(100);unclassified(100);unclassified(100);unclassified(100);unclassified(100);unclass…	Bacteria	Firmicutes	Clostridia	Clostridiales	Lachnospiraceae
OTU518	0	0	1	0	0	0	5	2	0	2	1	0	0	1	12	All_GROUP:Bacteria{superkingdom}(100);Bacteroidetes{phylum}(100);Bacteroidia{class}(100);Bacteroidales{order}(100);unclassified;unclassified;unclassified;unclassified;unclassified;unclassified;unclassified;unclassified;unclassified;unclassified;unclassified;unclassified;unclassified;unclassified;unclassified;unclassified;unclassified;unclassified;	Bacteria	Bacteroidetes	Bacteroidia	Bacteroidales
OTU519	6	0	0	0	0	2	0	0	0	1	2	0	0	0	11	All_GROUP:Bacteria{superkingdom}(100);Firmicutes{phylum}(100);Clostridia{class}(100);Clostridiales{order}(100);Lachnospiraceae{family}(100);Lachnospiraceae_Incertae_Sedis(100);unclassified(100);unclassified(100);unclassified(100);unclassified(100);unclassified(100);unclassified(100);unclassified(100);unclassified(100);unclassified(100);unclassified(100);unclassified(100);unclassified(100);unclass…	Bacteria	Firmicutes	Clostridia	Clostridiales	Lachnospiraceae
OTU520	0	7	0	0	1	0	0	1	0	0	5	1	0	0	15	All_GROUP:Bacteria{superkingdom}(100);Firmicutes{phylum}(100);Clostridia{class}(100);Clostridiales{order}(100);Ruminococcaceae{family}(100);unclassified(100);unclassified(100);unclassified(100);unclassified(100);unclassified(100);unclassified(100);unclassified(100);unclassified(100);unclassified(100);unclassified(100);unclassified(100);unclassified(100);unclassified(100);unclassified(100);unclass…	Bacteria	Firmicutes	Clostridia	Clostridiales	Ruminococcaceae
OTU521	0	0	0	1	3	2	3	0	0	1	0	1	1	6	18	All_GROUP:Bacteria{superkingdom}(100);Firmicutes{phylum}(100);Clostridia{class}(100);Clostridiales{order}(100);Lachnospiraceae{family}(100);Lachnospiraceae_uncultured(100);Lachnospiraceae_uncultured_uncultured_bacterium{species}(100);unclassified(100);unclassified(100);unclassified(100);unclassified(100);unclassified(100);unclassified(100);unclassified(100);unclassified(100);unclassified(100);unc…	Bacteria	Firmicutes	Clostridia	Clostridiales	Lachnospiraceae		Lachnospiraceae_Lachnospiraceae_uncultured_uncultured_bacterium
OTU522	0	0	0	0	0	1	1	0	0	0	0	0	0	0	2	All_GROUP:Bacteria{superkingdom}(100);Candidate_division_TM7(100);unclassified(100);unclassified(100);unclassified(100);unclassified(100);unclassified(100);unclassified(100);unclassified(100);unclassified(100);unclassified(100);unclassified(100);unclassified(100);unclassified(100);unclassified(100);unclassified(100);unclassified(100);unclassified(100);unclassified(100);unclassified(100);unclassif…	Bacteria
OTU523	0	0	0	0	2	0	0	1	0	1	0	0	0	3	7	All_GROUP:Bacteria{superkingdom}(100);Firmicutes{phylum}(100);Clostridia{class}(100);Clostridiales{order}(100);Lachnospiraceae{family}(100);Coprococcus{genus}(100);Coprococcus_uncultured_bacterium{species}(100);unclassified(100);unclassified(100);unclassified(100);unclassified(100);unclassified(100);unclassified(100);unclassified(100);unclassified(100);unclassified(100);unclassified(100);unclassi…	Bacteria	Firmicutes	Clostridia	Clostridiales	Lachnospiraceae	Coprococcus	Coprococcus_uncultured_bacterium
OTU524	0	0	0	0	0	0	0	1	0	0	0	0	0	0	1	All_GROUP:Bacteria{superkingdom}(100);Firmicutes{phylum}(100);unclassified(100);unclassified(100);unclassified(100);unclassified(100);unclassified(100);unclassified(100);unclassified(100);unclassified(100);unclassified(100);unclassified(100);unclassified(100);unclassified(100);unclassified(100);unclassified(100);unclassified(100);unclassified(100);unclassified(100);unclassified(100);unclassified(…	Bacteria	Firmicutes
OTU525	0	5	0	0	1	3	2	1	0	0	0	1	0	1	14	All_GROUP:Bacteria{superkingdom}(100);Firmicutes{phylum}(100);Clostridia{class}(100);Clostridiales{order}(100);Ruminococcaceae{family}(100);Anaerotruncus{genus}(100);Anaerotruncus_uncultured_bacterium{species}(100);unclassified(100);unclassified(100);unclassified(100);unclassified(100);unclassified(100);unclassified(100);unclassified(100);unclassified(100);unclassified(100);unclassified(100);uncl…	Bacteria	Firmicutes	Clostridia	Clostridiales	Ruminococcaceae	Anaerotruncus	Anaerotruncus_uncultured_bacterium
OTU526	37	29	1	0	53	25	0	21	0	0	39	0	9	1	215	All_GROUP:Bacteria{superkingdom}(100);Spirochaetes{phylum}(100);Spirochaetes(class){class}(100);Spirochaetales{order}(100);Spirochaetaceae{family}(100);Treponema{genus}(100);Treponema_uncultured_bacterium{species}(91);unclassified(91);unclassified(91);unclassified(91);unclassified(91);unclassified(91);unclassified(91);unclassified(91);unclassified(91);unclassified(91);unclassified(91);unclassifie…	Bacteria	Spirochaetes	Spirochaetes(class)	Spirochaetales	Spirochaetaceae	Treponema	Treponema_uncultured_bacterium
OTU527	0	0	0	0	1	0	0	2	1	0	1	0	0	0	5	All_GROUP:Bacteria{superkingdom}(100);Firmicutes{phylum}(100);Clostridia{class}(100);Clostridiales{order}(100);Lachnospiraceae{family}(100);Lachnospiraceae_uncultured(95);Lachnospiraceae_uncultured_uncultured_bacterium{species}(95);unclassified(95);unclassified(95);unclassified(95);unclassified(95);unclassified(95);unclassified(95);unclassified(95);unclassified(95);unclassified(95);unclassified(9…	Bacteria	Firmicutes	Clostridia	Clostridiales	Lachnospiraceae		Lachnospiraceae_Lachnospiraceae_uncultured_uncultured_bacterium
OTU528	0	0	0	0	0	0	0	0	2	0	0	0	0	0	2	All_GROUP:Bacteria{superkingdom}(100);Firmicutes{phylum}(100);Clostridia{class}(100);Clostridiales{order}(100);Lachnospiraceae{family}(100);unclassified(100);unclassified(100);unclassified(100);unclassified(100);unclassified(100);unclassified(100);unclassified(100);unclassified(100);unclassified(100);unclassified(100);unclassified(100);unclassified(100);unclassified(100);unclassified(100);unclass…	Bacteria	Firmicutes	Clostridia	Clostridiales	Lachnospiraceae
OTU529	2	1	0	2	0	0	0	0	0	2	0	0	2	1	10	All_GROUP:Bacteria{superkingdom}(100);Firmicutes{phylum}(100);Clostridia{class}(100);Clostridiales{order}(100);Ruminococcaceae{family}(100);unclassified(100);unclassified(100);unclassified(100);unclassified(100);unclassified(100);unclassified(100);unclassified(100);unclassified(100);unclassified(100);unclassified(100);unclassified(100);unclassified(100);unclassified(100);unclassified(100);unclass…	Bacteria	Firmicutes	Clostridia	Clostridiales	Ruminococcaceae
OTU530	0	0	0	0	1	2	0	0	0	0	1	0	0	0	4	All_GROUP:Bacteria{superkingdom}(100);Firmicutes{phylum}(100);Clostridia{class}(100);Clostridiales{order}(100);Lachnospiraceae{family}(100);Lachnospiraceae_uncultured(100);Lachnospiraceae_uncultured_uncultured_bacterium{species}(100);unclassified(100);unclassified(100);unclassified(100);unclassified(100);unclassified(100);unclassified(100);unclassified(100);unclassified(100);unclassified(100);unc…	Bacteria	Firmicutes	Clostridia	Clostridiales	Lachnospiraceae		Lachnospiraceae_Lachnospiraceae_uncultured_uncultured_bacterium
OTU531	0	3	3	1	2	0	1	0	3	0	0	1	0	0	14	All_GROUP:Bacteria{superkingdom}(100);Bacteroidetes{phylum}(100);Bacteroidia{class}(100);Bacteroidales{order}(100);S24-7(100);S24-7_uncultured_bacterium{species}(100);unclassified(100);unclassified(100);unclassified(100);unclassified(100);unclassified(100);unclassified(100);unclassified(100);unclassified(100);unclassified(100);unclassified(100);unclassified(100);unclassified(100);unclassified(100…	Bacteria	Bacteroidetes	Bacteroidia	Bacteroidales			S24-7_uncultured_bacterium
OTU532	5	1	28	4	3	5	0	0	5	0	5	4	2	0	62	All_GROUP:Bacteria{superkingdom}(100);Firmicutes{phylum}(100);Clostridia{class}(100);Clostridiales{order}(100);Ruminococcaceae{family}(100);Ruminococcaceae_uncultured(100);unclassified(100);unclassified(100);unclassified(100);unclassified(100);unclassified(100);unclassified(100);unclassified(100);unclassified(100);unclassified(100);unclassified(100);unclassified(100);unclassified(100);unclassifie…	Bacteria	Firmicutes	Clostridia	Clostridiales	Ruminococcaceae
OTU533	5	19	1	1	15	13	2	15	2	3	3	3	4	0	86	All_GROUP:Bacteria{superkingdom}(100);Bacteroidetes{phylum}(100);Bacteroidia{class}(100);Bacteroidales{order}(100);S24-7(100);S24-7_uncultured_bacterium{species}(99);unclassified(99);unclassified(99);unclassified(99);unclassified(99);unclassified(99);unclassified(99);unclassified(99);unclassified(99);unclassified(99);unclassified(99);unclassified(99);unclassified(99);unclassified(99);unclassified…	Bacteria	Bacteroidetes	Bacteroidia	Bacteroidales			S24-7_uncultured_bacterium
OTU534	0	13	48	5	2	1	0	1	0	0	0	0	2	1	73	All_GROUP:Bacteria{superkingdom}(100);Firmicutes{phylum}(100);Clostridia{class}(100);Clostridiales{order}(100);Ruminococcaceae{family}(100);Ruminococcaceae_uncultured(100);unclassified(95);unclassified(95);unclassified(95);unclassified(95);unclassified(95);unclassified(95);unclassified(95);unclassified(95);unclassified(95);unclassified(95);unclassified(95);unclassified(95);unclassified(95);unclas…	Bacteria	Firmicutes	Clostridia	Clostridiales	Ruminococcaceae
OTU535	0	0	0	0	0	0	0	0	0	1	0	2	0	1	4	All_GROUP:Bacteria{superkingdom}(100);Bacteroidetes{phylum}(100);Bacteroidia{class}(100);Bacteroidales{order}(100);unclassified;unclassified;unclassified;unclassified;unclassified;unclassified;unclassified;unclassified;unclassified;unclassified;unclassified;unclassified;unclassified;unclassified;unclassified;unclassified;unclassified;unclassified;	Bacteria	Bacteroidetes	Bacteroidia	Bacteroidales
OTU536	0	0	0	2	0	0	0	0	0	0	0	0	0	0	2	All_GROUP:Bacteria{superkingdom}(100);Firmicutes{phylum}(100);Clostridia{class}(100);Clostridiales{order}(100);Lachnospiraceae{family}(100);unclassified(100);unclassified(100);unclassified(100);unclassified(100);unclassified(100);unclassified(100);unclassified(100);unclassified(100);unclassified(100);unclassified(100);unclassified(100);unclassified(100);unclassified(100);unclassified(100);unclass…	Bacteria	Firmicutes	Clostridia	Clostridiales	Lachnospiraceae
OTU537	0	0	0	0	3	5	1	1	0	1	0	0	0	6	17	All_GROUP:Bacteria{superkingdom}(100);Firmicutes{phylum}(100);Clostridia{class}(100);Clostridiales{order}(100);Lachnospiraceae{family}(100);Lachnospiraceae_uncultured(100);Lachnospiraceae_uncultured_uncultured_bacterium{species}(100);unclassified(100);unclassified(100);unclassified(100);unclassified(100);unclassified(100);unclassified(100);unclassified(100);unclassified(100);unclassified(100);unc…	Bacteria	Firmicutes	Clostridia	Clostridiales	Lachnospiraceae		Lachnospiraceae_Lachnospiraceae_uncultured_uncultured_bacterium
OTU538	0	0	0	0	0	0	2	8	0	0	0	0	0	0	10	All_GROUP:Bacteria{superkingdom}(100);Cyanobacteria{phylum}(100);4C0d-2(100);4C0d-2_uncultured_bacterium{species}(96);unclassified(96);unclassified(96);unclassified(96);unclassified(96);unclassified(96);unclassified(96);unclassified(96);unclassified(96);unclassified(96);unclassified(96);unclassified(96);unclassified(96);unclassified(96);unclassified(96);unclassified(96);unclassified(96);unclassif…	Bacteria	Cyanobacteria					C.4C0d-2_uncultured_bacterium
OTU539	0	0	0	0	0	0	0	0	1	0	0	0	0	0	1	All_GROUP:Bacteria{superkingdom}(100);Firmicutes{phylum}(100);Clostridia{class}(100);Clostridiales{order}(100);Lachnospiraceae{family}(100);unclassified(100);unclassified(100);unclassified(100);unclassified(100);unclassified(100);unclassified(100);unclassified(100);unclassified(100);unclassified(100);unclassified(100);unclassified(100);unclassified(100);unclassified(100);unclassified(100);unclass…	Bacteria	Firmicutes	Clostridia	Clostridiales	Lachnospiraceae
OTU540	0	1	1	0	2	2	1	1	0	0	3	1	1	0	13	All_GROUP:Bacteria{superkingdom}(100);Firmicutes{phylum}(100);Clostridia{class}(100);Clostridiales{order}(100);Ruminococcaceae{family}(100);Ruminococcaceae_Incertae_Sedis(95);bacterium_ASF500{species}(93);unclassified(93);unclassified(93);unclassified(93);unclassified(93);unclassified(93);unclassified(93);unclassified(93);unclassified(93);unclassified(93);unclassified(93);unclassified(93);unclass…	Bacteria	Firmicutes	Clostridia	Clostridiales	Ruminococcaceae		bacterium_ASF500
OTU541	0	0	0	2	3	0	2	0	1	0	1	1	1	0	11	All_GROUP:Bacteria{superkingdom}(100);Firmicutes{phylum}(100);Clostridia{class}(100);Clostridiales{order}(100);Ruminococcaceae{family}(100);Ruminococcaceae_uncultured(87);unclassified(87);unclassified(87);unclassified(87);unclassified(87);unclassified(87);unclassified(87);unclassified(87);unclassified(87);unclassified(87);unclassified(87);unclassified(87);unclassified(87);unclassified(87);unclass…	Bacteria	Firmicutes	Clostridia	Clostridiales	Ruminococcaceae
OTU542	0	1	0	0	0	0	0	0	0	0	0	0	0	0	1	All_GROUP:Bacteria{superkingdom}(100);Firmicutes{phylum}(100);Clostridia{class}(100);Clostridiales{order}(100);Ruminococcaceae{family}(100);unclassified(100);unclassified(100);unclassified(100);unclassified(100);unclassified(100);unclassified(100);unclassified(100);unclassified(100);unclassified(100);unclassified(100);unclassified(100);unclassified(100);unclassified(100);unclassified(100);unclass…	Bacteria	Firmicutes	Clostridia	Clostridiales	Ruminococcaceae
OTU543	0	1	0	0	0	2	0	0	0	0	0	0	0	0	3	All_GROUP:Bacteria{superkingdom}(100);Firmicutes{phylum}(100);Clostridia{class}(100);Clostridiales{order}(100);Ruminococcaceae{family}(100);Ruminococcaceae_Incertae_Sedis(100);Ruminococcaceae_Incertae_Sedis_uncultured_bacterium{species}(100);unclassified(100);unclassified(100);unclassified(100);unclassified(100);unclassified(100);unclassified(100);unclassified(100);unclassified(100);unclassified(…	Bacteria	Firmicutes	Clostridia	Clostridiales	Ruminococcaceae		Ruminococcaceae_Incertae_Sedis_uncultured_bacterium
OTU544	2	0	0	0	0	1	0	0	0	1	0	0	0	0	4	All_GROUP:Bacteria{superkingdom}(100);Firmicutes{phylum}(100);Clostridia{class}(100);Clostridiales{order}(100);Lachnospiraceae{family}(100);Lachnospiraceae_uncultured(100);Lachnospiraceae_uncultured_uncultured_bacterium{species}(100);unclassified(100);unclassified(100);unclassified(100);unclassified(100);unclassified(100);unclassified(100);unclassified(100);unclassified(100);unclassified(100);unc…	Bacteria	Firmicutes	Clostridia	Clostridiales	Lachnospiraceae		Lachnospiraceae_Lachnospiraceae_uncultured_uncultured_bacterium
OTU545	0	0	2	3	0	0	2	0	3	0	1	4	0	3	18	All_GROUP:Bacteria{superkingdom}(100);Bacteroidetes{phylum}(100);Bacteroidia{class}(100);Bacteroidales{order}(100);Prevotellaceae{family}(100);Prevotellaceae_uncultured(100);uncultured_bacterium_34R1{species}(100);unclassified(100);unclassified(100);unclassified(100);unclassified(100);unclassified(100);unclassified(100);unclassified(100);unclassified(100);unclassified(100);unclassified(100);uncla…	Bacteria	Bacteroidetes	Bacteroidia	Bacteroidales	Prevotellaceae		Prevotellaceae_uncultured_bacterium_34R1
OTU546	0	0	0	0	0	0	2	13	6	1	0	0	1	0	23	All_GROUP:Bacteria{superkingdom}(100);Firmicutes{phylum}(100);Clostridia{class}(100);Clostridiales{order}(100);Lachnospiraceae{family}(100);Lachnospiraceae_uncultured(100);Lachnospiraceae_uncultured_uncultured_bacterium{species}(100);unclassified(100);unclassified(100);unclassified(100);unclassified(100);unclassified(100);unclassified(100);unclassified(100);unclassified(100);unclassified(100);unc…	Bacteria	Firmicutes	Clostridia	Clostridiales	Lachnospiraceae		Lachnospiraceae_Lachnospiraceae_uncultured_uncultured_bacterium
OTU547	0	0	0	0	7	2	0	0	1	1	2	0	0	0	13	All_GROUP:Bacteria{superkingdom}(100);Firmicutes{phylum}(100);Clostridia{class}(100);Clostridiales{order}(100);Lachnospiraceae{family}(100);Lachnospiraceae_uncultured(100);Lachnospiraceae_uncultured_uncultured_bacterium{species}(100);unclassified(100);unclassified(100);unclassified(100);unclassified(100);unclassified(100);unclassified(100);unclassified(100);unclassified(100);unclassified(100);unc…	Bacteria	Firmicutes	Clostridia	Clostridiales	Lachnospiraceae		Lachnospiraceae_Lachnospiraceae_uncultured_uncultured_bacterium
OTU548	0	0	0	0	1	2	0	0	0	1	2	0	0	0	6	All_GROUP:Bacteria{superkingdom}(100);Bacteroidetes{phylum}(100);Bacteroidia{class}(100);Bacteroidales{order}(100);S24-7(100);S24-7_uncultured_bacterium{species}(100);unclassified(100);unclassified(100);unclassified(100);unclassified(100);unclassified(100);unclassified(100);unclassified(100);unclassified(100);unclassified(100);unclassified(100);unclassified(100);unclassified(100);unclassified(100…	Bacteria	Bacteroidetes	Bacteroidia	Bacteroidales			S24-7_uncultured_bacterium
OTU549	0	8	0	1	0	0	0	2	0	0	0	0	1	0	12	All_GROUP:Bacteria{superkingdom}(100);Firmicutes{phylum}(100);Clostridia{class}(100);Clostridiales{order}(100);Ruminococcaceae{family}(100);Oscillibacter{genus}(87);Oscillibacter_uncultured_bacterium{species}(87);unclassified(87);unclassified(87);unclassified(87);unclassified(87);unclassified(87);unclassified(87);unclassified(87);unclassified(87);unclassified(87);unclassified(87);unclassified(87)…	Bacteria	Firmicutes	Clostridia	Clostridiales	Ruminococcaceae	Oscillibacter	Oscillibacter_uncultured_bacterium
OTU550	0	0	0	0	0	0	1	1	0	0	0	1	0	0	3	All_GROUP:Bacteria{superkingdom}(100);Bacteroidetes{phylum}(100);Bacteroidia{class}(100);Bacteroidales{order}(100);unclassified;unclassified;unclassified;unclassified;unclassified;unclassified;unclassified;unclassified;unclassified;unclassified;unclassified;unclassified;unclassified;unclassified;unclassified;unclassified;unclassified;unclassified;	Bacteria	Bacteroidetes	Bacteroidia	Bacteroidales
OTU551	0	0	1	0	0	1	0	3	0	0	9	0	0	0	14	All_GROUP:Bacteria{superkingdom}(100);Firmicutes{phylum}(100);Clostridia{class}(100);Clostridiales{order}(100);Ruminococcaceae{family}(100);unclassified(100);unclassified(100);unclassified(100);unclassified(100);unclassified(100);unclassified(100);unclassified(100);unclassified(100);unclassified(100);unclassified(100);unclassified(100);unclassified(100);unclassified(100);unclassified(100);unclass…	Bacteria	Firmicutes	Clostridia	Clostridiales	Ruminococcaceae
OTU552	0	0	0	0	0	0	0	1	0	0	0	0	0	0	1	All_GROUP:Bacteria{superkingdom}(100);Firmicutes{phylum}(100);Clostridia{class}(100);Clostridiales{order}(100);Lachnospiraceae{family}(100);Lachnospiraceae_uncultured(100);Lachnospiraceae_uncultured_uncultured_bacterium{species}(100);unclassified(100);unclassified(100);unclassified(100);unclassified(100);unclassified(100);unclassified(100);unclassified(100);unclassified(100);unclassified(100);unc…	Bacteria	Firmicutes	Clostridia	Clostridiales	Lachnospiraceae		Lachnospiraceae_Lachnospiraceae_uncultured_uncultured_bacterium
OTU553	1	4	1	10	9	2	1	0	12	0	3	1	0	6	50	All_GROUP:Bacteria{superkingdom}(100);Firmicutes{phylum}(100);Clostridia{class}(100);Clostridiales{order}(100);Ruminococcaceae{family}(100);Ruminococcaceae_uncultured(100);unclassified(100);unclassified(100);unclassified(100);unclassified(100);unclassified(100);unclassified(100);unclassified(100);unclassified(100);unclassified(100);unclassified(100);unclassified(100);unclassified(100);unclassifie…	Bacteria	Firmicutes	Clostridia	Clostridiales	Ruminococcaceae
OTU554	0	1	0	0	0	0	0	0	0	0	0	4	0	1	6	All_GROUP:Bacteria{superkingdom}(100);Firmicutes{phylum}(100);Clostridia{class}(100);Clostridiales{order}(100);Ruminococcaceae{family}(100);Ruminococcaceae_uncultured(100);unclassified(100);unclassified(100);unclassified(100);unclassified(100);unclassified(100);unclassified(100);unclassified(100);unclassified(100);unclassified(100);unclassified(100);unclassified(100);unclassified(100);unclassifie…	Bacteria	Firmicutes	Clostridia	Clostridiales	Ruminococcaceae
OTU555	0	0	0	0	1	1	0	3	0	0	0	0	0	0	5	All_GROUP:Bacteria{superkingdom}(100);Firmicutes{phylum}(100);Clostridia{class}(100);Clostridiales{order}(100);Lachnospiraceae{family}(100);Lachnospiraceae_uncultured(86);Lachnospiraceae_uncultured_uncultured_bacterium{species}(86);unclassified(86);unclassified(86);unclassified(86);unclassified(86);unclassified(86);unclassified(86);unclassified(86);unclassified(86);unclassified(86);unclassified(8…	Bacteria	Firmicutes	Clostridia	Clostridiales	Lachnospiraceae		Lachnospiraceae_Lachnospiraceae_uncultured_uncultured_bacterium
OTU556	2	7	2	1	1	0	2	0	12	0	3	1	0	1	32	All_GROUP:Bacteria{superkingdom}(100);Firmicutes{phylum}(100);Clostridia{class}(100);Clostridiales{order}(100);Lachnospiraceae{family}(100);Lachnospiraceae_uncultured(100);unclassified(100);unclassified(100);unclassified(100);unclassified(100);unclassified(100);unclassified(100);unclassified(100);unclassified(100);unclassified(100);unclassified(100);unclassified(100);unclassified(100);unclassifie…	Bacteria	Firmicutes	Clostridia	Clostridiales	Lachnospiraceae
OTU557	0	0	0	5	1	1	0	0	0	1	6	0	1	0	15	All_GROUP:Bacteria{superkingdom}(100);Firmicutes{phylum}(100);Clostridia{class}(100);Clostridiales{order}(100);Lachnospiraceae{family}(100);Lachnospiraceae_uncultured(98);Lachnospiraceae_uncultured_uncultured_bacterium{species}(98);unclassified(98);unclassified(98);unclassified(98);unclassified(98);unclassified(98);unclassified(98);unclassified(98);unclassified(98);unclassified(98);unclassified(9…	Bacteria	Firmicutes	Clostridia	Clostridiales	Lachnospiraceae		Lachnospiraceae_Lachnospiraceae_uncultured_uncultured_bacterium
OTU558	0	0	0	0	0	0	0	0	0	0	1	0	0	1	2	All_GROUP:Bacteria{superkingdom}(100);Firmicutes{phylum}(100);Clostridia{class}(100);Clostridiales{order}(100);Lachnospiraceae{family}(100);Lachnospiraceae_uncultured(100);unclassified(100);unclassified(100);unclassified(100);unclassified(100);unclassified(100);unclassified(100);unclassified(100);unclassified(100);unclassified(100);unclassified(100);unclassified(100);unclassified(100);unclassifie…	Bacteria	Firmicutes	Clostridia	Clostridiales	Lachnospiraceae
OTU559	7	1	0	0	1	2	0	0	1	2	0	1	2	3	20	All_GROUP:Bacteria{superkingdom}(100);Firmicutes{phylum}(100);Clostridia{class}(100);Clostridiales{order}(100);Ruminococcaceae{family}(100);unclassified(100);unclassified(100);unclassified(100);unclassified(100);unclassified(100);unclassified(100);unclassified(100);unclassified(100);unclassified(100);unclassified(100);unclassified(100);unclassified(100);unclassified(100);unclassified(100);unclass…	Bacteria	Firmicutes	Clostridia	Clostridiales	Ruminococcaceae
OTU560	0	0	6	6	0	0	10	0	0	0	2	0	3	0	27	All_GROUP:Bacteria{superkingdom}(100);Firmicutes{phylum}(100);Clostridia{class}(100);Clostridiales{order}(100);Lachnospiraceae{family}(100);Lachnospiraceae_uncultured(100);unclassified(100);unclassified(100);unclassified(100);unclassified(100);unclassified(100);unclassified(100);unclassified(100);unclassified(100);unclassified(100);unclassified(100);unclassified(100);unclassified(100);unclassifie…	Bacteria	Firmicutes	Clostridia	Clostridiales	Lachnospiraceae
OTU561	0	0	0	0	4	0	0	3	0	0	0	0	0	0	7	All_GROUP:Bacteria{superkingdom}(100);Firmicutes{phylum}(100);Clostridia{class}(100);Clostridiales{order}(100);Lachnospiraceae{family}(100);unclassified;unclassified;unclassified;unclassified;unclassified;unclassified;unclassified;unclassified;unclassified;unclassified;unclassified;unclassified;unclassified;unclassified;unclassified;unclassified;unclassified;	Bacteria	Firmicutes	Clostridia	Clostridiales	Lachnospiraceae
OTU562	0	0	2	0	0	0	0	0	0	0	0	0	0	0	2	All_GROUP:Bacteria{superkingdom}(100);Tenericutes{phylum}(100);Mollicutes{class}(100);RF9(100);RF9_uncultured_rumen_bacterium{species}(84);unclassified(84);unclassified(84);unclassified(84);unclassified(84);unclassified(84);unclassified(84);unclassified(84);unclassified(84);unclassified(84);unclassified(84);unclassified(84);unclassified(84);unclassified(84);unclassified(84);unclassified(84);uncla…	Bacteria	Tenericutes	Mollicutes				RF9_uncultured_rumen_bacterium
OTU563	0	1	2	1	1	1	3	0	4	1	1	1	1	2	19	All_GROUP:Bacteria{superkingdom}(100);Bacteroidetes{phylum}(100);Bacteroidia{class}(100);Bacteroidales{order}(100);Prevotellaceae{family}(100);Prevotellaceae_uncultured(100);uncultured_bacterium_34R1{species}(100);unclassified(100);unclassified(100);unclassified(100);unclassified(100);unclassified(100);unclassified(100);unclassified(100);unclassified(100);unclassified(100);unclassified(100);uncla…	Bacteria	Bacteroidetes	Bacteroidia	Bacteroidales	Prevotellaceae		Prevotellaceae_uncultured_bacterium_34R1
OTU564	1	1	1	0	0	0	0	0	0	1	0	0	0	1	5	All_GROUP:Bacteria{superkingdom}(100);Firmicutes{phylum}(100);Clostridia{class}(100);Clostridiales{order}(100);Ruminococcaceae{family}(100);unclassified(100);unclassified(100);unclassified(100);unclassified(100);unclassified(100);unclassified(100);unclassified(100);unclassified(100);unclassified(100);unclassified(100);unclassified(100);unclassified(100);unclassified(100);unclassified(100);unclass…	Bacteria	Firmicutes	Clostridia	Clostridiales	Ruminococcaceae
OTU565	0	3	0	0	0	0	0	0	1	0	1	0	0	0	5	All_GROUP:Bacteria{superkingdom}(100);Bacteroidetes{phylum}(100);Bacteroidia{class}(100);Bacteroidales{order}(100);Bacteroidaceae{family}(100);Bacteroides{genus}(100);unclassified(100);unclassified(100);unclassified(100);unclassified(100);unclassified(100);unclassified(100);unclassified(100);unclassified(100);unclassified(100);unclassified(100);unclassified(100);unclassified(100);unclassified(100…	Bacteria	Bacteroidetes	Bacteroidia	Bacteroidales	Bacteroidaceae	Bacteroides
OTU566	0	0	0	0	0	0	0	0	0	0	0	0	0	2	2	All_GROUP:Bacteria{superkingdom}(100);Firmicutes{phylum}(100);Clostridia{class}(100);Clostridiales{order}(100);Ruminococcaceae{family}(100);Ruminococcaceae_uncultured(100);unclassified(100);unclassified(100);unclassified(100);unclassified(100);unclassified(100);unclassified(100);unclassified(100);unclassified(100);unclassified(100);unclassified(100);unclassified(100);unclassified(100);unclassifie…	Bacteria	Firmicutes	Clostridia	Clostridiales	Ruminococcaceae
OTU567	0	3	5	1	0	2	3	2	1	0	6	6	6	15	50	All_GROUP:Bacteria{superkingdom}(100);Firmicutes{phylum}(100);Clostridia{class}(100);Clostridiales{order}(100);Ruminococcaceae{family}(100);Ruminococcaceae_uncultured(87);unclassified(87);unclassified(87);unclassified(87);unclassified(87);unclassified(87);unclassified(87);unclassified(87);unclassified(87);unclassified(87);unclassified(87);unclassified(87);unclassified(87);unclassified(87);unclass…	Bacteria	Firmicutes	Clostridia	Clostridiales	Ruminococcaceae
OTU568	0	0	2	3	0	0	0	0	0	0	1	0	1	0	7	All_GROUP:Bacteria{superkingdom}(100);Firmicutes{phylum}(100);Clostridia{class}(100);Clostridiales{order}(100);Ruminococcaceae{family}(100);Ruminococcaceae_uncultured(100);unidentified_rumen_bacterium_12-124{species}(90);unclassified(90);unclassified(90);unclassified(90);unclassified(90);unclassified(90);unclassified(90);unclassified(90);unclassified(90);unclassified(90);unclassified(90);unclassi…	Bacteria	Firmicutes	Clostridia	Clostridiales	Ruminococcaceae		Ruminococcaceae_unidentified_rumen_bacterium_12-124
OTU569	15	23	36	8	5	4	14	0	0	16	5	2	23	6	157	All_GROUP:Bacteria{superkingdom}(100);Bacteroidetes{phylum}(100);Bacteroidia{class}(100);Bacteroidales{order}(100);S24-7(100);S24-7_uncultured_bacterium{species}(100);unclassified(100);unclassified(100);unclassified(100);unclassified(100);unclassified(100);unclassified(100);unclassified(100);unclassified(100);unclassified(100);unclassified(100);unclassified(100);unclassified(100);unclassified(100…	Bacteria	Bacteroidetes	Bacteroidia	Bacteroidales			S24-7_uncultured_bacterium
OTU570	0	0	0	0	0	0	0	1	0	1	0	0	0	0	2	All_GROUP:Bacteria{superkingdom}(100);Firmicutes{phylum}(100);Clostridia{class}(100);Clostridiales{order}(100);Lachnospiraceae{family}(100);Lachnospiraceae_uncultured(100);Lachnospiraceae_uncultured_uncultured_bacterium{species}(100);unclassified(100);unclassified(100);unclassified(100);unclassified(100);unclassified(100);unclassified(100);unclassified(100);unclassified(100);unclassified(100);unc…	Bacteria	Firmicutes	Clostridia	Clostridiales	Lachnospiraceae		Lachnospiraceae_Lachnospiraceae_uncultured_uncultured_bacterium
OTU571	0	0	1	0	0	0	0	0	0	0	0	0	0	0	1	All_GROUP:Bacteria{superkingdom}(100);Tenericutes{phylum}(100);Mollicutes{class}(100);RF9(100);unclassified;unclassified;unclassified;unclassified;unclassified;unclassified;unclassified;unclassified;unclassified;unclassified;unclassified;unclassified;unclassified;unclassified;unclassified;unclassified;unclassified;unclassified;	Bacteria	Tenericutes	Mollicutes
OTU572	11	0	1	2	0	1	0	0	0	0	0	0	6	3	24	All_GROUP:Bacteria{superkingdom}(100);Firmicutes{phylum}(100);Clostridia{class}(100);Clostridiales{order}(100);Ruminococcaceae{family}(100);Ruminococcaceae_uncultured(100);unclassified(100);unclassified(100);unclassified(100);unclassified(100);unclassified(100);unclassified(100);unclassified(100);unclassified(100);unclassified(100);unclassified(100);unclassified(100);unclassified(100);unclassifie…	Bacteria	Firmicutes	Clostridia	Clostridiales	Ruminococcaceae
OTU573	1	0	1	0	0	6	5	4	1	0	4	17	3	0	42	All_GROUP:Bacteria{superkingdom}(100);Bacteroidetes{phylum}(100);Bacteroidia{class}(100);Bacteroidales{order}(100);S24-7(100);S24-7_uncultured_bacterium{species}(100);unclassified(100);unclassified(100);unclassified(100);unclassified(100);unclassified(100);unclassified(100);unclassified(100);unclassified(100);unclassified(100);unclassified(100);unclassified(100);unclassified(100);unclassified(100…	Bacteria	Bacteroidetes	Bacteroidia	Bacteroidales			S24-7_uncultured_bacterium
OTU574	0	0	1	0	0	0	0	0	4	0	0	3	0	0	8	All_GROUP:Bacteria{superkingdom}(100);Bacteroidetes{phylum}(100);Bacteroidia{class}(100);Bacteroidales{order}(100);S24-7(100);S24-7_uncultured_bacterium{species}(100);unclassified(100);unclassified(100);unclassified(100);unclassified(100);unclassified(100);unclassified(100);unclassified(100);unclassified(100);unclassified(100);unclassified(100);unclassified(100);unclassified(100);unclassified(100…	Bacteria	Bacteroidetes	Bacteroidia	Bacteroidales			S24-7_uncultured_bacterium
OTU575	0	0	0	0	0	0	0	2	0	0	0	0	0	0	2	All_GROUP:Bacteria{superkingdom}(100);Firmicutes{phylum}(100);Clostridia{class}(100);Clostridiales{order}(100);Lachnospiraceae{family}(100);unclassified(100);unclassified(100);unclassified(100);unclassified(100);unclassified(100);unclassified(100);unclassified(100);unclassified(100);unclassified(100);unclassified(100);unclassified(100);unclassified(100);unclassified(100);unclassified(100);unclass…	Bacteria	Firmicutes	Clostridia	Clostridiales	Lachnospiraceae
OTU576	3	7	0	4	0	0	1	0	1	0	0	0	0	0	16	All_GROUP:Bacteria{superkingdom}(100);Tenericutes{phylum}(100);Mollicutes{class}(100);RF9(100);RF9_uncultured_bacterium{species}(100);unclassified(100);unclassified(100);unclassified(100);unclassified(100);unclassified(100);unclassified(100);unclassified(100);unclassified(100);unclassified(100);unclassified(100);unclassified(100);unclassified(100);unclassified(100);unclassified(100);unclassified(…	Bacteria	Tenericutes	Mollicutes				RF9_uncultured_bacterium
OTU577	0	0	4	0	1	1	0	0	2	1	0	0	0	0	9	All_GROUP:Bacteria{superkingdom}(100);Firmicutes{phylum}(100);Clostridia{class}(100);Clostridiales{order}(100);Lachnospiraceae{family}(100);Lachnospiraceae_uncultured(100);Lachnospiraceae_uncultured_uncultured_bacterium{species}(100);unclassified(100);unclassified(100);unclassified(100);unclassified(100);unclassified(100);unclassified(100);unclassified(100);unclassified(100);unclassified(100);unc…	Bacteria	Firmicutes	Clostridia	Clostridiales	Lachnospiraceae		Lachnospiraceae_Lachnospiraceae_uncultured_uncultured_bacterium
OTU578	1	0	0	0	2	0	0	0	0	0	0	0	0	0	3	All_GROUP:Bacteria{superkingdom}(100);Tenericutes{phylum}(100);Mollicutes{class}(100);RF9(100);unclassified;unclassified;unclassified;unclassified;unclassified;unclassified;unclassified;unclassified;unclassified;unclassified;unclassified;unclassified;unclassified;unclassified;unclassified;unclassified;unclassified;unclassified;	Bacteria	Tenericutes	Mollicutes
OTU579	0	0	0	1	0	0	0	0	0	0	1	0	0	0	2	All_GROUP:Bacteria{superkingdom}(100);Bacteroidetes{phylum}(100);Bacteroidia{class}(100);Bacteroidales{order}(100);S24-7(100);S24-7_uncultured_bacterium{species}(81);unclassified(81);unclassified(81);unclassified(81);unclassified(81);unclassified(81);unclassified(81);unclassified(81);unclassified(81);unclassified(81);unclassified(81);unclassified(81);unclassified(81);unclassified(81);unclassified…	Bacteria	Bacteroidetes	Bacteroidia	Bacteroidales			S24-7_uncultured_bacterium
OTU580	1	4	0	5	0	0	0	0	0	3	0	0	0	0	13	All_GROUP:Bacteria{superkingdom}(100);Firmicutes{phylum}(100);Clostridia{class}(100);Clostridiales{order}(100);Ruminococcaceae{family}(100);unclassified(100);unclassified(100);unclassified(100);unclassified(100);unclassified(100);unclassified(100);unclassified(100);unclassified(100);unclassified(100);unclassified(100);unclassified(100);unclassified(100);unclassified(100);unclassified(100);unclass…	Bacteria	Firmicutes	Clostridia	Clostridiales	Ruminococcaceae
OTU581	2	0	4	2	0	0	0	1	1	0	1	0	0	0	11	All_GROUP:Bacteria{superkingdom}(100);Firmicutes{phylum}(100);Clostridia{class}(100);Clostridiales{order}(100);Ruminococcaceae{family}(100);unclassified(100);unclassified(100);unclassified(100);unclassified(100);unclassified(100);unclassified(100);unclassified(100);unclassified(100);unclassified(100);unclassified(100);unclassified(100);unclassified(100);unclassified(100);unclassified(100);unclass…	Bacteria	Firmicutes	Clostridia	Clostridiales	Ruminococcaceae
OTU582	0	0	0	0	0	2	1	0	0	1	1	1	1	0	7	All_GROUP:Bacteria{superkingdom}(100);Bacteroidetes{phylum}(100);Bacteroidia{class}(100);Bacteroidales{order}(100);S24-7(100);S24-7_uncultured_bacterium{species}(100);unclassified(100);unclassified(100);unclassified(100);unclassified(100);unclassified(100);unclassified(100);unclassified(100);unclassified(100);unclassified(100);unclassified(100);unclassified(100);unclassified(100);unclassified(100…	Bacteria	Bacteroidetes	Bacteroidia	Bacteroidales			S24-7_uncultured_bacterium
OTU583	0	0	0	0	1	11	0	1	0	0	5	0	0	0	18	All_GROUP:Bacteria{superkingdom}(100);Firmicutes{phylum}(100);Clostridia{class}(100);Clostridiales{order}(100);Lachnospiraceae{family}(100);Lachnospiraceae_uncultured(100);unclassified(87);unclassified(87);unclassified(87);unclassified(87);unclassified(87);unclassified(87);unclassified(87);unclassified(87);unclassified(87);unclassified(87);unclassified(87);unclassified(87);unclassified(87);unclas…	Bacteria	Firmicutes	Clostridia	Clostridiales	Lachnospiraceae
OTU584	0	0	0	2	0	0	0	0	0	0	0	0	0	0	2	All_GROUP:Bacteria{superkingdom}(100);Firmicutes{phylum}(100);Clostridia{class}(100);Clostridiales{order}(100);Lachnospiraceae{family}(100);unclassified(100);unclassified(100);unclassified(100);unclassified(100);unclassified(100);unclassified(100);unclassified(100);unclassified(100);unclassified(100);unclassified(100);unclassified(100);unclassified(100);unclassified(100);unclassified(100);unclass…	Bacteria	Firmicutes	Clostridia	Clostridiales	Lachnospiraceae
OTU585	0	0	0	0	0	0	0	0	0	0	2	0	0	0	2	All_GROUP:Bacteria{superkingdom}(100);Bacteroidetes{phylum}(100);Bacteroidia{class}(100);Bacteroidales{order}(100);S24-7(100);unclassified;unclassified;unclassified;unclassified;unclassified;unclassified;unclassified;unclassified;unclassified;unclassified;unclassified;unclassified;unclassified;unclassified;unclassified;unclassified;unclassified;	Bacteria	Bacteroidetes	Bacteroidia	Bacteroidales
OTU586	0	0	0	1	0	0	0	0	0	0	0	0	0	0	1	All_GROUP:Bacteria{superkingdom}(100);Firmicutes{phylum}(100);Clostridia{class}(100);Clostridiales{order}(100);Ruminococcaceae{family}(100);unclassified;unclassified;unclassified;unclassified;unclassified;unclassified;unclassified;unclassified;unclassified;unclassified;unclassified;unclassified;unclassified;unclassified;unclassified;unclassified;unclassified;	Bacteria	Firmicutes	Clostridia	Clostridiales	Ruminococcaceae
OTU587	0	6	0	0	2	0	0	0	0	0	1	0	0	0	9	All_GROUP:Bacteria{superkingdom}(100);Firmicutes{phylum}(100);Clostridia{class}(100);Clostridiales{order}(100);Ruminococcaceae{family}(100);Ruminococcus{genus}(100);unclassified(100);unclassified(100);unclassified(100);unclassified(100);unclassified(100);unclassified(100);unclassified(100);unclassified(100);unclassified(100);unclassified(100);unclassified(100);unclassified(100);unclassified(100);…	Bacteria	Firmicutes	Clostridia	Clostridiales	Ruminococcaceae	Ruminococcus
OTU588	2	4	2	0	0	0	0	0	0	0	0	0	0	1	9	All_GROUP:Bacteria{superkingdom}(100);Bacteroidetes{phylum}(100);Bacteroidia{class}(100);Bacteroidales{order}(100);Prevotellaceae{family}(100);unclassified(94);unclassified(94);unclassified(94);unclassified(94);unclassified(94);unclassified(94);unclassified(94);unclassified(94);unclassified(94);unclassified(94);unclassified(94);unclassified(94);unclassified(94);unclassified(94);unclassified(94);u…	Bacteria	Bacteroidetes	Bacteroidia	Bacteroidales	Prevotellaceae
OTU589	0	0	0	1	5	23	1	0	1	0	0	0	0	0	31	All_GROUP:Bacteria{superkingdom}(100);Firmicutes{phylum}(100);Clostridia{class}(100);Clostridiales{order}(100);Lachnospiraceae{family}(100);unclassified;unclassified;unclassified;unclassified;unclassified;unclassified;unclassified;unclassified;unclassified;unclassified;unclassified;unclassified;unclassified;unclassified;unclassified;unclassified;unclassified;	Bacteria	Firmicutes	Clostridia	Clostridiales	Lachnospiraceae
OTU590	1	0	1	0	0	0	1	2	0	1	0	0	0	0	6	All_GROUP:Bacteria{superkingdom}(100);Firmicutes{phylum}(100);Clostridia{class}(100);Clostridiales{order}(100);Lachnospiraceae{family}(100);Coprococcus{genus}(100);Coprococcus_uncultured_bacterium{species}(90);unclassified(90);unclassified(90);unclassified(90);unclassified(90);unclassified(90);unclassified(90);unclassified(90);unclassified(90);unclassified(90);unclassified(90);unclassified(90);un…	Bacteria	Firmicutes	Clostridia	Clostridiales	Lachnospiraceae	Coprococcus	Coprococcus_uncultured_bacterium
OTU591	4	5	6	26	3	0	0	1	0	0	0	1	0	0	46	All_GROUP:Bacteria{superkingdom}(100);Firmicutes{phylum}(100);Clostridia{class}(100);Clostridiales{order}(100);Ruminococcaceae{family}(100);Ruminococcaceae_uncultured(100);unclassified(100);unclassified(100);unclassified(100);unclassified(100);unclassified(100);unclassified(100);unclassified(100);unclassified(100);unclassified(100);unclassified(100);unclassified(100);unclassified(100);unclassifie…	Bacteria	Firmicutes	Clostridia	Clostridiales	Ruminococcaceae
OTU592	0	1	0	26	0	3	0	17	0	0	1	0	4	0	52	All_GROUP:Bacteria{superkingdom}(100);Firmicutes{phylum}(100);Clostridia{class}(100);Clostridiales{order}(100);Lachnospiraceae{family}(100);Lachnospiraceae_uncultured(99);Lachnospiraceae_uncultured_uncultured_bacterium{species}(99);unclassified(99);unclassified(99);unclassified(99);unclassified(99);unclassified(99);unclassified(99);unclassified(99);unclassified(99);unclassified(99);unclassified(9…	Bacteria	Firmicutes	Clostridia	Clostridiales	Lachnospiraceae		Lachnospiraceae_Lachnospiraceae_uncultured_uncultured_bacterium
OTU593	0	5	0	0	0	1	0	0	0	0	0	0	0	0	6	All_GROUP:Bacteria{superkingdom}(100);Bacteroidetes{phylum}(100);Bacteroidia{class}(100);Bacteroidales{order}(100);S24-7(100);S24-7_uncultured_bacterium{species}(100);unclassified(100);unclassified(100);unclassified(100);unclassified(100);unclassified(100);unclassified(100);unclassified(100);unclassified(100);unclassified(100);unclassified(100);unclassified(100);unclassified(100);unclassified(100…	Bacteria	Bacteroidetes	Bacteroidia	Bacteroidales			S24-7_uncultured_bacterium
OTU594	0	0	0	0	0	0	0	0	0	0	0	0	0	1	1	All_GROUP:Bacteria{superkingdom}(100);Bacteroidetes{phylum}(100);Bacteroidia{class}(100);Bacteroidales{order}(100);Rikenellaceae{family}(100);Alistipes{genus}(100);unclassified(100);unclassified(100);unclassified(100);unclassified(100);unclassified(100);unclassified(100);unclassified(100);unclassified(100);unclassified(100);unclassified(100);unclassified(100);unclassified(100);unclassified(100);u…	Bacteria	Bacteroidetes	Bacteroidia	Bacteroidales	Rikenellaceae	Alistipes
OTU595	15	10	8	5	23	1	8	5	15	5	5	1	12	0	113	All_GROUP:Bacteria{superkingdom}(100);Firmicutes{phylum}(100);Clostridia{class}(100);Clostridiales{order}(100);Ruminococcaceae{family}(100);Ruminococcaceae_uncultured(95);unclassified(95);unclassified(95);unclassified(95);unclassified(95);unclassified(95);unclassified(95);unclassified(95);unclassified(95);unclassified(95);unclassified(95);unclassified(95);unclassified(95);unclassified(95);unclass…	Bacteria	Firmicutes	Clostridia	Clostridiales	Ruminococcaceae
OTU596	0	0	1	0	0	0	1	1	1	0	1	3	0	0	8	All_GROUP:Bacteria{superkingdom}(100);Firmicutes{phylum}(100);Clostridia{class}(100);Clostridiales{order}(100);Peptococcaceae{family}(100);Peptococcaceae_uncultured(100);Peptococcaceae_uncultured_uncultured_bacterium{species}(100);unclassified(100);unclassified(100);unclassified(100);unclassified(100);unclassified(100);unclassified(100);unclassified(100);unclassified(100);unclassified(100);unclas…	Bacteria	Firmicutes	Clostridia	Clostridiales	Peptococcaceae		Peptococcaceae_Peptococcaceae_uncultured_uncultured_bacterium
OTU597	106	8	14	65	25	27	43	73	32	24	77	44	66	27	631	All_GROUP:Bacteria{superkingdom}(100);Firmicutes{phylum}(100);Clostridia{class}(100);Clostridiales{order}(100);Clostridiaceae{family}(100);Clostridium{genus}(100);Clostridium_uncultured_bacterium{species}(82);unclassified(82);unclassified(82);unclassified(82);unclassified(82);unclassified(82);unclassified(82);unclassified(82);unclassified(82);unclassified(82);unclassified(82);unclassified(82);unc…	Bacteria	Firmicutes	Clostridia	Clostridiales	Clostridiaceae	Clostridium	Clostridium_uncultured_bacterium
OTU598	1	0	32	0	1	0	0	1	0	2	3	3	8	3	54	All_GROUP:Bacteria{superkingdom}(100);Firmicutes{phylum}(100);Clostridia{class}(100);Clostridiales{order}(100);Ruminococcaceae{family}(100);Ruminococcaceae_uncultured(100);unclassified(100);unclassified(100);unclassified(100);unclassified(100);unclassified(100);unclassified(100);unclassified(100);unclassified(100);unclassified(100);unclassified(100);unclassified(100);unclassified(100);unclassifie…	Bacteria	Firmicutes	Clostridia	Clostridiales	Ruminococcaceae
OTU599	0	0	4	0	0	1	1	0	0	0	1	0	1	0	8	All_GROUP:Bacteria{superkingdom}(100);Firmicutes{phylum}(100);Erysipelotrichi{class}(96);Erysipelotrichales{order}(96);Erysipelotrichaceae{family}(96);unclassified(96);unclassified(96);unclassified(96);unclassified(96);unclassified(96);unclassified(96);unclassified(96);unclassified(96);unclassified(96);unclassified(96);unclassified(96);unclassified(96);unclassified(96);unclassified(96);unclassifi…	Bacteria	Firmicutes	Erysipelotrichi	Erysipelotrichales	Erysipelotrichaceae
OTU600	0	7	0	4	0	2	1	0	0	0	1	3	6	3	27	All_GROUP:Bacteria{superkingdom}(100);Firmicutes{phylum}(100);Clostridia{class}(100);Clostridiales{order}(100);Lachnospiraceae{family}(100);unclassified;unclassified;unclassified;unclassified;unclassified;unclassified;unclassified;unclassified;unclassified;unclassified;unclassified;unclassified;unclassified;unclassified;unclassified;unclassified;unclassified;	Bacteria	Firmicutes	Clostridia	Clostridiales	Lachnospiraceae
OTU601	1	1	1	0	0	0	0	0	0	3	0	1	0	0	7	All_GROUP:Bacteria{superkingdom}(100);Bacteroidetes{phylum}(100);Bacteroidia{class}(100);Bacteroidales{order}(100);S24-7(100);S24-7_uncultured_bacterium{species}(100);unclassified(100);unclassified(100);unclassified(100);unclassified(100);unclassified(100);unclassified(100);unclassified(100);unclassified(100);unclassified(100);unclassified(100);unclassified(100);unclassified(100);unclassified(100…	Bacteria	Bacteroidetes	Bacteroidia	Bacteroidales			S24-7_uncultured_bacterium
OTU602	0	0	0	4	16	6	23	28	50	102	9	55	24	28	345	All_GROUP:Bacteria{superkingdom}(100);Bacteroidetes{phylum}(100);Bacteroidia{class}(100);Bacteroidales{order}(100);S24-7(100);S24-7_uncultured_bacterium{species}(99);unclassified(99);unclassified(99);unclassified(99);unclassified(99);unclassified(99);unclassified(99);unclassified(99);unclassified(99);unclassified(99);unclassified(99);unclassified(99);unclassified(99);unclassified(99);unclassified…	Bacteria	Bacteroidetes	Bacteroidia	Bacteroidales			S24-7_uncultured_bacterium
OTU603	0	0	0	0	3	0	0	0	0	0	0	0	0	0	3	All_GROUP:Bacteria{superkingdom}(100);Firmicutes{phylum}(100);Clostridia{class}(100);Clostridiales{order}(100);Lachnospiraceae{family}(100);unclassified(100);unclassified(100);unclassified(100);unclassified(100);unclassified(100);unclassified(100);unclassified(100);unclassified(100);unclassified(100);unclassified(100);unclassified(100);unclassified(100);unclassified(100);unclassified(100);unclass…	Bacteria	Firmicutes	Clostridia	Clostridiales	Lachnospiraceae
OTU604	2	12	0	7	2	0	0	0	3	0	2	0	0	1	29	All_GROUP:Bacteria{superkingdom}(100);Firmicutes{phylum}(100);Clostridia{class}(100);Clostridiales{order}(100);Ruminococcaceae{family}(100);Ruminococcaceae_uncultured(100);unclassified(100);unclassified(100);unclassified(100);unclassified(100);unclassified(100);unclassified(100);unclassified(100);unclassified(100);unclassified(100);unclassified(100);unclassified(100);unclassified(100);unclassifie…	Bacteria	Firmicutes	Clostridia	Clostridiales	Ruminococcaceae
OTU605	0	0	0	0	0	0	0	0	0	0	1	0	0	0	1	All_GROUP:Bacteria{superkingdom}(100);Firmicutes{phylum}(100);Clostridia{class}(100);Clostridiales{order}(100);Lachnospiraceae{family}(100);unclassified(100);unclassified(100);unclassified(100);unclassified(100);unclassified(100);unclassified(100);unclassified(100);unclassified(100);unclassified(100);unclassified(100);unclassified(100);unclassified(100);unclassified(100);unclassified(100);unclass…	Bacteria	Firmicutes	Clostridia	Clostridiales	Lachnospiraceae
OTU606	0	0	0	0	1	1	1	0	0	0	2	0	2	1	8	All_GROUP:Bacteria{superkingdom}(100);Bacteroidetes{phylum}(100);Bacteroidia{class}(100);Bacteroidales{order}(100);S24-7(100);S24-7_uncultured_bacterium{species}(100);unclassified(100);unclassified(100);unclassified(100);unclassified(100);unclassified(100);unclassified(100);unclassified(100);unclassified(100);unclassified(100);unclassified(100);unclassified(100);unclassified(100);unclassified(100…	Bacteria	Bacteroidetes	Bacteroidia	Bacteroidales			S24-7_uncultured_bacterium
OTU607	0	0	0	0	0	0	0	0	0	0	0	0	1	0	1	All_GROUP:Bacteria{superkingdom}(100);Bacteroidetes{phylum}(100);Bacteroidia{class}(100);Bacteroidales{order}(100);Rikenellaceae{family}(100);Alistipes{genus}(100);unclassified(100);unclassified(100);unclassified(100);unclassified(100);unclassified(100);unclassified(100);unclassified(100);unclassified(100);unclassified(100);unclassified(100);unclassified(100);unclassified(100);unclassified(100);u…	Bacteria	Bacteroidetes	Bacteroidia	Bacteroidales	Rikenellaceae	Alistipes
OTU608	1	0	0	20	0	0	0	0	0	0	0	0	0	0	21	All_GROUP:Bacteria{superkingdom}(100);Firmicutes{phylum}(100);Clostridia{class}(100);Clostridiales{order}(100);Ruminococcaceae{family}(100);Ruminococcaceae_uncultured(100);unclassified(100);unclassified(100);unclassified(100);unclassified(100);unclassified(100);unclassified(100);unclassified(100);unclassified(100);unclassified(100);unclassified(100);unclassified(100);unclassified(100);unclassifie…	Bacteria	Firmicutes	Clostridia	Clostridiales	Ruminococcaceae
OTU609	4	6	4	1	1	5	0	2	0	1	6	3	2	4	39	All_GROUP:Bacteria{superkingdom}(100);Bacteroidetes{phylum}(100);Bacteroidia{class}(100);Bacteroidales{order}(100);S24-7(100);S24-7_uncultured_bacterium{species}(100);unclassified(100);unclassified(100);unclassified(100);unclassified(100);unclassified(100);unclassified(100);unclassified(100);unclassified(100);unclassified(100);unclassified(100);unclassified(100);unclassified(100);unclassified(100…	Bacteria	Bacteroidetes	Bacteroidia	Bacteroidales			S24-7_uncultured_bacterium
OTU610	0	1	0	0	0	0	0	0	0	0	0	0	0	0	1	All_GROUP:Bacteria{superkingdom}(100);Tenericutes{phylum}(100);Mollicutes{class}(100);RF9(100);unclassified;unclassified;unclassified;unclassified;unclassified;unclassified;unclassified;unclassified;unclassified;unclassified;unclassified;unclassified;unclassified;unclassified;unclassified;unclassified;unclassified;unclassified;	Bacteria	Tenericutes	Mollicutes
OTU611	0	0	1	0	0	0	0	0	0	0	0	1	0	0	2	All_GROUP:Bacteria{superkingdom}(100);Bacteroidetes{phylum}(100);Bacteroidia{class}(100);Bacteroidales{order}(100);Prevotellaceae{family}(100);unclassified;unclassified;unclassified;unclassified;unclassified;unclassified;unclassified;unclassified;unclassified;unclassified;unclassified;unclassified;unclassified;unclassified;unclassified;unclassified;unclassified;	Bacteria	Bacteroidetes	Bacteroidia	Bacteroidales	Prevotellaceae
OTU612	0	0	0	0	0	0	0	0	1	0	0	2	1	0	4	All_GROUP:Bacteria{superkingdom}(100);Bacteroidetes{phylum}(100);Bacteroidia{class}(100);Bacteroidales{order}(100);Prevotellaceae{family}(100);unclassified(89);unclassified(89);unclassified(89);unclassified(89);unclassified(89);unclassified(89);unclassified(89);unclassified(89);unclassified(89);unclassified(89);unclassified(89);unclassified(89);unclassified(89);unclassified(89);unclassified(89);u…	Bacteria	Bacteroidetes	Bacteroidia	Bacteroidales	Prevotellaceae
OTU613	0	0	0	0	0	0	1	0	0	0	0	0	0	0	1	All_GROUP:Bacteria{superkingdom}(100);Bacteroidetes{phylum}(100);Bacteroidia{class}(100);Bacteroidales{order}(100);Rikenellaceae{family}(100);Alistipes{genus}(100);Alistipes_uncultured_bacterium{species}(90);unclassified(90);unclassified(90);unclassified(90);unclassified(90);unclassified(90);unclassified(90);unclassified(90);unclassified(90);unclassified(90);unclassified(90);unclassified(90);uncl…	Bacteria	Bacteroidetes	Bacteroidia	Bacteroidales	Rikenellaceae	Alistipes	Alistipes_uncultured_bacterium
OTU614	0	0	0	0	0	0	1	0	0	1	0	0	0	0	2	All_GROUP:Bacteria{superkingdom}(100);Bacteroidetes{phylum}(100);Bacteroidia{class}(100);Bacteroidales{order}(100);S24-7(100);S24-7_uncultured_bacterium{species}(100);unclassified(100);unclassified(100);unclassified(100);unclassified(100);unclassified(100);unclassified(100);unclassified(100);unclassified(100);unclassified(100);unclassified(100);unclassified(100);unclassified(100);unclassified(100…	Bacteria	Bacteroidetes	Bacteroidia	Bacteroidales			S24-7_uncultured_bacterium
OTU615	1	3	5	1	5	2	1	5	0	3	9	1	1	0	37	All_GROUP:Bacteria{superkingdom}(100);Bacteroidetes{phylum}(100);Bacteroidia{class}(100);Bacteroidales{order}(100);S24-7(100);S24-7_uncultured_bacterium{species}(100);unclassified(100);unclassified(100);unclassified(100);unclassified(100);unclassified(100);unclassified(100);unclassified(100);unclassified(100);unclassified(100);unclassified(100);unclassified(100);unclassified(100);unclassified(100…	Bacteria	Bacteroidetes	Bacteroidia	Bacteroidales			S24-7_uncultured_bacterium
OTU616	3	0	9	0	7	0	0	0	0	0	1	2	1	0	23	All_GROUP:Bacteria{superkingdom}(100);Proteobacteria{phylum}(100);Alphaproteobacteria{class}(100);Rhodospirillales{order}(100);Rhodospirillaceae{family}(100);Thalassospira{genus}(100);unclassified(90);unclassified(90);unclassified(90);unclassified(90);unclassified(90);unclassified(90);unclassified(90);unclassified(90);unclassified(90);unclassified(90);unclassified(90);unclassified(90);unclassifie…	Bacteria	Proteobacteria	Alphaproteobacteria	Rhodospirillales	Rhodospirillaceae	Thalassospira
OTU617	0	0	0	0	0	0	0	0	0	0	0	0	2	0	2	All_GROUP:Bacteria{superkingdom}(100);Firmicutes{phylum}(100);Clostridia{class}(100);Clostridiales{order}(100);Ruminococcaceae{family}(100);Oscillibacter{genus}(100);Oscillibacter_uncultured_bacterium{species}(100);unclassified(100);unclassified(100);unclassified(100);unclassified(100);unclassified(100);unclassified(100);unclassified(100);unclassified(100);unclassified(100);unclassified(100);uncl…	Bacteria	Firmicutes	Clostridia	Clostridiales	Ruminococcaceae	Oscillibacter	Oscillibacter_uncultured_bacterium
OTU618	21	4	3	1	0	0	0	0	0	0	0	1	2	0	32	All_GROUP:Bacteria{superkingdom}(100);Firmicutes{phylum}(100);Clostridia{class}(100);Clostridiales{order}(100);Ruminococcaceae{family}(100);Ruminococcaceae_uncultured(100);unclassified(100);unclassified(100);unclassified(100);unclassified(100);unclassified(100);unclassified(100);unclassified(100);unclassified(100);unclassified(100);unclassified(100);unclassified(100);unclassified(100);unclassifie…	Bacteria	Firmicutes	Clostridia	Clostridiales	Ruminococcaceae
OTU619	13	8	0	1	0	11	0	1	8	1	12	7	1	5	68	All_GROUP:Bacteria{superkingdom}(100);Bacteroidetes{phylum}(100);Bacteroidia{class}(100);Bacteroidales{order}(100);Prevotellaceae{family}(100);Prevotella{genus}(100);unclassified(100);unclassified(100);unclassified(100);unclassified(100);unclassified(100);unclassified(100);unclassified(100);unclassified(100);unclassified(100);unclassified(100);unclassified(100);unclassified(100);unclassified(100)…	Bacteria	Bacteroidetes	Bacteroidia	Bacteroidales	Prevotellaceae	Prevotella
OTU620	2	0	0	7	0	0	0	0	0	0	1	1	0	0	11	All_GROUP:Bacteria{superkingdom}(100);Firmicutes{phylum}(100);Clostridia{class}(100);Clostridiales{order}(100);Ruminococcaceae{family}(100);Ruminococcaceae_uncultured(100);Eubacterium_coprostanoligenes{species}(100);unclassified(100);unclassified(100);unclassified(100);unclassified(100);unclassified(100);unclassified(100);unclassified(100);unclassified(100);unclassified(100);unclassified(100);unc…	Bacteria	Firmicutes	Clostridia	Clostridiales	Ruminococcaceae		Ruminococcaceae_Eubacterium_coprostanoligenes
OTU621	0	0	0	0	0	0	0	1	1	0	1	0	1	0	4	All_GROUP:Bacteria{superkingdom}(100);Firmicutes{phylum}(100);Clostridia{class}(100);Clostridiales{order}(100);Ruminococcaceae{family}(100);unclassified(100);unclassified(100);unclassified(100);unclassified(100);unclassified(100);unclassified(100);unclassified(100);unclassified(100);unclassified(100);unclassified(100);unclassified(100);unclassified(100);unclassified(100);unclassified(100);unclass…	Bacteria	Firmicutes	Clostridia	Clostridiales	Ruminococcaceae
OTU622	1	0	0	0	0	3	0	0	0	1	0	0	1	0	6	All_GROUP:Bacteria{superkingdom}(100);Firmicutes{phylum}(100);Clostridia{class}(100);Clostridiales{order}(100);Ruminococcaceae{family}(100);Ruminococcaceae_uncultured(100);unclassified(100);unclassified(100);unclassified(100);unclassified(100);unclassified(100);unclassified(100);unclassified(100);unclassified(100);unclassified(100);unclassified(100);unclassified(100);unclassified(100);unclassifie…	Bacteria	Firmicutes	Clostridia	Clostridiales	Ruminococcaceae
OTU623	0	1	0	0	0	0	0	0	0	0	0	0	0	0	1	All_GROUP:Bacteria{superkingdom}(100);Bacteroidetes{phylum}(100);Bacteroidia{class}(100);Bacteroidales{order}(100);Rikenellaceae{family}(100);Alistipes{genus}(100);unclassified(100);unclassified(100);unclassified(100);unclassified(100);unclassified(100);unclassified(100);unclassified(100);unclassified(100);unclassified(100);unclassified(100);unclassified(100);unclassified(100);unclassified(100);u…	Bacteria	Bacteroidetes	Bacteroidia	Bacteroidales	Rikenellaceae	Alistipes
OTU624	6	1	0	0	0	0	0	0	1	0	0	0	0	0	8	All_GROUP:Bacteria{superkingdom}(100);Tenericutes{phylum}(100);Mollicutes{class}(100);RF9(100);unclassified;unclassified;unclassified;unclassified;unclassified;unclassified;unclassified;unclassified;unclassified;unclassified;unclassified;unclassified;unclassified;unclassified;unclassified;unclassified;unclassified;unclassified;	Bacteria	Tenericutes	Mollicutes
OTU625	0	0	0	1	0	0	0	0	0	0	0	0	0	0	1	All_GROUP:Bacteria{superkingdom}(100);Firmicutes{phylum}(100);Clostridia{class}(100);Clostridiales{order}(100);Ruminococcaceae{family}(100);unclassified(100);unclassified(100);unclassified(100);unclassified(100);unclassified(100);unclassified(100);unclassified(100);unclassified(100);unclassified(100);unclassified(100);unclassified(100);unclassified(100);unclassified(100);unclassified(100);unclass…	Bacteria	Firmicutes	Clostridia	Clostridiales	Ruminococcaceae
OTU626	1	0	0	0	5	3	0	0	1	0	0	0	0	0	10	All_GROUP:Bacteria{superkingdom}(100);Firmicutes{phylum}(100);Clostridia{class}(100);Clostridiales{order}(100);Family_XIII_Incertae_Sedis(100);unclassified(100);unclassified(100);unclassified(100);unclassified(100);unclassified(100);unclassified(100);unclassified(100);unclassified(100);unclassified(100);unclassified(100);unclassified(100);unclassified(100);unclassified(100);unclassified(100);uncl…	Bacteria	Firmicutes	Clostridia	Clostridiales
OTU627	21	13	2	0	1	23	0	0	0	1	1	12	3	10	87	All_GROUP:Bacteria{superkingdom}(100);Bacteroidetes{phylum}(100);Bacteroidia{class}(100);Bacteroidales{order}(100);S24-7(100);S24-7_uncultured_bacterium{species}(100);unclassified(100);unclassified(100);unclassified(100);unclassified(100);unclassified(100);unclassified(100);unclassified(100);unclassified(100);unclassified(100);unclassified(100);unclassified(100);unclassified(100);unclassified(100…	Bacteria	Bacteroidetes	Bacteroidia	Bacteroidales			S24-7_uncultured_bacterium
OTU628	0	0	0	0	0	0	7	1	4	1	0	0	0	2	15	All_GROUP:Bacteria{superkingdom}(100);Firmicutes{phylum}(100);Clostridia{class}(100);Clostridiales{order}(100);Lachnospiraceae{family}(100);unclassified(100);unclassified(100);unclassified(100);unclassified(100);unclassified(100);unclassified(100);unclassified(100);unclassified(100);unclassified(100);unclassified(100);unclassified(100);unclassified(100);unclassified(100);unclassified(100);unclass…	Bacteria	Firmicutes	Clostridia	Clostridiales	Lachnospiraceae
OTU629	0	1	0	2	0	0	1	0	2	0	0	0	1	0	7	All_GROUP:Bacteria{superkingdom}(100);Firmicutes{phylum}(100);Clostridia{class}(100);Clostridiales{order}(100);Ruminococcaceae{family}(100);Ruminococcaceae_uncultured(100);unclassified(100);unclassified(100);unclassified(100);unclassified(100);unclassified(100);unclassified(100);unclassified(100);unclassified(100);unclassified(100);unclassified(100);unclassified(100);unclassified(100);unclassifie…	Bacteria	Firmicutes	Clostridia	Clostridiales	Ruminococcaceae
OTU630	1	13	38	2	1	0	1	0	0	0	1	2	7	0	66	All_GROUP:Bacteria{superkingdom}(100);Tenericutes{phylum}(100);Mollicutes{class}(100);RF9(100);RF9_uncultured_bacterium{species}(98);unclassified(98);unclassified(98);unclassified(98);unclassified(98);unclassified(98);unclassified(98);unclassified(98);unclassified(98);unclassified(98);unclassified(98);unclassified(98);unclassified(98);unclassified(98);unclassified(98);unclassified(98);unclassifie…	Bacteria	Tenericutes	Mollicutes				RF9_uncultured_bacterium
OTU631	2	1	0	2	2	0	0	0	1	3	3	0	0	1	15	All_GROUP:Bacteria{superkingdom}(100);Firmicutes{phylum}(100);Clostridia{class}(100);Clostridiales{order}(100);unclassified(90);unclassified(90);unclassified(90);unclassified(90);unclassified(90);unclassified(90);unclassified(90);unclassified(90);unclassified(90);unclassified(90);unclassified(90);unclassified(90);unclassified(90);unclassified(90);unclassified(90);unclassified(90);unclassified(90)…	Bacteria	Firmicutes	Clostridia	Clostridiales
OTU632	0	0	0	0	0	6	0	0	0	0	0	0	0	0	6	All_GROUP:Bacteria{superkingdom}(100);Firmicutes{phylum}(100);Clostridia{class}(100);Clostridiales{order}(100);Ruminococcaceae{family}(100);unclassified;unclassified;unclassified;unclassified;unclassified;unclassified;unclassified;unclassified;unclassified;unclassified;unclassified;unclassified;unclassified;unclassified;unclassified;unclassified;unclassified;	Bacteria	Firmicutes	Clostridia	Clostridiales	Ruminococcaceae
OTU633	0	0	0	0	0	0	1	3	0	0	0	0	2	0	6	All_GROUP:Bacteria{superkingdom}(100);Cyanobacteria{phylum}(100);4C0d-2(100);4C0d-2_uncultured_rumen_bacterium{species}(95);unclassified(95);unclassified(95);unclassified(95);unclassified(95);unclassified(95);unclassified(95);unclassified(95);unclassified(95);unclassified(95);unclassified(95);unclassified(95);unclassified(95);unclassified(95);unclassified(95);unclassified(95);unclassified(95);unc…	Bacteria	Cyanobacteria					C.4C0d-2_uncultured_rumen_bacterium
OTU634	3	0	0	0	0	1	0	1	0	0	0	0	2	0	7	All_GROUP:Bacteria{superkingdom}(100);Firmicutes{phylum}(100);Clostridia{class}(100);Clostridiales{order}(100);Lachnospiraceae{family}(100);Lachnospiraceae_uncultured(100);Lachnospiraceae_uncultured_uncultured_bacterium{species}(86);unclassified(86);unclassified(86);unclassified(86);unclassified(86);unclassified(86);unclassified(86);unclassified(86);unclassified(86);unclassified(86);unclassified(…	Bacteria	Firmicutes	Clostridia	Clostridiales	Lachnospiraceae		Lachnospiraceae_Lachnospiraceae_uncultured_uncultured_bacterium
OTU635	1	3	0	0	0	0	0	0	0	0	0	0	1	0	5	All_GROUP:Bacteria{superkingdom}(100);Firmicutes{phylum}(100);Clostridia{class}(100);Clostridiales{order}(100);Ruminococcaceae{family}(100);Ruminococcaceae_uncultured(90);Clostridiaceae_bacterium_NML_061030{species}(90);unclassified(90);unclassified(90);unclassified(90);unclassified(90);unclassified(90);unclassified(90);unclassified(90);unclassified(90);unclassified(90);unclassified(90);unclassif…	Bacteria	Firmicutes	Clostridia	Clostridiales	Ruminococcaceae		Ruminococcaceae_Clostridiaceae_bacterium_NML_061030
OTU636	0	0	0	0	0	1	1	0	0	0	0	0	0	0	2	All_GROUP:Bacteria{superkingdom}(100);Firmicutes{phylum}(100);Clostridia{class}(100);Clostridiales{order}(100);Ruminococcaceae{family}(100);Ruminococcaceae_Incertae_Sedis(100);bacterium_ASF500{species}(100);unclassified(100);unclassified(100);unclassified(100);unclassified(100);unclassified(100);unclassified(100);unclassified(100);unclassified(100);unclassified(100);unclassified(100);unclassified…	Bacteria	Firmicutes	Clostridia	Clostridiales	Ruminococcaceae		bacterium_ASF500
OTU637	3	9	10	1	3	5	1	2	0	8	3	0	1	2	48	All_GROUP:Bacteria{superkingdom}(100);Firmicutes{phylum}(100);Clostridia{class}(100);Clostridiales{order}(100);Ruminococcaceae{family}(100);unclassified(100);unclassified(100);unclassified(100);unclassified(100);unclassified(100);unclassified(100);unclassified(100);unclassified(100);unclassified(100);unclassified(100);unclassified(100);unclassified(100);unclassified(100);unclassified(100);unclass…	Bacteria	Firmicutes	Clostridia	Clostridiales	Ruminococcaceae
OTU638	0	0	0	0	0	0	1	0	1	0	0	0	0	0	2	All_GROUP:Bacteria{superkingdom}(100);Cyanobacteria{phylum}(100);4C0d-2(100);4C0d-2_uncultured_bacterium{species}(100);unclassified(100);unclassified(100);unclassified(100);unclassified(100);unclassified(100);unclassified(100);unclassified(100);unclassified(100);unclassified(100);unclassified(100);unclassified(100);unclassified(100);unclassified(100);unclassified(100);unclassified(100);unclassifi…	Bacteria	Cyanobacteria					C.4C0d-2_uncultured_bacterium
OTU639	17	10	1	1	0	0	2	0	2	1	2	0	0	2	38	All_GROUP:Bacteria{superkingdom}(100);Firmicutes{phylum}(100);Clostridia{class}(100);Clostridiales{order}(100);Ruminococcaceae{family}(100);unclassified(100);unclassified(100);unclassified(100);unclassified(100);unclassified(100);unclassified(100);unclassified(100);unclassified(100);unclassified(100);unclassified(100);unclassified(100);unclassified(100);unclassified(100);unclassified(100);unclass…	Bacteria	Firmicutes	Clostridia	Clostridiales	Ruminococcaceae
OTU640	1	7	14	6	0	3	80	49	14	8	1	10	36	6	235	All_GROUP:Bacteria{superkingdom}(100);Bacteroidetes{phylum}(100);Bacteroidia{class}(100);Bacteroidales{order}(100);S24-7(100);S24-7_uncultured_bacterium{species}(100);unclassified(100);unclassified(100);unclassified(100);unclassified(100);unclassified(100);unclassified(100);unclassified(100);unclassified(100);unclassified(100);unclassified(100);unclassified(100);unclassified(100);unclassified(100…	Bacteria	Bacteroidetes	Bacteroidia	Bacteroidales			S24-7_uncultured_bacterium
OTU641	1	1	5	0	0	3	5	1	3	3	7	2	2	2	35	All_GROUP:Bacteria{superkingdom}(100);Firmicutes{phylum}(100);Clostridia{class}(100);Clostridiales{order}(100);Lachnospiraceae{family}(100);unclassified(83);unclassified(83);unclassified(83);unclassified(83);unclassified(83);unclassified(83);unclassified(83);unclassified(83);unclassified(83);unclassified(83);unclassified(83);unclassified(83);unclassified(83);unclassified(83);unclassified(83);uncl…	Bacteria	Firmicutes	Clostridia	Clostridiales	Lachnospiraceae
OTU642	2	0	0	2	0	1	0	0	0	0	5	0	0	0	10	All_GROUP:Bacteria{superkingdom}(100);Firmicutes{phylum}(100);Clostridia{class}(100);Clostridiales{order}(100);Ruminococcaceae{family}(100);Ruminococcaceae_uncultured(100);unclassified(100);unclassified(100);unclassified(100);unclassified(100);unclassified(100);unclassified(100);unclassified(100);unclassified(100);unclassified(100);unclassified(100);unclassified(100);unclassified(100);unclassifie…	Bacteria	Firmicutes	Clostridia	Clostridiales	Ruminococcaceae
OTU643	5	0	1	4	5	3	3	0	1	5	0	0	1	1	29	All_GROUP:Bacteria{superkingdom}(100);Firmicutes{phylum}(100);Clostridia{class}(100);Clostridiales{order}(100);Ruminococcaceae{family}(100);Ruminococcaceae_uncultured(100);unclassified(85);unclassified(85);unclassified(85);unclassified(85);unclassified(85);unclassified(85);unclassified(85);unclassified(85);unclassified(85);unclassified(85);unclassified(85);unclassified(85);unclassified(85);unclas…	Bacteria	Firmicutes	Clostridia	Clostridiales	Ruminococcaceae
OTU644	0	0	1	0	5	3	0	1	0	0	0	0	0	0	10	All_GROUP:Bacteria{superkingdom}(100);Firmicutes{phylum}(100);Clostridia{class}(100);Clostridiales{order}(100);Ruminococcaceae{family}(100);unclassified(100);unclassified(100);unclassified(100);unclassified(100);unclassified(100);unclassified(100);unclassified(100);unclassified(100);unclassified(100);unclassified(100);unclassified(100);unclassified(100);unclassified(100);unclassified(100);unclass…	Bacteria	Firmicutes	Clostridia	Clostridiales	Ruminococcaceae
OTU645	0	4	2	0	1	2	0	2	1	1	2	0	1	1	17	All_GROUP:Bacteria{superkingdom}(100);Firmicutes{phylum}(100);Clostridia{class}(100);Clostridiales{order}(100);Ruminococcaceae{family}(100);Ruminococcaceae_Incertae_Sedis(89);Ruminococcaceae_Incertae_Sedis_uncultured_bacterium{species}(86);unclassified(86);unclassified(86);unclassified(86);unclassified(86);unclassified(86);unclassified(86);unclassified(86);unclassified(86);unclassified(86);unclas…	Bacteria	Firmicutes	Clostridia	Clostridiales	Ruminococcaceae		Ruminococcaceae_Incertae_Sedis_uncultured_bacterium
OTU646	0	0	0	0	1	1	0	2	0	0	0	0	0	1	5	All_GROUP:Bacteria{superkingdom}(100);Firmicutes{phylum}(100);Clostridia{class}(100);Clostridiales{order}(100);Lachnospiraceae{family}(100);Lachnospiraceae_uncultured(100);Lachnospiraceae_uncultured_uncultured_bacterium{species}(100);unclassified(100);unclassified(100);unclassified(100);unclassified(100);unclassified(100);unclassified(100);unclassified(100);unclassified(100);unclassified(100);unc…	Bacteria	Firmicutes	Clostridia	Clostridiales	Lachnospiraceae		Lachnospiraceae_Lachnospiraceae_uncultured_uncultured_bacterium
OTU647	5	13	12	7	2	12	3	0	7	9	2	2	5	6	85	All_GROUP:Bacteria{superkingdom}(100);Firmicutes{phylum}(100);Clostridia{class}(100);Clostridiales{order}(100);Ruminococcaceae{family}(100);unclassified;unclassified;unclassified;unclassified;unclassified;unclassified;unclassified;unclassified;unclassified;unclassified;unclassified;unclassified;unclassified;unclassified;unclassified;unclassified;unclassified;	Bacteria	Firmicutes	Clostridia	Clostridiales	Ruminococcaceae
OTU648	7	0	5	5	0	4	0	0	0	0	1	2	6	4	34	All_GROUP:Bacteria{superkingdom}(100);Tenericutes{phylum}(100);Mollicutes{class}(100);RF9(100);unclassified;unclassified;unclassified;unclassified;unclassified;unclassified;unclassified;unclassified;unclassified;unclassified;unclassified;unclassified;unclassified;unclassified;unclassified;unclassified;unclassified;unclassified;	Bacteria	Tenericutes	Mollicutes
OTU649	0	1	1	2	2	0	7	6	0	0	5	0	0	1	25	All_GROUP:Bacteria{superkingdom}(100);Firmicutes{phylum}(100);Clostridia{class}(100);Clostridiales{order}(100);Lachnospiraceae{family}(100);unclassified(100);unclassified(100);unclassified(100);unclassified(100);unclassified(100);unclassified(100);unclassified(100);unclassified(100);unclassified(100);unclassified(100);unclassified(100);unclassified(100);unclassified(100);unclassified(100);unclass…	Bacteria	Firmicutes	Clostridia	Clostridiales	Lachnospiraceae
OTU650	79	4	0	11	1	7	7	1	1	15	0	1	2	0	129	All_GROUP:Bacteria{superkingdom}(100);Firmicutes{phylum}(100);Clostridia{class}(100);Clostridiales{order}(100);Lachnospiraceae{family}(100);Lachnospiraceae_uncultured(98);Lachnospiraceae_uncultured_uncultured_bacterium{species}(98);unclassified(98);unclassified(98);unclassified(98);unclassified(98);unclassified(98);unclassified(98);unclassified(98);unclassified(98);unclassified(98);unclassified(9…	Bacteria	Firmicutes	Clostridia	Clostridiales	Lachnospiraceae		Lachnospiraceae_Lachnospiraceae_uncultured_uncultured_bacterium
OTU651	12	2	2	2	26	65	4	86	24	7	9	0	125	7	371	All_GROUP:Bacteria{superkingdom}(100);Firmicutes{phylum}(100);Clostridia{class}(100);Clostridiales{order}(100);Lachnospiraceae{family}(100);unclassified;unclassified;unclassified;unclassified;unclassified;unclassified;unclassified;unclassified;unclassified;unclassified;unclassified;unclassified;unclassified;unclassified;unclassified;unclassified;unclassified;	Bacteria	Firmicutes	Clostridia	Clostridiales	Lachnospiraceae
OTU652	0	7	5	3	3	6	16	5	12	18	10	7	0	12	104	All_GROUP:Bacteria{superkingdom}(100);Bacteroidetes{phylum}(100);Bacteroidia{class}(100);Bacteroidales{order}(100);unclassified;unclassified;unclassified;unclassified;unclassified;unclassified;unclassified;unclassified;unclassified;unclassified;unclassified;unclassified;unclassified;unclassified;unclassified;unclassified;unclassified;unclassified;	Bacteria	Bacteroidetes	Bacteroidia	Bacteroidales
OTU653	0	0	0	6	0	2	0	2	0	8	0	1	0	7	26	All_GROUP:Bacteria{superkingdom}(100);Firmicutes{phylum}(100);Clostridia{class}(100);Clostridiales{order}(100);Lachnospiraceae{family}(100);unclassified(100);unclassified(100);unclassified(100);unclassified(100);unclassified(100);unclassified(100);unclassified(100);unclassified(100);unclassified(100);unclassified(100);unclassified(100);unclassified(100);unclassified(100);unclassified(100);unclass…	Bacteria	Firmicutes	Clostridia	Clostridiales	Lachnospiraceae
OTU654	0	0	2	24	0	3	0	17	3	0	3	0	1	0	53	All_GROUP:Bacteria{superkingdom}(100);Firmicutes{phylum}(100);Clostridia{class}(100);Clostridiales{order}(100);Lachnospiraceae{family}(100);Lachnospiraceae_uncultured(99);Lachnospiraceae_uncultured_uncultured_bacterium{species}(96);unclassified(96);unclassified(96);unclassified(96);unclassified(96);unclassified(96);unclassified(96);unclassified(96);unclassified(96);unclassified(96);unclassified(9…	Bacteria	Firmicutes	Clostridia	Clostridiales	Lachnospiraceae		Lachnospiraceae_Lachnospiraceae_uncultured_uncultured_bacterium
OTU655	10	8	29	3	2	70	19	6	10	28	15	34	25	30	289	All_GROUP:Bacteria{superkingdom}(100);Bacteroidetes{phylum}(100);Bacteroidia{class}(100);Bacteroidales{order}(100);S24-7(100);S24-7_uncultured_bacterium{species}(100);unclassified(100);unclassified(100);unclassified(100);unclassified(100);unclassified(100);unclassified(100);unclassified(100);unclassified(100);unclassified(100);unclassified(100);unclassified(100);unclassified(100);unclassified(100…	Bacteria	Bacteroidetes	Bacteroidia	Bacteroidales			S24-7_uncultured_bacterium
OTU656	8	2	0	11	4	2	0	0	0	0	0	0	0	0	27	All_GROUP:Bacteria{superkingdom}(100);Firmicutes{phylum}(100);Clostridia{class}(100);Clostridiales{order}(100);Ruminococcaceae{family}(100);Ruminococcaceae_uncultured(100);unclassified(87);unclassified(87);unclassified(87);unclassified(87);unclassified(87);unclassified(87);unclassified(87);unclassified(87);unclassified(87);unclassified(87);unclassified(87);unclassified(87);unclassified(87);unclas…	Bacteria	Firmicutes	Clostridia	Clostridiales	Ruminococcaceae
OTU657	1	0	38	26	0	0	11	1	0	0	0	0	9	2	88	All_GROUP:Bacteria{superkingdom}(100);Tenericutes{phylum}(100);Mollicutes{class}(100);RF9(100);RF9_uncultured_bacterium{species}(100);unclassified(100);unclassified(100);unclassified(100);unclassified(100);unclassified(100);unclassified(100);unclassified(100);unclassified(100);unclassified(100);unclassified(100);unclassified(100);unclassified(100);unclassified(100);unclassified(100);unclassified(…	Bacteria	Tenericutes	Mollicutes				RF9_uncultured_bacterium
OTU658	0	0	1	0	0	0	0	0	1	0	0	0	0	0	2	All_GROUP:Bacteria{superkingdom}(100);Firmicutes{phylum}(100);Clostridia{class}(100);Clostridiales{order}(100);Ruminococcaceae{family}(100);unclassified(100);unclassified(100);unclassified(100);unclassified(100);unclassified(100);unclassified(100);unclassified(100);unclassified(100);unclassified(100);unclassified(100);unclassified(100);unclassified(100);unclassified(100);unclassified(100);unclass…	Bacteria	Firmicutes	Clostridia	Clostridiales	Ruminococcaceae
OTU659	3	1	0	0	2	0	0	2	0	0	1	0	0	0	9	All_GROUP:Bacteria{superkingdom}(100);Bacteroidetes{phylum}(100);Bacteroidia{class}(100);Bacteroidales{order}(100);Porphyromonadaceae{family}(100);Butyricimonas{genus}(100);unclassified;unclassified;unclassified;unclassified;unclassified;unclassified;unclassified;unclassified;unclassified;unclassified;unclassified;unclassified;unclassified;unclassified;unclassified;unclassified;	Bacteria	Bacteroidetes	Bacteroidia	Bacteroidales	Porphyromonadaceae	Butyricimonas
OTU660	4	1	2	1	0	1	4	0	1	2	3	0	1	2	22	All_GROUP:Bacteria{superkingdom}(100);Bacteroidetes{phylum}(100);Bacteroidia{class}(100);Bacteroidales{order}(100);S24-7(100);S24-7_uncultured_bacterium{species}(100);unclassified(100);unclassified(100);unclassified(100);unclassified(100);unclassified(100);unclassified(100);unclassified(100);unclassified(100);unclassified(100);unclassified(100);unclassified(100);unclassified(100);unclassified(100…	Bacteria	Bacteroidetes	Bacteroidia	Bacteroidales			S24-7_uncultured_bacterium
OTU661	0	6	0	0	0	0	0	0	0	0	0	0	0	1	7	All_GROUP:Bacteria{superkingdom}(100);Firmicutes{phylum}(100);Clostridia{class}(100);Clostridiales{order}(100);Ruminococcaceae{family}(100);Ruminococcaceae_uncultured(100);unclassified(100);unclassified(100);unclassified(100);unclassified(100);unclassified(100);unclassified(100);unclassified(100);unclassified(100);unclassified(100);unclassified(100);unclassified(100);unclassified(100);unclassifie…	Bacteria	Firmicutes	Clostridia	Clostridiales	Ruminococcaceae
OTU662	1	4	0	0	1	2	3	0	0	2	0	0	1	4	18	All_GROUP:Bacteria{superkingdom}(100);Firmicutes{phylum}(100);Clostridia{class}(100);Clostridiales{order}(100);Family_XIII_Incertae_Sedis(100);Anaerovorax_(100);Anaerovorax__uncultured_bacterium{species}(100);unclassified(100);unclassified(100);unclassified(100);unclassified(100);unclassified(100);unclassified(100);unclassified(100);unclassified(100);unclassified(100);unclassified(100);unclassifi…	Bacteria	Firmicutes	Clostridia	Clostridiales			Anaerovorax__uncultured_bacterium
OTU663	0	0	0	0	0	0	0	0	3	0	0	0	1	0	4	All_GROUP:Bacteria{superkingdom}(100);Cyanobacteria{phylum}(100);4C0d-2(100);4C0d-2_uncultured_bacterium{species}(95);unclassified(95);unclassified(95);unclassified(95);unclassified(95);unclassified(95);unclassified(95);unclassified(95);unclassified(95);unclassified(95);unclassified(95);unclassified(95);unclassified(95);unclassified(95);unclassified(95);unclassified(95);unclassified(95);unclassif…	Bacteria	Cyanobacteria					C.4C0d-2_uncultured_bacterium
OTU664	0	0	1	0	2	0	0	0	0	0	0	0	0	0	3	All_GROUP:Bacteria{superkingdom}(100);Firmicutes{phylum}(100);Clostridia{class}(100);Clostridiales{order}(100);Ruminococcaceae{family}(100);unclassified(100);unclassified(100);unclassified(100);unclassified(100);unclassified(100);unclassified(100);unclassified(100);unclassified(100);unclassified(100);unclassified(100);unclassified(100);unclassified(100);unclassified(100);unclassified(100);unclass…	Bacteria	Firmicutes	Clostridia	Clostridiales	Ruminococcaceae
OTU665	0	0	0	0	1	4	0	1	0	0	5	3	3	2	19	All_GROUP:Bacteria{superkingdom}(100);Firmicutes{phylum}(100);Clostridia{class}(100);Clostridiales{order}(100);Ruminococcaceae{family}(100);unclassified(100);unclassified(100);unclassified(100);unclassified(100);unclassified(100);unclassified(100);unclassified(100);unclassified(100);unclassified(100);unclassified(100);unclassified(100);unclassified(100);unclassified(100);unclassified(100);unclass…	Bacteria	Firmicutes	Clostridia	Clostridiales	Ruminococcaceae
OTU666	5	1	37	69	1	0	12	4	6	0	1	36	2	20	194	All_GROUP:Bacteria{superkingdom}(100);Firmicutes{phylum}(100);Clostridia{class}(100);Clostridiales{order}(100);Ruminococcaceae{family}(100);Ruminococcaceae_uncultured(100);Eubacterium_coprostanoligenes{species}(100);unclassified(100);unclassified(100);unclassified(100);unclassified(100);unclassified(100);unclassified(100);unclassified(100);unclassified(100);unclassified(100);unclassified(100);unc…	Bacteria	Firmicutes	Clostridia	Clostridiales	Ruminococcaceae		Ruminococcaceae_Eubacterium_coprostanoligenes
OTU667	0	0	0	2	7	10	0	1	0	2	0	0	1	0	23	All_GROUP:Bacteria{superkingdom}(100);Firmicutes{phylum}(100);Clostridia{class}(100);Clostridiales{order}(100);Lachnospiraceae{family}(100);unclassified(100);unclassified(100);unclassified(100);unclassified(100);unclassified(100);unclassified(100);unclassified(100);unclassified(100);unclassified(100);unclassified(100);unclassified(100);unclassified(100);unclassified(100);unclassified(100);unclass…	Bacteria	Firmicutes	Clostridia	Clostridiales	Lachnospiraceae
OTU668	11	10	1	1	1	1	2	1	0	0	7	0	0	1	36	All_GROUP:Bacteria{superkingdom}(100);Firmicutes{phylum}(100);Clostridia{class}(100);Clostridiales{order}(100);Ruminococcaceae{family}(100);Ruminococcaceae_uncultured(100);unclassified(100);unclassified(100);unclassified(100);unclassified(100);unclassified(100);unclassified(100);unclassified(100);unclassified(100);unclassified(100);unclassified(100);unclassified(100);unclassified(100);unclassifie…	Bacteria	Firmicutes	Clostridia	Clostridiales	Ruminococcaceae
OTU669	0	0	5	0	0	0	0	0	0	0	1	0	1	0	7	All_GROUP:Bacteria{superkingdom}(100);Firmicutes{phylum}(100);Clostridia{class}(100);Clostridiales{order}(100);Ruminococcaceae{family}(100);unclassified(100);unclassified(100);unclassified(100);unclassified(100);unclassified(100);unclassified(100);unclassified(100);unclassified(100);unclassified(100);unclassified(100);unclassified(100);unclassified(100);unclassified(100);unclassified(100);unclass…	Bacteria	Firmicutes	Clostridia	Clostridiales	Ruminococcaceae
OTU670	0	9	0	0	0	0	0	0	0	0	0	0	0	0	9	All_GROUP:Bacteria{superkingdom}(100);Firmicutes{phylum}(100);Clostridia{class}(100);Clostridiales{order}(100);Ruminococcaceae{family}(100);Ruminococcaceae_uncultured(100);unidentified_rumen_bacterium_12-124{species}(94);unclassified(94);unclassified(94);unclassified(94);unclassified(94);unclassified(94);unclassified(94);unclassified(94);unclassified(94);unclassified(94);unclassified(94);unclassi…	Bacteria	Firmicutes	Clostridia	Clostridiales	Ruminococcaceae		Ruminococcaceae_unidentified_rumen_bacterium_12-124
OTU671	7	26	4	0	0	0	0	0	0	8	0	5	3	3	56	All_GROUP:Bacteria{superkingdom}(100);Bacteroidetes{phylum}(100);Bacteroidia{class}(100);Bacteroidales{order}(100);Prevotellaceae{family}(100);unclassified(91);unclassified(91);unclassified(91);unclassified(91);unclassified(91);unclassified(91);unclassified(91);unclassified(91);unclassified(91);unclassified(91);unclassified(91);unclassified(91);unclassified(91);unclassified(91);unclassified(91);u…	Bacteria	Bacteroidetes	Bacteroidia	Bacteroidales	Prevotellaceae
OTU672	24	2	13	37	6	4	3	5	3	12	15	14	9	2	149	All_GROUP:Bacteria{superkingdom}(100);Bacteroidetes{phylum}(100);Bacteroidia{class}(100);Bacteroidales{order}(100);S24-7(100);S24-7_uncultured_bacterium{species}(100);unclassified(100);unclassified(100);unclassified(100);unclassified(100);unclassified(100);unclassified(100);unclassified(100);unclassified(100);unclassified(100);unclassified(100);unclassified(100);unclassified(100);unclassified(100…	Bacteria	Bacteroidetes	Bacteroidia	Bacteroidales			S24-7_uncultured_bacterium
OTU673	0	0	1	0	0	1	0	0	0	0	0	0	0	0	2	All_GROUP:Bacteria{superkingdom}(100);Firmicutes{phylum}(100);Clostridia{class}(100);Clostridiales{order}(100);Ruminococcaceae{family}(100);Ruminococcaceae_uncultured(100);Ruminococcaceae_uncultured_uncultured_bacterium{species}(94);unclassified(94);unclassified(94);unclassified(94);unclassified(94);unclassified(94);unclassified(94);unclassified(94);unclassified(94);unclassified(94);unclassified(…	Bacteria	Firmicutes	Clostridia	Clostridiales	Ruminococcaceae		Ruminococcaceae_Ruminococcaceae_uncultured_uncultured_bacterium
OTU674	3	1	0	0	3	0	1	2	3	0	1	2	4	0	20	All_GROUP:Bacteria{superkingdom}(100);Firmicutes{phylum}(100);Clostridia{class}(100);Clostridiales{order}(100);Ruminococcaceae{family}(100);unclassified;unclassified;unclassified;unclassified;unclassified;unclassified;unclassified;unclassified;unclassified;unclassified;unclassified;unclassified;unclassified;unclassified;unclassified;unclassified;unclassified;	Bacteria	Firmicutes	Clostridia	Clostridiales	Ruminococcaceae
OTU675	1	18	8	1	4	3	4	1	1	2	1	2	3	2	51	All_GROUP:Bacteria{superkingdom}(100);Bacteroidetes{phylum}(100);Bacteroidia{class}(100);Bacteroidales{order}(100);Porphyromonadaceae{family}(100);Parabacteroides{genus}(100);Parabacteroides_distasonis{species}(100);unclassified(100);unclassified(100);unclassified(100);unclassified(100);unclassified(100);unclassified(100);unclassified(100);unclassified(100);unclassified(100);unclassified(100);unc…	Bacteria	Bacteroidetes	Bacteroidia	Bacteroidales	Porphyromonadaceae	Parabacteroides	Parabacteroides_distasonis
OTU676	1	1	1	0	0	0	0	1	0	0	0	0	2	3	9	All_GROUP:Bacteria{superkingdom}(100);Firmicutes{phylum}(100);Clostridia{class}(100);Clostridiales{order}(100);Ruminococcaceae{family}(100);Oscillibacter{genus}(100);Oscillibacter_uncultured_bacterium{species}(100);unclassified(100);unclassified(100);unclassified(100);unclassified(100);unclassified(100);unclassified(100);unclassified(100);unclassified(100);unclassified(100);unclassified(100);uncl…	Bacteria	Firmicutes	Clostridia	Clostridiales	Ruminococcaceae	Oscillibacter	Oscillibacter_uncultured_bacterium
OTU677	41	22	3	52	0	0	0	0	0	3	1	3	0	0	125	All_GROUP:Bacteria{superkingdom}(100);Firmicutes{phylum}(100);Clostridia{class}(100);Clostridiales{order}(100);Ruminococcaceae{family}(100);Ruminococcaceae_uncultured(100);unclassified(96);unclassified(96);unclassified(96);unclassified(96);unclassified(96);unclassified(96);unclassified(96);unclassified(96);unclassified(96);unclassified(96);unclassified(96);unclassified(96);unclassified(96);unclas…	Bacteria	Firmicutes	Clostridia	Clostridiales	Ruminococcaceae
OTU678	0	0	0	1	0	0	0	0	0	0	2	0	0	0	3	All_GROUP:Bacteria{superkingdom}(100);Firmicutes{phylum}(100);Clostridia{class}(100);Clostridiales{order}(100);Ruminococcaceae{family}(100);Ruminococcaceae_uncultured(100);unclassified(100);unclassified(100);unclassified(100);unclassified(100);unclassified(100);unclassified(100);unclassified(100);unclassified(100);unclassified(100);unclassified(100);unclassified(100);unclassified(100);unclassifie…	Bacteria	Firmicutes	Clostridia	Clostridiales	Ruminococcaceae
OTU679	1	0	0	0	0	0	0	0	0	0	3	0	0	0	4	All_GROUP:Bacteria{superkingdom}(100);Firmicutes{phylum}(100);Clostridia{class}(100);Clostridiales{order}(100);Ruminococcaceae{family}(100);Oscillibacter{genus}(100);Oscillibacter_uncultured_bacterium{species}(100);unclassified(100);unclassified(100);unclassified(100);unclassified(100);unclassified(100);unclassified(100);unclassified(100);unclassified(100);unclassified(100);unclassified(100);uncl…	Bacteria	Firmicutes	Clostridia	Clostridiales	Ruminococcaceae	Oscillibacter	Oscillibacter_uncultured_bacterium
OTU680	0	0	0	0	0	1	0	0	0	1	0	0	0	0	2	All_GROUP:Bacteria{superkingdom}(100);Firmicutes{phylum}(100);Clostridia{class}(100);Clostridiales{order}(100);Lachnospiraceae{family}(100);unclassified(100);unclassified(100);unclassified(100);unclassified(100);unclassified(100);unclassified(100);unclassified(100);unclassified(100);unclassified(100);unclassified(100);unclassified(100);unclassified(100);unclassified(100);unclassified(100);unclass…	Bacteria	Firmicutes	Clostridia	Clostridiales	Lachnospiraceae
OTU681	7	0	0	0	0	0	0	0	0	0	0	4	0	2	13	All_GROUP:Bacteria{superkingdom}(100);Firmicutes{phylum}(100);Clostridia{class}(100);Clostridiales{order}(100);Lachnospiraceae{family}(100);Lachnospiraceae_uncultured(100);Lachnospiraceae_uncultured_uncultured_bacterium{species}(100);unclassified(100);unclassified(100);unclassified(100);unclassified(100);unclassified(100);unclassified(100);unclassified(100);unclassified(100);unclassified(100);unc…	Bacteria	Firmicutes	Clostridia	Clostridiales	Lachnospiraceae		Lachnospiraceae_Lachnospiraceae_uncultured_uncultured_bacterium
OTU682	0	1	0	0	2	0	0	0	0	0	2	0	0	0	5	All_GROUP:Bacteria{superkingdom}(100);Bacteroidetes{phylum}(100);Bacteroidia{class}(100);Bacteroidales{order}(100);Rikenellaceae{family}(100);Alistipes{genus}(100);Alistipes_uncultured_bacterium{species}(97);unclassified(97);unclassified(97);unclassified(97);unclassified(97);unclassified(97);unclassified(97);unclassified(97);unclassified(97);unclassified(97);unclassified(97);unclassified(97);uncl…	Bacteria	Bacteroidetes	Bacteroidia	Bacteroidales	Rikenellaceae	Alistipes	Alistipes_uncultured_bacterium
OTU683	13	1	2	9	1	17	2	0	0	4	4	2	4	1	60	All_GROUP:Bacteria{superkingdom}(100);Firmicutes{phylum}(100);Clostridia{class}(100);Clostridiales{order}(100);Ruminococcaceae{family}(100);Ruminococcaceae_uncultured(100);Ruminococcaceae_uncultured_uncultured_bacterium{species}(96);unclassified(96);unclassified(96);unclassified(96);unclassified(96);unclassified(96);unclassified(96);unclassified(96);unclassified(96);unclassified(96);unclassified(…	Bacteria	Firmicutes	Clostridia	Clostridiales	Ruminococcaceae		Ruminococcaceae_Ruminococcaceae_uncultured_uncultured_bacterium
OTU684	5	9	5	3	0	2	9	1	14	4	0	8	6	5	71	All_GROUP:Bacteria{superkingdom}(100);Bacteroidetes{phylum}(100);Bacteroidia{class}(100);Bacteroidales{order}(100);Prevotellaceae{family}(100);Prevotellaceae_uncultured(100);uncultured_bacterium_34R1{species}(100);unclassified(100);unclassified(100);unclassified(100);unclassified(100);unclassified(100);unclassified(100);unclassified(100);unclassified(100);unclassified(100);unclassified(100);uncla…	Bacteria	Bacteroidetes	Bacteroidia	Bacteroidales	Prevotellaceae		Prevotellaceae_uncultured_bacterium_34R1
OTU685	17	6	1	2	0	0	1	1	0	2	0	0	0	1	31	All_GROUP:Bacteria{superkingdom}(100);Firmicutes{phylum}(100);Clostridia{class}(100);Clostridiales{order}(100);Ruminococcaceae{family}(100);unclassified(100);unclassified(100);unclassified(100);unclassified(100);unclassified(100);unclassified(100);unclassified(100);unclassified(100);unclassified(100);unclassified(100);unclassified(100);unclassified(100);unclassified(100);unclassified(100);unclass…	Bacteria	Firmicutes	Clostridia	Clostridiales	Ruminococcaceae
OTU686	0	0	2	0	6	0	0	3	0	0	0	0	2	1	14	All_GROUP:Bacteria{superkingdom}(100);Firmicutes{phylum}(100);Clostridia{class}(100);Clostridiales{order}(100);Lachnospiraceae{family}(100);unclassified(100);unclassified(100);unclassified(100);unclassified(100);unclassified(100);unclassified(100);unclassified(100);unclassified(100);unclassified(100);unclassified(100);unclassified(100);unclassified(100);unclassified(100);unclassified(100);unclass…	Bacteria	Firmicutes	Clostridia	Clostridiales	Lachnospiraceae
OTU687	17	6	0	3	0	22	6	3	15	0	25	6	8	2	113	All_GROUP:Bacteria{superkingdom}(100);Bacteroidetes{phylum}(100);Bacteroidia{class}(100);Bacteroidales{order}(100);Prevotellaceae{family}(100);Prevotella{genus}(100);unclassified(100);unclassified(100);unclassified(100);unclassified(100);unclassified(100);unclassified(100);unclassified(100);unclassified(100);unclassified(100);unclassified(100);unclassified(100);unclassified(100);unclassified(100)…	Bacteria	Bacteroidetes	Bacteroidia	Bacteroidales	Prevotellaceae	Prevotella
OTU688	0	0	2	0	0	0	0	0	0	0	0	0	0	0	2	All_GROUP:Bacteria{superkingdom}(100);Firmicutes{phylum}(100);Clostridia{class}(100);Clostridiales{order}(100);Ruminococcaceae{family}(100);unclassified(100);unclassified(100);unclassified(100);unclassified(100);unclassified(100);unclassified(100);unclassified(100);unclassified(100);unclassified(100);unclassified(100);unclassified(100);unclassified(100);unclassified(100);unclassified(100);unclass…	Bacteria	Firmicutes	Clostridia	Clostridiales	Ruminococcaceae
OTU689	0	4	1	1	7	6	0	1	0	0	13	0	0	0	33	All_GROUP:Bacteria{superkingdom}(100);Firmicutes{phylum}(100);Clostridia{class}(100);Clostridiales{order}(100);Ruminococcaceae{family}(100);unclassified(100);unclassified(100);unclassified(100);unclassified(100);unclassified(100);unclassified(100);unclassified(100);unclassified(100);unclassified(100);unclassified(100);unclassified(100);unclassified(100);unclassified(100);unclassified(100);unclass…	Bacteria	Firmicutes	Clostridia	Clostridiales	Ruminococcaceae
OTU690	3	0	0	0	1	4	0	0	0	0	0	1	1	2	12	All_GROUP:Bacteria{superkingdom}(100);Firmicutes{phylum}(100);Clostridia{class}(100);Clostridiales{order}(100);Ruminococcaceae{family}(100);unclassified(100);unclassified(100);unclassified(100);unclassified(100);unclassified(100);unclassified(100);unclassified(100);unclassified(100);unclassified(100);unclassified(100);unclassified(100);unclassified(100);unclassified(100);unclassified(100);unclass…	Bacteria	Firmicutes	Clostridia	Clostridiales	Ruminococcaceae
OTU691	0	0	5	0	0	0	0	0	0	0	9	41	0	0	55	All_GROUP:Bacteria{superkingdom}(100);Bacteroidetes{phylum}(100);Bacteroidia{class}(100);Bacteroidales{order}(100);Prevotellaceae{family}(100);Prevotellaceae_uncultured(92);Prevotellaceae_uncultured_uncultured_bacterium{species}(92);unclassified(92);unclassified(92);unclassified(92);unclassified(92);unclassified(92);unclassified(92);unclassified(92);unclassified(92);unclassified(92);unclassified(…	Bacteria	Bacteroidetes	Bacteroidia	Bacteroidales	Prevotellaceae		Prevotellaceae_Prevotellaceae_uncultured_uncultured_bacterium
OTU692	0	0	0	0	0	1	0	1	3	1	5	2	0	1	14	All_GROUP:Bacteria{superkingdom}(100);Bacteroidetes{phylum}(100);Bacteroidia{class}(100);Bacteroidales{order}(100);S24-7(100);S24-7_uncultured_bacterium{species}(100);unclassified(100);unclassified(100);unclassified(100);unclassified(100);unclassified(100);unclassified(100);unclassified(100);unclassified(100);unclassified(100);unclassified(100);unclassified(100);unclassified(100);unclassified(100…	Bacteria	Bacteroidetes	Bacteroidia	Bacteroidales			S24-7_uncultured_bacterium
OTU693	0	0	0	0	0	1	1	0	0	0	0	0	0	4	6	All_GROUP:Bacteria{superkingdom}(100);Firmicutes{phylum}(100);Clostridia{class}(100);Clostridiales{order}(100);Ruminococcaceae{family}(100);unclassified(100);unclassified(100);unclassified(100);unclassified(100);unclassified(100);unclassified(100);unclassified(100);unclassified(100);unclassified(100);unclassified(100);unclassified(100);unclassified(100);unclassified(100);unclassified(100);unclass…	Bacteria	Firmicutes	Clostridia	Clostridiales	Ruminococcaceae
OTU694	1	1	0	0	3	3	0	0	0	1	1	0	0	12	22	All_GROUP:Bacteria{superkingdom}(100);Firmicutes{phylum}(100);Clostridia{class}(100);Clostridiales{order}(100);Lachnospiraceae{family}(100);Lachnospiraceae_uncultured(100);Lachnospiraceae_uncultured_uncultured_bacterium{species}(100);unclassified(100);unclassified(100);unclassified(100);unclassified(100);unclassified(100);unclassified(100);unclassified(100);unclassified(100);unclassified(100);unc…	Bacteria	Firmicutes	Clostridia	Clostridiales	Lachnospiraceae		Lachnospiraceae_Lachnospiraceae_uncultured_uncultured_bacterium
OTU695	5	2	0	0	38	8	3	2	0	1	3	10	4	7	83	All_GROUP:Bacteria{superkingdom}(100);Firmicutes{phylum}(100);Clostridia{class}(100);Clostridiales{order}(100);Lachnospiraceae{family}(100);Marvinbryantia{no_rank}(100);Marvinbryantia_uncultured_bacterium{species}(100);unclassified(100);unclassified(100);unclassified(100);unclassified(100);unclassified(100);unclassified(100);unclassified(100);unclassified(100);unclassified(100);unclassified(100);…	Bacteria	Firmicutes	Clostridia	Clostridiales	Lachnospiraceae		Marvinbryantia_uncultured_bacterium
OTU696	0	0	0	0	4	0	0	1	2	1	5	1	4	6	24	All_GROUP:Bacteria{superkingdom}(100);Tenericutes{phylum}(100);Mollicutes{class}(100);RF9(100);unclassified(97);unclassified(97);unclassified(97);unclassified(97);unclassified(97);unclassified(97);unclassified(97);unclassified(97);unclassified(97);unclassified(97);unclassified(97);unclassified(97);unclassified(97);unclassified(97);unclassified(97);unclassified(97);unclassified(97);unclassified(97…	Bacteria	Tenericutes	Mollicutes
OTU697	4	3	3	1	0	4	1	4	12	4	1	4	1	1	43	All_GROUP:Bacteria{superkingdom}(100);Bacteroidetes{phylum}(100);Bacteroidia{class}(100);Bacteroidales{order}(100);S24-7(100);S24-7_uncultured_bacterium{species}(100);unclassified(100);unclassified(100);unclassified(100);unclassified(100);unclassified(100);unclassified(100);unclassified(100);unclassified(100);unclassified(100);unclassified(100);unclassified(100);unclassified(100);unclassified(100…	Bacteria	Bacteroidetes	Bacteroidia	Bacteroidales			S24-7_uncultured_bacterium
OTU698	3	4	0	1	31	8	0	5	66	9	4	5	21	3	160	All_GROUP:Bacteria{superkingdom}(100);Bacteroidetes{phylum}(100);Bacteroidia{class}(100);Bacteroidales{order}(100);Prevotellaceae{family}(100);Xylanibacter{genus}(100);Xylanibacter_uncultured_bacterium{species}(100);unclassified(100);unclassified(100);unclassified(100);unclassified(100);unclassified(100);unclassified(100);unclassified(100);unclassified(100);unclassified(100);unclassified(100);unc…	Bacteria	Bacteroidetes	Bacteroidia	Bacteroidales	Prevotellaceae	Xylanibacter	Xylanibacter_uncultured_bacterium
OTU699	2	5	2	2	3	1	0	7	10	1	1	3	3	5	45	All_GROUP:Bacteria{superkingdom}(100);Firmicutes{phylum}(100);Clostridia{class}(100);Clostridiales{order}(100);Family_XIII_Incertae_Sedis(100);Anaerovorax_(100);Anaerovorax__uncultured_bacterium{species}(100);unclassified(100);unclassified(100);unclassified(100);unclassified(100);unclassified(100);unclassified(100);unclassified(100);unclassified(100);unclassified(100);unclassified(100);unclassifi…	Bacteria	Firmicutes	Clostridia	Clostridiales			Anaerovorax__uncultured_bacterium
OTU700	0	0	0	0	1	0	4	0	9	0	1	0	8	0	23	All_GROUP:Bacteria{superkingdom}(100);Firmicutes{phylum}(100);Clostridia{class}(100);Clostridiales{order}(100);Lachnospiraceae{family}(100);unclassified(100);unclassified(100);unclassified(100);unclassified(100);unclassified(100);unclassified(100);unclassified(100);unclassified(100);unclassified(100);unclassified(100);unclassified(100);unclassified(100);unclassified(100);unclassified(100);unclass…	Bacteria	Firmicutes	Clostridia	Clostridiales	Lachnospiraceae
OTU701	0	5	4	0	0	1	9	4	1	1	0	1	5	2	33	All_GROUP:Bacteria{superkingdom}(100);Bacteroidetes{phylum}(100);Bacteroidia{class}(100);Bacteroidales{order}(100);unclassified(100);unclassified(100);unclassified(100);unclassified(100);unclassified(100);unclassified(100);unclassified(100);unclassified(100);unclassified(100);unclassified(100);unclassified(100);unclassified(100);unclassified(100);unclassified(100);unclassified(100);unclassified(1…	Bacteria	Bacteroidetes	Bacteroidia	Bacteroidales
OTU702	0	0	0	0	1	2	0	0	0	0	0	0	0	7	10	All_GROUP:Bacteria{superkingdom}(100);Firmicutes{phylum}(100);Clostridia{class}(100);Clostridiales{order}(100);Lachnospiraceae{family}(100);unclassified(85);unclassified(85);unclassified(85);unclassified(85);unclassified(85);unclassified(85);unclassified(85);unclassified(85);unclassified(85);unclassified(85);unclassified(85);unclassified(85);unclassified(85);unclassified(85);unclassified(85);uncl…	Bacteria	Firmicutes	Clostridia	Clostridiales	Lachnospiraceae
OTU703	0	0	0	0	1	0	0	0	0	0	0	0	0	0	1	All_GROUP:Bacteria{superkingdom}(100);Firmicutes{phylum}(100);Clostridia{class}(100);Clostridiales{order}(100);Family_XIII_Incertae_Sedis(100);Anaerovorax_(100);Anaerovorax__uncultured_bacterium{species}(100);unclassified(100);unclassified(100);unclassified(100);unclassified(100);unclassified(100);unclassified(100);unclassified(100);unclassified(100);unclassified(100);unclassified(100);unclassifi…	Bacteria	Firmicutes	Clostridia	Clostridiales			Anaerovorax__uncultured_bacterium
OTU704	0	0	5	1	1	3	0	2	0	0	1	0	2	1	16	All_GROUP:Bacteria{superkingdom}(100);Firmicutes{phylum}(100);Clostridia{class}(100);Clostridiales{order}(100);Ruminococcaceae{family}(100);Ruminococcaceae_Incertae_Sedis(100);bacterium_ASF500{species}(100);unclassified(100);unclassified(100);unclassified(100);unclassified(100);unclassified(100);unclassified(100);unclassified(100);unclassified(100);unclassified(100);unclassified(100);unclassified…	Bacteria	Firmicutes	Clostridia	Clostridiales	Ruminococcaceae		bacterium_ASF500
OTU705	1	4	6	0	0	1	37	2	4	11	8	35	5	1	115	All_GROUP:Bacteria{superkingdom}(100);Bacteroidetes{phylum}(100);Bacteroidia{class}(100);Bacteroidales{order}(100);S24-7(100);S24-7_uncultured_bacterium{species}(100);unclassified(100);unclassified(100);unclassified(100);unclassified(100);unclassified(100);unclassified(100);unclassified(100);unclassified(100);unclassified(100);unclassified(100);unclassified(100);unclassified(100);unclassified(100…	Bacteria	Bacteroidetes	Bacteroidia	Bacteroidales			S24-7_uncultured_bacterium
OTU706	2	0	0	1	0	0	0	0	3	0	0	0	1	0	7	All_GROUP:Bacteria{superkingdom}(100);Tenericutes{phylum}(100);Mollicutes{class}(100);RF9(100);unclassified(96);unclassified(96);unclassified(96);unclassified(96);unclassified(96);unclassified(96);unclassified(96);unclassified(96);unclassified(96);unclassified(96);unclassified(96);unclassified(96);unclassified(96);unclassified(96);unclassified(96);unclassified(96);unclassified(96);unclassified(96…	Bacteria	Tenericutes	Mollicutes
OTU707	1	0	0	3	0	0	0	0	0	0	0	0	0	1	5	All_GROUP:Bacteria{superkingdom}(100);Tenericutes{phylum}(100);Mollicutes{class}(100);RF9(100);RF9_uncultured_bacterium{species}(100);unclassified(100);unclassified(100);unclassified(100);unclassified(100);unclassified(100);unclassified(100);unclassified(100);unclassified(100);unclassified(100);unclassified(100);unclassified(100);unclassified(100);unclassified(100);unclassified(100);unclassified(…	Bacteria	Tenericutes	Mollicutes				RF9_uncultured_bacterium
OTU708	0	0	0	0	3	3	0	0	1	2	2	4	2	6	23	All_GROUP:Bacteria{superkingdom}(100);Firmicutes{phylum}(100);Clostridia{class}(100);Clostridiales{order}(100);Peptococcaceae{family}(100);Peptococcus{genus}(100);Peptococcus_uncultured_bacterium{species}(100);unclassified(100);unclassified(100);unclassified(100);unclassified(100);unclassified(100);unclassified(100);unclassified(100);unclassified(100);unclassified(100);unclassified(100);unclassif…	Bacteria	Firmicutes	Clostridia	Clostridiales	Peptococcaceae	Peptococcus	Peptococcus_uncultured_bacterium
OTU709	0	0	7	3	0	1	1	5	1	2	0	0	0	0	20	All_GROUP:Bacteria{superkingdom}(100);Bacteroidetes{phylum}(100);Bacteroidia{class}(100);Bacteroidales{order}(100);S24-7(100);S24-7_uncultured_bacterium{species}(100);unclassified(100);unclassified(100);unclassified(100);unclassified(100);unclassified(100);unclassified(100);unclassified(100);unclassified(100);unclassified(100);unclassified(100);unclassified(100);unclassified(100);unclassified(100…	Bacteria	Bacteroidetes	Bacteroidia	Bacteroidales			S24-7_uncultured_bacterium
OTU710	0	0	3	0	0	1	0	0	0	2	0	0	0	0	6	All_GROUP:Bacteria{superkingdom}(100);Bacteroidetes{phylum}(100);Bacteroidia{class}(100);Bacteroidales{order}(100);Rikenellaceae{family}(100);Alistipes{genus}(100);unclassified(95);unclassified(95);unclassified(95);unclassified(95);unclassified(95);unclassified(95);unclassified(95);unclassified(95);unclassified(95);unclassified(95);unclassified(95);unclassified(95);unclassified(95);unclassified(9…	Bacteria	Bacteroidetes	Bacteroidia	Bacteroidales	Rikenellaceae	Alistipes
OTU711	0	0	0	3	0	1	0	0	0	0	0	0	0	2	6	All_GROUP:Bacteria{superkingdom}(100);Tenericutes{phylum}(100);Mollicutes{class}(100);RF9(100);RF9_uncultured_bacterium{species}(100);unclassified(100);unclassified(100);unclassified(100);unclassified(100);unclassified(100);unclassified(100);unclassified(100);unclassified(100);unclassified(100);unclassified(100);unclassified(100);unclassified(100);unclassified(100);unclassified(100);unclassified(…	Bacteria	Tenericutes	Mollicutes				RF9_uncultured_bacterium
OTU712	0	0	0	0	0	7	0	0	0	0	0	0	0	0	7	All_GROUP:Bacteria{superkingdom}(100);Firmicutes{phylum}(100);Clostridia{class}(100);Clostridiales{order}(100);Lachnospiraceae{family}(100);Lachnospiraceae_uncultured(100);Lachnospiraceae_uncultured_uncultured_bacterium{species}(89);unclassified(89);unclassified(89);unclassified(89);unclassified(89);unclassified(89);unclassified(89);unclassified(89);unclassified(89);unclassified(89);unclassified(…	Bacteria	Firmicutes	Clostridia	Clostridiales	Lachnospiraceae		Lachnospiraceae_Lachnospiraceae_uncultured_uncultured_bacterium
OTU713	2	0	3	2	0	2	1	1	0	0	3	0	0	3	17	All_GROUP:Bacteria{superkingdom}(100);Tenericutes{phylum}(100);Mollicutes{class}(100);RF9(100);unclassified(100);unclassified(100);unclassified(100);unclassified(100);unclassified(100);unclassified(100);unclassified(100);unclassified(100);unclassified(100);unclassified(100);unclassified(100);unclassified(100);unclassified(100);unclassified(100);unclassified(100);unclassified(100);unclassified(100…	Bacteria	Tenericutes	Mollicutes
OTU714	0	1	0	0	0	1	0	0	0	0	0	0	0	1	3	All_GROUP:Bacteria{superkingdom}(100);Firmicutes{phylum}(100);Clostridia{class}(100);Clostridiales{order}(100);Lachnospiraceae{family}(100);Lachnospiraceae_uncultured(100);Lachnospiraceae_uncultured_uncultured_bacterium{species}(100);unclassified(100);unclassified(100);unclassified(100);unclassified(100);unclassified(100);unclassified(100);unclassified(100);unclassified(100);unclassified(100);unc…	Bacteria	Firmicutes	Clostridia	Clostridiales	Lachnospiraceae		Lachnospiraceae_Lachnospiraceae_uncultured_uncultured_bacterium
OTU715	2	0	1	25	0	0	0	0	1	0	1	0	9	0	39	All_GROUP:Bacteria{superkingdom}(100);Firmicutes{phylum}(100);Clostridia{class}(100);Clostridiales{order}(100);Ruminococcaceae{family}(100);Ruminococcus{genus}(100);Ruminococcus_sp._DJF_VR87{species}(99);unclassified(99);unclassified(99);unclassified(99);unclassified(99);unclassified(99);unclassified(99);unclassified(99);unclassified(99);unclassified(99);unclassified(99);unclassified(99);unclassi…	Bacteria	Firmicutes	Clostridia	Clostridiales	Ruminococcaceae	Ruminococcus	Ruminococcus_sp._DJF_VR87
OTU716	0	0	0	0	1	2	0	0	0	0	3	0	0	2	8	All_GROUP:Bacteria{superkingdom}(100);Firmicutes{phylum}(100);Clostridia{class}(100);Clostridiales{order}(100);Lachnospiraceae{family}(100);Lachnospiraceae_uncultured(100);Lachnospiraceae_uncultured_uncultured_bacterium{species}(92);unclassified(92);unclassified(92);unclassified(92);unclassified(92);unclassified(92);unclassified(92);unclassified(92);unclassified(92);unclassified(92);unclassified(…	Bacteria	Firmicutes	Clostridia	Clostridiales	Lachnospiraceae		Lachnospiraceae_Lachnospiraceae_uncultured_uncultured_bacterium
OTU717	0	1	0	0	0	0	0	0	0	0	0	0	0	0	1	All_GROUP:Bacteria{superkingdom}(100);Firmicutes{phylum}(100);Clostridia{class}(100);Clostridiales{order}(100);Ruminococcaceae{family}(100);unclassified(100);unclassified(100);unclassified(100);unclassified(100);unclassified(100);unclassified(100);unclassified(100);unclassified(100);unclassified(100);unclassified(100);unclassified(100);unclassified(100);unclassified(100);unclassified(100);unclass…	Bacteria	Firmicutes	Clostridia	Clostridiales	Ruminococcaceae
OTU718	8	0	4	0	0	3	2	1	2	0	4	0	0	3	27	All_GROUP:Bacteria{superkingdom}(100);Firmicutes{phylum}(100);Clostridia{class}(100);Clostridiales{order}(100);Ruminococcaceae{family}(100);unclassified(100);unclassified(100);unclassified(100);unclassified(100);unclassified(100);unclassified(100);unclassified(100);unclassified(100);unclassified(100);unclassified(100);unclassified(100);unclassified(100);unclassified(100);unclassified(100);unclass…	Bacteria	Firmicutes	Clostridia	Clostridiales	Ruminococcaceae
OTU719	0	1	1	7	0	0	0	0	0	0	0	0	0	0	9	All_GROUP:Bacteria{superkingdom}(100);Candidate_division_TM7(100);Candidate_division_TM7_uncultured_rumen_bacterium{species}(93);unclassified(93);unclassified(93);unclassified(93);unclassified(93);unclassified(93);unclassified(93);unclassified(93);unclassified(93);unclassified(93);unclassified(93);unclassified(93);unclassified(93);unclassified(93);unclassified(93);unclassified(93);unclassified(93…	Bacteria						Candidate_division_TM7_uncultured_rumen_bacterium
OTU720	3	15	10	121	0	1	0	2	1	2	3	5	5	1	169	All_GROUP:Bacteria{superkingdom}(100);Firmicutes{phylum}(100);Clostridia{class}(100);Clostridiales{order}(100);Ruminococcaceae{family}(100);Ruminococcaceae_uncultured(100);unclassified(100);unclassified(100);unclassified(100);unclassified(100);unclassified(100);unclassified(100);unclassified(100);unclassified(100);unclassified(100);unclassified(100);unclassified(100);unclassified(100);unclassifie…	Bacteria	Firmicutes	Clostridia	Clostridiales	Ruminococcaceae
OTU721	0	2	0	0	0	0	0	0	0	0	4	0	0	1	7	All_GROUP:Bacteria{superkingdom}(100);Firmicutes{phylum}(100);Clostridia{class}(100);Clostridiales{order}(100);Lachnospiraceae{family}(100);unclassified(100);unclassified(100);unclassified(100);unclassified(100);unclassified(100);unclassified(100);unclassified(100);unclassified(100);unclassified(100);unclassified(100);unclassified(100);unclassified(100);unclassified(100);unclassified(100);unclass…	Bacteria	Firmicutes	Clostridia	Clostridiales	Lachnospiraceae
OTU722	10	2	1	7	2	6	6	2	3	1	5	5	5	8	63	All_GROUP:Bacteria{superkingdom}(100);Firmicutes{phylum}(100);Erysipelotrichi{class}(100);Erysipelotrichales{order}(100);Erysipelotrichaceae{family}(100);Turicibacter{genus}(100);Turicibacter_uncultured_bacterium{species}(100);unclassified(100);unclassified(100);unclassified(100);unclassified(100);unclassified(100);unclassified(100);unclassified(100);unclassified(100);unclassified(100);unclassifi…	Bacteria	Firmicutes	Erysipelotrichi	Erysipelotrichales	Erysipelotrichaceae	Turicibacter	Turicibacter_uncultured_bacterium
OTU723	4	4	0	1	1	0	0	0	0	0	0	0	1	6	17	All_GROUP:Bacteria{superkingdom}(100);Firmicutes{phylum}(100);Clostridia{class}(100);Clostridiales{order}(100);Ruminococcaceae{family}(100);Ruminococcaceae_Incertae_Sedis(96);unclassified;unclassified;unclassified;unclassified;unclassified;unclassified;unclassified;unclassified;unclassified;unclassified;unclassified;unclassified;unclassified;unclassified;unclassified;unclassified;	Bacteria	Firmicutes	Clostridia	Clostridiales	Ruminococcaceae
OTU724	1	3	1	0	0	1	0	0	0	0	3	0	0	0	9	All_GROUP:Bacteria{superkingdom}(100);Firmicutes{phylum}(100);Clostridia{class}(100);Clostridiales{order}(100);Ruminococcaceae{family}(100);unclassified(100);unclassified(100);unclassified(100);unclassified(100);unclassified(100);unclassified(100);unclassified(100);unclassified(100);unclassified(100);unclassified(100);unclassified(100);unclassified(100);unclassified(100);unclassified(100);unclass…	Bacteria	Firmicutes	Clostridia	Clostridiales	Ruminococcaceae
OTU725	0	1	1	6	0	1	1	0	0	3	0	0	1	0	14	All_GROUP:Bacteria{superkingdom}(100);Bacteroidetes{phylum}(100);Bacteroidia{class}(100);Bacteroidales{order}(100);S24-7(100);S24-7_uncultured_bacterium{species}(100);unclassified(100);unclassified(100);unclassified(100);unclassified(100);unclassified(100);unclassified(100);unclassified(100);unclassified(100);unclassified(100);unclassified(100);unclassified(100);unclassified(100);unclassified(100…	Bacteria	Bacteroidetes	Bacteroidia	Bacteroidales			S24-7_uncultured_bacterium
OTU726	0	1	0	5	2	1	1	0	0	0	4	0	1	3	18	All_GROUP:Bacteria{superkingdom}(100);Firmicutes{phylum}(100);Clostridia{class}(100);Clostridiales{order}(100);Ruminococcaceae{family}(100);Ruminococcaceae_Incertae_Sedis(99);unclassified(97);unclassified(97);unclassified(97);unclassified(97);unclassified(97);unclassified(97);unclassified(97);unclassified(97);unclassified(97);unclassified(97);unclassified(97);unclassified(97);unclassified(97);unc…	Bacteria	Firmicutes	Clostridia	Clostridiales	Ruminococcaceae
OTU727	0	0	0	0	3	0	1	0	0	0	0	0	1	0	5	All_GROUP:Bacteria{superkingdom}(100);Proteobacteria{phylum}(100);Betaproteobacteria{class}(100);Burkholderiales{order}(100);Alcaligenaceae{family}(99);Sutterella{genus}(99);unclassified(99);unclassified(99);unclassified(99);unclassified(99);unclassified(99);unclassified(99);unclassified(99);unclassified(99);unclassified(99);unclassified(99);unclassified(99);unclassified(99);unclassified(99);uncl…	Bacteria	Proteobacteria	Betaproteobacteria	Burkholderiales	Alcaligenaceae	Sutterella
OTU728	0	2	0	0	0	0	0	1	1	0	0	0	0	0	4	All_GROUP:Bacteria{superkingdom}(100);Firmicutes{phylum}(100);Clostridia{class}(100);Clostridiales{order}(100);Ruminococcaceae{family}(100);unclassified(100);unclassified(100);unclassified(100);unclassified(100);unclassified(100);unclassified(100);unclassified(100);unclassified(100);unclassified(100);unclassified(100);unclassified(100);unclassified(100);unclassified(100);unclassified(100);unclass…	Bacteria	Firmicutes	Clostridia	Clostridiales	Ruminococcaceae
OTU729	0	1	0	0	0	0	2	0	0	0	0	1	0	0	4	All_GROUP:Bacteria{superkingdom}(100);Firmicutes{phylum}(100);Clostridia{class}(100);Clostridiales{order}(100);Family_XIII_Incertae_Sedis(100);Family_XIII_Incertae_Sedis_Incertae_Sedis(100);Family_XIII_Incertae_Sedis_Incertae_Sedis_uncultured_bacterium{species}(100);unclassified(100);unclassified(100);unclassified(100);unclassified(100);unclassified(100);unclassified(100);unclassified(100);unclas…	Bacteria	Firmicutes	Clostridia	Clostridiales			Family_XIII_Incertae_Sedis_Incertae_Sedis_uncultured_bacterium
OTU730	0	0	2	0	1	1	0	0	0	0	0	0	0	2	6	All_GROUP:Bacteria{superkingdom}(100);Firmicutes{phylum}(100);Clostridia{class}(100);Clostridiales{order}(100);Lachnospiraceae{family}(100);Lachnospiraceae_uncultured(100);Lachnospiraceae_uncultured_uncultured_bacterium{species}(100);unclassified(100);unclassified(100);unclassified(100);unclassified(100);unclassified(100);unclassified(100);unclassified(100);unclassified(100);unclassified(100);unc…	Bacteria	Firmicutes	Clostridia	Clostridiales	Lachnospiraceae		Lachnospiraceae_Lachnospiraceae_uncultured_uncultured_bacterium
OTU731	12	19	2	1	5	0	1	32	0	3	9	12	2	20	118	All_GROUP:Bacteria{superkingdom}(100);Bacteroidetes{phylum}(100);Bacteroidia{class}(100);Bacteroidales{order}(100);Bacteroidaceae{family}(100);Bacteroides{genus}(100);Bacteroides_chinchillae{species}(96);unclassified(96);unclassified(96);unclassified(96);unclassified(96);unclassified(96);unclassified(96);unclassified(96);unclassified(96);unclassified(96);unclassified(96);unclassified(96);unclassi…	Bacteria	Bacteroidetes	Bacteroidia	Bacteroidales	Bacteroidaceae	Bacteroides	Bacteroides_chinchillae
OTU732	2	0	0	0	2	0	0	0	0	0	0	0	0	0	4	All_GROUP:Bacteria{superkingdom}(100);Firmicutes{phylum}(100);Clostridia{class}(100);Clostridiales{order}(100);Ruminococcaceae{family}(100);unclassified(100);unclassified(100);unclassified(100);unclassified(100);unclassified(100);unclassified(100);unclassified(100);unclassified(100);unclassified(100);unclassified(100);unclassified(100);unclassified(100);unclassified(100);unclassified(100);unclass…	Bacteria	Firmicutes	Clostridia	Clostridiales	Ruminococcaceae
OTU733	0	0	0	0	1	0	0	0	0	0	0	0	0	0	1	All_GROUP:Bacteria{superkingdom}(100);Firmicutes{phylum}(100);Clostridia{class}(100);Clostridiales{order}(100);Ruminococcaceae{family}(100);unclassified(100);unclassified(100);unclassified(100);unclassified(100);unclassified(100);unclassified(100);unclassified(100);unclassified(100);unclassified(100);unclassified(100);unclassified(100);unclassified(100);unclassified(100);unclassified(100);unclass…	Bacteria	Firmicutes	Clostridia	Clostridiales	Ruminococcaceae
OTU734	0	0	0	0	0	0	2	0	0	0	0	0	0	0	2	All_GROUP:Bacteria{superkingdom}(100);Firmicutes{phylum}(100);Clostridia{class}(100);Clostridiales{order}(100);Lachnospiraceae{family}(100);Lachnospiraceae_uncultured(100);Lachnospiraceae_uncultured_uncultured_bacterium{species}(100);unclassified(100);unclassified(100);unclassified(100);unclassified(100);unclassified(100);unclassified(100);unclassified(100);unclassified(100);unclassified(100);unc…	Bacteria	Firmicutes	Clostridia	Clostridiales	Lachnospiraceae		Lachnospiraceae_Lachnospiraceae_uncultured_uncultured_bacterium
OTU735	0	0	0	0	0	0	0	0	1	0	0	0	0	0	1	All_GROUP:Bacteria{superkingdom}(100);Firmicutes{phylum}(100);Clostridia{class}(100);Clostridiales{order}(100);Ruminococcaceae{family}(100);Ruminococcus{genus}(100);unclassified(100);unclassified(100);unclassified(100);unclassified(100);unclassified(100);unclassified(100);unclassified(100);unclassified(100);unclassified(100);unclassified(100);unclassified(100);unclassified(100);unclassified(100);…	Bacteria	Firmicutes	Clostridia	Clostridiales	Ruminococcaceae	Ruminococcus
OTU736	0	0	0	0	0	0	0	0	0	0	1	0	0	0	1	All_GROUP:Bacteria{superkingdom}(100);Firmicutes{phylum}(100);Clostridia{class}(100);Clostridiales{order}(100);Ruminococcaceae{family}(100);unclassified(100);unclassified(100);unclassified(100);unclassified(100);unclassified(100);unclassified(100);unclassified(100);unclassified(100);unclassified(100);unclassified(100);unclassified(100);unclassified(100);unclassified(100);unclassified(100);unclass…	Bacteria	Firmicutes	Clostridia	Clostridiales	Ruminococcaceae
OTU737	0	0	1	0	2	2	0	1	1	4	1	0	0	3	15	All_GROUP:Bacteria{superkingdom}(100);Firmicutes{phylum}(100);Clostridia{class}(100);Clostridiales{order}(100);Ruminococcaceae{family}(100);unclassified(90);unclassified(90);unclassified(90);unclassified(90);unclassified(90);unclassified(90);unclassified(90);unclassified(90);unclassified(90);unclassified(90);unclassified(90);unclassified(90);unclassified(90);unclassified(90);unclassified(90);uncl…	Bacteria	Firmicutes	Clostridia	Clostridiales	Ruminococcaceae
OTU738	1	4	3	0	4	4	2	6	0	1	5	1	8	13	52	All_GROUP:Bacteria{superkingdom}(100);Bacteroidetes{phylum}(100);Bacteroidia{class}(100);Bacteroidales{order}(100);unclassified(100);unclassified(100);unclassified(100);unclassified(100);unclassified(100);unclassified(100);unclassified(100);unclassified(100);unclassified(100);unclassified(100);unclassified(100);unclassified(100);unclassified(100);unclassified(100);unclassified(100);unclassified(1…	Bacteria	Bacteroidetes	Bacteroidia	Bacteroidales
OTU739	14	0	1	7	0	5	5	7	24	10	10	2	11	0	96	All_GROUP:Bacteria{superkingdom}(100);Bacteroidetes{phylum}(100);Bacteroidia{class}(100);Bacteroidales{order}(100);S24-7(100);S24-7_uncultured_bacterium{species}(100);unclassified(100);unclassified(100);unclassified(100);unclassified(100);unclassified(100);unclassified(100);unclassified(100);unclassified(100);unclassified(100);unclassified(100);unclassified(100);unclassified(100);unclassified(100…	Bacteria	Bacteroidetes	Bacteroidia	Bacteroidales			S24-7_uncultured_bacterium
OTU740	0	0	0	0	0	1	0	1	0	0	4	0	5	0	11	All_GROUP:Bacteria{superkingdom}(100);Firmicutes{phylum}(100);Clostridia{class}(100);Clostridiales{order}(100);Lachnospiraceae{family}(100);Lachnospiraceae_uncultured(100);Lachnospiraceae_uncultured_uncultured_bacterium{species}(93);unclassified(93);unclassified(93);unclassified(93);unclassified(93);unclassified(93);unclassified(93);unclassified(93);unclassified(93);unclassified(93);unclassified(…	Bacteria	Firmicutes	Clostridia	Clostridiales	Lachnospiraceae		Lachnospiraceae_Lachnospiraceae_uncultured_uncultured_bacterium
OTU741	0	0	2	0	0	0	1	0	0	0	0	0	4	0	7	All_GROUP:Bacteria{superkingdom}(100);Cyanobacteria{phylum}(100);4C0d-2(100);4C0d-2_uncultured_bacterium{species}(100);unclassified(100);unclassified(100);unclassified(100);unclassified(100);unclassified(100);unclassified(100);unclassified(100);unclassified(100);unclassified(100);unclassified(100);unclassified(100);unclassified(100);unclassified(100);unclassified(100);unclassified(100);unclassifi…	Bacteria	Cyanobacteria					C.4C0d-2_uncultured_bacterium
OTU742	0	0	0	0	0	0	1	0	0	0	0	0	0	0	1	All_GROUP:Bacteria{superkingdom}(100);Cyanobacteria{phylum}(100);4C0d-2(100);unclassified(100);unclassified(100);unclassified(100);unclassified(100);unclassified(100);unclassified(100);unclassified(100);unclassified(100);unclassified(100);unclassified(100);unclassified(100);unclassified(100);unclassified(100);unclassified(100);unclassified(100);unclassified(100);unclassified(100);unclassified(100…	Bacteria	Cyanobacteria
OTU743	0	0	0	6	6	3	0	12	3	1	5	0	1	1	38	All_GROUP:Bacteria{superkingdom}(100);Firmicutes{phylum}(100);Clostridia{class}(100);Clostridiales{order}(100);Lachnospiraceae{family}(100);Lachnospiraceae_uncultured(97);Lachnospiraceae_uncultured_uncultured_bacterium{species}(93);unclassified(93);unclassified(93);unclassified(93);unclassified(93);unclassified(93);unclassified(93);unclassified(93);unclassified(93);unclassified(93);unclassified(9…	Bacteria	Firmicutes	Clostridia	Clostridiales	Lachnospiraceae		Lachnospiraceae_Lachnospiraceae_uncultured_uncultured_bacterium
OTU744	1	1	0	0	0	0	0	0	0	0	1	0	0	0	3	All_GROUP:Bacteria{superkingdom}(100);Bacteroidetes{phylum}(100);Bacteroidia{class}(100);Bacteroidales{order}(100);Prevotellaceae{family}(100);Prevotella{genus}(100);unclassified(100);unclassified(100);unclassified(100);unclassified(100);unclassified(100);unclassified(100);unclassified(100);unclassified(100);unclassified(100);unclassified(100);unclassified(100);unclassified(100);unclassified(100)…	Bacteria	Bacteroidetes	Bacteroidia	Bacteroidales	Prevotellaceae	Prevotella
OTU745	2	0	0	0	0	0	0	1	0	0	0	0	1	0	4	All_GROUP:Bacteria{superkingdom}(100);Firmicutes{phylum}(100);Clostridia{class}(100);Clostridiales{order}(100);Lachnospiraceae{family}(100);Lachnospiraceae_uncultured(100);Lachnospiraceae_uncultured_uncultured_bacterium{species}(100);unclassified(100);unclassified(100);unclassified(100);unclassified(100);unclassified(100);unclassified(100);unclassified(100);unclassified(100);unclassified(100);unc…	Bacteria	Firmicutes	Clostridia	Clostridiales	Lachnospiraceae		Lachnospiraceae_Lachnospiraceae_uncultured_uncultured_bacterium
OTU746	11	13	4	13	1	5	8	12	4	2	41	7	23	12	156	All_GROUP:Bacteria{superkingdom}(100);Bacteroidetes{phylum}(100);Bacteroidia{class}(100);Bacteroidales{order}(100);S24-7(100);S24-7_uncultured_bacterium{species}(100);unclassified(100);unclassified(100);unclassified(100);unclassified(100);unclassified(100);unclassified(100);unclassified(100);unclassified(100);unclassified(100);unclassified(100);unclassified(100);unclassified(100);unclassified(100…	Bacteria	Bacteroidetes	Bacteroidia	Bacteroidales			S24-7_uncultured_bacterium
OTU747	9	0	4	1	1	0	0	6	0	0	12	0	0	0	33	All_GROUP:Bacteria{superkingdom}(100);Firmicutes{phylum}(100);Clostridia{class}(100);Clostridiales{order}(100);Ruminococcaceae{family}(100);Ruminococcaceae_uncultured(100);unclassified(100);unclassified(100);unclassified(100);unclassified(100);unclassified(100);unclassified(100);unclassified(100);unclassified(100);unclassified(100);unclassified(100);unclassified(100);unclassified(100);unclassifie…	Bacteria	Firmicutes	Clostridia	Clostridiales	Ruminococcaceae
OTU748	0	0	1	0	0	2	0	0	2	0	0	0	0	0	5	All_GROUP:Bacteria{superkingdom}(100);Firmicutes{phylum}(100);Clostridia{class}(100);Clostridiales{order}(100);Lachnospiraceae{family}(100);Lachnospiraceae_uncultured(100);Lachnospiraceae_uncultured_uncultured_bacterium{species}(100);unclassified(100);unclassified(100);unclassified(100);unclassified(100);unclassified(100);unclassified(100);unclassified(100);unclassified(100);unclassified(100);unc…	Bacteria	Firmicutes	Clostridia	Clostridiales	Lachnospiraceae		Lachnospiraceae_Lachnospiraceae_uncultured_uncultured_bacterium
OTU749	0	0	0	0	0	0	0	0	0	1	0	0	0	0	1	All_GROUP:Bacteria{superkingdom}(100);Firmicutes{phylum}(100);Clostridia{class}(100);Clostridiales{order}(100);Ruminococcaceae{family}(100);Anaerotruncus{genus}(100);Anaerotruncus_uncultured_bacterium{species}(100);unclassified(100);unclassified(100);unclassified(100);unclassified(100);unclassified(100);unclassified(100);unclassified(100);unclassified(100);unclassified(100);unclassified(100);uncl…	Bacteria	Firmicutes	Clostridia	Clostridiales	Ruminococcaceae	Anaerotruncus	Anaerotruncus_uncultured_bacterium
OTU750	0	0	2	0	0	0	0	0	0	0	0	0	0	0	2	All_GROUP:Bacteria{superkingdom}(100);Proteobacteria{phylum}(100);Alphaproteobacteria{class}(100);Rhodospirillales{order}(100);Rhodospirillaceae{family}(100);Thalassospira{genus}(100);unclassified(80);unclassified(80);unclassified(80);unclassified(80);unclassified(80);unclassified(80);unclassified(80);unclassified(80);unclassified(80);unclassified(80);unclassified(80);unclassified(80);unclassifie…	Bacteria	Proteobacteria	Alphaproteobacteria	Rhodospirillales	Rhodospirillaceae	Thalassospira
OTU751	2	0	0	1	1	1	0	0	0	3	0	1	0	0	9	All_GROUP:Bacteria{superkingdom}(100);Tenericutes{phylum}(100);Mollicutes{class}(100);RF9(100);unclassified(100);unclassified(100);unclassified(100);unclassified(100);unclassified(100);unclassified(100);unclassified(100);unclassified(100);unclassified(100);unclassified(100);unclassified(100);unclassified(100);unclassified(100);unclassified(100);unclassified(100);unclassified(100);unclassified(100…	Bacteria	Tenericutes	Mollicutes
OTU752	1	0	0	0	0	1	1	1	1	1	6	0	0	0	12	All_GROUP:Bacteria{superkingdom}(100);Bacteroidetes{phylum}(100);Bacteroidia{class}(100);Bacteroidales{order}(100);Rikenellaceae{family}(100);Alistipes{genus}(100);Alistipes_uncultured_bacterium{species}(91);unclassified(91);unclassified(91);unclassified(91);unclassified(91);unclassified(91);unclassified(91);unclassified(91);unclassified(91);unclassified(91);unclassified(91);unclassified(91);uncl…	Bacteria	Bacteroidetes	Bacteroidia	Bacteroidales	Rikenellaceae	Alistipes	Alistipes_uncultured_bacterium
OTU753	13	2	0	0	0	0	0	0	6	2	0	0	0	0	23	All_GROUP:Bacteria{superkingdom}(100);Bacteroidetes{phylum}(100);Bacteroidia{class}(100);Bacteroidales{order}(100);S24-7(100);S24-7_uncultured_bacterium{species}(100);unclassified(100);unclassified(100);unclassified(100);unclassified(100);unclassified(100);unclassified(100);unclassified(100);unclassified(100);unclassified(100);unclassified(100);unclassified(100);unclassified(100);unclassified(100…	Bacteria	Bacteroidetes	Bacteroidia	Bacteroidales			S24-7_uncultured_bacterium
OTU754	1	2	0	1	0	0	0	0	0	0	0	0	0	0	4	All_GROUP:Bacteria{superkingdom}(100);Firmicutes{phylum}(100);Clostridia{class}(100);Clostridiales{order}(100);Ruminococcaceae{family}(100);unclassified(100);unclassified(100);unclassified(100);unclassified(100);unclassified(100);unclassified(100);unclassified(100);unclassified(100);unclassified(100);unclassified(100);unclassified(100);unclassified(100);unclassified(100);unclassified(100);unclass…	Bacteria	Firmicutes	Clostridia	Clostridiales	Ruminococcaceae
OTU755	3	0	2	3	2	2	0	0	2	1	3	0	4	1	23	All_GROUP:Bacteria{superkingdom}(100);Firmicutes{phylum}(100);Clostridia{class}(100);Clostridiales{order}(100);Ruminococcaceae{family}(100);unclassified(100);unclassified(100);unclassified(100);unclassified(100);unclassified(100);unclassified(100);unclassified(100);unclassified(100);unclassified(100);unclassified(100);unclassified(100);unclassified(100);unclassified(100);unclassified(100);unclass…	Bacteria	Firmicutes	Clostridia	Clostridiales	Ruminococcaceae
OTU756	1	1	6	0	2	1	0	0	0	0	0	0	4	0	15	All_GROUP:Bacteria{superkingdom}(100);Firmicutes{phylum}(100);Clostridia{class}(100);Clostridiales{order}(100);Ruminococcaceae{family}(100);Ruminococcus{genus}(100);unclassified(100);unclassified(100);unclassified(100);unclassified(100);unclassified(100);unclassified(100);unclassified(100);unclassified(100);unclassified(100);unclassified(100);unclassified(100);unclassified(100);unclassified(100);…	Bacteria	Firmicutes	Clostridia	Clostridiales	Ruminococcaceae	Ruminococcus
OTU757	0	0	0	1	0	2	0	0	0	0	0	0	0	1	4	All_GROUP:Bacteria{superkingdom}(100);Firmicutes{phylum}(100);Clostridia{class}(100);Clostridiales{order}(100);Ruminococcaceae{family}(100);Ruminococcaceae_Incertae_Sedis(100);unclassified;unclassified;unclassified;unclassified;unclassified;unclassified;unclassified;unclassified;unclassified;unclassified;unclassified;unclassified;unclassified;unclassified;unclassified;unclassified;	Bacteria	Firmicutes	Clostridia	Clostridiales	Ruminococcaceae
OTU758	6	8	0	2	8	10	0	3	2	0	0	0	0	0	39	All_GROUP:Bacteria{superkingdom}(100);Firmicutes{phylum}(100);Clostridia{class}(100);Clostridiales{order}(100);Lachnospiraceae{family}(100);Lachnospiraceae_uncultured(100);unclassified;unclassified;unclassified;unclassified;unclassified;unclassified;unclassified;unclassified;unclassified;unclassified;unclassified;unclassified;unclassified;unclassified;unclassified;unclassified;	Bacteria	Firmicutes	Clostridia	Clostridiales	Lachnospiraceae
OTU759	0	4	0	0	4	0	0	0	0	0	0	0	0	0	8	All_GROUP:Bacteria{superkingdom}(100);Firmicutes{phylum}(100);Clostridia{class}(100);Clostridiales{order}(100);Ruminococcaceae{family}(100);unclassified(100);unclassified(100);unclassified(100);unclassified(100);unclassified(100);unclassified(100);unclassified(100);unclassified(100);unclassified(100);unclassified(100);unclassified(100);unclassified(100);unclassified(100);unclassified(100);unclass…	Bacteria	Firmicutes	Clostridia	Clostridiales	Ruminococcaceae
OTU760	1	0	1	1	0	2	0	0	0	0	2	0	4	0	11	All_GROUP:Bacteria{superkingdom}(100);Tenericutes{phylum}(100);Mollicutes{class}(100);RF9(100);RF9_uncultured_bacterium{species}(100);unclassified(100);unclassified(100);unclassified(100);unclassified(100);unclassified(100);unclassified(100);unclassified(100);unclassified(100);unclassified(100);unclassified(100);unclassified(100);unclassified(100);unclassified(100);unclassified(100);unclassified(…	Bacteria	Tenericutes	Mollicutes				RF9_uncultured_bacterium
OTU761	0	0	0	2	0	0	0	0	0	0	5	0	0	0	7	All_GROUP:Bacteria{superkingdom}(100);Firmicutes{phylum}(100);Clostridia{class}(100);Clostridiales{order}(100);Ruminococcaceae{family}(100);Anaerotruncus{genus}(92);unclassified;unclassified;unclassified;unclassified;unclassified;unclassified;unclassified;unclassified;unclassified;unclassified;unclassified;unclassified;unclassified;unclassified;unclassified;unclassified;	Bacteria	Firmicutes	Clostridia	Clostridiales	Ruminococcaceae	Anaerotruncus
OTU762	0	0	3	1	0	0	0	0	0	0	0	1	0	0	5	All_GROUP:Bacteria{superkingdom}(100);Firmicutes{phylum}(100);Clostridia{class}(100);Clostridiales{order}(100);Lachnospiraceae{family}(100);Lachnospiraceae_uncultured(100);Lachnospiraceae_uncultured_uncultured_bacterium{species}(100);unclassified(100);unclassified(100);unclassified(100);unclassified(100);unclassified(100);unclassified(100);unclassified(100);unclassified(100);unclassified(100);unc…	Bacteria	Firmicutes	Clostridia	Clostridiales	Lachnospiraceae		Lachnospiraceae_Lachnospiraceae_uncultured_uncultured_bacterium
OTU763	0	0	3	2	1	2	0	0	0	1	0	0	4	0	13	All_GROUP:Bacteria{superkingdom}(100);Firmicutes{phylum}(100);Clostridia{class}(100);Clostridiales{order}(100);Ruminococcaceae{family}(100);unclassified(100);unclassified(100);unclassified(100);unclassified(100);unclassified(100);unclassified(100);unclassified(100);unclassified(100);unclassified(100);unclassified(100);unclassified(100);unclassified(100);unclassified(100);unclassified(100);unclass…	Bacteria	Firmicutes	Clostridia	Clostridiales	Ruminococcaceae
OTU764	0	1	0	0	0	0	0	0	0	0	0	0	0	0	1	All_GROUP:Bacteria{superkingdom}(100);Firmicutes{phylum}(100);Clostridia{class}(100);Clostridiales{order}(100);Ruminococcaceae{family}(100);Ruminococcaceae_uncultured(100);unidentified_rumen_bacterium_JW32{species}(100);unclassified(100);unclassified(100);unclassified(100);unclassified(100);unclassified(100);unclassified(100);unclassified(100);unclassified(100);unclassified(100);unclassified(100)…	Bacteria	Firmicutes	Clostridia	Clostridiales	Ruminococcaceae		Ruminococcaceae_unidentified_rumen_bacterium_JW32
OTU765	4	0	0	3	0	2	0	1	0	1	3	0	1	16	31	All_GROUP:Bacteria{superkingdom}(100);Firmicutes{phylum}(100);Clostridia{class}(100);Clostridiales{order}(100);Lachnospiraceae{family}(100);Lachnospiraceae_uncultured(100);Lachnospiraceae_uncultured_uncultured_bacterium{species}(98);unclassified(98);unclassified(98);unclassified(98);unclassified(98);unclassified(98);unclassified(98);unclassified(98);unclassified(98);unclassified(98);unclassified(…	Bacteria	Firmicutes	Clostridia	Clostridiales	Lachnospiraceae		Lachnospiraceae_Lachnospiraceae_uncultured_uncultured_bacterium
[truncated: 6,521 more rows]

## Sheet: 1-2 Differential Genera
Table : Log-converted fold-changes of the differential (34days to before therapy) normalized genera abundances in the first batch.
[truncated: 34 more rows]

## Sheet: 1-3 Genera Annotation
Table: Differential genera annotated as harmful by literature/database manual search.
Genera	Relevant species	Reference
[truncated: 4 more rows]

## Sheet: 1-4 Contingency Test
Table: Association tests (Fisher and chi2) First Batch.
[truncated: 16 more rows]
