# Supplementary material for: Systemic Wound Healing Associated with local sub-Cutaneous Mechanical Stimulation
Source: Sci Rep. 2016 Dec 23;6:39043. doi: 10.1038/srep39043 (PMC5180236; doi:10.1038/srep39043)
Supplement: Supplementary Dataset 8 [file srep39043-s9.xls]

## Sheet: Readme
Title:	Differential mRNA analysis on RAFSL cultured cells and qRT-PCR validation for differential mRNAs.
Note:	Groups are defined as in Supplementary information:
	MS+ blood harvested from MS treated rats at day 18
	MS- blood harvested from CIA untreated rats at day 18
	FBS control
	Differential RAFSL cultured cells mRNA analysis
	Groups are defined as in Supplementary information:
	GSE58978: MS+,MS-,FBS
	Comparisons are labeled as:
	group_A2group_B
Sheets in order:
	Differential mRNAs		Differential mRNAs
	MS+2MS- enrich		DAVID based functional enrichemtn analsys
	MS+2FBS enrich		DAVID based functional enrichemtn analsys
	MS-2FBS enrich		DAVID based functional enrichemtn analsys
	mRNA qRT-PCR		qRT-PCR results

## Sheet: Differential mRNAs
MS+2MS-_up	MS+2MS-_down	MS+2MS-_both	MS+2FBS_up	MS+2FBS_down	MS+2FBS_both	MS-2FBS_up	MS-2FBS_down	MS-2FBS_both
Procr	Txnip	Procr	Cpt1a	Iqgap3	Cpt1a	Cpt1a	Prc1	Cpt1a
Synpo	Ier2	Txnip	Procr	Cdkn2b	Procr	Btg2	Kif20a	Prc1
Tpbg	Egr2	Synpo	Cdkn1a	Prkrir	Cdkn1a	Tnn	Rrm2	Kif20a
Tubb3	Pfdn5	Tpbg	Tnn	Plk1	Tnn	Cdkn1a	Iqgap3	Rrm2
Pdk4	Adcy3	Tubb3	Lrrc32	Mcm6	Lrrc32	Cd55	Cdc20	Btg2
Kbtbd10	Angptl2	Ier2	Cd55	Tpx2	Cd55	Per1	Ccna2	Iqgap3
Glrx	Zfp192	Pdk4	Rab6b	Pfdn5	Rab6b	Crlf1	Stmn1	Tnn
Thbs2	Cplx2	Kbtbd10	Per1	Kif22	Per1	Ccng1	Col5a3	Cdkn1a
Ckap2	Erg	Egr2	Adamts1	Rrm2	Adamts1	Slc19a2	Cdk1	Cdc20
Aldh1l2	Pcdh18	Glrx	Ppap2b	Angptl2	Ppap2b	Ech1	Cdca3	Ccna2
Cdk1	Mipep	Thbs2	Abcb1b	Mcm4	Abcb1b	Pdk4	Timp3	Stmn1
Cenpf	Ppip5k1	Pfdn5	Ptgfr	Fam64a	Ptgfr	Itm2a	Kif22	Col5a3
Rtn2	Cpxm2	Ckap2	Hspb7	Timp3	Iqgap3	Mllt4	Mcm6	Cd55
Cdc20	Ahr	Aldh1l2	Ech1	Nes	Hspb7	Angptl4	Ube2c	Cdk1
Ttc22	Atg16l2	Adcy3	Grk5	Bok	Cdkn2b	Slc23a2	Kif23	Per1
Zfp428	Ttc9	Angptl2	Sema3d	Agrn	Ech1	Procr	Kifc1	Crlf1
Chrm2	RGD1310429	Cdk1	Fam126a	Prc1	Grk5	Enc1	Foxm1	Cdca3
Celsr3	Egr3	Cenpf	Pdk4	Anxa8	Sema3d	Cxcl1	Bub1	Timp3
Adm	LOC687001	Rtn2	Hspb6	Kif23	Prkrir	Cpxm2	Ccnb1	Kif22
Tacc3	Pard3b	Cdc20	Glrx	Pdpn	Fam126a	Cdc27	Ccnf	Mcm6
Bmp2	B4galt4	Ttc22	Nfkbia	Pla2g4a	Pdk4	Ccl7	Racgap1	Ube2c
Kcnd3	Rasl11a	Zfp428	Itga8	Aff3	Plk1	F2r	Nuf2	Kif23
Rrm2	Ttc5	Chrm2	Slc23a2	Kifc1	Hspb6	Cds2	Kif11	Kifc1
Kif11	Prima1	Celsr3	Abcb1a	Ccnf	Glrx	Abcb1b	Cenpf	Foxm1
Akap12	Zdhhc15	Adm	Mllt4	Etv5	Nfkbia	Hspb7	Tacc3	Ccng1
Mcm7	S1pr1	Tacc3	Ccng1	Dlgap5	Itga8	Pidd	Spag5	Bub1
Exoc3l1	Wnt5b	Bmp2	Crlf1	Ccna2	Slc23a2	Hmgcs2	Arhgap11a	Slc19a2
Ube2c	LOC498972	Kcnd3	Tsc22d3	Kif21b	Mcm6	Ptgfr	Mybl2	Ech1
Sarm1	Cand2	Zfp192	Znhit6	Racgap1	Abcb1a	Grk5	Top2a	Pdk4
Ppap2b	Nek4	Cplx2	Cdo1	Mcm5	Mllt4	Pdlim3	Nusap1	Ccnb1
Nppc	Eefsec	Rrm2	Ppm1l	Mybl2	Ccng1	Nfkbiz	Mcm7	Ccnf
Hmmr	LOC100360880	Erg	Akap12	Itpr3	Crlf1	Hsd11b1	Kif18b	Racgap1
Cyp26b1	Fos	Kif11	Traf3	Cadm4	Tpx2	Adamts1	Dlgap5	Nuf2
Gzmb	Nes	Akap12	Mtmr10	Adcy3	Tsc22d3	Smoc2	Cks1b	Kif11
Ednrb	Ptger3	Pcdh18	Acadl	RGD1562618	Pfdn5	Ankrd13d	E2f1	Cenpf
Ccna2	Slc38a6	Mcm7	Larp1b	Plxnd1	Znhit6	Fam126a	Plk1	Tacc3
Spag5	Trmu	Exoc3l1	Slc19a2	Cdk1	Cdo1	Sema3d	H2afx	Spag5
Nuf2	LOC690276	Mipep	Cebpb	Cdk5rap2	Ppm1l	Itga8	Hmmr	Itm2a
Sema5a	Gpr75	Ube2c	Abhd4	Arhgap11a	Akap12	Rock2	Igsf3	Arhgap11a
Catsperg1	Mdp1	Ppip5k1	Sema3e	Id1	Traf3	Acaa2	Cep55	Mybl2
Kif23	Mgll	Sarm1	Cyp26b1	Tacc3	Mtmr10	Cdo1	Fam64a	Top2a
Cdkn3	Tcf3	Ppap2b	Smoc2	Prx	Acadl	Lrrc32	Mcm5	Nusap1
Nusap1	LOC500392	Cpxm2	Fam46a	Clcc1	Larp1b	Cd80	Ccnb2	Mcm7
Amigo2	Atp6v1b1	Nppc	Lama5	Cdc20	Kif22	Abcb1a	Wdr62	Mllt4
Kif26a	Slc16a12	Ahr	Rasl11b	Stmn1	Slc19a2	RGD1359349	Kank4	Kif18b
Opn3	Stard10	Hmmr	Chrm2	Casp7	Cebpb	Sulf2	Pttg1	Dlgap5
Ddx25	Gemin7	Cyp26b1	Fzd1	Mmp16	Abhd4	Cyp26b1	Aurka	Cks1b
Traf4af1	Colq	Gzmb	Spon2	Dusp6	Rrm2	Ppp1r14c	Pbk	E2f1
Prrg2	Tapbpl	Ednrb	Acot2	Top2a	Angptl2	Nav3	Traf4af1	Plk1
Fbxl16	Arrdc4	Atg16l2	Hsd11b1	Mtss1	Sema3e	Egr2	Cenpa	H2afx
Fam83d	Mall	Ccna2	Slc16a7	Ube2c	Cyp26b1	Gdf6	Espl1	Hmmr
Gstt3	Radil	Ttc9	Pnpla2	Mcm3	Mcm4	Slc27a3	Plxnd1	Igsf3
Cdca3	Slc29a1	RGD1310429	Slc27a3	Fam83d	Fam64a	Bcl6	Mcm3	Angptl4
Phka2	Tmem136	Egr3	Pcbd1	Uhrf1	Timp3	Vwa1	Tpx2	Cep55
Scin	Atf3	Spag5	Sdc4	Nup93	Nes	Zbtb16	Fam83d	Fam64a
Pttg1	Hddc3	Nuf2	Gnptg	Spag5	Smoc2	Egr3	Cdc6	Mcm5
RGD1562079	Dlx5	Sema5a	Txnl4b	Cdca3	Fam46a	Pcbd1	Tubb5	Slc23a2
Lpl	RGD1562846	Catsperg1	Pik3c2a	Tmem98	Bok	Cdc42bpg	Cdca8	Ccnb2
Top2a	Bmyc	LOC687001	Klhl26	Kif11	Lama5	Fkbp5	Gng3	Wdr62
Dlgap5	Sytl1	Kif23	Itm2a	Prrx2	Rasl11b	Cpz	Spc25	Kank4
Igfbp4	Nrg1	Pard3b	Csgalnact1	Cenpa	Agrn	Cib2	Clspn	Pttg1
Mcm5	Lpar3	Cdkn3	Yipf2	Bub1	Prc1	Acot2	Mms22l	Aurka
Kifc1	Cep78	B4galt4	F2r	Kntc1	Chrm2	Ogn	Kntc1	Pbk
LOC100310874	Foxp3	Nusap1	Sulf2	Cep55	Fzd1	Glrx	Ckap2	Procr
Dpep1	Rwdd3	Rasl11a	Tfrc	Chtf18	Anxa8	Nkiras1	Cenpt	Traf4af1
Slc29a4	Nr4a3	Ttc5	Hadha	Ezh2	Kif23	Sgk1	Cdkn3	Enc1
Asf1b	Trpc6	Prima1	Fkbp5	Nupr1	Spon2	Gpx4	Sdc1	Cxcl1
Ccdc163	Mcoln3	Zdhhc15	Syt11	Nrp2	Pdpn	Tfpi2	Ttyh3	Cpxm2
Cep55	Tmod2	Amigo2	Angptl4	Msh2	Pla2g4a	Ccl2	Pkmyt1	Cenpa
Spns2	Zfp786	Kif26a	Rom1	Hmga1	Aff3	Chrm2	Id1	Cdc27
Cxcl1	Heyl	Opn3	Alcam	Mboat1	Acot2	Sept9	Chtf18	Espl1
Mucdhl	Pcdhac2	Ddx25	RGD1562079	Pbk	Hsd11b1	Htr1b	Nes	Ccl7
Ppp1r3c	Xpa	Traf4af1	Ppapdc1b	E2f1	Slc16a7	Dpys	Hjurp	Plxnd1
Ccnb1	Actr3b	Prrg2	Kbtbd10	Galm	Kifc1	Rell2	Ttk	Mcm3
Ccnb2	Osr1	S1pr1	Tns1	Kif20a	Pnpla2	Gyltl1b	Rrm1	Tpx2
Obfc2b		Fbxl16	Dhrs3	Cdc6	Slc27a3	Il1rap	Uhrf1	Fam83d
Tpx2		Fam83d	Synpo	Arhgap22	Pcbd1	RGD1308059	Asf1b	F2r
Drd1a		Wnt5b	Gabarapl1	Hjurp	Ccnf	Socs2	Ezh2	Cdc6
Aurkb		Gstt3	Papss2	Ccnb2	Sdc4	Gria3	Fancd2	Tubb5
Mms22l		LOC498972	Hipk2	Cks2	Gnptg	Acot7	Cenpm	Cdca8
Cenpm		Cdca3	Btg2	Gpsm2	Txnl4b	Fam212b	Mcm4	Gng3
RGD1309676		Phka2	Cdc27	Clspn	Pik3c2a	Dhrs3	LOC680531	Spc25
Selenbp1		Scin	Nr1d1	Ssc5d	Etv5	Isg20	Aurkb	Clspn
Spc25		Cand2	Acaa2	Pofut1	Dlgap5	Gpr85	Cadm4	Cds2
Hjurp		Pttg1	Enc1	Npepo	Ccna2	Klhl15	Blmh	Mms22l
Nmnat2		Nek4	Drd1a	Rrm1	Klhl26	P2rx5	Prx	Kntc1
Cdca2		RGD1562079	RGD1312026	Stard8	Kif21b	Slc16a14	Melk	Ckap2
Racgap1		Lpl	Ttc22	Asf1b	Racgap1	Cubn	RGD1565734_predicted	Abcb1b
Usp49		Top2a	Dock9	Chaf1b	Mcm5	LOC683722	Chac1	Cenpt
Ccnf		Dlgap5	Errfi1	Parvb	Itm2a	Fam43a	Cdt1	Cdkn3
Ska1		Eefsec	Npr1	Nuf2	Csgalnact1	Ednrb	Snrpa	Sdc1
Arg1		Igfbp4	Cxcl1	Fancd2	Mybl2	Fstl3	Lmnb1	Ttyh3
RGD1308114		LOC100360880	Nppc	Hmmr	Itpr3	Prss16	Rad51	Pkmyt1
Ch25h		Fos	RGD1308059	Siglec10	Yipf2	Akap5	Cdkn2c	Hspb7
Vtcn1		Mcm5	Ednrb	Gli4	Cadm4	Ltk	Psat1	Id1
LOC288978		Nes	Sema5a	Hmox1	Adcy3	Fam46b	Mcm10	Pidd
Pbk		Ptger3	Fam212b	Mcm2	RGD1562618	MGC95152	Traip	Chtf18
Npas1		Kifc1	Cd80	Lmnb1	F2r	Gipc3	LOC100310874	Nes
Prr11		LOC100310874	Tap1	Incenp	Plxnd1	Lrrc14b	Kif15	Hjurp
Hist1h2af		Dpep1	Cblb	Igfbp5	Sulf2	Alcam	Fancb	Ttk
Espnl		Slc29a4	Coro6	Ccnb1	Tfrc	Mreg	Cdca2	Rrm1
Smpdl3b		Slc38a6	Celsr3	Neurl1B	Hadha	Ddc8	Ndc80	Uhrf1
Tmem146		Asf1b	Exoc3l1	Kif20b	Cdk1	Tmem140	Incenp	Hmgcs2
Fancd2		Trmu	Kif26a	Mcm7	Cdk5rap2	Esrp2	Stard8	Asf1b
Brca1		Ccdc163	A1cf	Chac1	Arhgap11a	Ankrd57	E2f7	Ezh2
Morc1		Cep55	Zbtb16	Hddc3	Fkbp5	Abcb4	Exo1	Ptgfr
RGD1565734_predicted		Spns2	Ankrd13d	Pole	Id1	Dusp27	Cenpn	Grk5
Gjb2		Cxcl1	Ccl7	Atp8b1	Syt11	Oxr1	Mlf1ip	Fancd2
Crmp1		Mucdhl	Cpz	Eefsec	Angptl4	Hist1h1a	Cdk5rap2	Pdlim3
Matn3		Ppp1r3c	Hmgcs2	RGD1311747	Tacc3	Sult1a1	Phgdh	Cenpm
Clip4		Ccnb1	Gdf6	Xrcc2	Rom1	Nov	Prrx2	Mcm4
Rad51		LOC690276	Klf11	Cenpt	Prx	Plcb1	Fen1	Nfkbiz
Sfxn2		Ccnb2	Tmem140	Ttk	Clcc1	Irs3	Ska3	LOC680531
E2f7		Obfc2b	Fam46b	Cdca8	Alcam	Pappa	Atoh8	Aurkb
Epha10		Gpr75	Ctf1	Mthfd1l	Cdc20	Synm	Gins4	Cadm4
Tmem202		Tpx2	Kif5c	RGD1563669	RGD1562079	Dpep1	Dctpp1	Blmh
Bard1		Mdp1	Dpep1	Ccne1	Ppapdc1b	Dnmt3a	Nek2	Prx
Ina		Mgll	Esrp2	Dbf4	Stmn1	P2ry4	Xrcc2	Melk
Fam111a		Drd1a	RT1-S3	Psen2	Kbtbd10	Eepd1	Prr11	RGD1565734_predicted
Gmnn		Aurkb	Isg20	Mcm10	Casp7	Slc7a2	Aspm	Chac1
Slfnl1		Mms22l	Arg1	Plk4	Mmp16	Adcy5	Sfrp4	Hsd11b1
Mip		Tcf3	Unc13a	Ndc80	Tns1	Epha10	Kif21b	Cdt1
Cenpi		LOC500392	Htr1b	Mipep	Dhrs3	Drd1a	Cenpw	Snrpa
Slco2a1		Cenpm	Rock2	Espl1	Dusp6	Rbm24	Recql4	Adamts1
Tyrp1		RGD1309676	Rgs7	Dlgap1	Top2a	Hist2h2ab	Ncapd3	Lmnb1
Nlrp3		Atp6v1b1	Ogn	Tmem2	Synpo	Enpp2	Eme1	Smoc2
Cenpa		Selenbp1	Cdkn2aip	Cenpn	Gabarapl1	Tgm2	Suv39h1	Ankrd13d
Egf		Spc25	Acot1	Fen1	Papss2	Camk2n2	Hmox1	Rad51
Clspn		Slc16a12	Mapk12	Ptges2	Hipk2	Acot1	Pycr1	Fam126a
Fancb		Hjurp	Phka2	Melk	Mtss1	Vipr2	Mthfd2	Sema3d
Cenpw		Stard10	Fbxl16	Galntl1	Ube2c	Xkr4	Mxd3	Itga8
Fam46c		Nmnat2	Fam43a	Lrrc8c	Mcm3	Pik3c2b	Plk4	Cdkn2c
Cdt1		Cdca2	Trim24	Foxm1	Btg2	Ppm1j	Ska1	Psat1
Scnn1a		Racgap1	Nav3	Mgll	Fam83d	Nr4a3	Cenpi	Mcm10
Coro6		Usp49	Kcnd3	Tm4sf1	Uhrf1	Zbtb37	Galntl1	Traip
Kcnip3		Ccnf	Vipr2	Cdca2	Nup93	Zfp667	Chaf1b	Rock2
Enpp2		Gemin7	Slc7a2	Socs3	Spag5	Arhgap4	Mt2A	Acaa2
Shbg		Colq	Hist2h2ab	Spc25	Cdc27	L1cam	Pole	LOC100310874
Aloxe3		Ska1	Dusp27	Cand2	Nr1d1	Rgs7	Sox18	Cdo1
Kif15		Arg1	Tsc22d1	Mms22l	Cdca3	Foxp3	Metrn	Kif15
Btk		RGD1308114	Rell2	Kif18b	Tmem98	Hist1h1b	Gpsm2	Lrrc32
Nrcam		Ch25h	Prss16	LOC685909	Kif11	Cyp4f18	Socs3	Fancb
Mal2		Vtcn1	Akap5	Mastl	Acaa2	Omd	Ube2t	Cdca2
Cmbl		Tapbpl	Epha10	Phgdh	Enc1	Prima1	Slfn13	Cd80
Rapgef5		Arrdc4	Inha	Nusap1	Drd1a	Fgf1	Brca1	Abcb1a
		Mall	Npas1	Traf3ip1	RGD1312026	Aspn	LOC100158225	Ndc80
		Radil	Bmp2	Fabp3	Ttc22	Olr1	Ctnnbip1	Incenp
		LOC288978	MGC95152	Aurka	Prrx2	Cttnbp2	Fbxo5	Stard8
		Pbk	RGD1310270	Slc30a1	Cenpa	Tnfrsf11b	Kif20b	RGD1359349
		Npas1	Scin	Sox18	Bub1		Bard1	Sulf2
		Slc29a1	Klf15	Ctnnbip1	Dock9		Fam111a	E2f7
		Prr11	Adm	Nek2	Kntc1		Phf19	Cyp26b1
		Hist1h2af	Gyltl1b	Zfp395	Cep55		Cks2	Exo1
		Espnl	Nov	Traf4af1	Chtf18		Rfc4	Cenpn
		Smpdl3b	Abcb4	Rad51	Errfi1		Ubash3b	Mlf1ip
		Tmem146	F3	Zdhhc15	Ezh2		LOC303566	Cdk5rap2
		Tmem136	Slco2a1	Ska3	Nupr1		Mt1a	Ppp1r14c
		Atf3	Ch25h	Hunk	Npr1		Fanca	Phgdh
		Fancd2	Tmem202	Pola1	Cxcl1		Mastl	Prrx2
		Hddc3	Ddx25	Pttg1	Nppc		Kpna2	Fen1
		Brca1	Vtcn1	Mt1a	Nrp2		Tonsl	Nav3
		Dlx5	Hcfc1r1	Rfc2	Msh2		Gmnn	Ska3
		Morc1	Prkcg	Kif15	Hmga1		Hmga1	Atoh8
		RGD1565734_predicted	RGD1565787	Mdp1	Mboat1		Ahrr	Gins4
		Gjb2	Nmnat2	Pank1	Pbk		Dsn1	Dctpp1
		Crmp1	Camk2n2	Aspm	E2f1		Mthfd1l	Nek2
		Matn3	Madd	St3gal5	RGD1308059		Tube1	Xrcc2
		Clip4	Catsperg1	LOC100360880	Galm		Ssc5d	Egr2
		RGD1562846	Smagp	Paqr8	Kif20a		RGD1562052	Prr11
		Rad51	Pappa	Stk39	Cdc6		Serpinb1a	Gdf6
		Bmyc	Kptn	Ptprf	Ednrb		Dlgap1	Aspm
		Sfxn2	RGD1309779	Dctpp1	Arhgap22		Rfc3	Sfrp4
		E2f7	Kcnk6	LOC498972	Hjurp		Ccne1	Kif21b
		Sytl1	Slc16a14	Fbxo5	Ccnb2		Wdhd1	Cenpw
		Nrg1	Alpl	Sox12	Cks2		Mad2l1	Recql4
		Lpar3	Sarm1	Pdxp	Gpsm2		Kazald1	Ncapd3
		Epha10	Tfpi2	Cplx2	Clspn		Mybphl	Slc27a3
		Cep78	Rtn2	Cdkn2c	Ssc5d		Gins1	Bcl6
		Tmem202	Slc29a4	Gins4	Sema5a		Pmf1	Eme1
		Foxp3	Gpx4	Erg	Fam212b		Timmdc1	Vwa1
		Rwdd3	Cpxm2	LOC303566	Pofut1		Siglec10	Zbtb16
		Bard1	Ust	Cnnm3	Cd80		Apitd1	Suv39h1
		Ina	Irs3	Mt2A	Npepo		Dhfr	Hmox1
		Nr4a3	Lnpep	Pkmyt1	Rrm1		Tubb3	Pycr1
		Trpc6	Sgk1	Fam111a	Stard8		Kif18a	Mthfd2
		Mcoln3	Hpse2	Cxcl12	Asf1b		Smc2	Mxd3
		Fam111a	Mal2	Ephb3	Chaf1b		Arhgap22	Plk4
		Tmod2	Enpp2	Mrpl23	Tap1		Pola2	Egr3
		Gmnn	Dpys	Fanca	Parvb		Hunk	Ska1
		Slfnl1	Alox5ap	Cdt1	Nuf2		Cyp2s1	Cenpi
		Mip	Mtmr7	RGD1565734_predicted	Fancd2		Apold1	Galntl1
		Cenpi	Plcb1	Pold1	Hmmr		Cxcl12	Chaf1b
		Zfp786	Adamts4	Actr3b	Cblb		Ccdc99	Mt2A
		Slco2a1	Usp49	Ttc9	Siglec10		Hmga2	Pole
		Tyrp1	Gria3	Heyl	Coro6		Pola1	Sox18
		Nlrp3	Mip	Gnb4	Gli4		Olfml2a	Metrn
		Cenpa	Hexim2	Micu1	Hmox1		Gpt2	Gpsm2
		Egf	Cnksr2	Wnt5b	Celsr3		Dbf4	Socs3
		Heyl	Dnajc22	Slc25a10	Mcm2		Slc44a1	Ube2t
		Clspn	Ccdc125	Cnrip1	Lmnb1		Neurl1B	Slfn13
		Fancb	Tyrp1	LOC680531	Exoc3l1		Cdc45	Pcbd1
		Cenpw	Ppm1n	Ppfibp2	Incenp		Psca	Brca1
		Fam46c	Svop	Aurkb	Kif26a		H2afz	LOC100158225
		Cdt1	Naca	Ptpru	A1cf		Scn2b	Ctnnbip1
		Scnn1a	RGD1309676	Bmyc	Zbtb16		Cilp	Cdc42bpg
		Coro6	Mdga2	Ubash3b	Ankrd13d		Slc43a1	Fkbp5
		Kcnip3	Spns2	Exo1	Ccl7		Cenpk	Fbxo5
		Enpp2	Ces5a	Ptp4a3	Igfbp5		Dpf1	Kif20b
		Shbg	Lrrn4cl	Arrb1	Ccnb1		Cit	Bard1
		Aloxe3	Cubn	Cdkn3	Cpz		Ptprt	Cpz
		Kif15	Gjb2	Atoh8	Hmgcs2		Cdh15	Fam111a
		Pcdhac2	Panx3	LOC690276	Neurl1B		Slc25a10	Phf19
		Xpa	Rapgef5	Cyp2s1	Kif20b		LOC688459	Cib2
		Btk	Socs2	Traip	Gdf6		Nrm	Cks2
		Actr3b	Tifa	Osap	Klf11		Rad54b	Rfc4
		Nrcam	Lcn12	Tmem136	Tmem140		Psrc1	Acot2
		Mal2	Cttnbp2	Zfp367	Mcm7		Hddc3	Ubash3b
		Cmbl	Ddc8	Bard1	Chac1		Tppp3	LOC303566
		Rapgef5	Selenbp1	Atad2	Fam46b		Atp2a3	Ogn
		Osr1	Unc5c	Abcg1	Ctf1		Orc1	Mt1a
			Samd10	Recql4	Hddc3		Tpcn2	Fanca
			Prrg2	Zfp202	Pole		Rad51ap1	Mastl
			Agpat5	Ephx2	Kif5c		Trib3	Kpna2
			Synm	Mad2l1	Atp8b1		Timeless	Tonsl
			Ang1	RGD1310429	Eefsec		RGD1559690	Gmnn
			Hsf4	Tmod2	Dpep1		Crmp1	Hmga1
			Omd	Rad51ap1	RGD1311747		Ppfibp2	Ahrr
			Rassf2	Fancb	Esrp2		Cbx2	Dsn1
			Fam82a1	E2f7	Xrcc2		Xkr5	Mthfd1l
			Fam46c	Fos	RT1-S3		Wnt4	Glrx
			Epn3	Casc5	Cenpt		Ctxn1	Tube1
			Adhfe1	Sox11	Ttk		RGD1561958	Nkiras1
			Acyp2	Kazn	Cdca8		Abcg1	Ssc5d
			Zfp52	Gins1	Mthfd1l		Mir23b	RGD1562052
			Ina	Helq	RGD1563669		Chst5	Sgk1
			Fam59b	Myo1f	Ccne1		Tm4sf1	Serpinb1a
			Ankrd57	Slc7a8	Isg20		Prim2	Dlgap1
			Timp4	Hey1	Dbf4		Shisa2	Rfc3
			Cyp4f18	Cited4	Psen2		Ns5atp9	Ccne1
			Smpdl3b	Cbx2	Arg1		Lfng	Wdhd1
			Xdh	Gng3	Unc13a		Poc1a	Mad2l1
			Gpr3	Mlf1ip	Mcm10		Bora	Kazald1
			Hist1h1a	Angel1	Plk4		Slc7a8	Mybphl
			Zbtb37	Duox1	Ndc80		LOC361016	Gins1
			RT1-M6-1	Scn2b	Mipep		Rhbdl3	Pmf1
			LOC689574	Tmem51	Htr1b		Slc12a5	Timmdc1
			L1cam	Hmgb2	Espl1		Mir3074	Siglec10
			Tgm2	Ngfrap1	Dlgap1		Nog	Gpx4
			Sult1a1	Rcor2	Tmem2		Orc6	Apitd1
			Wdr8	Smad9	Cenpn		Haus8	Dhfr
			Tnfrsf11b	LOC688459	Rock2		Cacna1g	Tfpi2
			Lpar1	Dut	Fen1		Igfbp5	Ccl2
			Cfh	Sdsl	Rgs7		Atp6v1c2	Tubb3
			Accn2	Cdc45	Ptges2		Gins3	Chrm2
			Spon1	B4galt2	Melk		Rad54l	Kif18a
			Myo7a	Neurl	Ogn		LOC691995	Smc2
			Arl4d	Cenpm	Galntl1		Evi2a	Sept9
			Zfp709l1	Slc12a5	Cdkn2aip		Apom	Arhgap22
			Rnf39	Phf19	Lrrc8c		Hey1	Htr1b
			Mreg	Cenpw	Acot1		Pold1	Dpys
			Cldn15	Olfml2a	Foxm1		Pole2	Pola2
			Figf	Colq	Mapk12		Cdca5	Rell2
			Rasl10b	Col27a1	Mgll		Gbp2	Hunk
			Angpt1	Col11a2	Phka2		Gper	Cyp2s1
			Cflar	Apold1	Tm4sf1		B4galt2	Apold1
			Kcnip3	Tead2	Cdca2		Trip13	Gyltl1b
			Rbm24	Zfp575	Fbxl16		Ptpru	Cxcl12
			Srsf12	Cd180	Socs3		Atad2	Ccdc99
			Tmeff2	Plscr2	Spc25		Coq7	Hmga2
			Hapln4	Cep78	Cand2		Amigo2	Il1rap
			RT1-CE1	Mns1	Mms22l		Hrc	Pola1
			Ccl2	Evi2a	Kif18b		Depdc1b	Olfml2a
			Fap	LOC691995	LOC685909		Gstt3	RGD1308059
			LOC689959	Serpinb1a	Fam43a		Chek1	Gpt2
			Spata1	Cenpk	Trim24		Gldn	Dbf4
			Xkr4	Pigl	Mastl		Clgn	Slc44a1
			Pdgfd	Fam81a	Phgdh		Neurl	Neurl1B
			Rxfp3	Il6	Nusap1		Padi3	Socs2
			Fign	Mxd3	Nav3		Reln	Gria3
			Penk	Olr59	Traf3ip1		Des	Acot7
			Vegfc	Psrc1	Fabp3		Nqo1	Fam212b
			Adcy5	Xkr5	Aurka		LOC498685	Cdc45
			Crispld2	Timeless	Slc30a1		Fabp3	Psca
				Tdrkh	Sox18		Zfp286a	H2afz
				Cntf	Kcnd3		Chek2	Scn2b
				Wnt4	Vipr2		Tmem14c	Dhrs3
				RGD1561958	Ctnnbip1		Gen1	Cilp
				Lef1	Slc7a2		Haus4	Isg20
				Rhbdl3	Nek2		Mir27a	Gpr85
				Map3k13	Zfp395		Cdca7	Klhl15
				Eme1	Traf4af1		St6galnac2	Slc43a1
				Rrad	Hist2h2ab		Dlx3	Cenpk
				Sspn	Rad51		Suv39h2	Dpf1
				Tmem106a	Dusp27		Ptprn	Cit
				Sema6c	Zdhhc15		Vash2	Ptprt
				Ssbp4	Tsc22d1		Akr1b10	Cdh15
				Slc4a11	Ska3		Osap	Slc25a10
				Klhl17	Hunk		Sdsl	P2rx5
				Zfp583	Pola1		Pcdhga5	Slc16a14
				Tapbpl	Pttg1		Myzap	LOC688459
				LOC100158225	Mt1a		Cd180	Cubn
				Rwdd3	Rfc2		Lef1	Nrm
				Rims1	Rell2		Heyl	LOC683722
				Chst5	Prss16		Dlx2	Fam43a
				Orc6	Kif15		Wnt5b	Rad54b
				Atf3	Mdp1		Smad6	Psrc1
				Igsf9	Pank1			Ednrb
				RGD1562052	Aspm			Hddc3
				Npas4	St3gal5			Tppp3
				Arntl2	Akap5			Fstl3
				Cdca7	LOC100360880			Atp2a3
				Mir23b	Paqr8			Orc1
				Rab36	Stk39			Prss16
				Pcdh18	Ptprf			Akap5
				Mamdc4	Dctpp1			Ltk
				Lmo1	LOC498972			Fam46b
				Elac1	Fbxo5			Tpcn2
				RGD1564036	Sox12			MGC95152
				Ube2t	Pdxp			Rad51ap1
				LOC498265	Cplx2			Trib3
				Ahr	Cdkn2c			Timeless
				Gbp2	Epha10			RGD1559690
				Enpp4	Gins4			Crmp1
				Gsta3	Erg			Ppfibp2
				Tdp1	Inha			Gipc3
				Apitd1	LOC303566			Cbx2
				Gpr75	Cnnm3			Lrrc14b
				Sfrp4	Npas1			Xkr5
				Wdr25l	Bmp2			Wnt4
				Mrps18c	MGC95152			Ctxn1
				Dnajc6	RGD1310270			RGD1561958
				Trpc6	Mt2A			Abcg1
				Adck3	Scin			Mir23b
				Lpar3	Klf15			Alcam
				Slc9b2	Pkmyt1			Chst5
				Cndp1	Adm			Tm4sf1
				Pik3ip1	Fam111a			Prim2
				Rad54b	Cxcl12			Shisa2
				Trib3	Gyltl1b			Mreg
				Cd38	Nov			Ns5atp9
				Gjb3	Abcb4			Lfng
				Glb1l2	F3			Poc1a
				Cacna1d	Ephb3			Bora
				Tmem35	Slco2a1			Slc7a8
				LOC687001	Ch25h			LOC361016
				RGD1563273	Tmem202			Rhbdl3
				Foxred2	Mrpl23			Ddc8
				Nmnat3	Ddx25			Slc12a5
				Fam102b	Fanca			Mir3074
				Mex3b	Cdt1			Tmem140
				Rpp25	RGD1565734_predicted			Esrp2
				Atp2a3	Pold1			Ankrd57
				Naprt1	Actr3b			Abcb4
				Arrdc4	Ttc9			Nog
				Limch1	Vtcn1			Orc6
				Shisa2	Heyl			Haus8
				Homer2	Gnb4			Dusp27
				St8sia2	Micu1			Cacna1g
				Mycn	Wnt5b			Oxr1
				Aldh3b1	Hcfc1r1			Hist1h1a
				Nrg1	Slc25a10			Igfbp5
				Tube1	Cnrip1			Atp6v1c2
				Slc16a12	LOC680531			Gins3
				Rad51c	Ppfibp2			Rad54l
				Mcm8	Prkcg			LOC691995
				Tlr5	Aurkb			Evi2a
				Olfml1	Ptpru			Apom
				Cep70	Bmyc			Sult1a1
				Ephb2	Ubash3b			Hey1
				Rgnef	RGD1565787			Pold1
				Bcl11b	Exo1			Pole2
				Wasf1	Nmnat2			Nov
				Flt4	Ptp4a3			Plcb1
				RGD1304624	Arrb1			Irs3
				Slc16a3	Cdkn3			Pappa
				RGD1562846	Camk2n2			Synm
				Rad54l	Madd			Dpep1
				Dlx2	Atoh8			Dnmt3a
				Csrp2	LOC690276			P2ry4
				LOC365985	Cyp2s1			Cdca5
				Edn1	Catsperg1			Gbp2
				Osr1	Smagp			Gper
				Smad6	Traip			B4galt2
					Pappa			Eepd1
					Kptn			Trip13
					Osap			Slc7a2
					RGD1309779			Adcy5
					Kcnk6			Ptpru
					Slc16a14			Epha10
					Alpl			Drd1a
					Tmem136			Atad2
					Zfp367			Coq7
					Bard1			Amigo2
					Atad2			Hrc
					Sarm1			Rbm24
					Tfpi2			Hist2h2ab
					Abcg1			Enpp2
					Rtn2			Tgm2
					Slc29a4			Depdc1b
					Gpx4			Camk2n2
					Recql4			Gstt3
					Cpxm2			Acot1
					Ust			Chek1
					Zfp202			Vipr2
					Ephx2			Xkr4
					Mad2l1			Gldn
					RGD1310429			Clgn
					Irs3			Neurl
					Lnpep			Pik3c2b
					Sgk1			Ppm1j
					Tmod2			Padi3
					Hpse2			Reln
					Rad51ap1			Nr4a3
					Mal2			Des
					Fancb			Nqo1
					Enpp2			LOC498685
					E2f7			Fabp3
					Dpys			Zfp286a
					Alox5ap			Chek2
					Fos			Tmem14c
					Casc5			Gen1
					Mtmr7			Haus4
					Plcb1			Mir27a
					Sox11			Zbtb37
					Adamts4			Cdca7
					Usp49			St6galnac2
					Gria3			Dlx3
					Kazn			Suv39h2
					Gins1			Ptprn
					Helq			Zfp667
					Myo1f			Vash2
					Slc7a8			Arhgap4
					Hey1			L1cam
					Cited4			Rgs7
					Cbx2			Foxp3
					Gng3			Hist1h1b
					Mlf1ip			Akr1b10
					Angel1			Osap
					Duox1			Sdsl
					Scn2b			Pcdhga5
					Mip			Myzap
					Hexim2			Cd180
					Cnksr2			Lef1
					Tmem51			Heyl
					Dnajc22			Cyp4f18
					Hmgb2			Dlx2
					Ngfrap1			Omd
					Ccdc125			Wnt5b
					Rcor2			Prima1
					Smad9			Fgf1
					LOC688459			Aspn
					Tyrp1			Olr1
					Ppm1n			Cttnbp2
					Dut			Smad6
					Sdsl			Tnfrsf11b
					Cdc45
					Svop
					B4galt2
					Naca
					Neurl
					Cenpm
					Slc12a5
					Phf19
					Cenpw
					Olfml2a
					RGD1309676
					Colq
					Col27a1
					Mdga2
					Spns2
					Ces5a
					Col11a2
					Apold1
					Tead2
					Lrrn4cl
					Cubn
					Zfp575
					Gjb2
					Panx3
					Cd180
					Rapgef5
					Plscr2
					Socs2
					Cep78
					Tifa
					Lcn12
					Mns1
					Evi2a
					LOC691995
					Serpinb1a
					Cenpk
					Pigl
					Fam81a
					Il6
					Cttnbp2
					Ddc8
					Mxd3
					Selenbp1
					Olr59
					Psrc1
					Unc5c
					Xkr5
					Timeless
					Tdrkh
					Samd10
					Cntf
					Wnt4
					RGD1561958
					Lef1
					Prrg2
					Rhbdl3
					Map3k13
					Eme1
					Agpat5
					Synm
					Rrad
					Sspn
					Ang1
					Tmem106a
					Sema6c
					Hsf4
					Omd
					Ssbp4
					Rassf2
					Fam82a1
					Fam46c
					Epn3
					Adhfe1
					Slc4a11
					Acyp2
					Klhl17
					Zfp52
					Zfp583
					Ina
					Tapbpl
					LOC100158225
					Rwdd3
					Fam59b
					Rims1
					Chst5
					Orc6
					Atf3
					Ankrd57
					Igsf9
					Timp4
					RGD1562052
					Cyp4f18
					Npas4
					Arntl2
					Smpdl3b
					Xdh
					Cdca7
					Mir23b
					Rab36
					Gpr3
					Pcdh18
					Hist1h1a
					Zbtb37
					Mamdc4
					Lmo1
					Elac1
					RGD1564036
					Ube2t
					RT1-M6-1
					LOC498265
					Ahr
					LOC689574
					Gbp2
					L1cam
					Tgm2
					Enpp4
					Gsta3
					Tdp1
					Apitd1
					Gpr75
					Sfrp4
					Wdr25l
					Mrps18c
					Sult1a1
					Dnajc6
					Wdr8
					Tnfrsf11b
					Trpc6
					Adck3
					Lpar1
					Lpar3
					Cfh
					Slc9b2
					Cndp1
					Pik3ip1
					Accn2
					Rad54b
					Trib3
					Cd38
					Gjb3
					Spon1
					Glb1l2
					Myo7a
					Cacna1d
					Tmem35
					LOC687001
					RGD1563273
					Foxred2
					Arl4d
					Nmnat3
					Zfp709l1
					Fam102b
					Mex3b
					Rnf39
					Rpp25
					Atp2a3
					Mreg
					Cldn15
					Naprt1
					Figf
					Rasl10b
					Arrdc4
					Angpt1
					Limch1
					Shisa2
					Cflar
					Homer2
					St8sia2
					Mycn
					Aldh3b1
					Kcnip3
					Nrg1
					Rbm24
					Srsf12
					Tube1
					Slc16a12
					Rad51c
					Tmeff2
					Hapln4
					Mcm8
					Tlr5
					RT1-CE1
					Ccl2
					Olfml1
					Fap
					LOC689959
					Cep70
					Ephb2
					Rgnef
					Bcl11b
					Spata1
					Wasf1
					Flt4
					RGD1304624
					Xkr4
					Pdgfd
					Slc16a3
					RGD1562846
					Rxfp3
					Rad54l
					Dlx2
					Csrp2
					Fign
					LOC365985
					Edn1
					Penk
					Vegfc
					Adcy5
					Osr1
					Smad6
					Crispld2

## Sheet: MS+2MS- enrich
Category	Term	Count	%	Pvalue	Genes	List Total	Pop Hits	Pop Total	Fold Enrichment	Bonferroni	Benjamini	FDR
GOTERM_BP_FAT	GO:0007049~cell cycle	31	15.5	1.49716e-14	Nuf2, Cyp26b1, Cdca3, Ahr, Fancd2, Adcy3, Pttg1, Ccnf, Tubb3, Spc25, Ccnb2, Nusap1, Cep55, Dlgap5, Ccnb1, Brca1, Cenpa, Racgap1, Txnip, Cdc20, Cenpf, Rad51, Tacc3, Cdkn3, Aurkb, Ska1, Kifc1, Ccna2, Ube2c, Kif11, Cdk1	145	460	12092	5.61997	2.32014e-11	2.32014e-11	2.50022e-11
GOTERM_BP_FAT	GO:0000279~M phase	21	10.5	1.5682e-14	Nuf2, Cyp26b1, Cdca3, Ccnb1, Adcy3, Fancd2, Pttg1, Spc25, Tubb3, Cdc20, Rad51, Cenpf, Tacc3, Aurkb, Ska1, Nusap1, Kifc1, Cep55, Dlgap5, Kif11, Cdk1	145	174	12092	10.0647	2.42326e-11	1.21163e-11	2.61124e-11
GOTERM_BP_FAT	GO:0022402~cell cycle process	27	13.5	7.8529e-14	Nuf2, Cyp26b1, Cdca3, Fancd2, Adcy3, Pttg1, Ccnf, Tubb3, Spc25, Nusap1, Cep55, Dlgap5, Ccnb1, Brca1, Cenpa, Racgap1, Cdc20, Cenpf, Rad51, Tacc3, Cdkn3, Aurkb, Ska1, Kifc1, Ube2c, Kif11, Cdk1	145	356	12092	6.32476	1.21507e-10	4.05023e-11	1.30917e-10
GOTERM_BP_FAT	GO:0000087~M phase of mitotic cell cycle	16	8	1.46353e-12	Nuf2, Ccnb1, Cdca3, Pttg1, Spc25, Tubb3, Cdc20, Cenpf, Aurkb, Ska1, Nusap1, Kifc1, Cep55, Dlgap5, Kif11, Cdk1	145	105	12092	12.7075	2.26549e-09	5.66373e-10	2.44091e-09
GOTERM_BP_FAT	GO:0022403~cell cycle phase	21	10.5	4.02811e-12	Nuf2, Cyp26b1, Cdca3, Ccnb1, Adcy3, Fancd2, Pttg1, Spc25, Tubb3, Cdc20, Rad51, Cenpf, Tacc3, Aurkb, Ska1, Nusap1, Kifc1, Cep55, Dlgap5, Kif11, Cdk1	145	233	12092	7.51612	6.23552e-09	1.2471e-09	6.71835e-09
GOTERM_BP_FAT	GO:0051301~cell division	17	8.5	1.81828e-11	Nuf2, Cdca3, Ccnb1, Racgap1, Ccnf, Pttg1, Top2a, Spc25, Ccnb2, Cdc20, Aurkb, Ska1, Nusap1, Kifc1, Cep55, Ccna2, Cdk1	145	147	12092	9.6441	2.8147e-08	4.69116e-09	3.03265e-08
GOTERM_BP_FAT	GO:0000280~nuclear division	14	7	1.86726e-10	Nuf2, Ccnb1, Cdca3, Pttg1, Spc25, Tubb3, Cdc20, Aurkb, Ska1, Kifc1, Nusap1, Cep55, Kif11, Cdk1	145	101	12092	11.5594	2.89051e-07	4.1293e-08	3.11433e-07
GOTERM_BP_FAT	GO:0007067~mitosis	14	7	1.86726e-10	Nuf2, Ccnb1, Cdca3, Pttg1, Spc25, Tubb3, Cdc20, Aurkb, Ska1, Kifc1, Nusap1, Cep55, Kif11, Cdk1	145	101	12092	11.5594	2.89051e-07	4.1293e-08	3.11433e-07
GOTERM_BP_FAT	GO:0048285~organelle fission	14	7	3.89991e-10	Nuf2, Ccnb1, Cdca3, Pttg1, Spc25, Tubb3, Cdc20, Aurkb, Ska1, Kifc1, Nusap1, Cep55, Kif11, Cdk1	145	107	12092	10.9112	6.03706e-07	7.54632e-08	6.50453e-07
SP_PIR_KEYWORDS	cell cycle	18	9	5.03745e-10	Nuf2, Cdca3, Ahr, Ccnb1, Brca1, Fancd2, Ccnf, Pttg1, Txnip, Spc25, Ccnb2, Cdc20, Aurkb, Ska1, Kifc1, Cep55, Ccna2, Cdk1	126	183	8979	7.00937	1.07801e-07	1.07801e-07	6.38382e-07
GOTERM_BP_FAT	GO:0000278~mitotic cell cycle	18	9	1.34474e-09	Nuf2, Cdca3, Ccnb1, Cenpa, Pttg1, Spc25, Tubb3, Cdc20, Cenpf, Aurkb, Ska1, Nusap1, Kifc1, Cep55, Dlgap5, Ube2c, Kif11, Cdk1	145	225	12092	6.67145	2.08165e-06	2.31295e-07	2.24284e-06
SP_PIR_KEYWORDS	cell division	14	7	2.96911e-09	Nuf2, Ccnb1, Cdca3, Ccnf, Pttg1, Spc25, Ccnb2, Cdc20, Aurkb, Ska1, Kifc1, Cep55, Ccna2, Cdk1	126	109	8979	9.15291	6.35389e-07	3.17695e-07	3.76267e-06
GOTERM_CC_FAT	GO:0005819~spindle	12	6	1.46859e-08	Bmyc, Aurkb, Ska1, Nusap1, Kifc1, Tpx2, Dlgap5, Kif11, Spag5, Kif15, Cenpf, Cdk1	132	93	10776	10.5337	3.02529e-06	3.02529e-06	1.84963e-05
SP_PIR_KEYWORDS	mitosis	11	5.5	2.07789e-08	Nuf2, Cdca3, Ccnb1, Aurkb, Pttg1, Ska1, Kifc1, Cep55, Spc25, Cdc20, Cdk1	126	66	8979	11.877	4.44667e-06	1.48223e-06	2.63325e-05
GOTERM_CC_FAT	GO:0015630~microtubule cytoskeleton	19	9.5	5.58877e-07	Ccnb1, Top2a, Tubb3, Ccnb2, Kif15, Spag5, Cenpf, Tacc3, Bmyc, Aurkb, Ska1, Nusap1, Kifc1, Tpx2, Cep55, Procr, Dlgap5, Kif11, Cdk1	132	373	10776	4.15842	0.000115122	5.75627e-05	0.000703881
GOTERM_CC_FAT	GO:0000793~condensed chromosome	10	5	1.7878e-06	Nuf2, Brca1, Fancd2, Cenpa, Aurkb, Ska1, Top2a, Spc25, Cenpf, Rad51	132	93	10776	8.7781	0.000368219	0.000122755	0.00225164
GOTERM_CC_FAT	GO:0005856~cytoskeleton	29	14.5	6.46917e-06	Synpo, Top2a, Tubb3, Ccnb2, Spag5, Slc38a6, Ina, Kbtbd10, Nusap1, Cep55, Ckap2, Dlgap5, Ccnb1, Pfdn5, Kif15, Cenpf, Scnn1a, Tacc3, Akap12, Bmyc, Aurkb, Ska1, Kifc1, Tpx2, Procr, Kif11, Tmod2, Cdk1, Nes	132	940	10776	2.51857	0.00133177	0.000333108	0.00814737
GOTERM_BP_FAT	GO:0007059~chromosome segregation	7	3.5	3.72152e-05	Brca1, Pttg1, Ska1, Top2a, Nusap1, Spc25, Cenpf	145	53	12092	11.0142	0.0559821	0.00574445	0.0620518
KEGG_PATHWAY	rno04110:Cell cycle	8	4	7.43441e-05	Ccnb1, Pttg1, Mcm7, Mcm5, Ccnb2, Ccna2, Cdc20, Cdk1	48	126	5590	7.39418	0.00563443	0.00563443	0.0782046
GOTERM_CC_FAT	GO:0000779~condensed chromosome, centromeric region	6	3	8.94667e-05	Nuf2, Cenpa, Aurkb, Ska1, Spc25, Cenpf	132	38	10776	12.89	0.0182621	0.00367941	0.112621
GOTERM_CC_FAT	GO:0044430~cytoskeletal part	22	11	9.1273e-05	Ccnb1, Top2a, Synpo, Tubb3, Spag5, Kif15, Cenpf, Tacc3, Scnn1a, Bmyc, Aurkb, Ina, Ska1, Nusap1, Kifc1, Tpx2, Cep55, Procr, Dlgap5, Kif11, Cdk1, Nes	132	695	10776	2.58417	0.0186274	0.00312894	0.114894
GOTERM_CC_FAT	GO:0005876~spindle microtubule	5	2.5	0.000106342	Ska1, Nusap1, Kif11, Spag5, Cdk1	132	21	10776	19.4372	0.0216695	0.00312478	0.133852
GOTERM_BP_FAT	GO:0007017~microtubule-based process	11	5.5	0.000111524	Brca1, Cenpa, Kif26a, Nusap1, Kifc1, Tubb3, Spc25, Kif11, Kif23, Kif15, Tacc3	145	195	12092	4.70423	0.158567	0.0155728	0.185845
GOTERM_CC_FAT	GO:0043228~non-membrane-bounded organelle	40	20	0.00017641	Nuf2, Atf3, Fancd2, Asf1b, Hist1h2af, Top2a, Synpo, Spc25, Tubb3, Ccnb2, Spag5, Slc38a6, Ina, Kbtbd10, Nusap1, Cep55, Ckap2, Dlgap5, Cenpi, Osr1, Ccnb1, Brca1, Cenpa, Pfdn5, Kif15, Cenpf, Rad51, Scnn1a, Tacc3, Akap12, Bmyc, Aurkb, Ska1, Kifc1, Tpx2, Procr, Kif11, Cdk1, Tmod2, Nes	132	1823	10776	1.79125	0.0356912	0.00453266	0.221955
GOTERM_CC_FAT	GO:0043232~intracellular non-membrane-bounded organelle	40	20	0.00017641	Nuf2, Atf3, Fancd2, Asf1b, Hist1h2af, Top2a, Synpo, Spc25, Tubb3, Ccnb2, Spag5, Slc38a6, Ina, Kbtbd10, Nusap1, Cep55, Ckap2, Dlgap5, Cenpi, Osr1, Ccnb1, Brca1, Cenpa, Pfdn5, Kif15, Cenpf, Rad51, Scnn1a, Tacc3, Akap12, Bmyc, Aurkb, Ska1, Kifc1, Tpx2, Procr, Kif11, Cdk1, Tmod2, Nes	132	1823	10776	1.79125	0.0356912	0.00453266	0.221955
GOTERM_BP_FAT	GO:0051726~regulation of cell cycle	12	6	0.000176954	Ccnb1, Brca1, Bmp2, Gmnn, Cdt1, Egf, Nusap1, Obfc2b, Ube2c, Cenpf, Cdk1, Tacc3	145	247	12092	4.05149	0.239629	0.0225704	0.294726
GOTERM_BP_FAT	GO:0006259~DNA metabolic process	14	7	0.000292419	Brca1, Fancd2, Pttg1, Top2a, Obfc2b, Mcm5, Ttc5, Rad51, Rrm2, Xpa, Bard1, Clspn, LOC500392, Mcm7	145	352	12092	3.31677	0.36411	0.034226	0.486599
INTERPRO	IPR004367:Cyclin, C-terminal	4	2	0.000320312	Ccnb1, Ccnf, Ccnb2, Ccna2	133	11	10240	27.9973	0.103488	0.103488	0.435505
SP_PIR_KEYWORDS	dna repair	7	3.5	0.000321793	Brca1, Fancd2, Bard1, Pttg1, Top2a, Obfc2b, Ttc5	126	67	8979	7.44527	0.0665565	0.0170713	0.407035
GOTERM_CC_FAT	GO:0000775~chromosome, centromeric region	7	3.5	0.000361122	Nuf2, Cenpa, Aurkb, Ska1, Spc25, Cenpi, Cenpf	132	78	10776	7.32634	0.071704	0.0082331	0.453869
GOTERM_CC_FAT	GO:0000777~condensed chromosome kinetochore	5	2.5	0.00050887	Nuf2, Cenpa, Ska1, Spc25, Cenpf	132	31	10776	13.1672	0.0995439	0.0104306	0.639014
SP_PIR_KEYWORDS	nucleus	37	18.5	0.000761603	Nuf2, Atf3, Ahr, Fancd2, Egr3, Hist1h2af, Pttg1, Erg, Mcm5, Top2a, Obfc2b, Spc25, Zfp786, Cand2, Nr4a3, Cplx2, Mcm7, Cenpi, Rapgef5, Rwdd3, Egr2, Ccnb1, Brca1, Cenpa, Amigo2, Ttc5, Kcnip3, Traf4af1, Bard1, Bmyc, Ddx25, Dlx5, Aurkb, Fos, Kifc1, Selenbp1, Cdk1	126	1537	8979	1.71548	0.150447	0.0320831	0.960881
INTERPRO	IPR001208:DNA-dependent ATPase MCM	3	1.5	0.000972878	LOC500392, Mcm7, Mcm5	133	4	10240	57.7444	0.28245	0.152917	1.31732
SMART	SM00350:MCM	3	1.5	0.00110195	LOC500392, Mcm7, Mcm5	71	4	5083	53.6937	0.0793654	0.0793654	1.15047
GOTERM_CC_FAT	GO:0005694~chromosome	13	6.5	0.00112657	Nuf2, Brca1, Fancd2, Hist1h2af, Asf1b, Cenpa, Top2a, Spc25, Rad51, Cenpf, Aurkb, Ska1, Cenpi	132	350	10776	3.03221	0.207216	0.0208882	1.40964
SP_PIR_KEYWORDS	cyclin	5	2.5	0.00120158	Ccnb1, Cdkn3, Ccnf, Ccnb2, Ccna2	126	34	8979	10.4797	0.226858	0.0419756	1.51209
GOTERM_BP_FAT	GO:0000226~microtubule cytoskeleton organization	7	3.5	0.0013551	Brca1, Cenpa, Nusap1, Tubb3, Spc25, Kif11, Tacc3	145	102	12092	5.72306	0.877435	0.139238	2.23627
GOTERM_BP_FAT	GO:0007204~elevation of cytosolic calcium ion concentration	7	3.5	0.0013551	Ednrb, Trpc6, Lpar3, Ptger3, Drd1a, Adm, S1pr1	145	102	12092	5.72306	0.877435	0.139238	2.23627
GOTERM_BP_FAT	GO:0007200~activation of phospholipase C activity by G-protein coupled receptor protein signaling pathway coupled to IP3 second messenger	5	2.5	0.00138748	Ednrb, Lpar3, Ptger3, Drd1a, S1pr1	145	41	12092	10.1699	0.883436	0.133495	2.28914
GOTERM_CC_FAT	GO:0005813~centrosome	8	4	0.00163905	Ccnb1, Top2a, Kifc1, Cep55, Procr, Dlgap5, Cenpf, Tacc3	132	141	10776	4.63185	0.286748	0.0277673	2.04482
INTERPRO	IPR006671:Cyclin, N-terminal	4	2	0.00174436	Ccnb1, Ccnf, Ccnb2, Ccna2	133	19	10240	16.2089	0.448628	0.179998	2.35049
SP_PIR_KEYWORDS	ubl conjugation	12	6	0.00192396	Cdca3, Ccnb1, Fancd2, Bard1, Fos, Pttg1, Kbtbd10, Txnip, Cdc20, Cdk1, Cand2, Scnn1a	126	283	8979	3.02171	0.337759	0.0571754	2.411
GOTERM_BP_FAT	GO:0007267~cell-cell signaling	12	6	0.00196167	Exoc3l1, Hmmr, Cplx2, Gjb2, Egr3, Drd1a, Btk, Nrg1, Colq, Dlgap5, Tmod2, Thbs2	145	330	12092	3.03248	0.952148	0.173022	3.22196
KEGG_PATHWAY	rno04114:Oocyte meiosis	6	3	0.00222672	Ccnb1, Adcy3, Pttg1, Ccnb2, Cdc20, Cdk1	48	111	5590	6.29505	0.155845	0.081221	2.31849
GOTERM_BP_FAT	GO:0051480~cytosolic calcium ion homeostasis	7	3.5	0.00238961	Ednrb, Trpc6, Lpar3, Ptger3, Drd1a, Adm, S1pr1	145	114	12092	5.12063	0.975364	0.195759	3.91176
GOTERM_BP_FAT	GO:0010863~positive regulation of phospholipase C activity	5	2.5	0.00249996	Ednrb, Lpar3, Ptger3, Drd1a, S1pr1	145	48	12092	8.68678	0.979241	0.193673	4.08887
GOTERM_BP_FAT	GO:0007202~activation of phospholipase C activity	5	2.5	0.00249996	Ednrb, Lpar3, Ptger3, Drd1a, S1pr1	145	48	12092	8.68678	0.979241	0.193673	4.08887
GOTERM_CC_FAT	GO:0000776~kinetochore	5	2.5	0.00268373	Nuf2, Cenpa, Ska1, Spc25, Cenpf	132	48	10776	8.50379	0.425119	0.04169	3.32796
GOTERM_MF_FAT	GO:0005524~ATP binding	24	12	0.00306614	Adcy3, Ppip5k1, Kif26a, Epha10, Top2a, Btk, Mcm5, Kif23, Kif15, Morc1, Rad51, Slfnl1, Nmnat2, Nek4, LOC500392, Aurkb, Ddx25, Kifc1, Mcm7, Kif11, Pdk4, Trmu, Pbk, Cdk1	122	1245	11963	1.89026	0.608046	0.608046	4.03046
INTERPRO	IPR006670:Cyclin	4	2	0.00307044	Ccnb1, Ccnf, Ccnb2, Ccna2	133	23	10240	13.39	0.649583	0.23061	4.103
GOTERM_BP_FAT	GO:0010518~positive regulation of phospholipase activity	5	2.5	0.00312363	Ednrb, Lpar3, Ptger3, Drd1a, S1pr1	145	51	12092	8.17579	0.992116	0.225	5.08415
GOTERM_CC_FAT	GO:0005815~microtubule organizing center	8	4	0.00323162	Ccnb1, Top2a, Kifc1, Cep55, Procr, Dlgap5, Cenpf, Tacc3	132	159	10776	4.10749	0.486647	0.0465116	3.99471
INTERPRO	IPR013763:Cyclin-related	4	2	0.00347629	Ccnb1, Ccnf, Ccnb2, Ccna2	133	24	10240	12.8321	0.695011	0.2114	4.6335
SP_PIR_KEYWORDS	cytoskeleton	11	5.5	0.00351228	Akap12, Ccnb1, Aurkb, Kbtbd10, Ska1, Synpo, Kifc1, Cep55, Crmp1, Kif15, Tmod2	126	262	8979	2.99191	0.529025	0.0898254	4.36091
SMART	SM00385:CYCLIN	4	2	0.00363625	Ccnb1, Ccnf, Ccnb2, Ccna2	71	23	5083	12.4507	0.239071	0.127688	3.75105
GOTERM_BP_FAT	GO:0006974~response to DNA damage stimulus	10	5	0.00371592	Xpa, Brca1, Fancd2, Bard1, Pttg1, Top2a, Obfc2b, Ttc5, Rad51, Cdk1	145	258	12092	3.23229	0.996858	0.25035	6.02037
GOTERM_BP_FAT	GO:0006260~DNA replication	7	3.5	0.00377937	Rrm2, Brca1, Clspn, LOC500392, Mcm7, Mcm5, Rad51	145	125	12092	4.67001	0.997153	0.243552	6.12014
GOTERM_CC_FAT	GO:0005874~microtubule	8	4	0.00383464	Ska1, Nusap1, Kifc1, Tubb3, Kif11, Spag5, Kif15, Cdk1	132	164	10776	3.98226	0.546815	0.0513958	4.72365
GOTERM_BP_FAT	GO:0010517~regulation of phospholipase activity	5	2.5	0.0038459	Ednrb, Lpar3, Ptger3, Drd1a, S1pr1	145	54	12092	7.72158	0.997433	0.237485	6.22464
GOTERM_MF_FAT	GO:0032559~adenyl ribonucleotide binding	24	12	0.00393431	Adcy3, Ppip5k1, Kif26a, Epha10, Top2a, Btk, Mcm5, Kif23, Kif15, Morc1, Rad51, Slfnl1, Nmnat2, Nek4, LOC500392, Aurkb, Ddx25, Kifc1, Mcm7, Kif11, Pdk4, Trmu, Pbk, Cdk1	122	1270	11963	1.85305	0.699507	0.451828	5.14405
GOTERM_CC_FAT	GO:0000922~spindle pole	4	2	0.00414914	Tpx2, Dlgap5, Kif11, Cenpf	132	27	10776	12.0943	0.575354	0.0521237	5.1018
SP_PIR_KEYWORDS	DNA damage	6	3	0.00428712	Brca1, Fancd2, Bard1, Pttg1, Obfc2b, Ttc5	126	77	8979	5.55288	0.601248	0.0971125	5.29906
INTERPRO	IPR014400:Cyclin, A/B/D/E	3	1.5	0.00438883	Ccnb1, Ccnb2, Ccna2	133	8	10240	28.8722	0.776844	0.221184	5.81641
KEGG_PATHWAY	rno04540:Gap junction	5	2.5	0.00454792	Adcy3, Egf, Drd1a, Tubb3, Cdk1	48	81	5590	7.18879	0.292792	0.109059	4.68347
PIR_SUPERFAMILY	PIRSF001771:Cyclin_A_B_D_E	3	1.5	0.00460966	Ccnb1, Ccnb2, Ccna2	59	8	4368	27.7627	0.279668	0.279668	4.68234
GOTERM_BP_FAT	GO:0060193~positive regulation of lipase activity	5	2.5	0.00467369	Ednrb, Lpar3, Ptger3, Drd1a, S1pr1	145	57	12092	7.31518	0.999291	0.270428	7.51591
GOTERM_BP_FAT	GO:0007010~cytoskeleton organization	11	5.5	0.00471953	Brca1, Hmmr, Cenpa, Ina, Racgap1, Nusap1, Tubb3, Spc25, Kif11, Tmod2, Tacc3	145	318	12092	2.88467	0.99934	0.262973	7.58694
GOTERM_BP_FAT	GO:0007018~microtubule-based movement	6	3	0.00479349	Kif26a, Kifc1, Tubb3, Kif11, Kif23, Kif15	145	92	12092	5.43868	0.999412	0.257347	7.7014
GOTERM_MF_FAT	GO:0003777~microtubule motor activity	5	2.5	0.00492686	Kif26a, Kifc1, Kif11, Kif23, Kif15	122	68	11963	7.2101	0.778295	0.394763	6.40253
GOTERM_BP_FAT	GO:0006323~DNA packaging	6	3	0.00501829	Asf1b, Hist1h2af, Cenpa, Top2a, Nusap1, Cdk1	145	93	12092	5.3802	0.999585	0.258836	8.04851
GOTERM_BP_FAT	GO:0007422~peripheral nervous system development	4	2	0.00530663	Egr2, Ednrb, Egr3, Nrg1	145	30	12092	11.1191	0.999735	0.262918	8.49194
GOTERM_BP_FAT	GO:0031401~positive regulation of protein modification process	8	4	0.00540114	Ednrb, Ccnb1, Brca1, Bmp2, Ube2c, Cdc20, Foxp3, Cdk1	145	178	12092	3.748	0.999771	0.258748	8.63685
KEGG_PATHWAY	rno04914:Progesterone-mediated oocyte maturation	5	2.5	0.00586546	Ccnb1, Adcy3, Ccnb2, Ccna2, Cdk1	48	87	5590	6.69301	0.360512	0.105752	6.00268
GOTERM_BP_FAT	GO:0048015~phosphoinositide-mediated signaling	5	2.5	0.00595301	Ednrb, Lpar3, Ptger3, Drd1a, S1pr1	145	61	12092	6.8355	0.999903	0.272919	9.4787
GOTERM_MF_FAT	GO:0032555~purine ribonucleotide binding	27	13.5	0.00630152	Adcy3, Top2a, Mcm5, Tubb3, Rasl11a, Mcm7, Pbk, Trmu, Ppip5k1, Kif26a, Epha10, Eefsec, Btk, Kif23, Morc1, Kif15, Rad51, Nmnat2, Slfnl1, LOC500392, Nek4, Aurkb, Ddx25, Kifc1, Kif11, Pdk4, Cdk1	122	1557	11963	1.70042	0.854568	0.38246	8.11999
GOTERM_MF_FAT	GO:0032553~ribonucleotide binding	27	13.5	0.00635441	Adcy3, Top2a, Mcm5, Tubb3, Rasl11a, Mcm7, Pbk, Trmu, Ppip5k1, Kif26a, Epha10, Eefsec, Btk, Kif23, Morc1, Kif15, Rad51, Nmnat2, Slfnl1, LOC500392, Nek4, Aurkb, Ddx25, Kifc1, Kif11, Pdk4, Cdk1	122	1558	11963	1.69933	0.85691	0.322168	8.18548
GOTERM_BP_FAT	GO:0006281~DNA repair	8	4	0.00644966	Xpa, Brca1, Fancd2, Bard1, Pttg1, Obfc2b, Ttc5, Rad51	145	184	12092	3.62579	0.999955	0.283861	10.2301
GOTERM_BP_FAT	GO:0051327~M phase of meiotic cell cycle	5	2.5	0.00667215	Cyp26b1, Adcy3, Fancd2, Pttg1, Rad51	145	63	12092	6.6185	0.999968	0.284156	10.5648
GOTERM_BP_FAT	GO:0007126~meiosis	5	2.5	0.00667215	Cyp26b1, Adcy3, Fancd2, Pttg1, Rad51	145	63	12092	6.6185	0.999968	0.284156	10.5648
GOTERM_BP_FAT	GO:0019226~transmission of nerve impulse	10	5	0.00674435	Egr2, Cplx2, Egr3, Drd1a, Nrg1, Colq, S1pr1, Nrcam, Tmod2, Thbs2	145	283	12092	2.94675	0.999972	0.279178	10.6731
GOTERM_BP_FAT	GO:0043632~modification-dependent macromolecule catabolic process	10	5	0.00689616	Cdca3, Ccnb1, Brca1, Bard1, Kbtbd10, Ube2c, Fbxl16, Cdc20, Cdk1, Cand2	145	284	12092	2.93638	0.999978	0.277193	10.9006
GOTERM_BP_FAT	GO:0019941~modification-dependent protein catabolic process	10	5	0.00689616	Cdca3, Ccnb1, Brca1, Bard1, Kbtbd10, Ube2c, Fbxl16, Cdc20, Cdk1, Cand2	145	284	12092	2.93638	0.999978	0.277193	10.9006
KEGG_PATHWAY	rno04916:Melanogenesis	5	2.5	0.0071414	Tyrp1, Ednrb, Tcf3, Adcy3, Wnt5b	48	92	5590	6.32926	0.419981	0.103215	7.26448
GOTERM_BP_FAT	GO:0051321~meiotic cell cycle	5	2.5	0.00744666	Cyp26b1, Adcy3, Fancd2, Pttg1, Rad51	145	65	12092	6.41485	0.999991	0.288451	11.7207
GOTERM_BP_FAT	GO:0007346~regulation of mitotic cell cycle	6	3	0.00769311	Cdt1, Egf, Nusap1, Ube2c, Cenpf, Cdk1	145	103	12092	4.85785	0.999994	0.289347	12.0856
GOTERM_MF_FAT	GO:0030554~adenyl nucleotide binding	24	12	0.00794182	Adcy3, Ppip5k1, Kif26a, Epha10, Top2a, Btk, Mcm5, Kif23, Kif15, Morc1, Rad51, Slfnl1, Nmnat2, Nek4, LOC500392, Aurkb, Ddx25, Kifc1, Mcm7, Kif11, Pdk4, Trmu, Pbk, Cdk1	122	1346	11963	1.74842	0.912133	0.333237	10.1312
GOTERM_MF_FAT	GO:0003677~DNA binding	24	12	0.00808134	Egr2, Atf3, Tcf3, Ahr, Brca1, Hist1h2af, Egr3, Cdt1, Cenpa, Top2a, Erg, Mcm5, Obfc2b, Rad51, Kcnip3, Nr4a3, LOC500392, Bmyc, Dlx5, Fos, Mcm7, Zfp192, E2f7, Foxp3	122	1348	11963	1.74583	0.915822	0.297806	10.3003
GOTERM_CC_FAT	GO:0031981~nuclear lumen	21	10.5	0.00818587	Atf3, Osr1, Ccnb1, Fancd2, Brca1, Cdt1, Top2a, Mcm5, Kif23, Cdc20, Rad51, Cenpf, Xpa, Gmnn, Gemin7, Clspn, Fos, Nusap1, Ube2c, Ccna2, Cdk1	132	927	10776	1.84937	0.816075	0.0948021	9.8344
GOTERM_BP_FAT	GO:0051053~negative regulation of DNA metabolic process	4	2	0.00819264	Gmnn, Nppc, Cdt1, Foxp3	145	35	12092	9.53064	0.999997	0.297939	12.8209
GOTERM_BP_FAT	GO:0030182~neuron differentiation	13	6.5	0.00840775	Egr2, Sema5a, Tubb3, Mcoln3, S1pr1, Crmp1, Celsr3, Dlx5, Adm, Drd1a, Nrg1, Nrcam, Nes	145	457	12092	2.37223	0.999998	0.297598	13.1357
GOTERM_CC_FAT	GO:0031974~membrane-enclosed lumen	26	13	0.00846104	Atf3, Fancd2, Cdt1, Mipep, Top2a, Mcm5, Xpa, Gemin7, Egf, Nusap1, Thbs2, Osr1, Ccnb1, Brca1, Txnip, Kif23, Cdc20, Cenpf, Rad51, Gmnn, Clspn, Fos, Ube2c, Ccna2, Pdk4, Cdk1	132	1255	10776	1.69127	0.826294	0.0926653	10.149
GOTERM_BP_FAT	GO:0051052~regulation of DNA metabolic process	6	3	0.00934621	Brca1, Gmnn, Nppc, Cdt1, Foxp3, Rad51	145	108	12092	4.63295	1	0.317863	14.4967
GOTERM_BP_FAT	GO:0031398~positive regulation of protein ubiquitination	5	2.5	0.00963609	Ccnb1, Brca1, Ube2c, Cdc20, Cdk1	145	70	12092	5.95665	1	0.319096	14.913
GOTERM_MF_FAT	GO:0001883~purine nucleoside binding	24	12	0.00975401	Adcy3, Ppip5k1, Kif26a, Epha10, Top2a, Btk, Mcm5, Kif23, Kif15, Morc1, Rad51, Slfnl1, Nmnat2, Nek4, LOC500392, Aurkb, Ddx25, Kifc1, Mcm7, Kif11, Pdk4, Trmu, Pbk, Cdk1	122	1370	11963	1.71779	0.949691	0.311815	12.3057
GOTERM_CC_FAT	GO:0005654~nucleoplasm	17	8.5	0.0100328	Ccnb1, Brca1, Fancd2, Cdt1, Top2a, Mcm5, Kif23, Cdc20, Rad51, Xpa, Gmnn, Gemin7, Clspn, Fos, Ccna2, Ube2c, Cdk1	132	695	10776	1.99686	0.874719	0.103562	11.9264
GOTERM_BP_FAT	GO:0060191~regulation of lipase activity	5	2.5	0.010119	Ednrb, Lpar3, Ptger3, Drd1a, S1pr1	145	71	12092	5.87275	1	0.325375	15.6023
GOTERM_MF_FAT	GO:0001882~nucleoside binding	24	12	0.0106911	Adcy3, Ppip5k1, Kif26a, Epha10, Top2a, Btk, Mcm5, Kif23, Kif15, Morc1, Rad51, Slfnl1, Nmnat2, Nek4, LOC500392, Aurkb, Ddx25, Kifc1, Mcm7, Kif11, Pdk4, Trmu, Pbk, Cdk1	122	1381	11963	1.70411	0.96231	0.30529	13.411
SP_PIR_KEYWORDS	chromosomal protein	5	2.5	0.0113304	Fancd2, Hist1h2af, Cenpa, Aurkb, Cenpi	126	63	8979	5.65571	0.912711	0.216398	13.4464
GOTERM_CC_FAT	GO:0043233~organelle lumen	25	12.5	0.0115951	Atf3, Fancd2, Cdt1, Mipep, Top2a, Mcm5, Xpa, Gemin7, Egf, Nusap1, Thbs2, Osr1, Ccnb1, Brca1, Cdc20, Kif23, Cenpf, Rad51, Gmnn, Clspn, Fos, Ube2c, Ccna2, Pdk4, Cdk1	132	1221	10776	1.67151	0.909513	0.113192	13.661
GOTERM_MF_FAT	GO:0017076~purine nucleotide binding	27	13.5	0.0116169	Adcy3, Top2a, Mcm5, Tubb3, Rasl11a, Mcm7, Pbk, Trmu, Ppip5k1, Kif26a, Epha10, Eefsec, Btk, Kif23, Morc1, Kif15, Rad51, Nmnat2, Slfnl1, LOC500392, Nek4, Aurkb, Ddx25, Kifc1, Kif11, Pdk4, Cdk1	122	1634	11963	1.62029	0.971671	0.299799	14.4902
GOTERM_BP_FAT	GO:0031576~G2/M transition checkpoint	3	1.5	0.0116687	Brca1, Obfc2b, Cdk1	145	14	12092	17.87	1	0.357992	17.7793
GOTERM_BP_FAT	GO:0051603~proteolysis involved in cellular protein catabolic process	10	5	0.0118462	Cdca3, Ccnb1, Brca1, Bard1, Kbtbd10, Ube2c, Fbxl16, Cdc20, Cdk1, Cand2	145	310	12092	2.6901	1	0.355463	18.0252
SP_PIR_KEYWORDS	dna replication	4	2	0.0124618	Rrm2, Top2a, Mcm7, Mcm5	126	35	8979	8.14422	0.931682	0.216482	14.6933
GOTERM_BP_FAT	GO:0007610~behavior	12	6	0.012464	Enpp2, Egr2, Ednrb, Nr4a3, Cxcl1, Fos, Drd1a, Mcoln3, Nrg1, Npas1, Tmod2, Kcnip3	145	424	12092	2.36018	1	0.363342	18.8758
GOTERM_BP_FAT	GO:0044257~cellular protein catabolic process	10	5	0.0125544	Cdca3, Ccnb1, Brca1, Bard1, Kbtbd10, Ube2c, Fbxl16, Cdc20, Cdk1, Cand2	145	313	12092	2.66432	1	0.358844	18.9996
GOTERM_BP_FAT	GO:0042127~regulation of cell proliferation	16	8	0.0128131	Atf3, Nppc, Pttg1, Txnip, S1pr1, Cenpf, Ednrb, Bmp2, Egf, Dlx5, Adm, E2f7, Ccna2, Scin, Foxp3, Cdk1	145	665	12092	2.00645	1	0.35829	19.3528
GOTERM_BP_FAT	GO:0031099~regeneration	6	3	0.0129111	Nr4a3, Ccnb1, Ina, Adm, Ccna2, Cdk1	145	117	12092	4.27657	1	0.354232	19.4862
GOTERM_CC_FAT	GO:0044427~chromosomal part	10	5	0.0130199	Nuf2, Asf1b, Hist1h2af, Cenpa, Aurkb, Ska1, Spc25, Cenpi, Cenpf, Rad51	132	309	10776	2.64195	0.932776	0.120637	15.2155
GOTERM_BP_FAT	GO:0000725~recombinational repair	3	1.5	0.0133596	Brca1, Obfc2b, Rad51	145	15	12092	16.6786	1	0.357881	20.0943
GOTERM_BP_FAT	GO:0000724~double-strand break repair via homologous recombination	3	1.5	0.0133596	Brca1, Obfc2b, Rad51	145	15	12092	16.6786	1	0.357881	20.0943
GOTERM_MF_FAT	GO:0008022~protein C-terminus binding	6	3	0.0133798	Racgap1, Top2a, Cdc20, Cenpf, Rad51, Kcnip3	122	139	11963	4.23269	0.983566	0.311672	16.511
GOTERM_BP_FAT	GO:0006874~cellular calcium ion homeostasis	7	3.5	0.0136468	Ednrb, Trpc6, Lpar3, Ptger3, Drd1a, Adm, S1pr1	145	164	12092	3.55946	1	0.357982	20.4813
GOTERM_BP_FAT	GO:0033554~cellular response to stress	12	6	0.0150766	Xpa, Brca1, Fancd2, Bard1, Fos, Pttg1, Adm, Top2a, Obfc2b, Ttc5, Rad51, Cdk1	145	436	12092	2.29522	1	0.38117	22.3821
GOTERM_BP_FAT	GO:0051482~elevation of cytosolic calcium ion concentration during G-protein signaling, coupled to IP3 second messenger (phospholipase C activating)	3	1.5	0.0151501	Lpar3, Drd1a, S1pr1	145	16	12092	15.6362	1	0.376643	22.4786
GOTERM_BP_FAT	GO:0055074~calcium ion homeostasis	7	3.5	0.0152117	Ednrb, Trpc6, Lpar3, Ptger3, Drd1a, Adm, S1pr1	145	168	12092	3.47471	1	0.372033	22.5595
GOTERM_BP_FAT	GO:0019932~second-messenger-mediated signaling	7	3.5	0.0156217	Ednrb, Lpar3, Adcy3, Ptger3, Drd1a, Adm, S1pr1	145	169	12092	3.45415	1	0.374194	23.0954
GOTERM_MF_FAT	GO:0042802~identical protein binding	13	6.5	0.0157874	Atf3, Brca1, Nppc, Btk, Top2a, Rad51, Cenpf, Tyrp1, Xpa, Bmp2, Bard1, E2f7, Foxp3	122	588	11963	2.16794	0.9922	0.332666	19.1995
GOTERM_BP_FAT	GO:0010564~regulation of cell cycle process	5	2.5	0.0158241	Cdt1, Egf, Nusap1, Ube2c, Cenpf	145	81	12092	5.14772	1	0.372417	23.3588
GOTERM_BP_FAT	GO:0032270~positive regulation of cellular protein metabolic process	8	4	0.0169194	Ednrb, Ccnb1, Brca1, Bmp2, Ube2c, Cdc20, Foxp3, Cdk1	145	222	12092	3.00516	1	0.386867	24.7691
GOTERM_BP_FAT	GO:0043085~positive regulation of catalytic activity	12	6	0.0170355	Ednrb, Ccnb1, Lpar3, Adcy3, Ptger3, Egf, Drd1a, Nrg1, Ube2c, S1pr1, Cdc20, Cdk1	145	444	12092	2.25387	1	0.383443	24.9171
KEGG_PATHWAY	rno04115:p53 signaling pathway	4	2	0.0176125	Ccnb1, Rrm2, Ccnb2, Cdk1	48	66	5590	7.05808	0.740884	0.201547	17.0546
GOTERM_CC_FAT	GO:0030496~midbody	3	1.5	0.0177018	Aurkb, Cenpf, Cdk1	132	17	10776	14.4064	0.974758	0.154002	20.1439
GOTERM_BP_FAT	GO:0030163~protein catabolic process	10	5	0.0181108	Cdca3, Ccnb1, Brca1, Bard1, Kbtbd10, Ube2c, Fbxl16, Cdc20, Cdk1, Cand2	145	333	12092	2.5043	1	0.396629	26.2753
GOTERM_BP_FAT	GO:0031399~regulation of protein modification process	9	4.5	0.0184655	Ednrb, Ccnb1, Brca1, Bmp2, Egf, Ube2c, Cdc20, Foxp3, Cdk1	145	279	12092	2.6901	1	0.397202	26.7183
GOTERM_BP_FAT	GO:0045934~negative regulation of nucleobase, nucleoside, nucleotide and nucleic acid metabolic process	12	6	0.0189012	Tcf3, Brca1, Bmp2, Gmnn, Nppc, Cdt1, Txnip, Nrg1, Foxp3, Npas1, Cenpf, Kcnip3	145	451	12092	2.21889	1	0.399081	27.2589
GOTERM_BP_FAT	GO:0006875~cellular metal ion homeostasis	7	3.5	0.019661	Ednrb, Trpc6, Lpar3, Ptger3, Drd1a, Adm, S1pr1	145	178	12092	3.2795	1	0.406067	28.1928
INTERPRO	IPR002126:Cadherin	4	2	0.020038	Celsr3, Mucdhl, Pcdhac2, Pcdh18	133	45	10240	6.84378	0.998995	0.626953	24.101
GOTERM_BP_FAT	GO:0019933~cAMP-mediated signaling	5	2.5	0.0200528	Adcy3, Ptger3, Drd1a, Adm, S1pr1	145	87	12092	4.79271	1	0.407036	28.67
GOTERM_BP_FAT	GO:0031396~regulation of protein ubiquitination	5	2.5	0.0208189	Ccnb1, Brca1, Ube2c, Cdc20, Cdk1	145	88	12092	4.73824	1	0.413686	29.5944
GOTERM_BP_FAT	GO:0051172~negative regulation of nitrogen compound metabolic process	12	6	0.0209152	Tcf3, Brca1, Bmp2, Gmnn, Nppc, Cdt1, Txnip, Nrg1, Foxp3, Npas1, Cenpf, Kcnip3	145	458	12092	2.18497	1	0.410066	29.7098
GOTERM_BP_FAT	GO:0051247~positive regulation of protein metabolic process	8	4	0.0214338	Ednrb, Ccnb1, Brca1, Bmp2, Ube2c, Cdc20, Foxp3, Cdk1	145	233	12092	2.86328	1	0.412798	30.3282
GOTERM_BP_FAT	GO:0044265~cellular macromolecule catabolic process	11	5.5	0.0215817	Xpa, Cdca3, Ccnb1, Brca1, Bard1, Kbtbd10, Ube2c, Fbxl16, Cdc20, Cdk1, Cand2	145	401	12092	2.28759	1	0.410053	30.5036
SP_PIR_KEYWORDS	palmitate	7	3.5	0.0228142	Ednrb, Lpar3, Ptger3, Drd1a, S1pr1, Kcnip3, Zdhhc15	126	158	8979	3.15717	0.992837	0.337388	25.358
GOTERM_BP_FAT	GO:0055065~metal ion homeostasis	7	3.5	0.0232574	Ednrb, Trpc6, Lpar3, Ptger3, Drd1a, Adm, S1pr1	145	185	12092	3.15541	1	0.429035	32.4623
SMART	SM00112:CA	4	2	0.0234967	Celsr3, Mucdhl, Pcdhac2, Pcdh18	71	45	5083	6.36369	0.831915	0.448122	22.0843
SP_PIR_KEYWORDS	dna-binding	15	7.5	0.0237789	Atf3, Egr2, Ahr, Brca1, Hist1h2af, Egr3, Cenpa, Top2a, Obfc2b, Mcm5, Erg, Nr4a3, Fos, Dlx5, Mcm7	126	561	8979	1.9054	0.994202	0.327105	26.2865
GOTERM_CC_FAT	GO:0031436~BRCA1-BARD1 complex	2	1	0.0241666	Brca1, Bard1	132	2	10776	81.6364	0.993523	0.196764	26.5164
INTERPRO	IPR015454:G2/mitotic-specific cyclin B	2	1	0.0256163	Ccnb1, Ccnb2	133	2	10240	76.9925	0.999856	0.669161	29.7802
GOTERM_BP_FAT	GO:0031145~anaphase-promoting complex-dependent proteasomal ubiquitin-dependent protein catabolic process	4	2	0.0263741	Ccnb1, Ube2c, Cdc20, Cdk1	145	54	12092	6.17727	1	0.465753	35.9681
GOTERM_CC_FAT	GO:0070013~intracellular organelle lumen	23	11.5	0.0265505	Atf3, Osr1, Ccnb1, Fancd2, Brca1, Cdt1, Mipep, Top2a, Mcm5, Kif23, Cdc20, Rad51, Cenpf, Xpa, Gmnn, Gemin7, Clspn, Fos, Nusap1, Ube2c, Ccna2, Pdk4, Cdk1	132	1178	10776	1.59392	0.996087	0.206238	28.7455
GOTERM_BP_FAT	GO:0009314~response to radiation	7	3.5	0.0266728	Xpa, Brca1, Fancd2, Fos, Drd1a, Obfc2b, Nes	145	191	12092	3.05629	1	0.46454	36.295
GOTERM_BP_FAT	GO:0019935~cyclic-nucleotide-mediated signaling	5	2.5	0.0266843	Adcy3, Ptger3, Drd1a, Adm, S1pr1	145	95	12092	4.38911	1	0.459745	36.3076
SP_PIR_KEYWORDS	ubl conjugation pathway	7	3.5	0.0267908	Cdca3, Brca1, Bard1, Kbtbd10, Fbxl16, Cdc20, Cand2	126	164	8979	3.04167	0.997007	0.339727	29.1173
GOTERM_BP_FAT	GO:0032268~regulation of cellular protein metabolic process	11	5.5	0.0269525	Ednrb, Ccnb1, Brca1, Bmp2, Ddx25, Egf, Eefsec, Ube2c, Cdc20, Foxp3, Cdk1	145	416	12092	2.20511	1	0.458261	36.5997
GOTERM_BP_FAT	GO:0000075~cell cycle checkpoint	4	2	0.0276586	Brca1, Cdt1, Obfc2b, Cdk1	145	55	12092	6.06495	1	0.4622	37.3626
GOTERM_BP_FAT	GO:0045935~positive regulation of nucleobase, nucleoside, nucleotide and nucleic acid metabolic process	14	7	0.029342	Egr2, Ahr, Tcf3, Brca1, Nppc, Top2a, S1pr1, Rad51, Nr4a3, Bmp2, Fos, Drd1a, Ccna2, Foxp3	145	608	12092	1.92024	1	0.477594	39.1469
GOTERM_BP_FAT	GO:0051437~positive regulation of ubiquitin-protein ligase activity during mitotic cell cycle	4	2	0.030326	Ccnb1, Ube2c, Cdc20, Cdk1	145	57	12092	5.85215	1	0.484233	40.1678
GOTERM_BP_FAT	GO:0031100~organ regeneration	4	2	0.0317089	Nr4a3, Adm, Ccna2, Cdk1	145	58	12092	5.75125	1	0.495049	41.5751
GOTERM_BP_FAT	GO:0045787~positive regulation of cell cycle	4	2	0.0317089	Egf, Nusap1, Cenpf, Cdk1	145	58	12092	5.75125	1	0.495049	41.5751
INTERPRO	IPR019821:Kinesin, motor region, conserved site	3	1.5	0.0321935	Kifc1, Kif11, Kif15	133	22	10240	10.499	0.999986	0.71057	35.9697
GOTERM_BP_FAT	GO:0051094~positive regulation of developmental process	9	4.5	0.0325281	Bmp2, Nppc, Dlx5, Nrg1, Lpl, Scin, Foxp3, Thbs2, Cdk1	145	311	12092	2.41331	1	0.499309	42.3941
GOTERM_BP_FAT	GO:0007051~spindle organization	3	1.5	0.0327553	Tubb3, Spc25, Tacc3	145	24	12092	10.4241	1	0.497113	42.6193
GOTERM_BP_FAT	GO:0051443~positive regulation of ubiquitin-protein ligase activity	4	2	0.0331243	Ccnb1, Ube2c, Cdc20, Cdk1	145	59	12092	5.65377	1	0.496473	42.9833
GOTERM_BP_FAT	GO:0051439~regulation of ubiquitin-protein ligase activity during mitotic cell cycle	4	2	0.0331243	Ccnb1, Ube2c, Cdc20, Cdk1	145	59	12092	5.65377	1	0.496473	42.9833
INTERPRO	IPR001752:Kinesin, motor region	3	1.5	0.0349671	Kifc1, Kif11, Kif15	133	23	10240	10.0425	0.999995	0.702912	38.425
GOTERM_BP_FAT	GO:0030261~chromosome condensation	3	1.5	0.0353306	Top2a, Nusap1, Cdk1	145	25	12092	10.0072	1	0.51477	45.1149
GOTERM_BP_FAT	GO:0045669~positive regulation of osteoblast differentiation	3	1.5	0.0353306	Bmp2, Nppc, Dlx5	145	25	12092	10.0072	1	0.51477	45.1149
GOTERM_BP_FAT	GO:0051173~positive regulation of nitrogen compound metabolic process	14	7	0.035904	Egr2, Ahr, Tcf3, Brca1, Nppc, Top2a, S1pr1, Rad51, Nr4a3, Bmp2, Fos, Drd1a, Ccna2, Foxp3	145	626	12092	1.86502	1	0.515996	45.6565
GOTERM_BP_FAT	GO:0051351~positive regulation of ligase activity	4	2	0.0360525	Ccnb1, Ube2c, Cdc20, Cdk1	145	61	12092	5.4684	1	0.513002	45.796
GOTERM_BP_FAT	GO:0010604~positive regulation of macromolecule metabolic process	17	8.5	0.0363498	Egr2, Tcf3, Ahr, Ccnb1, Brca1, Top2a, S1pr1, Cdc20, Rad51, Ednrb, Nr4a3, Bmp2, Fos, Ccna2, Ube2c, Foxp3, Cdk1	145	825	12092	1.7184	1	0.511527	46.0741
GOTERM_BP_FAT	GO:0055080~cation homeostasis	8	4	0.0372021	Atp6v1b1, Ednrb, Trpc6, Lpar3, Ptger3, Drd1a, Adm, S1pr1	145	262	12092	2.54635	1	0.51545	46.8641
GOTERM_BP_FAT	GO:0030005~cellular di-, tri-valent inorganic cation homeostasis	7	3.5	0.0373633	Ednrb, Trpc6, Lpar3, Ptger3, Drd1a, Adm, S1pr1	145	207	12092	2.82006	1	0.512693	47.0123
GOTERM_BP_FAT	GO:0070201~regulation of establishment of protein localization	5	2.5	0.0377225	Bard1, Egf, Foxp3, Cenpf, Tacc3	145	106	12092	3.93364	1	0.511864	47.3411
INTERPRO	IPR018525:DNA-dependent ATPase MCM, conserved site	2	1	0.0381792	Mcm7, Mcm5	133	3	10240	51.3283	0.999998	0.700829	41.1593
SMART	SM00129:KISc	3	1.5	0.0392639	Kifc1, Kif11, Kif15	71	23	5083	9.33803	0.95042	0.528125	34.3206
GOTERM_BP_FAT	GO:0044093~positive regulation of molecular function	12	6	0.0396871	Ednrb, Ccnb1, Lpar3, Adcy3, Ptger3, Egf, Drd1a, Nrg1, Ube2c, S1pr1, Cdc20, Cdk1	145	507	12092	1.9738	1	0.525875	49.1058
GOTERM_BP_FAT	GO:0007156~homophilic cell adhesion	5	2.5	0.0399723	Celsr3, Mucdhl, Pcdhac2, Pcdh18, Amigo2	145	108	12092	3.86079	1	0.524275	49.3573
GOTERM_BP_FAT	GO:0000910~cytokinesis	3	1.5	0.0407062	Aurkb, Racgap1, Nusap1	145	27	12092	9.2659	1	0.526708	49.9992
GOTERM_BP_FAT	GO:0051438~regulation of ubiquitin-protein ligase activity	4	2	0.0422947	Ccnb1, Ube2c, Cdc20, Cdk1	145	65	12092	5.13188	1	0.536492	51.3623
GOTERM_MF_FAT	GO:0042803~protein homodimerization activity	8	4	0.0424715	Tyrp1, Xpa, Bmp2, Bard1, Nppc, Top2a, Foxp3, Cenpf	122	318	11963	2.46685	0.999998	0.638765	44.0893
GOTERM_BP_FAT	GO:0010605~negative regulation of macromolecule metabolic process	14	7	0.0430161	Tcf3, Brca1, Cdt1, Nppc, Txnip, Cdc20, Cenpf, Kcnip3, Gmnn, Bmp2, Nrg1, Ube2c, Npas1, Foxp3	145	643	12092	1.81571	1	0.538581	51.9697
SP_PIR_KEYWORDS	kinetochore	3	1.5	0.0434672	Nuf2, Ska1, Spc25	126	24	8979	8.90774	0.999926	0.469541	43.0604
GOTERM_MF_FAT	GO:0016566~specific transcriptional repressor activity	3	1.5	0.0436939	Bmp2, Foxp3, Kcnip3	122	33	11963	8.91431	0.999999	0.622176	45.038
SP_PIR_KEYWORDS	atp-binding	17	8.5	0.0449411	Adcy3, Ppip5k1, Top2a, Btk, Mcm5, Kif15, Rad51, Slfnl1, Nmnat2, Nek4, Aurkb, Ddx25, Mcm7, Kifc1, Kif11, Pdk4, Cdk1	126	728	8979	1.66408	0.999947	0.459366	44.1623
GOTERM_BP_FAT	GO:0051340~regulation of ligase activity	4	2	0.0456061	Ccnb1, Ube2c, Cdc20, Cdk1	145	67	12092	4.97869	1	0.555984	54.0924
GOTERM_BP_FAT	GO:0055066~di-, tri-valent inorganic cation homeostasis	7	3.5	0.0461109	Ednrb, Trpc6, Lpar3, Ptger3, Drd1a, Adm, S1pr1	145	218	12092	2.67776	1	0.55602	54.4957
GOTERM_BP_FAT	GO:0007268~synaptic transmission	7	3.5	0.0469643	Cplx2, Egr3, Drd1a, Nrg1, Colq, Tmod2, Thbs2	145	219	12092	2.66553	1	0.558809	55.17
UP_SEQ_FEATURE	cross-link:Glycyl lysine isopeptide (Lys-Gly) (interchain with G-Cter in ubiquitin)	5	2.5	0.0475487	Fancd2, Bard1, Fos, Txnip, Cdk1	103	98	7317	3.62443	1	1	48.9612
GOTERM_CC_FAT	GO:0031262~Ndc80 complex	2	1	0.0477536	Nuf2, Spc25	132	4	10776	40.8182	0.999958	0.331818	46.0047
GOTERM_BP_FAT	GO:0009057~macromolecule catabolic process	11	5.5	0.0481316	Xpa, Cdca3, Ccnb1, Brca1, Bard1, Kbtbd10, Ube2c, Fbxl16, Cdc20, Cdk1, Cand2	145	460	12092	1.99418	1	0.563953	56.0771
GOTERM_BP_FAT	GO:0007242~intracellular signaling cascade	18	9	0.0482765	Cyp26b1, Adcy3, Brca1, Racgap1, Btk, S1pr1, Rasl11a, Ednrb, Xpa, Igfbp4, Lpar3, Ptger3, Egf, Drd1a, Adm, Nrg1, Cdk1, Rapgef5	145	925	12092	1.62278	1	0.561157	56.1884
GOTERM_MF_FAT	GO:0008094~DNA-dependent ATPase activity	3	1.5	0.0486036	Top2a, Mcm7, Rad51	122	35	11963	8.40492	1	0.636908	48.7002
GOTERM_BP_FAT	GO:0009628~response to abiotic stimulus	10	5	0.049004	Xpa, Brca1, Bmp2, Fancd2, Fos, Drd1a, Adm, Obfc2b, Txnip, Nes	145	399	12092	2.09005	1	0.562836	56.7437
GOTERM_BP_FAT	GO:0010212~response to ionizing radiation	4	2	0.0490423	Brca1, Fancd2, Obfc2b, Nes	145	69	12092	4.83438	1	0.559301	56.7727
GOTERM_BP_FAT	GO:0000902~cell morphogenesis	9	4.5	0.050445	Egr2, Celsr3, Bmp2, Cenpa, Dlx5, Adm, Sema5a, Nrg1, Nrcam	145	340	12092	2.20746	1	0.565978	57.824
GOTERM_BP_FAT	GO:0050801~ion homeostasis	10	5	0.0509368	Atp6v1b1, Egr2, Ednrb, Trpc6, Lpar3, Ptger3, Drd1a, Adm, Nrg1, S1pr1	145	402	12092	2.07446	1	0.565831	58.1868
GOTERM_MF_FAT	GO:0003774~motor activity	5	2.5	0.0512956	Kif26a, Kifc1, Kif11, Kif23, Kif15	122	138	11963	3.5528	1	0.633513	50.6111
PIR_SUPERFAMILY	PIRSF001719:fos transforming protein	2	1	0.0520825	Atf3, Fos	59	4	4368	37.0169	0.977576	0.850254	42.6019
KEGG_PATHWAY	rno00561:Glycerolipid metabolism	3	1.5	0.0523519	Ppap2b, Lpl, Mgll	48	44	5590	7.94034	0.983205	0.442231	43.2119
UP_SEQ_FEATURE	domain:BRCT 2	2	1	0.0546164	Brca1, Bard1	103	4	7317	35.5194	1	0.999972	53.9487
UP_SEQ_FEATURE	domain:BRCT 1	2	1	0.0546164	Brca1, Bard1	103	4	7317	35.5194	1	0.999972	53.9487
GOTERM_MF_FAT	GO:0043566~structure-specific DNA binding	5	2.5	0.058237	Fos, Top2a, Obfc2b, Mcm7, Rad51	122	144	11963	3.40477	1	0.659214	55.2386
GOTERM_BP_FAT	GO:0031570~DNA integrity checkpoint	3	1.5	0.0584844	Brca1, Cdt1, Cdk1	145	33	12092	7.58119	1	0.614005	63.4003
SP_PIR_KEYWORDS	lipoprotein	10	5	0.059184	Dpep1, Ednrb, Lpar3, Ptger3, Vtcn1, Drd1a, Lpl, S1pr1, Kcnip3, Zdhhc15	126	355	8979	2.00738	0.999998	0.536051	53.8436
GOTERM_BP_FAT	GO:0030003~cellular cation homeostasis	7	3.5	0.0599466	Ednrb, Trpc6, Lpar3, Ptger3, Drd1a, Adm, S1pr1	145	233	12092	2.50537	1	0.619633	64.3368
GOTERM_BP_FAT	GO:0007188~G-protein signaling, coupled to cAMP nucleotide second messenger	4	2	0.0600833	Adcy3, Ptger3, Drd1a, S1pr1	145	75	12092	4.44763	1	0.616802	64.4232
GOTERM_BP_FAT	GO:0010558~negative regulation of macromolecule biosynthetic process	11	5.5	0.0607153	Tcf3, Brca1, Bmp2, Gmnn, Cdt1, Txnip, Nrg1, Foxp3, Npas1, Cenpf, Kcnip3	145	480	12092	1.91109	1	0.617113	64.8201
GOTERM_MF_FAT	GO:0003700~transcription factor activity	12	6	0.061253	Egr2, Atf3, Nr4a3, Tcf3, Ahr, Bmyc, Fos, Dlx5, Erg, Zfp192, E2f7, Foxp3	122	644	11963	1.82716	1	0.65735	57.1214
GOTERM_BP_FAT	GO:0051640~organelle localization	4	2	0.0620278	Cenpa, Nusap1, Cenpf, Tacc3	145	76	12092	4.38911	1	0.621608	65.6311
INTERPRO	IPR013295:Myelin and lymphocyte (MAL)	2	1	0.0628247	Mall, Mal2	133	5	10240	30.797	1	0.841787	58.6865
PIR_SUPERFAMILY	PIRSF005435:LPAR1/S1PR1-like lysophospholipid receptor	2	1	0.0646809	Lpar3, S1pr1	59	5	4368	29.6136	0.991327	0.794546	50.0441
GOTERM_BP_FAT	GO:0051224~negative regulation of protein transport	3	1.5	0.0649084	Bard1, Foxp3, Tacc3	145	35	12092	7.14798	1	0.635277	67.3497
GOTERM_BP_FAT	GO:0009611~response to wounding	10	5	0.0666537	Ccnb1, Igfbp4, Bmp2, Cxcl1, Ptger3, Ina, Adm, Btk, Arg1, Procr	145	424	12092	1.96682	1	0.641822	68.3515
KEGG_PATHWAY	rno05217:Basal cell carcinoma	3	1.5	0.0680149	Tcf3, Bmp2, Wnt5b	48	51	5590	6.85049	0.995268	0.487864	52.347
GOTERM_BP_FAT	GO:0032880~regulation of protein localization	5	2.5	0.0681053	Bard1, Egf, Foxp3, Cenpf, Tacc3	145	129	12092	3.23229	1	0.646508	69.1625
GOTERM_BP_FAT	GO:0006261~DNA-dependent DNA replication	3	1.5	0.0682053	Mcm7, Mcm5, Rad51	145	36	12092	6.94943	1	0.643582	69.2176
GOTERM_BP_FAT	GO:0031327~negative regulation of cellular biosynthetic process	11	5.5	0.0684774	Tcf3, Brca1, Bmp2, Gmnn, Cdt1, Txnip, Nrg1, Foxp3, Npas1, Cenpf, Kcnip3	145	491	12092	1.86828	1	0.641646	69.3672
GOTERM_BP_FAT	GO:0048878~chemical homeostasis	11	5.5	0.0692132	Atp6v1b1, Egr2, Ednrb, Trpc6, Lpar3, Ptger3, Drd1a, Adm, Nrg1, Lpl, S1pr1	145	492	12092	1.86448	1	0.642299	69.7683
GOTERM_BP_FAT	GO:0001661~conditioned taste aversion	2	1	0.0693723	Fos, Drd1a	145	6	12092	27.7977	1	0.639785	69.8543
GOTERM_BP_FAT	GO:0030278~regulation of ossification	4	2	0.070094	Egr2, Bmp2, Nppc, Dlx5	145	80	12092	4.16966	1	0.640374	70.2419
GOTERM_BP_FAT	GO:0007187~G-protein signaling, coupled to cyclic nucleotide second messenger	4	2	0.070094	Adcy3, Ptger3, Drd1a, S1pr1	145	80	12092	4.16966	1	0.640374	70.2419
GOTERM_BP_FAT	GO:0010498~proteasomal protein catabolic process	4	2	0.0742964	Ccnb1, Ube2c, Cdc20, Cdk1	145	82	12092	4.06796	1	0.659263	72.4071
GOTERM_BP_FAT	GO:0043161~proteasomal ubiquitin-dependent protein catabolic process	4	2	0.0742964	Ccnb1, Ube2c, Cdc20, Cdk1	145	82	12092	4.06796	1	0.659263	72.4071
GOTERM_BP_FAT	GO:0006873~cellular ion homeostasis	9	4.5	0.0747116	Egr2, Ednrb, Trpc6, Lpar3, Ptger3, Drd1a, Adm, Nrg1, S1pr1	145	370	12092	2.02848	1	0.658098	72.6128
SP_PIR_KEYWORDS	nucleotide-binding	20	10	0.0757524	Adcy3, Ppip5k1, Eefsec, Top2a, Btk, Mcm5, Tubb3, Kif15, Rasl11a, Rad51, Slfnl1, Nmnat2, Nek4, Aurkb, Ddx25, Mcm7, Kifc1, Kif11, Pdk4, Cdk1	126	966	8979	1.4754	1	0.608022	63.1494
GOTERM_BP_FAT	GO:0009890~negative regulation of biosynthetic process	11	5.5	0.0760634	Tcf3, Brca1, Bmp2, Gmnn, Cdt1, Txnip, Nrg1, Foxp3, Npas1, Cenpf, Kcnip3	145	501	12092	1.83099	1	0.661679	73.2725
GOTERM_CC_FAT	GO:0005615~extracellular space	11	5.5	0.0765754	Igfbp4, Bmp2, Cxcl1, Pcdhac2, Nppc, Smpdl3b, Egf, Adm, Arg1, Shbg, Lpl	132	492	10776	1.8252	1	0.468047	63.3356
GOTERM_CC_FAT	GO:0044421~extracellular region part	14	7	0.0782324	Cxcl1, Matn3, Nppc, Shbg, Arg1, Wnt5b, Igfbp4, Bmp2, Pcdhac2, Smpdl3b, Egf, Adm, Colq, Lpl	132	693	10776	1.64922	1	0.462876	64.1556
SP_PIR_KEYWORDS	cell membrane	21	10.5	0.0786596	Dpep1, Mip, Pcdh18, Amigo2, Synpo, S1pr1, Kcnip3, Scnn1a, Kcnd3, Ednrb, Celsr3, Lpar3, Gjb2, Pcdhac2, Mucdhl, Ptger3, Vtcn1, Drd1a, Lpl, Nrg1, Nrcam	126	1033	8979	1.44869	1	0.602572	64.5917
GOTERM_BP_FAT	GO:0055082~cellular chemical homeostasis	9	4.5	0.0793434	Egr2, Ednrb, Trpc6, Lpar3, Ptger3, Drd1a, Adm, Nrg1, S1pr1	145	375	12092	2.00143	1	0.67455	74.8118
GOTERM_BP_FAT	GO:0032989~cellular component morphogenesis	9	4.5	0.0802901	Egr2, Celsr3, Bmp2, Cenpa, Dlx5, Adm, Sema5a, Nrg1, Nrcam	145	376	12092	1.99611	1	0.675878	75.2403
GOTERM_BP_FAT	GO:0002724~regulation of T cell cytokine production	2	1	0.0804604	Foxp3, Cenpf	145	7	12092	23.8266	1	0.673522	75.3167
GOTERM_BP_FAT	GO:0040001~establishment of mitotic spindle localization	2	1	0.0804604	Cenpa, Nusap1	145	7	12092	23.8266	1	0.673522	75.3167
GOTERM_BP_FAT	GO:0045597~positive regulation of cell differentiation	7	3.5	0.0806809	Bmp2, Nppc, Dlx5, Nrg1, Lpl, Scin, Foxp3	145	252	12092	2.31648	1	0.671428	75.4152
GOTERM_MF_FAT	GO:0003697~single-stranded DNA binding	3	1.5	0.0817266	Obfc2b, Mcm7, Rad51	122	47	11963	6.25898	1	0.74555	68.0885
GOTERM_MF_FAT	GO:0000166~nucleotide binding	27	13.5	0.0819094	Adcy3, Top2a, Mcm5, Tubb3, Rasl11a, Mcm7, Pbk, Trmu, Ppip5k1, Kif26a, Epha10, Eefsec, Btk, Kif23, Morc1, Kif15, Rad51, Nmnat2, Slfnl1, LOC500392, Nek4, Aurkb, Ddx25, Kifc1, Kif11, Pdk4, Cdk1	122	1955	11963	1.35425	1	0.728353	68.1735
INTERPRO	IPR012340:Nucleic acid-binding, OB-fold	3	1.5	0.0819946	Obfc2b, Mcm7, Mcm5	133	37	10240	6.24263	1	0.893977	68.8247
GOTERM_CC_FAT	GO:0070531~BRCA1-A complex	2	1	0.0820772	Brca1, Bard1	132	7	10776	23.3247	1	0.467451	65.9938
GOTERM_CC_FAT	GO:0000940~outer kinetochore of condensed chromosome	2	1	0.0820772	Ska1, Cenpf	132	7	10776	23.3247	1	0.467451	65.9938
GOTERM_CC_FAT	GO:0000152~nuclear ubiquitin ligase complex	2	1	0.0820772	Brca1, Bard1	132	7	10776	23.3247	1	0.467451	65.9938
GOTERM_BP_FAT	GO:0051345~positive regulation of hydrolase activity	5	2.5	0.0826226	Ednrb, Lpar3, Ptger3, Drd1a, S1pr1	145	138	12092	3.02149	1	0.677387	76.2671
GOTERM_BP_FAT	GO:0042592~homeostatic process	14	7	0.0834045	Atp6v1b1, Egr2, Ccnb2, S1pr1, Ednrb, Trpc6, Lpar3, Glrx, Ptger3, Adm, Drd1a, Lpl, Nrg1, Foxp3	145	714	12092	1.63516	1	0.677899	76.6022
GOTERM_BP_FAT	GO:0051051~negative regulation of transport	5	2.5	0.0860413	Bard1, Egf, Nrg1, Foxp3, Tacc3	145	140	12092	2.97833	1	0.686706	77.6999
GOTERM_BP_FAT	GO:0045165~cell fate commitment	5	2.5	0.0860413	Cyp26b1, Atf3, Bmp2, Nrg1, Cenpf	145	140	12092	2.97833	1	0.686706	77.6999
GOTERM_MF_FAT	GO:0046983~protein dimerization activity	10	5	0.0868055	Tyrp1, Atf3, Xpa, Bmp2, Bard1, Nppc, Fos, Top2a, Foxp3, Cenpf	122	528	11963	1.85715	1	0.732559	70.3736
INTERPRO	IPR000837:Fos transforming protein	2	1	0.0868433	Atf3, Fos	133	7	10240	21.9979	1	0.890605	70.9948
INTERPRO	IPR011021:Arrestin-like, N-terminal	2	1	0.0868433	Arrdc4, Txnip	133	7	10240	21.9979	1	0.890605	70.9948
GOTERM_BP_FAT	GO:0045944~positive regulation of transcription from RNA polymerase II promoter	9	4.5	0.0881065	Egr2, Nr4a3, Tcf3, Ahr, Bmp2, Fos, Top2a, S1pr1, Foxp3	145	384	12092	1.95453	1	0.692709	78.5256
PIR_SUPERFAMILY	PIRSF001771:cyclin, A/B/D/E types	2	1	0.0893859	Ccnb1, Ccna2	59	7	4368	21.1525	0.998704	0.810249	62.1623
SP_PIR_KEYWORDS	microtubule	5	2.5	0.0902408	Ska1, Kifc1, Tubb3, Kif11, Kif15	126	122	8979	2.92057	1	0.636493	69.8362
GOTERM_BP_FAT	GO:0051653~spindle localization	2	1	0.0914173	Cenpa, Nusap1	145	8	12092	20.8483	1	0.703717	79.7896
GOTERM_BP_FAT	GO:0002448~mast cell mediated immunity	2	1	0.0914173	Cplx2, Btk	145	8	12092	20.8483	1	0.703717	79.7896
GOTERM_BP_FAT	GO:0033205~cytokinesis during cell cycle	2	1	0.0914173	Racgap1, Nusap1	145	8	12092	20.8483	1	0.703717	79.7896
GOTERM_BP_FAT	GO:0043303~mast cell degranulation	2	1	0.0914173	Cplx2, Btk	145	8	12092	20.8483	1	0.703717	79.7896
GOTERM_BP_FAT	GO:0051293~establishment of spindle localization	2	1	0.0914173	Cenpa, Nusap1	145	8	12092	20.8483	1	0.703717	79.7896
GOTERM_BP_FAT	GO:0019725~cellular homeostasis	10	5	0.091628	Egr2, Ednrb, Trpc6, Lpar3, Glrx, Ptger3, Drd1a, Adm, Nrg1, S1pr1	145	453	12092	1.84091	1	0.701645	79.8676
GOTERM_BP_FAT	GO:0008284~positive regulation of cell proliferation	9	4.5	0.0921766	Atf3, Egf, Dlx5, Adm, Ccna2, S1pr1, Foxp3, Cenpf, Cdk1	145	388	12092	1.93438	1	0.700984	80.0695
GOTERM_BP_FAT	GO:0045667~regulation of osteoblast differentiation	3	1.5	0.0927079	Bmp2, Nppc, Dlx5	145	43	12092	5.81812	1	0.700263	80.2631
GOTERM_BP_FAT	GO:0008285~negative regulation of cell proliferation	7	3.5	0.0956123	Bmp2, Nppc, Pttg1, Adm, E2f7, Scin, Foxp3	145	264	12092	2.21118	1	0.709072	81.2909
GOTERM_BP_FAT	GO:0042493~response to drug	8	4	0.0958329	Nppc, Fos, Drd1a, Txnip, Lpl, Rad51, Cdk1, Nes	145	327	12092	2.0402	1	0.707102	81.3668
GOTERM_BP_FAT	GO:0045449~regulation of transcription	26	13	0.0962773	Atf3, Tcf3, Ahr, Egr3, Top2a, Erg, S1pr1, Zfp786, Cand2, Nr4a3, Mcm7, Egr2, Brca1, Txnip, Cenpf, Kcnip3, Bmp2, Bmyc, Dlx5, Fos, Zfp192, Nrg1, Ccna2, E2f7, Npas1, Foxp3	145	1608	12092	1.3484	1	0.706032	81.519
GOTERM_BP_FAT	GO:0000302~response to reactive oxygen species	4	2	0.0969041	Fos, Btk, Txnip, Cdk1	145	92	12092	3.62579	1	0.705689	81.7316
INTERPRO	IPR011022:Arrestin-like, C-terminal	2	1	0.0986225	Arrdc4, Txnip	133	8	10240	19.2481	1	0.90562	75.6971

## Sheet: MS+2FBS enrich
Category	Term	Count	%	Pvalue	Genes	List Total	Pop Hits	Pop Total	Fold Enrichment	Bonferroni	Benjamini	FDR
GOTERM_BP_FAT	GO:0007049~cell cycle	58	9.53947	4.2282e-17	Cdca3, Adcy3, Ccnf, Pttg1, Spc25, Rassf2, Ccnb2, Rad51c, Fbxo5, Fanca, Cks2, Stmn1, Nusap1, Cep55, Ccnb1, Pole, Racgap1, Cdc20, Timeless, Psrc1, Cdkn3, Kifc1, E2f1, Mapk12, Uhrf1, Kif11, Mns1, Plk1, Nuf2, Cyp26b1, Aurka, Ahr, Fancd2, Cdkn1a, Msh2, Phgdh, Mad2l1, Espl1, Dlgap5, Cdca8, Mcm6, Pdpn, Cdkn2c, Pold1, Pola1, Cenpa, Ccng1, Ccne1, Ndc80, Rad51, Tacc3, Txnl4b, Aurkb, Ccna2, Ube2c, Ska3, Cdk…	428	460	12092	3.56225	1.10652e-13	1.10652e-13	7.49778e-14
GOTERM_BP_FAT	GO:0022403~cell cycle phase	40	6.57895	2.46648e-16	Plk1, Nuf2, Cyp26b1, Cdca3, Fancd2, Adcy3, Cdkn1a, Pttg1, Spc25, Fbxo5, Rad51c, Fanca, Cks2, Mad2l1, Stmn1, Espl1, Nusap1, Cep55, Dlgap5, Cdca8, Cdkn2c, Ccnb1, Pold1, Pola1, Pole, Ccng1, Ndc80, Cdc20, Rad51, Tacc3, Timeless, Txnl4b, Aurkb, Kifc1, E2f1, Kif11, Ska3, Cdk1, Cdkn2b, Mns1	428	233	12092	4.85019	5.81091e-13	2.90545e-13	3.88578e-13
GOTERM_BP_FAT	GO:0000279~M phase	33	5.42763	9.86397e-15	Plk1, Nuf2, Cyp26b1, Cdca3, Fancd2, Adcy3, Pttg1, Spc25, Fbxo5, Rad51c, Fanca, Cks2, Mad2l1, Stmn1, Nusap1, Espl1, Cep55, Dlgap5, Cdca8, Ccnb1, Ccng1, Ndc80, Cdc20, Rad51, Tacc3, Timeless, Txnl4b, Aurkb, Kifc1, Kif11, Ska3, Cdk1, Mns1	428	174	12092	5.3582	2.58585e-11	8.61955e-12	1.75193e-11
GOTERM_BP_FAT	GO:0022402~cell cycle process	47	7.73026	1.51164e-14	Nuf2, Plk1, Cyp26b1, Cdca3, Adcy3, Fancd2, Cdkn1a, Pttg1, Ccnf, Spc25, Fbxo5, Rad51c, Msh2, Fanca, Phgdh, Cks2, Mad2l1, Stmn1, Espl1, Nusap1, Cep55, Dlgap5, Cdca8, Cdkn2c, Ccnb1, Pold1, Pola1, Pole, Cenpa, Racgap1, Ccng1, Ndc80, Cdc20, Rad51, Tacc3, Timeless, Cdkn3, Txnl4b, Aurkb, Kifc1, E2f1, Ube2c, Kif11, Ska3, Cdk1, Cdkn2b, Mns1	428	356	12092	3.72994	3.95142e-11	9.87854e-12	2.67786e-11
GOTERM_BP_FAT	GO:0051301~cell division	28	4.60526	1.31925e-12	Plk1, Nuf2, Cdca3, Cdc45, Pttg1, Ccnf, Top2a, Spc25, Ccnb2, Incenp, Aspm, Nusap1, Cep55, Cdca8, Ccnb1, Rock2, Racgap1, Ccng1, Ccne1, Cdc20, Timeless, Cdc27, Zbtb16, Aurkb, Kifc1, Ccna2, Ska3, Cdk1	428	147	12092	5.3814	3.45255e-09	6.9051e-10	2.33945e-09
KEGG_PATHWAY	rno04110:Cell cycle	26	4.27632	1.37506e-12	Plk1, Cdc45, Cdkn1a, Pttg1, Mcm5, Ccnb2, Mad2l1, Mcm7, Espl1, Mcm6, Mcm4, Ccnb1, Cdkn2c, Mcm2, Ccne1, Cdc6, Cdc20, Pkmyt1, Orc6, Cdc27, E2f1, Ccna2, Bub1, Cdkn2b, Cdk1, Ttk	203	126	5590	5.68223	2.03502e-10	2.03502e-10	1.63818e-09
GOTERM_BP_FAT	GO:0000278~mitotic cell cycle	34	5.59211	2.89068e-12	Plk1, Nuf2, Cdca3, Aurka, Cdkn1a, Pttg1, Spc25, Fbxo5, Mad2l1, Stmn1, Nusap1, Espl1, Cep55, Dlgap5, Cdca8, Cdkn2c, Ccnb1, Pola1, Pold1, Pole, Cenpa, Ccng1, Ndc80, Cdc20, Timeless, Txnl4b, Aurkb, Kifc1, E2f1, Ube2c, Kif11, Ska3, Cdkn2b, Cdk1	428	225	12092	4.26924	7.56493e-09	1.26082e-09	5.126e-09
GOTERM_CC_FAT	GO:0005819~spindle	22	3.61842	6.49641e-12	Plk1, Aurka, Rock2, Kif22, Fbxo5, Cdc6, Spag5, Kif15, Incenp, Psrc1, Fam82a1, Bmyc, Aspm, Mad2l1, Aurkb, Nusap1, Kifc1, Tpx2, Dlgap5, Kif11, Ska3, Cdk1	381	93	10776	6.69071	2.24124e-09	2.24124e-09	8.86593e-09
GOTERM_CC_FAT	GO:0015630~microtubule cytoskeleton	42	6.90789	7.19727e-11	Plk1, Aurka, Cdc45, Top2a, Ccnb2, Plk4, Fbxo5, Spag5, Incenp, Aspm, Mad2l1, Cdk5rap2, Stmn1, Hipk2, Espl1, Nusap1, Cep55, Dlgap5, Kif20b, Cdca8, Ccnb1, Rock2, Kif5c, Gabarapl1, Ccne1, Kif22, Cdc6, Kif15, Kif18b, Tacc3, Psrc1, Kif20a, Fam82a1, Bmyc, Aurkb, Kifc1, Tpx2, Procr, Kif11, Ska3, Cdk1, Cnksr2	381	373	10776	3.18473	2.48306e-08	1.24153e-08	9.82251e-08
GOTERM_BP_FAT	GO:0000087~M phase of mitotic cell cycle	22	3.61842	8.15768e-11	Nuf2, Plk1, Cdca3, Ccnb1, Ccng1, Pttg1, Spc25, Fbxo5, Cdc20, Timeless, Mad2l1, Aurkb, Txnl4b, Nusap1, Kifc1, Espl1, Cep55, Dlgap5, Kif11, Ska3, Cdk1, Cdca8	428	105	12092	5.91954	2.13486e-07	3.0498e-08	1.44658e-07
GOTERM_BP_FAT	GO:0000280~nuclear division	21	3.45395	2.79408e-10	Nuf2, Plk1, Ccnb1, Cdca3, Ccng1, Pttg1, Spc25, Fbxo5, Cdc20, Timeless, Mad2l1, Aurkb, Txnl4b, Nusap1, Kifc1, Espl1, Cep55, Kif11, Ska3, Cdk1, Cdca8	428	101	12092	5.87425	7.3121e-07	9.14013e-08	4.95468e-07
GOTERM_BP_FAT	GO:0007067~mitosis	21	3.45395	2.79408e-10	Nuf2, Plk1, Ccnb1, Cdca3, Ccng1, Pttg1, Spc25, Fbxo5, Cdc20, Timeless, Mad2l1, Aurkb, Txnl4b, Nusap1, Kifc1, Espl1, Cep55, Kif11, Ska3, Cdk1, Cdca8	428	101	12092	5.87425	7.3121e-07	9.14013e-08	4.95468e-07
GOTERM_BP_FAT	GO:0006259~DNA metabolic process	39	6.41447	7.31359e-10	Rfc2, Rrm1, Xrcc2, Fancd2, Cdc45, Ppfibp2, Pttg1, Mcm5, Top2a, Rad51c, Msh2, Hsd11b1, Rrm2, Hmgb2, Mcm10, Mcm7, Mcm8, Mcm6, Mcm4, Recql4, Pold1, Mcm2, Pola1, Pole, Ccne1, Kif22, Rad51, Gins4, Exo1, Gins1, Orc6, Fen1, Clspn, Bard1, Tdp1, Bcl11b, Isg20, Uhrf1, Rad51ap1	428	352	12092	3.13023	1.91397e-06	2.12663e-07	1.2969e-06
GOTERM_BP_FAT	GO:0048285~organelle fission	21	3.45395	8.22225e-10	Nuf2, Plk1, Ccnb1, Cdca3, Ccng1, Pttg1, Spc25, Fbxo5, Cdc20, Timeless, Mad2l1, Aurkb, Txnl4b, Nusap1, Kifc1, Espl1, Cep55, Kif11, Ska3, Cdk1, Cdca8	428	107	12092	5.54485	2.15176e-06	2.15176e-07	1.45803e-06
GOTERM_BP_FAT	GO:0006260~DNA replication	22	3.61842	2.37963e-09	Rfc2, Mcm4, Rrm1, Cdc45, Pold1, Pola1, Mcm2, Pole, Ccne1, Mcm5, Gins4, Rad51, Hsd11b1, Gins1, Rrm2, Orc6, Fen1, Clspn, Mcm10, Mcm7, Mcm8, Mcm6	428	125	12092	4.97241	6.22748e-06	5.66136e-07	4.21975e-06
SP_PIR_KEYWORDS	cell cycle	27	4.44079	3.45184e-08	Plk1, Nuf2, Aurka, Ahr, Cdca3, Fancd2, Pttg1, Ccnf, Spc25, Rassf2, Ccnb2, Msh2, Cep55, Cdca8, Mcm6, Ccnb1, Ccng1, Ccne1, Cdc20, Timeless, Aurkb, Kifc1, Mapk12, Ccna2, Uhrf1, Cdkn2b, Cdk1	375	183	8979	3.53272	1.18397e-05	1.18397e-05	4.70683e-05
GOTERM_CC_FAT	GO:0044430~cytoskeletal part	54	8.88158	6.78023e-08	Cdc45, Top2a, Synm, Fbxo5, Plk4, Spag5, Incenp, Aspm, Stmn1, Ina, Cdk5rap2, Hipk2, Nusap1, Cep55, Ccnb1, Rock2, Akap5, Gabarapl1, Kif22, Cdc6, Homer2, Kif20a, Psrc1, Klhl17, Tpx2, Kifc1, Kif11, Cnksr2, Mns1, Nes, Plk1, Aurka, Gria3, Synpo, Lmnb1, Dlgap1, Mad2l1, Espl1, Dlgap5, Cdca8, Kif20b, Myo7a, Kif5c, Ccne1, Kif15, Kif18b, Tacc3, Myo1f, Fam82a1, Bmyc, Aurkb, Procr, Ska3, Cdk1	381	695	10776	2.19756	2.33915e-05	7.79724e-06	9.25334e-05
GOTERM_BP_FAT	GO:0006261~DNA-dependent DNA replication	11	1.80921	3.02638e-07	Mcm4, Pola1, Mcm2, Cdc45, Fen1, Pold1, Ccne1, Mcm7, Mcm5, Rad51, Mcm6	428	36	12092	8.63266	0.000791689	6.59981e-05	0.00053666
GOTERM_BP_FAT	GO:0006270~DNA replication initiation	7	1.15132	3.4866e-07	Pola1, Mcm2, Cdc45, Ccne1, Mcm7, Mcm5, Mcm6	428	10	12092	19.7766	0.000912028	7.01855e-05	0.00061827
KEGG_PATHWAY	rno04114:Oocyte meiosis	18	2.96053	3.546e-07	Plk1, Itpr3, Ccnb1, Aurka, Adcy3, Ccne1, Pttg1, Ccnb2, Adcy5, Fbxo5, Cdc20, Pkmyt1, Cdc27, Mad2l1, Espl1, Mapk12, Bub1, Cdk1	203	111	5590	4.46545	5.24794e-05	2.624e-05	0.000422467
GOTERM_CC_FAT	GO:0005856~cytoskeleton	64	10.5263	3.95447e-07	Cdc45, Top2a, Synm, Kazn, Ccnb2, Plk4, Fbxo5, Spag5, Stk39, Incenp, Traf3ip1, Aspm, Stmn1, Ina, Cdk5rap2, Hipk2, Nusap1, Cep55, Ccnb1, Rock2, Akap5, Gabarapl1, Kif22, Cdc6, Homer2, Psrc1, Kif20a, Klhl17, Kifc1, Tpx2, Kif11, Mns1, Cnksr2, Nes, Plk1, Aurka, Gria3, Synpo, Lmnb1, Dlgap1, Akap12, Mad2l1, Kbtbd10, Espl1, Dlgap5, Kif20b, Cdca8, Myo7a, Kif5c, Ccne1, Pfdn5, Kif15, Kif18b, Tacc3, Akap12, M…	381	940	10776	1.92568	0.00013642	3.41068e-05	0.000539687
SP_PIR_KEYWORDS	cell division	19	3.125	4.87232e-07	Nuf2, Plk1, Cdca3, Ccnb1, Cdc45, Ccng1, Ccnf, Pttg1, Ccne1, Spc25, Ccnb2, Cdc20, Timeless, Aurkb, Kifc1, Cep55, Ccna2, Cdk1, Cdca8	375	109	8979	4.17372	0.000167107	8.35568e-05	0.000664373
GOTERM_BP_FAT	GO:0051726~regulation of cell cycle	26	4.27632	2.15181e-06	Cdt1, Cdkn1a, Fbxo5, Plk4, Msh2, Mad2l1, Hexim2, Nusap1, Madd, Ccnb1, Recql4, Cdkn2c, Rock2, Ccne1, Gpr3, Tacc3, Timeless, Smad6, Bmp2, E2f1, Edn1, Mapk12, Ube2c, Cdkn2b, Cdk1, Sgk1	428	247	12092	2.97393	0.00561547	0.000402154	0.00381569
SP_PIR_KEYWORDS	mitosis	14	2.30263	2.53387e-06	Nuf2, Plk1, Ccnb1, Cdca3, Pttg1, Ccng1, Spc25, Cdc20, Timeless, Aurkb, Kifc1, Cep55, Cdk1, Cdca8	375	66	8979	5.07903	0.00086874	0.000289664	0.00345505
KEGG_PATHWAY	rno03030:DNA replication	10	1.64474	2.74397e-06	Mcm4, Rfc2, Pola1, Mcm2, Fen1, Pold1, Pole, Mcm7, Mcm5, Mcm6	203	35	5590	7.8677	0.000406025	0.00013536	0.00326909
GOTERM_CC_FAT	GO:0031012~extracellular matrix	26	4.27632	2.90318e-06	Gria3, Spon2, Omd, Ang1, Agrn, Rell2, Tnn, Cpz, Wnt4, Angptl4, Col27a1, Olfml2a, Timp3, Mmp16, Nov, Col11a2, Smoc2, Timp4, Wnt5b, Adamts1, Crispld2, F3, Adamts4, Spon1, Colq, Tnfrsf11b	381	252	10776	2.91814	0.0010011	0.0002003	0.00396205
GOTERM_CC_FAT	GO:0000793~condensed chromosome	15	2.46711	4.25431e-06	Nuf2, Mlf1ip, Fancd2, Cenpa, Top2a, Spc25, Ndc80, Rad51, Incenp, Hmgb2, Aurkb, Cenpn, Bub1, Cenpt, Ska3	381	93	10776	4.56185	0.00146666	0.000244593	0.00580592
GOTERM_BP_FAT	GO:0006974~response to DNA damage stimulus	26	4.27632	4.72901e-06	Rfc2, Xrcc2, Fancd2, Cdkn1a, Pttg1, Top2a, Hmox1, Msh2, Hmgb2, Hipk2, Nupr1, Btg2, Recql4, Pola1, Pold1, Pole, Kif22, Rad51, Timeless, Exo1, Fen1, Bard1, Tdp1, Uhrf1, Cdk1, Sgk1	428	258	12092	2.84713	0.0122996	0.000824716	0.00838552
GOTERM_CC_FAT	GO:0000779~condensed chromosome, centromeric region	10	1.64474	5.04462e-06	Nuf2, Mlf1ip, Cenpa, Aurkb, Cenpn, Spc25, Bub1, Ndc80, Cenpt, Ska3	381	38	10776	7.44302	0.00173888	0.000248597	0.00688444
GOTERM_BP_FAT	GO:0007017~microtubule-based process	22	3.61842	5.35998e-06	Kif5c, Cenpa, Kif26a, Spc25, Kif22, Fbxo5, Ndc80, Kif23, Kif15, Tacc3, Kif18b, Psrc1, Kif20a, Neurl, Kif21b, Stmn1, Nusap1, Kifc1, Espl1, Kif11, Kif20b, Sgk1	428	195	12092	3.18744	0.0139292	0.00087631	0.00950431
GOTERM_CC_FAT	GO:0005694~chromosome	31	5.09868	6.10951e-06	A1cf, Rfc2, Nuf2, Fancd2, Trim24, Cbx2, Asf1b, Top2a, Spc25, Incenp, Hmgb2, Mad2l1, Cenpn, Cdca8, Mlf1ip, Pola1, Mcm2, Pold1, Cenpa, Kif22, Ndc80, Rad51, Rcor2, Timeless, LOC685909, Hmga1, Orc6, Aurkb, Cenpt, Bub1, Ska3	381	350	10776	2.50511	0.00210557	0.000263439	0.00833765
SP_PIR_KEYWORDS	cyclin	10	1.64474	7.12161e-06	Cdkn2c, Ccnb1, Cdkn3, Cks2, Cdkn1a, Ccne1, Ccnf, Ccng1, Ccnb2, Ccna2	375	34	8979	7.04235	0.00243974	0.000610494	0.00971038
GOTERM_CC_FAT	GO:0000777~condensed chromosome kinetochore	9	1.48026	8.59264e-06	Nuf2, Mlf1ip, Cenpa, Cenpn, Spc25, Bub1, Ndc80, Cenpt, Ska3	381	31	10776	8.21133	0.00296008	0.000329332	0.0117262
GOTERM_CC_FAT	GO:0005813~centrosome	18	2.96053	9.14298e-06	Plk1, Aurka, Ccnb1, Rock2, Cdc45, Ccne1, Top2a, Plk4, Tacc3, Cdk5rap2, Hipk2, Kifc1, Espl1, Cep55, Procr, Dlgap5, Kif20b, Cnksr2	381	141	10776	3.61066	0.00314937	0.000315385	0.0124772
GOTERM_MF_FAT	GO:0005524~ATP binding	69	11.3487	9.38951e-06	Rrm1, Papss2, Adcy3, Atp2a3, Prkcg, Ephb3, LOC365985, Abcb1a, Mcm5, Abcb1b, Top2a, RGD1312026, Plk4, Rad51c, Stk39, Hipk2, Map3k13, Rock2, Nek2, Epha10, Flt4, Kif22, Kif23, Psen2, Abcb4, Kif20a, Adck3, Grk5, Kif21b, Ddx25, Kifc1, Mapk12, Pdk4, Kif11, Sgk1, Rfc2, Plk1, Aurka, Msh2, Atad2, Mcm7, Ephb2, Pbk, Kif20b, Mcm6, Myo7a, Abcg1, Recql4, Mcm2, Kif5c, Kif26a, Npr1, Fign, Adcy5, Kif15, Atp8b1, R…	388	1245	11963	1.70879	0.00692419	0.00692419	0.0142643
GOTERM_CC_FAT	GO:0043232~intracellular non-membrane-bounded organelle	98	16.1184	9.96576e-06	Atf3, Top2a, Ccnb2, Plk4, Spag5, Incenp, Traf3ip1, Aspm, Ina, Hipk2, Nusap1, Cenpn, Ccnb1, Rock2, Sox11, Gabarapl1, Kif20a, Mrpl23, Zbtb16, Klhl17, Kif11, Cenpt, Cnksr2, Nes, Rfc2, Nuf2, Gria3, Ang1, Hmox1, Lmnb1, Akap12, Mad2l1, Kbtbd10, Dlgap5, Cdca8, Osr1, Mlf1ip, Pold1, Cenpa, Pfdn5, Ndc80, Kif15, Rad51, Tacc3, Kif18b, Akap12, Myo1f, Bmyc, Mtss1, Procr, Bub1, Ska3, A1cf, Trim24, Cdc45, Asf1b,…	381	1823	10776	1.52045	0.0034323	0.000312515	0.0135999
GOTERM_CC_FAT	GO:0043228~non-membrane-bounded organelle	98	16.1184	9.96576e-06	Atf3, Top2a, Ccnb2, Plk4, Spag5, Incenp, Traf3ip1, Aspm, Ina, Hipk2, Nusap1, Cenpn, Ccnb1, Rock2, Sox11, Gabarapl1, Kif20a, Mrpl23, Zbtb16, Klhl17, Kif11, Cenpt, Cnksr2, Nes, Rfc2, Nuf2, Gria3, Ang1, Hmox1, Lmnb1, Akap12, Mad2l1, Kbtbd10, Dlgap5, Cdca8, Osr1, Mlf1ip, Pold1, Cenpa, Pfdn5, Ndc80, Kif15, Rad51, Tacc3, Kif18b, Akap12, Myo1f, Bmyc, Mtss1, Procr, Bub1, Ska3, A1cf, Trim24, Cdc45, Asf1b,…	381	1823	10776	1.52045	0.0034323	0.000312515	0.0135999
GOTERM_MF_FAT	GO:0030554~adenyl nucleotide binding	73	12.0066	1.02247e-05	Rrm1, Atp2a3, Papss2, Adcy3, Prkcg, Ephb3, LOC365985, Abcb1a, Mcm5, Top2a, Abcb1b, RGD1312026, Duox1, Plk4, Rad51c, Stk39, Sult1a1, Hipk2, Map3k13, Rock2, Nek2, Epha10, Flt4, Kif22, Kif23, Psen2, Abcb4, Kif20a, Grk5, Adck3, Kif21b, Ddx25, Kifc1, Mapk12, Pdk4, Kif11, Sgk1, Rfc2, Plk1, Aurka, Msh2, Atad2, Mcm7, Ephb2, Pbk, Kif20b, Mcm6, Myo7a, Abcg1, Recql4, Mcm2, Kif5c, Acadl, Kif26a, Npr1, Fign, …	388	1346	11963	1.67219	0.00753779	0.00377603	0.0155331
GOTERM_BP_FAT	GO:0009725~response to hormone stimulus	39	6.41447	1.09858e-05	Aurka, Ccl2, Adcy3, Trim24, Cdkn1a, Cd38, Abcb1b, Hmox1, Socs2, Hmgb2, Gnb4, Cxcl12, Sult1a1, Htr1b, Btg2, Socs3, Angpt1, Timp3, Gng3, Ccne1, Pappa, Pla2g4a, Adcy5, Timp4, Abcb4, Hmgcs2, Cdo1, Fabp3, Fos, Alpl, Drd1a, Lnpep, Adm, Ccna2, Tnfrsf11b, Il6, Cblb, Sgk1, Gpx4	428	510	12092	2.16047	0.0283406	0.00168975	0.0194791
GOTERM_BP_FAT	GO:0051327~M phase of meiotic cell cycle	12	1.97368	1.09927e-05	Plk1, Cyp26b1, Adcy3, Fancd2, Cks2, Pttg1, Espl1, Fbxo5, Rad51c, Fanca, Rad51, Mns1	428	63	12092	5.3814	0.0283581	0.00159694	0.0194913
GOTERM_BP_FAT	GO:0007126~meiosis	12	1.97368	1.09927e-05	Plk1, Cyp26b1, Adcy3, Fancd2, Cks2, Pttg1, Espl1, Fbxo5, Rad51c, Fanca, Rad51, Mns1	428	63	12092	5.3814	0.0283581	0.00159694	0.0194913
GOTERM_BP_FAT	GO:0051482~elevation of cytosolic calcium ion concentration during G-protein signaling, coupled to IP3 second messenger (phospholipase C activating)	7	1.15132	1.10923e-05	F2r, Lpar3, Rxfp3, Drd1a, Edn1, Lpar1, Tgm2	428	16	12092	12.3604	0.0286115	0.00152667	0.019668
GOTERM_CC_FAT	GO:0005815~microtubule organizing center	19	3.125	1.21342e-05	Plk1, Aurka, Ccnb1, Rock2, Cdc45, Ccne1, Top2a, Plk4, Tacc3, Mad2l1, Cdk5rap2, Hipk2, Kifc1, Espl1, Cep55, Procr, Dlgap5, Kif20b, Cnksr2	381	159	10776	3.37979	0.00417756	0.000348799	0.0165589
GOTERM_CC_FAT	GO:0044427~chromosomal part	28	4.60526	1.27318e-05	Nuf2, A1cf, Rfc2, Cbx2, Trim24, Asf1b, Spc25, Incenp, Mad2l1, Cenpn, Cdca8, Mlf1ip, Pola1, Mcm2, Pold1, Cenpa, Kif22, Ndc80, Rad51, Rcor2, Timeless, LOC685909, Hmga1, Orc6, Aurkb, Bub1, Cenpt, Ska3	381	309	10776	2.5629	0.00438288	0.000337828	0.0173744
GOTERM_MF_FAT	GO:0001882~nucleoside binding	74	12.1711	1.31534e-05	Rrm1, Atp2a3, Papss2, Adcy3, Prkcg, Ephb3, LOC365985, Abcb1a, Mcm5, Top2a, Abcb1b, RGD1312026, Duox1, Plk4, Rad51c, Stk39, Sult1a1, Hipk2, Map3k13, Rock2, Nek2, Epha10, Flt4, Kif22, Kif23, Psen2, Abcb4, Kif20a, Grk5, Adck3, Kif21b, Ddx25, Kifc1, Mapk12, Pdk4, Kif11, Sgk1, Rfc2, Plk1, Aurka, Msh2, Atad2, Mcm7, Ephb2, Pbk, Kif20b, Mcm6, Myo7a, Abcg1, Recql4, Mcm2, Pola1, Kif5c, Acadl, Kif26a, Npr1,…	388	1381	11963	1.65214	0.00968638	0.00323927	0.0199818
GOTERM_BP_FAT	GO:0007204~elevation of cytosolic calcium ion concentration	15	2.46711	1.31884e-05	Itpr3, Cd38, Gng3, Lpar1, Tgm2, Cd55, F2r, Ednrb, Trpc6, Lpar3, Rxfp3, Gnb4, Adm, Drd1a, Edn1	428	102	12092	4.15476	0.0339255	0.00172423	0.0233842
GOTERM_BP_FAT	GO:0051321~meiotic cell cycle	12	1.97368	1.49947e-05	Plk1, Cyp26b1, Adcy3, Fancd2, Cks2, Pttg1, Espl1, Fbxo5, Rad51c, Fanca, Rad51, Mns1	428	65	12092	5.21582	0.0384814	0.00186689	0.0265864
GOTERM_CC_FAT	GO:0000775~chromosome, centromeric region	13	2.13816	1.64778e-05	Nuf2, Mlf1ip, Cenpa, Spc25, Ndc80, Incenp, Aurkb, Mad2l1, Cenpn, Bub1, Cenpt, Ska3, Cdca8	381	78	10776	4.71391	0.00566877	0.000405982	0.0224858
GOTERM_MF_FAT	GO:0032559~adenyl ribonucleotide binding	69	11.3487	1.80638e-05	Rrm1, Papss2, Adcy3, Atp2a3, Prkcg, Ephb3, LOC365985, Abcb1a, Mcm5, Abcb1b, Top2a, RGD1312026, Plk4, Rad51c, Stk39, Hipk2, Map3k13, Rock2, Nek2, Epha10, Flt4, Kif22, Kif23, Psen2, Abcb4, Kif20a, Adck3, Grk5, Kif21b, Ddx25, Kifc1, Mapk12, Pdk4, Kif11, Sgk1, Rfc2, Plk1, Aurka, Msh2, Atad2, Mcm7, Ephb2, Pbk, Kif20b, Mcm6, Myo7a, Abcg1, Recql4, Mcm2, Kif5c, Kif26a, Npr1, Fign, Adcy5, Kif15, Atp8b1, R…	388	1270	11963	1.67515	0.0132784	0.00333626	0.0274405
GOTERM_MF_FAT	GO:0001883~purine nucleoside binding	73	12.0066	1.83627e-05	Rrm1, Atp2a3, Papss2, Adcy3, Prkcg, Ephb3, LOC365985, Abcb1a, Mcm5, Top2a, Abcb1b, RGD1312026, Duox1, Plk4, Rad51c, Stk39, Sult1a1, Hipk2, Map3k13, Rock2, Nek2, Epha10, Flt4, Kif22, Kif23, Psen2, Abcb4, Kif20a, Grk5, Adck3, Kif21b, Ddx25, Kifc1, Mapk12, Pdk4, Kif11, Sgk1, Rfc2, Plk1, Aurka, Msh2, Atad2, Mcm7, Ephb2, Pbk, Kif20b, Mcm6, Myo7a, Abcg1, Recql4, Mcm2, Kif5c, Acadl, Kif26a, Npr1, Fign, …	388	1370	11963	1.6429	0.0134966	0.00271402	0.0278945
GOTERM_BP_FAT	GO:0055080~cation homeostasis	25	4.11184	1.88772e-05	Trim24, Ccl2, Mt2A, Cd38, Hmox1, Tgm2, Cd55, F2r, Ednrb, Lpar3, Gnb4, Slc12a5, Itpr3, Gng3, Mt1a, Lpar1, Trpc6, Rxfp3, Drd1a, Adm, Slc30a1, Edn1, Tfrc, Slc4a11, Sgk1	428	262	12092	2.69583	0.0482017	0.00224303	0.0334693
GOTERM_CC_FAT	GO:0005654~nucleoplasm	47	7.73026	2.44572e-05	Plk1, Rfc2, Fancd2, Cdc45, Cdkn1a, Cdt1, Mcm5, Top2a, Tead2, Fbxo5, Lef1, Ezh2, Hmgb2, Mcm10, Hipk2, Cdkn2aip, Chaf1b, Mcm8, Kif20b, Mcm6, Itpr3, Mcm4, Ccnb1, Pold1, Mcm2, Pola1, Pole, Ccne1, Casp7, Smad9, Npas4, Cdc6, Kif23, Cdc20, Rad51, Kif20a, Pkmyt1, Orc6, Clspn, Zbtb16, Fos, E2f1, Isg20, Ccna2, Ube2c, Cdk1, Dusp6	381	695	10776	1.91269	0.00840234	0.000562364	0.0333729
GOTERM_BP_FAT	GO:0030003~cellular cation homeostasis	23	3.78289	2.60518e-05	Itpr3, Ccl2, Mt2A, Gng3, Cd38, Mt1a, Lpar1, Tgm2, F2r, Cd55, Ednrb, Lpar3, Trpc6, Rxfp3, Gnb4, Slc12a5, Drd1a, Adm, Slc30a1, Edn1, Tfrc, Slc4a11, Sgk1	428	233	12092	2.78886	0.0659062	0.00295989	0.046187
GOTERM_BP_FAT	GO:0009719~response to endogenous stimulus	41	6.74342	2.86259e-05	Aurka, Ccl2, Adcy3, Trim24, Cdkn1a, Cd38, Abcb1b, Hmox1, Msh2, Socs2, Hmgb2, Gnb4, Cxcl12, Sult1a1, Htr1b, Btg2, Socs3, Angpt1, Timp3, Gng3, Ccne1, Pappa, Pla2g4a, Adcy5, Timp4, Abcb4, Hmgcs2, Cdo1, Fabp3, Fos, Alpl, Drd1a, Lnpep, Adm, Ccna2, Tnfrsf11b, Cdk1, Il6, Cblb, Sgk1, Gpx4	428	573	12092	2.02155	0.0721777	0.00311659	0.0507496
GOTERM_BP_FAT	GO:0055066~di-, tri-valent inorganic cation homeostasis	22	3.61842	2.97739e-05	Itpr3, Trim24, Ccl2, Mt2A, Gng3, Cd38, Mt1a, Hmox1, Lpar1, Tgm2, F2r, Cd55, Ednrb, Lpar3, Trpc6, Rxfp3, Gnb4, Drd1a, Adm, Slc30a1, Edn1, Tfrc	428	218	12092	2.85115	0.074961	0.00311192	0.0527842
GOTERM_BP_FAT	GO:0032508~DNA duplex unwinding	6	0.986842	3.45925e-05	Mcm4, Recql4, Mcm2, Mcm7, Rad51, Mcm6	428	12	12092	14.1262	0.0865532	0.00347587	0.0613244
GOTERM_BP_FAT	GO:0048545~response to steroid hormone stimulus	26	4.27632	3.75198e-05	Aurka, Ccl2, Cdkn1a, Cd38, Abcb1b, Hmox1, Socs2, Hmgb2, Sult1a1, Htr1b, Socs3, Angpt1, Timp3, Ccne1, Pappa, Pla2g4a, Abcb4, Cdo1, Fos, Adm, Alpl, Ccna2, Tnfrsf11b, Il6, Gpx4, Sgk1	428	291	12092	2.52426	0.0935243	0.0036301	0.0665122
GOTERM_CC_FAT	GO:0000776~kinetochore	10	1.64474	3.79844e-05	Nuf2, Mlf1ip, Mad2l1, Cenpa, Cenpn, Spc25, Bub1, Ndc80, Cenpt, Ska3	381	48	10776	5.89239	0.0130194	0.000818719	0.0518269
GOTERM_BP_FAT	GO:0010863~positive regulation of phospholipase C activity	10	1.64474	3.86758e-05	F2r, Ednrb, Lpar3, Rxfp3, Gnb4, Drd1a, Edn1, Ang1, Lpar1, Tgm2	428	48	12092	5.8859	0.0962628	0.00360835	0.0685609
GOTERM_BP_FAT	GO:0007202~activation of phospholipase C activity	10	1.64474	3.86758e-05	F2r, Ednrb, Lpar3, Rxfp3, Gnb4, Drd1a, Edn1, Ang1, Lpar1, Tgm2	428	48	12092	5.8859	0.0962628	0.00360835	0.0685609
GOTERM_CC_FAT	GO:0031981~nuclear lumen	57	9.375	4.13354e-05	Atf3, Cdc45, Mcm5, Top2a, Plk4, Fbxo5, Mcm10, Hipk2, Cdkn2aip, Nusap1, Chaf1b, Ccnb1, Sox11, Pole, Casp7, Npas4, Cdc6, Kif23, Cdc20, Kif20a, Zbtb16, E2f1, Isg20, Rfc2, Plk1, Fancd2, Cdt1, Cdkn1a, Ang1, Cebpb, Tead2, Lmnb1, Hmox1, Lef1, Ezh2, Hmgb2, Mcm8, Mcm6, Kif20b, Cdca8, Itpr3, Mcm4, Osr1, Pold1, Pola1, Mcm2, Ccne1, Smad9, Rad51, Pkmyt1, Orc6, Clspn, Fos, Ccna2, Ube2c, Cdk1, Dusp6	381	927	10776	1.73911	0.0141598	0.000838532	0.0563979
GOTERM_BP_FAT	GO:0042127~regulation of cell proliferation	45	7.40132	4.15668e-05	Atf3, Ccl2, Trim24, Cdkn1a, Cd38, Pttg1, Hsf4, Ang1, Hmox1, Nfkbia, Tgm2, Fanca, F2r, Ednrb, Cxcl12, Mycn, Hipk2, Nupr1, Scin, Prrx2, Figf, Ptprf, Cdkn2c, Inha, Cd80, Recql4, Nppc, Igfbp5, Flt4, Pla2g4a, Vegfc, Bmp2, Zbtb16, F3, Adm, Cntf, Bcl11b, Edn1, Ccna2, E2f7, Foxm1, Cdk1, Il6, Cdkn2b, Cblb	428	665	12092	1.91181	0.103075	0.00374409	0.0736839
GOTERM_MF_FAT	GO:0017076~purine nucleotide binding	82	13.4868	4.18553e-05	Rrad, Rrm1, Atp2a3, Papss2, Adcy3, Prkcg, Ephb3, LOC365985, Abcb1a, Mcm5, Top2a, Abcb1b, RGD1312026, Duox1, Plk4, Rad51c, Stk39, Rab36, Rasl11b, Sult1a1, Hipk2, Arl4d, Map3k13, Rock2, Nek2, Epha10, Flt4, Kif22, Kif23, Psen2, Abcb4, Kif20a, Grk5, Adck3, Kif21b, Ddx25, Kifc1, Mapk12, Pdk4, Kif11, Sgk1, Rfc2, Plk1, Aurka, Msh2, Atad2, Tgm2, Dock9, Mcm7, Ephb2, Pbk, Kif20b, Mcm6, Myo7a, Abcg1, Recql4…	388	1634	11963	1.54728	0.0304988	0.00514896	0.0635709
GOTERM_BP_FAT	GO:0051480~cytosolic calcium ion homeostasis	15	2.46711	4.7163e-05	Itpr3, Cd38, Gng3, Lpar1, Tgm2, Cd55, F2r, Ednrb, Trpc6, Lpar3, Rxfp3, Gnb4, Adm, Drd1a, Edn1	428	114	12092	3.71741	0.116115	0.00410583	0.0836001
GOTERM_CC_FAT	GO:0044421~extracellular region part	46	7.56579	4.75193e-05	Ccl2, Gria3, Cfh, Spon2, Ang1, Omd, Agrn, Rell2, Tnn, Cpz, Wnt4, Cxcl12, Angptl4, Col27a1, Olfml2a, Figf, Angpt1, Timp3, Inha, Cxcl1, Mmp16, Nppc, Nov, Col11a2, Arg1, Pappa, Timp4, Smoc2, Vegfc, Wnt5b, Ccl7, Adamts1, Crispld2, Bmp2, Smpdl3b, F3, Spon1, Adamts4, Ctf1, Adm, Cntf, Colq, Edn1, Tnfrsf11b, Gdf6, Il6	381	693	10776	1.8774	0.0162609	0.000910394	0.0648327
GOTERM_BP_FAT	GO:0032392~DNA geometric change	6	0.986842	5.45865e-05	Mcm4, Recql4, Mcm2, Mcm7, Rad51, Mcm6	428	13	12092	13.0395	0.133122	0.00459768	0.0967529
GOTERM_MF_FAT	GO:0003777~microtubule motor activity	11	1.80921	6.08424e-05	Kif20a, Kif5c, Kif21b, Kif26a, Kifc1, Kif22, Kif11, Kif23, Kif15, Kif20b, Kif18b	388	68	11963	4.98761	0.0440262	0.00641146	0.0923965
GOTERM_BP_FAT	GO:0010518~positive regulation of phospholipase activity	10	1.64474	6.38778e-05	F2r, Ednrb, Lpar3, Rxfp3, Gnb4, Drd1a, Edn1, Ang1, Lpar1, Tgm2	428	51	12092	5.53967	0.153947	0.00521055	0.113213
SP_PIR_KEYWORDS	dna replication	9	1.48026	7.35584e-05	Rfc2, Rrm1, Rrm2, Pold1, Top2a, Mcm7, Mcm5, Gins4, Mcm6	375	35	8979	6.15703	0.0249158	0.00503358	0.100255
GOTERM_BP_FAT	GO:0007200~activation of phospholipase C activity by G-protein coupled receptor protein signaling pathway coupled to IP3 second messenger	9	1.48026	7.76023e-05	F2r, Ednrb, Lpar3, Rxfp3, Gnb4, Drd1a, Edn1, Lpar1, Tgm2	428	41	12092	6.20173	0.183798	0.00613544	0.137521
GOTERM_BP_FAT	GO:0007059~chromosome segregation	10	1.64474	8.74128e-05	Mad2l1, Pttg1, Top2a, Nusap1, Espl1, Spc25, Ndc80, Rad51c, Ska3, Incenp	428	53	12092	5.33063	0.204488	0.00670592	0.154894
GOTERM_BP_FAT	GO:0055065~metal ion homeostasis	19	3.125	9.62094e-05	Itpr3, Trim24, Ccl2, Gng3, Cd38, Mt1a, Lpar1, Tgm2, F2r, Cd55, Ednrb, Trpc6, Lpar3, Rxfp3, Gnb4, Drd1a, Adm, Edn1, Sgk1	428	185	12092	2.90159	0.222594	0.00716825	0.170469
GOTERM_CC_FAT	GO:0005578~proteinaceous extracellular matrix	21	3.45395	9.85436e-05	Mmp16, Col11a2, Spon2, Omd, Ang1, Smoc2, Timp4, Wnt5b, Agrn, Rell2, Tnn, Cpz, Adamts1, Wnt4, Adamts4, Spon1, Colq, Angptl4, Col27a1, Tnfrsf11b, Timp3	381	220	10776	2.69979	0.0334277	0.00178783	0.134404
GOTERM_BP_FAT	GO:0010517~regulation of phospholipase activity	10	1.64474	0.000101671	F2r, Ednrb, Lpar3, Rxfp3, Gnb4, Drd1a, Edn1, Ang1, Lpar1, Tgm2	428	54	12092	5.23191	0.233627	0.00736404	0.180138
GOTERM_MF_FAT	GO:0016538~cyclin-dependent protein kinase regulator activity	6	0.986842	0.000112282	Cdkn2c, Cks2, Cdkn1a, Ccne1, Hexim2, Cdkn2b	388	16	11963	11.5622	0.0797345	0.0103329	0.170451
GOTERM_MF_FAT	GO:0003697~single-stranded DNA binding	9	1.48026	0.000116057	Mcm4, Recql4, Tdp1, Ssbp4, Mcm7, Msh2, Rad51ap1, Rad51, Mcm6	388	47	11963	5.90409	0.0823021	0.00949762	0.176177
GOTERM_BP_FAT	GO:0010564~regulation of cell cycle process	12	1.97368	0.000122313	Smad6, Recql4, Rock2, Cdt1, Mad2l1, Nusap1, Edn1, Gpr3, Ube2c, Plk4, Fbxo5, Timeless	428	81	12092	4.18553	0.273933	0.00861439	0.216674
GOTERM_MF_FAT	GO:0032555~purine ribonucleotide binding	77	12.6645	0.000124004	Rrad, Rrm1, Atp2a3, Papss2, Adcy3, Prkcg, Ephb3, LOC365985, Abcb1a, Mcm5, Top2a, Abcb1b, RGD1312026, Plk4, Rad51c, Stk39, Rab36, Rasl11b, Hipk2, Arl4d, Map3k13, Rock2, Nek2, Epha10, Flt4, Kif22, Kif23, Psen2, Abcb4, Kif20a, Grk5, Adck3, Kif21b, Ddx25, Kifc1, Mapk12, Pdk4, Kif11, Sgk1, Rfc2, Plk1, Aurka, Msh2, Atad2, Tgm2, Dock9, Mcm7, Ephb2, Pbk, Kif20b, Mcm6, Myo7a, Abcg1, Recql4, Mcm2, Kif5c, K…	388	1557	11963	1.52479	0.0876838	0.00913488	0.188231
GOTERM_MF_FAT	GO:0032553~ribonucleotide binding	77	12.6645	0.000132616	Rrad, Rrm1, Atp2a3, Papss2, Adcy3, Prkcg, Ephb3, LOC365985, Abcb1a, Mcm5, Top2a, Abcb1b, RGD1312026, Plk4, Rad51c, Stk39, Rab36, Rasl11b, Hipk2, Arl4d, Map3k13, Rock2, Nek2, Epha10, Flt4, Kif22, Kif23, Psen2, Abcb4, Kif20a, Grk5, Adck3, Kif21b, Ddx25, Kifc1, Mapk12, Pdk4, Kif11, Sgk1, Rfc2, Plk1, Aurka, Msh2, Atad2, Tgm2, Dock9, Mcm7, Ephb2, Pbk, Kif20b, Mcm6, Myo7a, Abcg1, Recql4, Mcm2, Kif5c, K…	388	1558	11963	1.52381	0.0934799	0.00888233	0.20129
GOTERM_MF_FAT	GO:0000166~nucleotide binding	92	15.1316	0.000134203	A1cf, Rrad, Rrm1, Atp2a3, Papss2, Adcy3, Prkcg, Ephb3, LOC365985, Abcb1a, Mcm5, Top2a, Abcb1b, RGD1312026, Duox1, Plk4, Rad51c, Stk39, Rab36, Rasl11b, Sult1a1, Hipk2, Arl4d, Dut, Map3k13, Rock2, Dctpp1, Nek2, Epha10, Flt4, Kif22, Kif23, Psen2, Abcb4, Kif20a, Grk5, Adck3, Mrpl23, Kif21b, Ddx25, Kifc1, Mapk12, Pdk4, Kif11, Cyp2s1, Sgk1, Rfc2, Plk1, Aurka, Srsf12, Msh2, Atad2, Tgm2, Hsd11b1, Phgdh, …	388	1955	11963	1.45094	0.0945439	0.00824222	0.203697
GOTERM_CC_FAT	GO:0043233~organelle lumen	68	11.1842	0.000134633	Atf3, Cdc45, Mcm5, Top2a, Plk4, Fbxo5, Mcm10, Cdkn2aip, Hipk2, Chaf1b, Nusap1, Ccnb1, Sox11, Acot2, Pole, Casp7, Npas4, Cdc6, Vegfc, Kif23, Cdc20, Mrps18c, Kif20a, Mrpl23, Zbtb16, E2f1, Acaa2, Isg20, Pdk4, Rfc2, Plk1, Fancd2, Cdt1, Cdkn1a, Mipep, Ang1, Cebpb, Tead2, Lmnb1, Hmox1, Lef1, Ezh2, Hmgb2, Figf, Mcm8, Kif20b, Mcm6, Cdca8, Itpr3, Mcm4, Osr1, Pold1, Mcm2, Pola1, Acadl, Ccne1, Smad9, Rad51,…	381	1221	10776	1.57516	0.045389	0.00231987	0.183584
GOTERM_BP_FAT	GO:0030005~cellular di-, tri-valent inorganic cation homeostasis	20	3.28947	0.000135485	Itpr3, Ccl2, Mt2A, Cd38, Gng3, Mt1a, Lpar1, Tgm2, F2r, Cd55, Ednrb, Trpc6, Lpar3, Rxfp3, Gnb4, Drd1a, Adm, Slc30a1, Edn1, Tfrc	428	207	12092	2.72969	0.298537	0.00928785	0.23998
GOTERM_CC_FAT	GO:0070013~intracellular organelle lumen	66	10.8553	0.00014646	Atf3, Cdc45, Mcm5, Top2a, Plk4, Fbxo5, Mcm10, Cdkn2aip, Hipk2, Chaf1b, Nusap1, Ccnb1, Sox11, Acot2, Pole, Casp7, Npas4, Cdc6, Kif23, Cdc20, Mrps18c, Kif20a, Mrpl23, Zbtb16, Acaa2, E2f1, Isg20, Pdk4, Rfc2, Plk1, Fancd2, Cdt1, Cdkn1a, Mipep, Ang1, Cebpb, Tead2, Lmnb1, Hmox1, Lef1, Ezh2, Hmgb2, Mcm8, Kif20b, Mcm6, Cdca8, Itpr3, Mcm4, Osr1, Pold1, Mcm2, Pola1, Acadl, Ccne1, Smad9, Rad51, Tap1, Pkmyt1…	381	1178	10776	1.58464	0.049277	0.00240342	0.199697
GOTERM_BP_FAT	GO:0060193~positive regulation of lipase activity	10	1.64474	0.00015663	F2r, Ednrb, Lpar3, Rxfp3, Gnb4, Drd1a, Edn1, Ang1, Lpar1, Tgm2	428	57	12092	4.95655	0.336305	0.0104561	0.277385
INTERPRO	IPR019821:Kinesin, motor region, conserved site	7	1.15132	0.000162592	Kif20a, Kif5c, Kifc1, Kif22, Kif11, Kif15, Kif18b	407	22	10240	8.00536	0.126251	0.126251	0.250492
GOTERM_BP_FAT	GO:0006268~DNA unwinding during replication	5	0.822368	0.000167753	Mcm4, Mcm2, Mcm7, Rad51, Mcm6	428	9	12092	15.6957	0.35535	0.0109162	0.297057
GOTERM_BP_FAT	GO:0060191~regulation of lipase activity	11	1.80921	0.000182128	F2r, Ednrb, Lpar3, Rxfp3, Gnb4, Drd1a, Edn1, Angptl4, Ang1, Lpar1, Tgm2	428	71	12092	4.37712	0.379154	0.0115588	0.322471
GOTERM_BP_FAT	GO:0006875~cellular metal ion homeostasis	18	2.96053	0.0001874	Itpr3, Ccl2, Cd38, Gng3, Mt1a, Lpar1, Tgm2, F2r, Cd55, Ednrb, Trpc6, Lpar3, Rxfp3, Gnb4, Drd1a, Adm, Edn1, Sgk1	428	178	12092	2.85698	0.387663	0.01161	0.331793
INTERPRO	IPR001752:Kinesin, motor region	7	1.15132	0.000212687	Kif20a, Kif5c, Kifc1, Kif22, Kif11, Kif15, Kif18b	407	23	10240	7.6573	0.161843	0.0844906	0.327552
GOTERM_MF_FAT	GO:0043566~structure-specific DNA binding	15	2.46711	0.000234836	Mcm4, Recql4, Pola1, Top2a, Msh2, Rad51, Exo1, Hmgb2, Zbtb16, Tdp1, Fos, Mcm7, Ssbp4, Rad51ap1, Mcm6	388	144	11963	3.21172	0.159534	0.0132802	0.356186
KEGG_PATHWAY	rno04914:Progesterone-mediated oocyte maturation	12	1.97368	0.000262887	Plk1, Pkmyt1, Ccnb1, Adcy3, Cdc27, Mad2l1, Mapk12, Ccnb2, Ccna2, Adcy5, Bub1, Cdk1	203	87	5590	3.7982	0.038165	0.00968094	0.312753
GOTERM_CC_FAT	GO:0000922~spindle pole	7	1.15132	0.000291532	Plk1, Rock2, Aspm, Mad2l1, Tpx2, Dlgap5, Kif11	381	27	10776	7.33275	0.0956992	0.00456198	0.397137
GOTERM_BP_FAT	GO:0055074~calcium ion homeostasis	17	2.79605	0.00029702	Itpr3, Trim24, Ccl2, Cd38, Gng3, Lpar1, Tgm2, F2r, Cd55, Ednrb, Trpc6, Lpar3, Rxfp3, Gnb4, Drd1a, Adm, Edn1	428	168	12092	2.85887	0.540408	0.017917	0.525393
SP_PIR_KEYWORDS	extracellular matrix	13	2.13816	0.000298448	Mmp16, Spon2, Omd, Agrn, Wnt5b, Cpz, Adamts1, Wnt4, Spon1, Adamts4, Angptl4, Col27a1, Timp3	375	89	8979	3.49744	0.0973163	0.0169191	0.406189
GOTERM_CC_FAT	GO:0031974~membrane-enclosed lumen	68	11.1842	0.000301443	Atf3, Cdc45, Mcm5, Top2a, Plk4, Fbxo5, Mcm10, Cdkn2aip, Hipk2, Chaf1b, Nusap1, Ccnb1, Sox11, Acot2, Pole, Casp7, Npas4, Cdc6, Vegfc, Kif23, Cdc20, Mrps18c, Kif20a, Mrpl23, Zbtb16, E2f1, Acaa2, Isg20, Pdk4, Rfc2, Plk1, Fancd2, Cdt1, Cdkn1a, Mipep, Ang1, Cebpb, Tead2, Lmnb1, Hmox1, Lef1, Ezh2, Hmgb2, Figf, Mcm8, Kif20b, Mcm6, Cdca8, Itpr3, Mcm4, Osr1, Pold1, Mcm2, Pola1, Acadl, Ccne1, Smad9, Rad51,…	381	1255	10776	1.53249	0.0987867	0.00451211	0.410611
SMART	SM00129:KISc	7	1.15132	0.000376623	Kif20a, Kif5c, Kifc1, Kif22, Kif11, Kif15, Kif18b	226	23	5083	6.84513	0.0637957	0.0637957	0.460744
GOTERM_BP_FAT	GO:0042325~regulation of phosphorylation	29	4.76974	0.000430213	Sdc4, Adcy3, Cdkn1a, Arrb1, F2r, Ednrb, Lpar3, Hexim2, Madd, Socs3, Cdkn2c, Cd80, Akap5, Adcy5, Vegfc, Lpar1, Psen2, Smad6, Adck3, Bmp2, Bard1, Drd1a, Cntf, Edn1, Nrg1, Trib3, Gdf6, Cdkn2b, Il6, Dusp6	428	399	12092	2.05343	0.675707	0.0252686	0.760147
GOTERM_BP_FAT	GO:0050801~ion homeostasis	29	4.76974	0.000481225	Trim24, Ccl2, Mt2A, Cd38, Hmox1, Tgm2, F2r, Cd55, Ednrb, Lpar3, Gnb4, Slc12a5, Itpr3, Gng3, Mt1a, Lpar1, Trpc6, Rxfp3, Drd1a, Cntf, Lnpep, Adm, Slc30a1, Edn1, Prx, Nrg1, Tfrc, Slc4a11, Sgk1	428	402	12092	2.0381	0.716252	0.0276045	0.849919
INTERPRO	IPR004367:Cyclin, C-terminal	5	0.822368	0.000643532	Ccnb1, Ccne1, Ccnf, Ccnb2, Ccna2	407	11	10240	11.4362	0.413923	0.163142	0.988007
GOTERM_BP_FAT	GO:0006874~cellular calcium ion homeostasis	16	2.63158	0.000697602	Itpr3, Ccl2, Cd38, Gng3, Lpar1, Tgm2, F2r, Cd55, Ednrb, Trpc6, Lpar3, Rxfp3, Gnb4, Adm, Drd1a, Edn1	428	164	12092	2.75633	0.838986	0.0389236	1.22985
INTERPRO	IPR006671:Cyclin, N-terminal	6	0.986842	0.000700987	Ccnb1, Ccne1, Ccnf, Ccng1, Ccnb2, Ccna2	407	19	10240	7.94517	0.441233	0.135415	1.07577
GOTERM_BP_FAT	GO:0031960~response to corticosteroid stimulus	14	2.30263	0.000730159	Ccl2, Cdkn1a, Ccne1, Pappa, Pla2g4a, Abcb4, Cdo1, Fos, Adm, Alpl, Sult1a1, Htr1b, Il6, Sgk1	428	131	12092	3.01933	0.852145	0.0398548	1.2869
GOTERM_CC_FAT	GO:0005886~plasma membrane	112	18.4211	0.000745129	Tm4sf1, Slc7a2, Pcdh18, Panx3, RT1-CE1, Olr59, Slc16a3, Cubn, Arrb1, Ednrb, Accn2, Lpar3, Gjb2, Cxcl12, Sspn, Irs3, Slc19a2, Rock2, Mmp16, Gng3, Smagp, Slc23a2, Rims1, Psen2, Igsf9, Adck3, Mllt4, Grk5, Zbtb16, Klhl17, Drd1a, Nrg1, Scn2b, Itm2a, Cnksr2, Dpep1, Gria3, Pnpla2, Hmox1, Tgm2, Cd55, Akap12, Syt11, Slc7a8, Slc12a5, Gjb3, Kbtbd10, Ephb2, Vipr2, Ptprf, Abcg1, Cd80, Mip, Npr1, Akap12, Gbp2,…	381	2396	10776	1.3221	0.22676	0.010658	1.01214
GOTERM_BP_FAT	GO:0001944~vasculature development	20	3.28947	0.000748314	Pdpn, Pofut1, Ppap2b, Plxnd1, Id1, Sema5a, Ang1, Hmox1, Vegfc, Sox18, Tgm2, Apold1, Cxcl12, Angptl4, Edn1, Foxm1, Socs3, Prrx2, Figf, Angpt1	428	237	12092	2.38416	0.85901	0.0399923	1.31869
GOTERM_BP_FAT	GO:0051174~regulation of phosphorus metabolic process	29	4.76974	0.000792036	Sdc4, Adcy3, Cdkn1a, Arrb1, F2r, Ednrb, Lpar3, Hexim2, Madd, Socs3, Cdkn2c, Cd80, Akap5, Adcy5, Vegfc, Lpar1, Psen2, Smad6, Adck3, Bmp2, Bard1, Drd1a, Cntf, Edn1, Nrg1, Trib3, Gdf6, Cdkn2b, Il6, Dusp6	428	415	12092	1.97426	0.874265	0.041435	1.39523
GOTERM_BP_FAT	GO:0019220~regulation of phosphate metabolic process	29	4.76974	0.000792036	Sdc4, Adcy3, Cdkn1a, Arrb1, F2r, Ednrb, Lpar3, Hexim2, Madd, Socs3, Cdkn2c, Cd80, Akap5, Adcy5, Vegfc, Lpar1, Psen2, Smad6, Adck3, Bmp2, Bard1, Drd1a, Cntf, Edn1, Nrg1, Trib3, Gdf6, Cdkn2b, Il6, Dusp6	428	415	12092	1.97426	0.874265	0.041435	1.39523
GOTERM_BP_FAT	GO:0033554~cellular response to stress	30	4.93421	0.000792871	Rfc2, Xrcc2, Fancd2, Cdkn1a, Pttg1, Top2a, Hmox1, Duox1, Msh2, Hmgb2, Hipk2, Nupr1, Btg2, Recql4, Pold1, Pola1, Pole, Kif22, Rad51, Timeless, Exo1, Fen1, Bard1, Tdp1, Fos, Adm, Uhrf1, Cdk1, Gpx4, Sgk1	428	436	12092	1.94397	0.87454	0.0406654	1.39669
GOTERM_BP_FAT	GO:0006281~DNA repair	17	2.79605	0.000813385	Rfc2, Xrcc2, Recql4, Pola1, Pold1, Fancd2, Pole, Pttg1, Kif22, Msh2, Rad51, Exo1, Hmgb2, Fen1, Bard1, Tdp1, Uhrf1	428	184	12092	2.61027	0.881103	0.0408951	1.43258
GOTERM_BP_FAT	GO:0070482~response to oxygen levels	18	2.96053	0.000864183	Pdpn, Ccl2, Acot2, Cdkn1a, Nppc, Cd38, Smad9, Ang1, Hmox1, Psen2, Adck3, Apold1, Cxcl12, Adm, Angptl4, Edn1, Tfrc, Socs3, Angpt1	428	203	12092	2.50513	0.895915	0.0425775	1.52141
GOTERM_MF_FAT	GO:0004860~protein kinase inhibitor activity	6	0.986842	0.00088254	Cdkn2c, Cdkn1a, Hexim2, Trib3, Cdkn2b, Camk2n2	388	24	11963	7.70812	0.47971	0.0455969	1.33246
GOTERM_BP_FAT	GO:0031100~organ regeneration	9	1.48026	0.000921853	Ccl2, Cxcl12, Cdkn1a, Ccne1, Adm, Ccna2, Socs3, Cdk1, Angpt1	428	58	12092	4.38398	0.910508	0.0445183	1.62216
GOTERM_BP_FAT	GO:0000226~microtubule cytoskeleton organization	12	1.97368	0.00092652	Psrc1, Neurl, Cenpa, Stmn1, Nusap1, Espl1, Spc25, Kif11, Ndc80, Fbxo5, Sgk1, Tacc3	428	102	12092	3.3238	0.911595	0.0439286	1.6303
GOTERM_CC_FAT	GO:0005829~cytosol	60	9.86842	0.00096892	Pank1, Plcb1, Cdca3, Rrm1, Prkcg, Pttg1, Ccnb2, Ch25h, Plk4, Fbxo5, Camk2n2, Arrb1, Rrm2, Cdk5rap2, Sult1a1, Chaf1b, Irs3, Dut, Ccnb1, Ephx2, Akap5, Ppap2b, Casp7, Agpat5, Cdc6, Dpys, Cdc20, Psen2, Adck3, Fabp3, Zbtb16, Cep78, Cep70, Cntf, Gsta3, Gpx4, Plk1, Ahr, Cdkn1a, Pnpla2, Hmox1, Nfkbia, Cplx2, Mad2l1, Acot1, Ngfrap1, Myo7a, Ptges2, Naprt1, Ccne1, Pfdn5, Smad9, Mt1a, Xdh, Pla2g4a, Kcnip3, S…	381	1118	10776	1.5179	0.284261	0.0132885	1.31426
GOTERM_BP_FAT	GO:0010033~response to organic substance	52	8.55263	0.00100129	Adcy3, Trim24, Ccl2, Cd38, Id1, Abcb1b, Duox1, F2r, Socs2, Cxcl12, Gnb4, Sult1a1, Tlr5, Btg2, Socs3, Nppc, Gng3, Abcb4, Fabp3, Alpl, Lnpep, Drd1a, Tnfrsf11b, Il6, Cblb, Gpx4, Sgk1, Aurka, Cdkn1a, Cpt1a, Hmox1, Nfkbia, Msh2, Lef1, Hmgb2, Htr1b, Angpt1, Timp3, Abcg1, Ccne1, Pappa, Pla2g4a, Adcy5, Timp4, Cdo1, Hmgcs2, Fos, Adm, Ccna2, Tfrc, Cdkn2b, Cdk1	428	928	12092	1.58311	0.927319	0.0465487	1.76076
GOTERM_BP_FAT	GO:0000902~cell morphogenesis	25	4.11184	0.00100224	Ephb3, Id1, Lef1, Tnn, Wnt4, Rgnef, Cxcl12, Stmn1, Ephb2, Myo7a, Pdpn, Kif5c, Nrp2, Cenpa, Sema5a, Ndc80, Celsr3, Sema6c, Bmp2, L1cam, Adm, Bcl11b, Nrg1, Alcam, Sgk1	428	340	12092	2.07738	0.9275	0.0457792	1.76242
GOTERM_BP_FAT	GO:0048015~phosphoinositide-mediated signaling	9	1.48026	0.00129171	F2r, Ednrb, Lpar3, Rxfp3, Gnb4, Drd1a, Edn1, Lpar1, Tgm2	428	61	12092	4.16838	0.966041	0.0576172	2.26598
GOTERM_BP_FAT	GO:0007051~spindle organization	6	0.986842	0.0013074	Stmn1, Espl1, Spc25, Ndc80, Fbxo5, Tacc3	428	24	12092	7.06308	0.967409	0.0573211	2.29321
GOTERM_BP_FAT	GO:0001525~angiogenesis	13	2.13816	0.00134144	Pofut1, Plxnd1, Sema5a, Ang1, Hmox1, Vegfc, Sox18, Apold1, Cxcl12, Angptl4, Edn1, Figf, Angpt1	428	123	12092	2.98602	0.97019	0.0578027	2.35223
GOTERM_BP_FAT	GO:0051384~response to glucocorticoid stimulus	13	2.13816	0.00143898	Ccl2, Cdkn1a, Ccne1, Pappa, Pla2g4a, Abcb4, Cdo1, Fos, Adm, Alpl, Sult1a1, Il6, Sgk1	428	124	12092	2.96194	0.976914	0.060877	2.52123
INTERPRO	IPR000884:Thrombospondin, type 1 repeat	6	0.986842	0.00143909	Adamts1, Unc5c, Spon1, Adamts4, Nov, Spon2	407	22	10240	6.86174	0.697388	0.212633	2.1968
GOTERM_BP_FAT	GO:0006873~cellular ion homeostasis	26	4.27632	0.00146318	Ccl2, Mt2A, Cd38, Tgm2, Cd55, F2r, Ednrb, Lpar3, Gnb4, Slc12a5, Itpr3, Gng3, Mt1a, Lpar1, Trpc6, Rxfp3, Drd1a, Cntf, Adm, Slc30a1, Edn1, Prx, Nrg1, Tfrc, Slc4a11, Sgk1	428	370	12092	1.9853	0.978333	0.0608864	2.56311
GOTERM_BP_FAT	GO:0007018~microtubule-based movement	11	1.80921	0.00147365	Kif20a, Kif5c, Kif21b, Kif26a, Kifc1, Kif22, Kif11, Kif23, Kif15, Kif20b, Kif18b	428	92	12092	3.378	0.978919	0.0603504	2.58123
GOTERM_MF_FAT	GO:0019210~kinase inhibitor activity	6	0.986842	0.00154783	Cdkn2c, Cdkn1a, Hexim2, Trib3, Cdkn2b, Camk2n2	388	27	11963	6.85166	0.682184	0.0735718	2.32593
GOTERM_BP_FAT	GO:0051094~positive regulation of developmental process	23	3.78289	0.00155977	Xrcc2, Akap5, Nppc, Hsf4, Ccne1, Smad9, Pla2g4a, Vegfc, Socs2, Bmp2, Cxcl12, F3, Cntf, Nrg1, Ephb2, Scin, Socs3, Cdkn2b, Cdk1, Il6, Figf, Ptprf, Sgk1	428	311	12092	2.0894	0.983179	0.0627853	2.73011
GOTERM_BP_FAT	GO:0007242~intracellular signaling cascade	51	8.38816	0.00160992	Rrad, Plcb1, Adcy3, Prkcg, Arrb1, Rab36, F2r, Socs2, Ednrb, Lpar3, Gnb4, Stmn1, Hipk2, Rasl11b, Arl4d, Nupr1, Tlr5, Socs3, Rock2, Racgap1, Gng3, Tifa, Psen2, Adck3, Rxfp3, Cntf, Drd1a, Nrg1, Edn1, Mapk12, Cblb, Sgk1, Cyp26b1, Mt2A, Rgs7, Hmox1, Nfkbia, Msh2, Tgm2, Rgnef, Madd, Ppm1l, Rapgef5, Npr1, Igfbp5, Mt1a, Adcy5, Lpar1, Adm, Cacna1d, Cdk1, Dusp6	428	925	12092	1.5577	0.985251	0.0637604	2.81672
KEGG_PATHWAY	rno04916:Melanogenesis	11	1.80921	0.00165072	Plcb1, Tyrp1, Ednrb, Wnt4, Adcy3, Prkcg, Edn1, Adcy5, Fzd1, Wnt5b, Lef1	203	92	5590	3.29246	0.21691	0.0477252	1.94903
GOTERM_MF_FAT	GO:0003774~motor activity	13	2.13816	0.00172135	Myo7a, Kif5c, Kif26a, Kif22, Kif15, Kif23, Kif18b, Kif20a, Myo1f, Kif21b, Kifc1, Kif11, Kif20b	388	138	11963	2.90451	0.72054	0.0765891	2.5835
GOTERM_BP_FAT	GO:0055082~cellular chemical homeostasis	26	4.27632	0.00175902	Ccl2, Mt2A, Cd38, Tgm2, Cd55, F2r, Ednrb, Lpar3, Gnb4, Slc12a5, Itpr3, Gng3, Mt1a, Lpar1, Trpc6, Rxfp3, Drd1a, Cntf, Adm, Slc30a1, Edn1, Prx, Nrg1, Tfrc, Slc4a11, Sgk1	428	375	12092	1.95883	0.990022	0.0684294	3.07375
INTERPRO	IPR006670:Cyclin	6	0.986842	0.00177975	Ccnb1, Ccne1, Ccnf, Ccng1, Ccnb2, Ccna2	407	23	10240	6.5634	0.772023	0.218405	2.71018
GOTERM_BP_FAT	GO:0032989~cellular component morphogenesis	26	4.27632	0.00185071	Ephb3, Id1, Lef1, Tnn, Neurl, Wnt4, Rgnef, Cxcl12, Stmn1, Ephb2, Myo7a, Pdpn, Kif5c, Nrp2, Cenpa, Sema5a, Ndc80, Celsr3, Sema6c, Bmp2, L1cam, Adm, Bcl11b, Nrg1, Alcam, Sgk1	428	376	12092	1.95362	0.992154	0.0708189	3.23151
KEGG_PATHWAY	rno03440:Homologous recombination	6	0.986842	0.00207435	Xrcc2, Pold1, Rad54l, Eme1, Rad51c, Rad51	203	26	5590	6.35468	0.264586	0.0499307	2.44358
INTERPRO	IPR013763:Cyclin-related	6	0.986842	0.00217595	Ccnb1, Ccne1, Ccnf, Ccng1, Ccnb2, Ccna2	407	24	10240	6.28993	0.83602	0.227627	3.30409
GOTERM_BP_FAT	GO:0000910~cytokinesis	6	0.986842	0.00227615	Plk1, Rock2, Aurkb, Racgap1, Nusap1, Incenp	428	27	12092	6.2783	0.997429	0.0851608	3.96029
SMART	SM00209:TSP1	6	0.986842	0.00230603	Adamts1, Unc5c, Spon1, Adamts4, Nov, Spon2	226	22	5083	6.13395	0.33237	0.182914	2.79067
GOTERM_BP_FAT	GO:0000904~cell morphogenesis involved in differentiation	19	3.125	0.00236316	Myo7a, Kif5c, Ephb3, Nrp2, Id1, Sema5a, Lef1, Tnn, Celsr3, Rgnef, Sema6c, Bmp2, Wnt4, L1cam, Cxcl12, Stmn1, Bcl11b, Ephb2, Alcam	428	242	12092	2.21816	0.997954	0.0870322	4.10872
UP_SEQ_FEATURE	domain:Kinesin-motor	5	0.822368	0.0023657	Kif5c, Kifc1, Kif22, Kif15, Kif18b	315	14	7317	8.29592	0.919928	0.919928	3.70237
GOTERM_MF_FAT	GO:0004861~cyclin-dependent protein kinase inhibitor activity	4	0.657895	0.00243987	Cdkn2c, Cdkn1a, Hexim2, Cdkn2b	388	9	11963	13.7033	0.835971	0.100878	3.64335
GOTERM_BP_FAT	GO:0001763~morphogenesis of a branching structure	12	1.97368	0.00246012	Bmp2, Wnt4, Cxcl12, Plxnd1, Mycn, Adm, Sema5a, Edn1, Socs3, Il6, Tgm2, Timeless	428	115	12092	2.94807	0.998413	0.0891901	4.27383
GOTERM_BP_FAT	GO:0048514~blood vessel morphogenesis	16	2.63158	0.00247226	Pofut1, Plxnd1, Sema5a, Ang1, Hmox1, Vegfc, Sox18, Tgm2, Apold1, Cxcl12, Angptl4, Edn1, Foxm1, Prrx2, Figf, Angpt1	428	186	12092	2.43031	0.998463	0.0883887	4.29449
GOTERM_MF_FAT	GO:0003677~DNA binding	63	10.3618	0.0025509	Atf3, Trim24, Sox12, Hsf4, Mcm5, Top2a, Rad51c, Sox18, Mycn, Mxd3, Ssbp4, Sox11, Pole, Tsc22d3, Kif22, Npas4, LOC685909, Exo1, Hist1h1a, Zbtb16, E2f1, E2f7, Uhrf1, Foxm1, Cenpt, Rfc2, Ahr, Cbx2, Ppfibp2, Cdt1, Erg, Cebpb, Tead2, Msh2, Lef1, Ezh2, Hmgb2, Mcm7, Klf11, Mcm6, Mcm4, Recql4, Pold1, Mcm2, Pola1, Ptges2, Cenpa, Smad9, Tsc22d1, Rad51, Rcor2, Kcnip3, Zfp367, Fen1, Hmga1, Orc6, Nr1d1, Bmyc,…	388	1348	11963	1.44098	0.84894	0.0996792	3.80614
GOTERM_BP_FAT	GO:0048878~chemical homeostasis	31	5.09868	0.00256443	Trim24, Ccl2, Mt2A, Cd38, Hmox1, Tgm2, F2r, Cd55, Ednrb, Lpar3, Gnb4, Slc12a5, Itpr3, Abcg1, Gng3, Mt1a, Pla2g4a, Lpar1, Trpc6, Rxfp3, Drd1a, Cntf, Lnpep, Adm, Slc30a1, Edn1, Prx, Nrg1, Tfrc, Slc4a11, Sgk1	428	492	12092	1.78013	0.998793	0.0903035	4.45119
GOTERM_BP_FAT	GO:0008285~negative regulation of cell proliferation	20	3.28947	0.00263209	Cdkn2c, Trim24, Cdkn1a, Nppc, Pttg1, Igfbp5, Ang1, Hmox1, F2r, Bmp2, Zbtb16, Adm, Bcl11b, E2f7, Nupr1, Scin, Cdkn2b, Cblb, Il6, Ptprf	428	264	12092	2.14033	0.998989	0.09135	4.56605
SP_PIR_KEYWORDS	nucleus	86	14.1447	0.00268904	A1cf, Atf3, Nup93, Atp2a3, Id1, Pttg1, Mcm5, Top2a, Spc25, Kazn, Alox5ap, Pcbd1, Camk2n2, Cand2, Stk39, Arrb1, Mycn, Cdkn2aip, Mxd3, Cenpn, Nupr1, Rwdd3, Dut, Ccnb1, Sox11, Clcc1, Kif22, Npas4, Cited4, Gins4, Timeless, Bard1, Traf4af1, Ddx25, Kifc1, Cdca7, Uhrf1, Foxm1, Cenpt, Mns1, Sgk1, Gpx4, Nuf2, Rfc2, Plk1, Ahr, Fancd2, Erg, Csrp2, Cebpb, Lmnb1, Msh2, Nfkbia, Lef1, Hmgb2, Cplx2, Mcm7, Rpp25,…	375	1537	8979	1.33974	0.602906	0.123607	3.60505
GOTERM_BP_FAT	GO:0045768~positive regulation of anti-apoptosis	6	0.986842	0.00269184	Cdkn1a, Adm, Hmox1, Btg2, Il6, Angpt1	428	28	12092	6.05407	0.999136	0.0921088	4.66739
SP_PIR_KEYWORDS	kinetochore	6	0.986842	0.00269343	Plk1, Nuf2, Mlf1ip, Cenpn, Spc25, Cenpt	375	24	8979	5.986	0.603506	0.109201	3.61084
GOTERM_BP_FAT	GO:0008284~positive regulation of cell proliferation	26	4.27632	0.00277888	Atf3, Ccl2, Cdkn1a, Cd38, Hsf4, Ang1, Tgm2, F2r, Cxcl12, Hipk2, Mycn, Figf, Prrx2, Recql4, Cd80, Flt4, Pla2g4a, Vegfc, F3, Cntf, Adm, Edn1, Ccna2, Foxm1, Il6, Cdk1	428	388	12092	1.8932	0.999313	0.0937242	4.81482
GOTERM_BP_FAT	GO:0031099~regeneration	12	1.97368	0.00281767	Ccnb1, Ccl2, Cxcl12, Cdkn1a, Ina, Ccne1, Adm, Ccna2, Socs3, Cdk1, Angpt1, Timp3	428	117	12092	2.89768	0.999379	0.0937649	4.88045
SMART	SM00385:CYCLIN	6	0.986842	0.00284198	Ccnb1, Ccne1, Ccnf, Ccng1, Ccnb2, Ccna2	226	23	5083	5.86726	0.392288	0.152969	3.42892
INTERPRO	IPR014400:Cyclin, A/B/D/E	4	0.657895	0.0029851	Ccnb1, Ccne1, Ccnb2, Ccna2	407	8	10240	12.5799	0.916369	0.266676	4.50648
GOTERM_BP_FAT	GO:0045935~positive regulation of nucleobase, nucleoside, nucleotide and nucleic acid metabolic process	36	5.92105	0.00299842	Ahr, Trim24, Prkcg, Hsf4, Top2a, Cebpb, Tead2, Agrn, Nfkbia, Lef1, Pcbd1, F2r, Hmgb2, Hipk2, Etv5, Sox11, Cenpk, Nppc, Npr1, Smad9, Npas4, Cited4, Rad51, Psrc1, Bmp2, Hmga1, Zbtb16, Fos, Drd1a, E2f1, Bcl11b, Ccna2, Foxm1, Gdf6, Il6, Klf15	428	608	12092	1.67284	0.999614	0.0982369	5.18573
GOTERM_BP_FAT	GO:0033043~regulation of organelle organization	15	2.46711	0.0031264	Sdc4, Recql4, Rock2, Akap5, Pla2g4a, Plk4, Rims1, Psrc1, Myo1f, Mad2l1, Stmn1, Nusap1, Edn1, Ska3, Sgk1	428	172	12092	2.46387	0.999724	0.100956	5.40132
GOTERM_BP_FAT	GO:0001666~response to hypoxia	16	2.63158	0.00318736	Ccl2, Acot2, Nppc, Cd38, Smad9, Ang1, Hmox1, Psen2, Adck3, Apold1, Cxcl12, Adm, Angptl4, Edn1, Tfrc, Socs3, Angpt1	428	191	12092	2.36669	0.999765	0.101574	5.50385
GOTERM_BP_FAT	GO:0001568~blood vessel development	18	2.96053	0.00329606	Pofut1, Ppap2b, Plxnd1, Sema5a, Ang1, Hmox1, Vegfc, Sox18, Tgm2, Apold1, Cxcl12, Angptl4, Edn1, Foxm1, Socs3, Prrx2, Figf, Angpt1	428	230	12092	2.21105	0.999823	0.103599	5.6864
SP_PIR_KEYWORDS	ubl conjugation	23	3.78289	0.00355174	Cdca3, Ccnb1, Aurka, Fancd2, Per1, Pttg1, Kif22, Cebpb, Cdc20, Nfkbia, Lef1, Cand2, Arrb1, Bard1, Fos, Kbtbd10, Cdkn2aip, Uhrf1, Ngfrap1, Cdk1, Cblb, Cdca8, Sgk1	375	283	8979	1.94598	0.704892	0.126809	4.73585
GOTERM_BP_FAT	GO:0045597~positive regulation of cell differentiation	19	3.125	0.00363073	Xrcc2, Akap5, Nppc, Hsf4, Ccne1, Smad9, Vegfc, Socs2, Bmp2, Cxcl12, Cntf, Nrg1, Ephb2, Scin, Socs3, Cdkn2b, Il6, Ptprf, Sgk1	428	252	12092	2.13014	0.999927	0.11218	6.24641
GOTERM_CC_FAT	GO:0043025~cell soma	19	3.125	0.00371106	Itpr3, Inha, Ccl2, Gria3, Akap5, Nov, Synpo, Psen2, Kcnd3, Adck3, Cplx2, Slc12a5, Drd1a, Lnpep, Cntf, Chrm2, Ephb2, Alcam, Paqr8, Ptprf	381	253	10776	2.12405	0.722712	0.0481373	4.94752
PIR_SUPERFAMILY	PIRSF001771:Cyclin_A_B_D_E	4	0.657895	0.00385826	Ccnb1, Ccne1, Ccnb2, Ccna2	191	8	4368	11.4346	0.562756	0.562756	4.78086
GOTERM_BP_FAT	GO:0010604~positive regulation of macromolecule metabolic process	45	7.40132	0.00392241	Plk1, Ahr, Trim24, Prkcg, Hsf4, Top2a, Cebpb, Tead2, Fbxo5, Agrn, Nfkbia, Lef1, Pcbd1, F2r, Ednrb, Hmgb2, Hipk2, Etv5, Cd80, Ccnb1, Sox11, Cenpk, Akap5, Smad9, Npas4, Vegfc, Cited4, Cdc20, Rad51, Psrc1, Hmga1, Bmp2, Zbtb16, Fos, Cntf, Bcl11b, E2f1, Ccna2, Ube2c, Foxm1, Gdf6, Cdk1, Il6, Cblb, Klf15	428	825	12092	1.54104	0.999966	0.119246	6.7319
SP_PIR_KEYWORDS	chromosomal protein	9	1.48026	0.00438425	Mlf1ip, Hmgb2, Hmga1, Fancd2, Cenpa, Aurkb, Cenpn, Cenpt, Cdca8	375	63	8979	3.42057	0.778449	0.139903	5.81542
GOTERM_BP_FAT	GO:0051260~protein homooligomerization	11	1.80921	0.00450245	Itpr3, Dctpp1, Hsf4, Cpt1a, Angptl4, Alox5ap, Dpys, Rad51, Tgm2, Angpt1, Pcbd1	428	107	12092	2.90445	0.999993	0.134128	7.69032
INTERPRO	IPR018525:DNA-dependent ATPase MCM, conserved site	3	0.493421	0.00458107	Mcm7, Mcm5, Mcm6	407	3	10240	25.1597	0.977874	0.345214	6.83723
GOTERM_BP_FAT	GO:0030030~cell projection organization	24	3.94737	0.00462535	Myo7a, Kif5c, Nrp2, Ephb3, Sema5a, Lpar1, Tnn, Igsf9, Neurl, Celsr3, Rgnef, Sema6c, Lpar3, Phgdh, L1cam, Cxcl12, Stmn1, Adm, Mtss1, Bcl11b, Ephb2, Alcam, Il6, Sgk1	428	361	12092	1.87827	0.999995	0.135994	7.8922
GOTERM_BP_FAT	GO:0031399~regulation of protein modification process	20	3.28947	0.00478713	Plk1, Ccnb1, Cd80, Akap5, Prkcg, Fbxo5, Vegfc, Cdc20, Psen2, Smad6, Adck3, Ednrb, Bmp2, Mad2l1, Cntf, Edn1, Ube2c, Gdf6, Socs3, Il6, Cdk1	428	279	12092	2.02526	0.999996	0.138861	8.15731
GOTERM_BP_FAT	GO:0051173~positive regulation of nitrogen compound metabolic process	36	5.92105	0.00481292	Ahr, Trim24, Prkcg, Hsf4, Top2a, Cebpb, Tead2, Agrn, Nfkbia, Lef1, Pcbd1, F2r, Hmgb2, Hipk2, Etv5, Sox11, Cenpk, Nppc, Npr1, Smad9, Npas4, Cited4, Rad51, Psrc1, Bmp2, Hmga1, Zbtb16, Fos, Drd1a, E2f1, Bcl11b, Ccna2, Foxm1, Gdf6, Il6, Klf15	428	626	12092	1.62474	0.999997	0.138034	8.19952
GOTERM_MF_FAT	GO:0019887~protein kinase regulator activity	8	1.31579	0.0048667	Cdkn2c, Cks2, Cdkn1a, Ccne1, Hexim2, Trib3, Cdkn2b, Camk2n2	388	65	11963	3.79477	0.972952	0.173048	7.1439
GOTERM_MF_FAT	GO:0008094~DNA-dependent ATPase activity	6	0.986842	0.00503728	Rfc2, Recql4, Top2a, Mcm7, Rad51c, Rad51	388	35	11963	5.28557	0.976175	0.170432	7.38543
GOTERM_CC_FAT	GO:0005874~microtubule	14	2.30263	0.00530707	Kif5c, Gabarapl1, Kif22, Kif15, Spag5, Kif18b, Kif20a, Fam82a1, Stmn1, Nusap1, Kifc1, Kif11, Ska3, Cdk1	381	164	10776	2.41444	0.840517	0.0657331	7.00471
GOTERM_BP_FAT	GO:0042981~regulation of apoptosis	38	6.25	0.00544056	Xrcc2, Ccl2, Cdkn1a, Top2a, Hmox1, Cebpb, Nfkbia, Msh2, Tgm2, F2r, Ednrb, Hipk2, Angptl4, Madd, Nupr1, Btg2, Scin, Ngfrap1, Ptprf, Timp3, Cdkn2c, Inha, Casp7, Tsc22d3, Bok, Pla2g4a, Psen2, Kcnip3, Smad6, Adck3, Bard1, F3, Zbtb16, Cntf, Bcl11b, Cflar, Cdk1, Il6, Sgk1	428	677	12092	1.5858	0.999999	0.152962	9.22078
SP_PIR_KEYWORDS	developmental protein	26	4.27632	0.00546284	Id1, Csrp2, Sfrp4, Unc5c, Wnt4, Ina, Stmn1, Angptl4, Figf, Angpt1, Pdpn, Sox11, Nrp2, Vegfc, Wnt5b, Timeless, Igsf9, Celsr3, Sema6c, Bmp2, Apold1, L1cam, Ddx25, Cntf, Fzd1, Gpx4	375	348	8979	1.78892	0.84724	0.157017	7.19725
GOTERM_MF_FAT	GO:0042623~ATPase activity, coupled	15	2.46711	0.00552621	Myo7a, Rfc2, Abcg1, Recql4, Atp2a3, Abcb1a, Top2a, Abcb1b, Rad51c, Rad51, Atp8b1, Tap1, Abcb4, Ddx25, Mcm7	388	200	11963	2.31244	0.98344	0.17739	8.07446
GOTERM_BP_FAT	GO:0019725~cellular homeostasis	28	4.60526	0.00559098	Ccl2, Mt2A, Cd38, Tgm2, F2r, Cd55, Ednrb, Lpar3, Gnb4, Slc12a5, Itpr3, Gng3, Mt1a, Lpar1, Trpc6, Rxfp3, Glrx, Drd1a, Cntf, Adm, Slc30a1, Edn1, Prx, Nrg1, Tfrc, Slc4a11, Il6, Sgk1	428	453	12092	1.74628	1	0.155197	9.46394
GOTERM_CC_FAT	GO:0005876~spindle microtubule	5	0.822368	0.00565718	Nusap1, Kif11, Ska3, Spag5, Cdk1	381	21	10776	6.73416	0.858757	0.0675153	7.45043
GOTERM_MF_FAT	GO:0005539~glycosaminoglycan binding	10	1.64474	0.00572555	Adamts1, Crispld2, Hmmr, Ccl2, Cfh, Colq, Ang1, Smoc2, Ccl7, Hapln4	388	102	11963	3.02279	0.985723	0.175634	8.35401
GOTERM_BP_FAT	GO:0048666~neuron development	23	3.78289	0.00582828	Myo7a, Kif5c, Ephb3, Nrp2, Sema5a, Tnn, Igsf9, Celsr3, Rgnef, Sema6c, Phgdh, L1cam, Cxcl12, Stmn1, Drd1a, Cntf, Adm, Ctf1, Bcl11b, Ephb2, Alcam, Il6, Sgk1	428	347	12092	1.87263	1	0.159562	9.84628
GOTERM_BP_FAT	GO:0048010~vascular endothelial growth factor receptor signaling pathway	4	0.657895	0.00583828	Ccl2, Flt4, Vegfc, Figf	428	11	12092	10.2736	1	0.158168	9.86237
GOTERM_MF_FAT	GO:0019103~pyrimidine nucleotide binding	3	0.493421	0.00599777	Pola1, Dctpp1, Dut	388	4	11963	23.1244	0.988341	0.175974	8.73447
GOTERM_BP_FAT	GO:0042493~response to drug	22	3.61842	0.00610249	Ccl2, Cdkn1a, Nppc, Abcb1a, Ccne1, Abcb1b, Cpt1a, Timp4, Msh2, Rad51, Abcb4, Grk5, Fabp3, Hmgcs2, Fos, Drd1a, Tnfrsf11b, Socs3, Gsta3, Cdk1, Il6, Nes	428	327	12092	1.90077	1	0.16305	10.2862
GOTERM_BP_FAT	GO:0030182~neuron differentiation	28	4.60526	0.00615115	Ephb3, Cebpb, Tnn, Rgnef, Phgdh, Mdga2, Cxcl12, Stmn1, Ephb2, Btg2, Myo7a, Kif5c, Nrp2, Sema5a, Igsf9, Celsr3, Sema6c, L1cam, Adm, Drd1a, Cntf, Ctf1, Bcl11b, Nrg1, Alcam, Il6, Sgk1, Nes	428	457	12092	1.731	1	0.162591	10.3641
GOTERM_BP_FAT	GO:0010243~response to organic nitrogen	11	1.80921	0.00621037	Ccl2, Cdo1, Cdkn1a, Ccne1, Drd1a, Pla2g4a, Btg2, Msh2, Il6, Cdk1, Timp3	428	112	12092	2.77478	1	0.162395	10.4587
GOTERM_BP_FAT	GO:0050769~positive regulation of neurogenesis	9	1.48026	0.00660544	Xrcc2, Bmp2, Cxcl12, Akap5, Cntf, Ephb2, Vegfc, Ptprf, Sgk1	428	79	12092	3.21862	1	0.170135	11.0879
GOTERM_BP_FAT	GO:0043067~regulation of programmed cell death	38	6.25	0.00665178	Xrcc2, Ccl2, Cdkn1a, Top2a, Hmox1, Cebpb, Nfkbia, Msh2, Tgm2, F2r, Ednrb, Hipk2, Angptl4, Madd, Nupr1, Btg2, Scin, Ngfrap1, Ptprf, Timp3, Cdkn2c, Inha, Casp7, Tsc22d3, Bok, Pla2g4a, Psen2, Kcnip3, Smad6, Adck3, Bard1, F3, Zbtb16, Cntf, Bcl11b, Cflar, Cdk1, Il6, Sgk1	428	686	12092	1.565	1	0.169566	11.1614
GOTERM_BP_FAT	GO:0006468~protein amino acid phosphorylation	35	5.75658	0.00674057	Plk1, Aurka, Trim24, Prkcg, Ephb3, RGD1312026, Plk4, Stk39, Arrb1, F2r, Lpar3, Hipk2, Ephb2, Madd, Pbk, Map3k13, Ccnb1, Rock2, Nek2, Npr1, Epha10, Ccne1, Flt4, Lpar1, Grk5, Pkmyt1, Aurkb, Mapk12, Trib3, Pdk4, Bub1, Cdk1, Rad51ap1, Ttk, Sgk1	428	618	12092	1.60005	1	0.169987	11.3021
GOTERM_BP_FAT	GO:0006631~fatty acid metabolic process	15	2.46711	0.00685727	Pdpn, Ephx2, Acot2, Acadl, Ech1, Cpt1a, Ch25h, Pla2g4a, Alox5ap, Tyrp1, Npepo, Fabp3, Acaa2, Edn1, Acot1	428	188	12092	2.25418	1	0.171034	11.4867
GOTERM_BP_FAT	GO:0019932~second-messenger-mediated signaling	14	2.30263	0.00692805	Adcy3, Adcy5, Lpar1, Tgm2, Arrb1, F2r, Ednrb, Lpar3, Gnb4, Rxfp3, Adm, Drd1a, Edn1, Cacna1d	428	169	12092	2.34043	1	0.171025	11.5985
GOTERM_BP_FAT	GO:0001558~regulation of cell growth	14	2.30263	0.00692805	Rrad, Cdkn2c, Cdkn1a, Nov, Cd38, Pttg1, Igfbp5, Flt4, Psrc1, Cxcl12, Cdkn2aip, Cntf, Socs3, Sgk1	428	169	12092	2.34043	1	0.171025	11.5985
GOTERM_BP_FAT	GO:0010941~regulation of cell death	38	6.25	0.00705907	Xrcc2, Ccl2, Cdkn1a, Top2a, Hmox1, Cebpb, Nfkbia, Msh2, Tgm2, F2r, Ednrb, Hipk2, Angptl4, Madd, Nupr1, Btg2, Scin, Ngfrap1, Ptprf, Timp3, Cdkn2c, Inha, Casp7, Tsc22d3, Bok, Pla2g4a, Psen2, Kcnip3, Smad6, Adck3, Bard1, F3, Zbtb16, Cntf, Bcl11b, Cflar, Cdk1, Il6, Sgk1	428	689	12092	1.55818	1	0.172358	11.8051
GOTERM_CC_FAT	GO:0031262~Ndc80 complex	3	0.493421	0.00709859	Nuf2, Spc25, Ndc80	381	4	10776	21.2126	0.914372	0.081258	9.2647
GOTERM_CC_FAT	GO:0044420~extracellular matrix part	10	1.64474	0.00712281	Adamts1, Gria3, Col11a2, Colq, Ang1, Col27a1, Smoc2, Agrn, Rell2, Timp3	381	97	10776	2.91582	0.91509	0.0789173	9.2949
GOTERM_BP_FAT	GO:0032886~regulation of microtubule-based process	7	1.15132	0.00724257	Psrc1, Rock2, Stmn1, Plk4, Ska3, Sgk1, Tacc3	428	49	12092	4.03605	1	0.174816	12.0937
GOTERM_BP_FAT	GO:0007143~female meiosis	4	0.657895	0.00758251	Plk1, Adcy3, Fbxo5, Rad51c	428	12	12092	9.41745	1	0.180606	12.6259
GOTERM_BP_FAT	GO:0045859~regulation of protein kinase activity	19	3.125	0.007677	Sdc4, Cdkn2c, Adcy3, Cdkn1a, Adcy5, Lpar1, Psen2, Arrb1, F2r, Adck3, Lpar3, Hexim2, Drd1a, Edn1, Nrg1, Madd, Trib3, Cdkn2b, Il6, Dusp6	428	271	12092	1.98079	1	0.181012	12.7733
GOTERM_BP_FAT	GO:0048609~reproductive process in a multicellular organism	27	4.44079	0.00776656	Cyp26b1, Fancd2, Ccl2, Rad51c, Fbxo5, Msh2, Socs2, Neurl, Hmgb2, Wnt4, Cxcl12, Angpt1, Ccnb1, Inha, Akap5, Racgap1, Ccne1, Xdh, Pla2g4a, Timp4, Adamts1, Hist1h1a, Bmp2, Cdo1, Zbtb16, Ddx25, Gpx4	428	443	12092	1.72193	1	0.181305	12.9128
GOTERM_BP_FAT	GO:0032504~multicellular organism reproduction	27	4.44079	0.00776656	Cyp26b1, Fancd2, Ccl2, Rad51c, Fbxo5, Msh2, Socs2, Neurl, Hmgb2, Wnt4, Cxcl12, Angpt1, Ccnb1, Inha, Akap5, Racgap1, Ccne1, Xdh, Pla2g4a, Timp4, Adamts1, Hist1h1a, Bmp2, Cdo1, Zbtb16, Ddx25, Gpx4	428	443	12092	1.72193	1	0.181305	12.9128
GOTERM_BP_FAT	GO:0051329~interphase of mitotic cell cycle	8	1.31579	0.00777144	Cdkn2c, Pola1, Pold1, Pole, Cdkn1a, E2f1, Cdkn2b, Cdk1	428	65	12092	3.47721	1	0.179816	12.9204
GOTERM_BP_FAT	GO:0009628~response to abiotic stimulus	25	4.11184	0.00784804	Xrcc2, Fancd2, Ccl2, Cdkn1a, Abcb1b, Msh2, Arrb1, Cxcl12, Btg2, Socs3, Timp3, Hspb7, Akap5, Casp7, Tsc22d3, Pla2g4a, Bmp2, Fos, Adm, Drd1a, Hspb6, Cblb, Il6, Sgk1, Nes	428	399	12092	1.7702	1	0.179846	13.0395
GOTERM_BP_FAT	GO:0045941~positive regulation of transcription	31	5.09868	0.00812304	Ahr, Trim24, Hsf4, Top2a, Tead2, Cebpb, Nfkbia, Agrn, Pcbd1, Lef1, F2r, Hmgb2, Hipk2, Etv5, Sox11, Cenpk, Smad9, Npas4, Cited4, Psrc1, Bmp2, Hmga1, Zbtb16, Fos, E2f1, Bcl11b, Ccna2, Foxm1, Gdf6, Il6, Klf15	428	534	12092	1.64012	1	0.183953	13.466
GOTERM_BP_FAT	GO:0031175~neuron projection development	19	3.125	0.00826948	Kif5c, Ephb3, Nrp2, Sema5a, Tnn, Igsf9, Celsr3, Rgnef, Sema6c, Phgdh, L1cam, Cxcl12, Stmn1, Adm, Bcl11b, Ephb2, Alcam, Il6, Sgk1	428	273	12092	1.96628	1	0.185362	13.6922
KEGG_PATHWAY	rno04540:Gap junction	9	1.48026	0.00847484	Itpr3, Plcb1, Adcy3, Prkcg, Drd1a, Adcy5, Pdgfd, Lpar1, Cdk1	203	81	5590	3.05966	0.716238	0.164685	9.64274
GOTERM_BP_FAT	GO:0007610~behavior	26	4.27632	0.00849635	Plcb1, Ccl2, Prkcg, Cpt1a, Enpp2, Ednrb, Penk, Accn2, Cxcl12, Hipk2, Htr1b, Ephb2, Cxcl1, Nrp2, Adcy5, Ccl7, Kcnip3, Psen2, Adck3, Fos, Drd1a, Nrg1, Npas1, Cacna1d, Tmod2, Il6, Sgk1	428	424	12092	1.73245	1	0.188354	14.0417
GOTERM_MF_FAT	GO:0008201~heparin binding	8	1.31579	0.00850036	Adamts1, Crispld2, Ccl2, Cfh, Colq, Ang1, Smoc2, Ccl7	388	72	11963	3.42583	0.998195	0.231423	12.1638
SP_PIR_KEYWORDS	differentiation	19	3.125	0.00850443	Sox11, Nrp2, Csrp2, Cebpb, Vegfc, Sfrp4, Igsf9, Rgnef, Sema6c, Apold1, Bmp2, L1cam, Ddx25, Stmn1, Ina, Cntf, Angptl4, Figf, Angpt1	375	233	8979	1.95252	0.946576	0.21661	10.9934
SP_PIR_KEYWORDS	growth factor	11	1.80921	0.00858109	Inha, Bmp2, Cxcl1, Nov, Cntf, Nrg1, Vegfc, Pdgfd, Gdf6, Il6, Figf	375	100	8979	2.63384	0.947974	0.203387	11.0872
SP_PIR_KEYWORDS	cleavage on pair of basic residues	15	2.46711	0.00888472	Inha, Mmp16, Nppc, Vegfc, Cubn, Enpp2, Adamts1, Penk, Bmp2, Adamts4, Adm, Edn1, Pdgfd, Gdf6, Figf	375	165	8979	2.17673	0.953163	0.196396	11.4578
INTERPRO	IPR001208:DNA-dependent ATPase MCM	3	0.493421	0.0089219	Mcm7, Mcm5, Mcm6	407	4	10240	18.8698	0.999412	0.524715	12.9103
GOTERM_MF_FAT	GO:0042802~identical protein binding	31	5.09868	0.00904597	Atf3, Top2a, Cpt1a, Cebpb, Nfkbia, Msh2, Pcbd1, Tnn, Ptp4a3, Cubn, Mad2l1, Sult1a1, Znhit6, Olfml2a, Figf, Mcm6, Abcg1, Dctpp1, Nppc, Rad51, Mthfd1l, Tap1, Timeless, Smad6, Tyrp1, Bmp2, L1cam, Bard1, Zbtb16, E2f7, Gdf6	388	588	11963	1.62552	0.998799	0.235841	12.8952
GOTERM_BP_FAT	GO:0051325~interphase	8	1.31579	0.00914357	Cdkn2c, Pola1, Pold1, Pole, Cdkn1a, E2f1, Cdkn2b, Cdk1	428	67	12092	3.37341	1	0.19955	15.0313
GOTERM_BP_FAT	GO:0007010~cytoskeleton organization	21	3.45395	0.00914972	Rock2, Cenpa, Racgap1, Spc25, Ang1, Fbxo5, Cttnbp2, Ndc80, Tacc3, Psrc1, Neurl, Rgnef, Hmmr, Stmn1, Ina, Nusap1, Espl1, Mtss1, Kif11, Tmod2, Sgk1	428	318	12092	1.86572	1	0.198034	15.0406
GOTERM_BP_FAT	GO:0045767~regulation of anti-apoptosis	6	0.986842	0.00921039	Cdkn1a, Adm, Hmox1, Btg2, Il6, Angpt1	428	37	12092	4.58146	1	0.197593	15.1328
GOTERM_MF_FAT	GO:0005125~cytokine activity	10	1.64474	0.00927595	Bmp2, Cxcl1, Ccl2, Cxcl12, Ctf1, Cntf, Gdf6, Tnfrsf11b, Ccl7, Il6	388	110	11963	2.80295	0.998988	0.232978	13.2019
GOTERM_BP_FAT	GO:0048812~neuron projection morphogenesis	16	2.63158	0.00928342	Kif5c, Ephb3, Nrp2, Sema5a, Tnn, Celsr3, Rgnef, Sema6c, L1cam, Cxcl12, Stmn1, Adm, Bcl11b, Ephb2, Alcam, Sgk1	428	215	12092	2.1025	1	0.197396	15.2437
GOTERM_BP_FAT	GO:0051345~positive regulation of hydrolase activity	12	1.97368	0.00969895	F2r, Ednrb, Lpar3, Rxfp3, Gnb4, F3, Drd1a, Edn1, Ang1, Msh2, Lpar1, Tgm2	428	138	12092	2.45672	1	0.203663	15.8718
GOTERM_MF_FAT	GO:0016725~oxidoreductase activity, acting on CH or CH2 groups	3	0.493421	0.00978292	Rrm1, Rrm2, Xdh	388	5	11963	18.4995	0.999307	0.236196	13.8742
GOTERM_BP_FAT	GO:0031401~positive regulation of protein modification process	14	2.30263	0.0105	Plk1, Cd80, Ccnb1, Akap5, Fbxo5, Vegfc, Cdc20, Ednrb, Bmp2, Cntf, Ube2c, Gdf6, Il6, Cdk1	428	178	12092	2.22209	1	0.21687	17.0704
GOTERM_BP_FAT	GO:0006140~regulation of nucleotide metabolic process	10	1.64474	0.0105432	Adcy3, Nppc, Npr1, Drd1a, Htr1b, Edn1, Adcy5, Hsd11b1, Vipr2, Arrb1	428	103	12092	2.74295	1	0.215976	17.1346
GOTERM_BP_FAT	GO:0010628~positive regulation of gene expression	31	5.09868	0.0108848	Ahr, Trim24, Hsf4, Top2a, Tead2, Cebpb, Nfkbia, Agrn, Pcbd1, Lef1, F2r, Hmgb2, Hipk2, Etv5, Sox11, Cenpk, Smad9, Npas4, Cited4, Psrc1, Bmp2, Hmga1, Zbtb16, Fos, E2f1, Bcl11b, Ccna2, Foxm1, Gdf6, Il6, Klf15	428	547	12092	1.60114	1	0.220466	17.6405
GOTERM_BP_FAT	GO:0009991~response to extracellular stimulus	20	3.28947	0.0109211	Ccl2, Cdkn1a, Cd38, Ccne1, Hmox1, Pla2g4a, Cubn, Bmp2, Hmgcs2, Fos, Adm, Alpl, Tfrc, Tnfrsf11b, Socs3, Cdkn2b, Il6, Angpt1, Nes, Timp3	428	302	12092	1.87102	1	0.219436	17.694
SMART	SM00350:MCM	3	0.493421	0.0110327	Mcm7, Mcm5, Mcm6	226	4	5083	16.8684	0.856504	0.384526	12.7163
GOTERM_BP_FAT	GO:0003006~reproductive developmental process	19	3.125	0.011311	Osr1, Inha, Ahr, Ccnb1, Ccne1, Smad9, Pla2g4a, Fbxo5, Msh2, Fanca, Adamts1, Neurl, Wnt4, Hmgb2, Gjb2, Cxcl12, Zbtb16, Ddx25, Angpt1	428	282	12092	1.90353	1	0.224649	18.2675
GOTERM_BP_FAT	GO:0006767~water-soluble vitamin metabolic process	6	0.986842	0.0114875	Slc19a2, Naprt1, Nmnat3, Cpt1a, Slc23a2, Nmnat2	428	39	12092	4.34651	1	0.226048	18.5259
GOTERM_BP_FAT	GO:0000731~DNA synthesis during DNA repair	3	0.493421	0.0115897	Pola1, Pold1, Pole	428	5	12092	16.9514	1	0.22614	18.6751
SP_PIR_KEYWORDS	disulfide bond	73	12.0066	0.0118391	Ccl2, St3gal5, Cd38, Rom1, Spon2, Olr59, Agrn, Cubn, F2r, Ednrb, Accn2, Olfml1, Pdgfd, Inha, Ptgfr, Mmp16, Nrp2, Nppc, Nov, St8sia2, Flt4, Vegfc, Ccl7, Igsf9, Adamts1, Mamdc4, Bmp2, F3, Spon1, Adamts4, Drd1a, Colq, Nrg1, Chrm2, Edn1, Scn2b, Fzd1, Tnfrsf11b, Il6, Dpep1, Omd, Enpp2, Sfrp4, Cpz, Unc5c, Penk, Mdga2, Slc7a8, Vtcn1, Htr1b, Angptl4, Figf, Angpt1, Ptprf, Vipr2, Timp3, Cadm4, Cxcl1, Npr1,…	375	1340	8979	1.30441	0.983178	0.238403	14.9898
GOTERM_MF_FAT	GO:0008083~growth factor activity	11	1.80921	0.0122323	Inha, Bmp2, Cxcl1, Nov, Cntf, Nrg1, Vegfc, Pdgfd, Gdf6, Il6, Figf	388	135	11963	2.51228	0.999889	0.277672	17.0547
GOTERM_BP_FAT	GO:0043549~regulation of kinase activity	19	3.125	0.0123598	Sdc4, Cdkn2c, Adcy3, Cdkn1a, Adcy5, Lpar1, Psen2, Arrb1, F2r, Adck3, Lpar3, Hexim2, Drd1a, Edn1, Nrg1, Madd, Trib3, Cdkn2b, Il6, Dusp6	428	285	12092	1.88349	1	0.237557	19.7915
GOTERM_BP_FAT	GO:0010720~positive regulation of cell development	9	1.48026	0.0123883	Xrcc2, Bmp2, Cxcl12, Akap5, Cntf, Ephb2, Vegfc, Ptprf, Sgk1	428	88	12092	2.88944	1	0.236321	19.8324
GOTERM_BP_FAT	GO:0032268~regulation of cellular protein metabolic process	25	4.11184	0.0125943	Plk1, Prkcg, Fbxo5, Nfkbia, Ednrb, Mad2l1, Socs3, Timp3, Ccnb1, Cd80, Akap5, Eefsec, Igfbp5, Vegfc, Cdc20, Psen2, Smad6, Adck3, Bmp2, Ddx25, Cntf, Edn1, Ube2c, Gdf6, Il6, Cdk1	428	416	12092	1.69786	1	0.23805	20.1285
GOTERM_BP_FAT	GO:0070507~regulation of microtubule cytoskeleton organization	6	0.986842	0.0127581	Psrc1, Rock2, Stmn1, Plk4, Ska3, Sgk1	428	40	12092	4.23785	1	0.239054	20.363
GOTERM_BP_FAT	GO:0044093~positive regulation of molecular function	29	4.76974	0.012824	Plk1, Sdc4, Adcy3, Ang1, Fbxo5, Msh2, Tgm2, Arrb1, F2r, Ednrb, Hmgb2, Lpar3, Cxcl12, Gnb4, Hipk2, Madd, Vipr2, Ccnb1, Adcy5, Cdc20, Lpar1, Psen2, Adck3, Rxfp3, F3, Drd1a, Edn1, Nrg1, Ube2c, Cdk1	428	507	12092	1.61601	1	0.238449	20.4572
GOTERM_MF_FAT	GO:0030247~polysaccharide binding	10	1.64474	0.0128787	Adamts1, Crispld2, Hmmr, Ccl2, Cfh, Colq, Ang1, Smoc2, Ccl7, Hapln4	388	116	11963	2.65797	0.999932	0.281625	17.8755
GOTERM_MF_FAT	GO:0001871~pattern binding	10	1.64474	0.0128787	Adamts1, Crispld2, Hmmr, Ccl2, Cfh, Colq, Ang1, Smoc2, Ccl7, Hapln4	388	116	11963	2.65797	0.999932	0.281625	17.8755
GOTERM_MF_FAT	GO:0019207~kinase regulator activity	8	1.31579	0.0129415	Cdkn2c, Cks2, Cdkn1a, Ccne1, Hexim2, Trib3, Cdkn2b, Camk2n2	388	78	11963	3.16231	0.999935	0.2748	17.9549
GOTERM_MF_FAT	GO:0003690~double-stranded DNA binding	9	1.48026	0.0139799	Recql4, Pola1, Hmgb2, Zbtb16, Fos, Tdp1, Msh2, Rad51ap1, Rad51	388	98	11963	2.83155	0.99997	0.285426	19.2565
GOTERM_BP_FAT	GO:0008361~regulation of cell size	14	2.30263	0.0141597	Rrad, Cdkn2c, Cdkn1a, Cd38, Ccng1, Flt4, Tnn, Psrc1, Cxcl12, Cdkn2aip, Cntf, Edn1, Nupr1, Sgk1	428	185	12092	2.13801	1	0.258119	22.3443
GOTERM_MF_FAT	GO:0016887~ATPase activity	17	2.79605	0.0141675	Rfc2, Myo7a, Abcg1, Recql4, Atp2a3, Abcb1a, Top2a, Abcb1b, Rad51c, Msh2, Rad51, Atp8b1, Tap1, Abcb4, Ddx25, Mcm7, Kif20b	388	269	11963	1.94852	0.999974	0.281051	19.4895
GOTERM_BP_FAT	GO:0009891~positive regulation of biosynthetic process	36	5.92105	0.0143235	Ahr, Trim24, Hsf4, Top2a, Tead2, Cebpb, Agrn, Nfkbia, Lef1, Pcbd1, F2r, Hmgb2, Hipk2, Etv5, Abcg1, Sox11, Cenpk, Nppc, Npr1, Smad9, Npas4, Pla2g4a, Cited4, Psrc1, Bmp2, Hmga1, Zbtb16, Fos, Drd1a, E2f1, Bcl11b, Ccna2, Foxm1, Gdf6, Il6, Klf15	428	675	12092	1.50679	1	0.258921	22.5728
GOTERM_BP_FAT	GO:0043085~positive regulation of catalytic activity	26	4.27632	0.0143473	Plk1, Sdc4, Adcy3, Ang1, Fbxo5, Msh2, Tgm2, Arrb1, F2r, Ednrb, Lpar3, Gnb4, Madd, Vipr2, Ccnb1, Adcy5, Cdc20, Lpar1, Psen2, Adck3, Rxfp3, F3, Drd1a, Edn1, Nrg1, Ube2c, Cdk1	428	444	12092	1.65442	1	0.25754	22.606
GOTERM_MF_FAT	GO:0031702~type 1 angiotensin receptor binding	3	0.493421	0.014362	Ednrb, Gnb4, Gng3	388	6	11963	15.4162	0.999978	0.277034	19.7306
GOTERM_MF_FAT	GO:0031701~angiotensin receptor binding	3	0.493421	0.014362	Ednrb, Gnb4, Gng3	388	6	11963	15.4162	0.999978	0.277034	19.7306
GOTERM_BP_FAT	GO:0010035~response to inorganic substance	18	2.96053	0.0143874	Itpr3, Gria3, Mt2A, Cdkn1a, Abcb1a, Abcb1b, Mt1a, Xdh, Hmox1, Pla2g4a, Duox1, Lef1, Fos, Tfrc, Tnfrsf11b, Il6, Cdk1, Gpx4	428	268	12092	1.89754	1	0.256429	22.6617
GOTERM_BP_FAT	GO:0043241~protein complex disassembly	4	0.657895	0.0144977	Akap5, Stmn1, Nrg1, Sgk1	428	15	12092	7.53396	1	0.25641	22.8151
GOTERM_BP_FAT	GO:0043624~cellular protein complex disassembly	4	0.657895	0.0144977	Akap5, Stmn1, Nrg1, Sgk1	428	15	12092	7.53396	1	0.25641	22.8151
GOTERM_BP_FAT	GO:0043066~negative regulation of apoptosis	21	3.45395	0.0145965	Xrcc2, Ccl2, Cdkn1a, Tsc22d3, Cebpb, Nfkbia, Msh2, Psen2, F2r, Smad6, Adck3, Ednrb, Bard1, Hipk2, Cntf, Bcl11b, Angptl4, Btg2, Cflar, Cdk1, Il6, Sgk1	428	333	12092	1.78168	1	0.256216	22.9522
GOTERM_BP_FAT	GO:0044092~negative regulation of molecular function	19	3.125	0.0147174	Adcy3, Cdkn1a, Id1, Hmox1, Adcy5, Fbxo5, Nfkbia, Cdc20, Arrb1, Smad6, Mad2l1, Hexim2, Drd1a, Angptl4, Ube2c, Trib3, Cflar, Il6, Dusp6	428	290	12092	1.85102	1	0.256358	23.1197
GOTERM_BP_FAT	GO:0007409~axonogenesis	14	2.30263	0.0147537	Kif5c, Ephb3, Nrp2, Sema5a, Tnn, Celsr3, Rgnef, Sema6c, Cxcl12, L1cam, Stmn1, Bcl11b, Ephb2, Alcam	428	186	12092	2.12652	1	0.255232	23.1699
GOTERM_BP_FAT	GO:0051493~regulation of cytoskeleton organization	10	1.64474	0.01491	Psrc1, Sdc4, Myo1f, Rock2, Akap5, Stmn1, Edn1, Plk4, Ska3, Sgk1	428	109	12092	2.59196	1	0.255907	23.3857
SP_PIR_KEYWORDS	phosphoprotein	148	24.3421	0.0151423	Slc7a2, Cdca3, Atp2a3, Pttg1, Top2a, Rassf2, Slc16a3, Arrb1, Traf3ip1, Accn2, Lpar3, Gjb2, Ina, Cenpn, Socs3, Ccnb1, Rock2, Dctpp1, Sox11, Mmp16, Ech1, Arg1, Flt4, Smagp, Cdc20, Slc23a2, Rims1, Psen2, Grk5, Adck3, Mllt4, Xkr4, Fabp3, Bard1, Drd1a, Hspb6, Acaa2, Cdca7, Cenpt, Pdk4, Cnksr2, Sgk1, Nes, RGD1308059, Nuf2, Dpep1, Gria3, Pnpla2, Hmox1, Lmnb1, Cebpb, Msh2, Nfkbia, Enpp2, Akap12, Unc5c, A…	375	3047	8979	1.16302	0.994665	0.278986	18.7838
GOTERM_BP_FAT	GO:0048667~cell morphogenesis involved in neuron differentiation	15	2.46711	0.0152369	Myo7a, Kif5c, Ephb3, Nrp2, Sema5a, Tnn, Celsr3, Rgnef, Sema6c, Cxcl12, L1cam, Stmn1, Bcl11b, Ephb2, Alcam	428	207	12092	2.04727	1	0.259081	23.8353
GOTERM_MF_FAT	GO:0042803~protein homodimerization activity	19	3.125	0.0153556	Abcg1, Nppc, Top2a, Cebpb, Msh2, Mthfd1l, Tap1, Timeless, Cubn, Smad6, Tyrp1, Bmp2, Bard1, Zbtb16, Mad2l1, Sult1a1, Olfml2a, Gdf6, Figf	388	318	11963	1.84219	0.999989	0.285951	20.9512
GOTERM_MF_FAT	GO:0004672~protein kinase activity	29	4.76974	0.0155831	Plk1, Aurka, Trim24, Prkcg, Ephb3, RGD1312026, Plk4, Stk39, Hipk2, Melk, Ephb2, Pbk, Map3k13, Rock2, Nek2, Npr1, Epha10, Flt4, Grk5, Pkmyt1, Aurkb, Mapk12, Trib3, Pdk4, Bub1, Rad51ap1, Cdk1, Ttk, Sgk1	388	563	11963	1.58817	0.999991	0.282559	21.2281
GOTERM_BP_FAT	GO:0051130~positive regulation of cellular component organization	14	2.30263	0.0159987	Sdc4, Ahr, Rock2, Akap5, Pla2g4a, Plk4, Rims1, Psrc1, Cxcl12, Cntf, Nusap1, Edn1, Sgk1, Ptprf	428	188	12092	2.1039	1	0.26849	24.8734
GOTERM_BP_FAT	GO:0031644~regulation of neurological system process	14	2.30263	0.0159987	Ccl2, Cd38, Rims1, Camk2n2, Psen2, F2r, Ednrb, Adck3, Rnf39, Lnpep, Drd1a, Htr1b, Edn1, Ephb2, Il6	428	188	12092	2.1039	1	0.26849	24.8734
GOTERM_MF_FAT	GO:0030291~protein serine/threonine kinase inhibitor activity	4	0.657895	0.0163016	Cdkn2c, Cdkn1a, Hexim2, Cdkn2b	388	17	11963	7.2547	0.999995	0.286697	22.0971
GOTERM_BP_FAT	GO:0045137~development of primary sexual characteristics	11	1.80921	0.0167725	Osr1, Adamts1, Inha, Hmgb2, Wnt4, Gjb2, Ccne1, Pla2g4a, Msh2, Fanca, Angpt1	428	130	12092	2.39058	1	0.277822	25.9141
GOTERM_BP_FAT	GO:0043069~negative regulation of programmed cell death	21	3.45395	0.0169116	Xrcc2, Ccl2, Cdkn1a, Tsc22d3, Cebpb, Nfkbia, Msh2, Psen2, F2r, Smad6, Adck3, Ednrb, Bard1, Hipk2, Cntf, Bcl11b, Angptl4, Btg2, Cflar, Cdk1, Il6, Sgk1	428	338	12092	1.75532	1	0.278059	26.0998
GOTERM_BP_FAT	GO:0007052~mitotic spindle organization	3	0.493421	0.0169807	Stmn1, Spc25, Ndc80	428	6	12092	14.1262	1	0.277317	26.1919
GOTERM_BP_FAT	GO:0007568~aging	12	1.97368	0.0172933	Socs2, Fos, Adm, Casp7, Tfrc, Pla2g4a, Socs3, Msh2, Il6, Cdk1, Gpx4, Timp3	428	150	12092	2.26019	1	0.27995	26.6069
GOTERM_CC_FAT	GO:0044454~nuclear chromosome part	10	1.64474	0.0173337	A1cf, Orc6, Pola1, Mcm2, Trim24, Pold1, Bub1, Rad51, Incenp, Timeless	381	112	10776	2.52531	0.997601	0.176835	21.2299
GOTERM_BP_FAT	GO:0060548~negative regulation of cell death	21	3.45395	0.0173498	Xrcc2, Ccl2, Cdkn1a, Tsc22d3, Cebpb, Nfkbia, Msh2, Psen2, F2r, Smad6, Adck3, Ednrb, Bard1, Hipk2, Cntf, Bcl11b, Angptl4, Btg2, Cflar, Cdk1, Il6, Sgk1	428	339	12092	1.75014	1	0.279034	26.6818
GOTERM_BP_FAT	GO:0051439~regulation of ubiquitin-protein ligase activity during mitotic cell cycle	7	1.15132	0.017403	Plk1, Ccnb1, Mad2l1, Ube2c, Fbxo5, Cdc20, Cdk1	428	59	12092	3.35197	1	0.278086	26.7522
GOTERM_BP_FAT	GO:0010638~positive regulation of organelle organization	8	1.31579	0.0175744	Psrc1, Sdc4, Rock2, Nusap1, Edn1, Pla2g4a, Plk4, Rims1	428	76	12092	2.97393	1	0.27875	26.9784
GOTERM_BP_FAT	GO:0009314~response to radiation	14	2.30263	0.0180142	Xrcc2, Ccl2, Fancd2, Cdkn1a, Casp7, Abcb1b, Msh2, Arrb1, Cxcl12, Fos, Drd1a, Socs3, Sgk1, Nes	428	191	12092	2.07085	1	0.282999	27.5558
GOTERM_BP_FAT	GO:0007548~sex differentiation	12	1.97368	0.0180834	Osr1, Adamts1, Inha, Hmgb2, Wnt4, Gjb2, Ccne1, Smad9, Pla2g4a, Msh2, Fanca, Angpt1	428	151	12092	2.24522	1	0.282261	27.6464
GOTERM_BP_FAT	GO:0051247~positive regulation of protein metabolic process	16	2.63158	0.0180948	Plk1, Ccnb1, Cd80, Akap5, Fbxo5, Vegfc, Nfkbia, Cdc20, Ednrb, Bmp2, Cntf, Ube2c, Gdf6, Cblb, Il6, Cdk1	428	233	12092	1.94007	1	0.280767	27.6612
GOTERM_BP_FAT	GO:0031328~positive regulation of cellular biosynthetic process	35	5.75658	0.0183369	Ahr, Trim24, Hsf4, Top2a, Tead2, Cebpb, Agrn, Nfkbia, Pcbd1, Lef1, F2r, Hmgb2, Hipk2, Etv5, Sox11, Cenpk, Nppc, Npr1, Smad9, Npas4, Pla2g4a, Cited4, Psrc1, Bmp2, Hmga1, Zbtb16, Fos, Drd1a, E2f1, Bcl11b, Ccna2, Foxm1, Gdf6, Il6, Klf15	428	663	12092	1.49145	1	0.282322	27.9769
GOTERM_BP_FAT	GO:0044057~regulation of system process	20	3.28947	0.0184277	Sdc4, Inha, Ccl2, Nppc, Cd38, Rims1, Psen2, Camk2n2, F2r, Adck3, Ednrb, Rnf39, Drd1a, Adm, Lnpep, Hspb6, Htr1b, Chrm2, Edn1, Ephb2, Il6	428	319	12092	1.77131	1	0.281884	28.095
SP_PIR_KEYWORDS	centromere	4	0.657895	0.0185289	Aurkb, Cenpn, Cenpt, Cdca8	375	14	8979	6.84114	0.998363	0.314327	22.5102
GOTERM_BP_FAT	GO:0006766~vitamin metabolic process	8	1.31579	0.0187657	Cyp26b1, Slc19a2, Naprt1, Nmnat3, Cpt1a, Slc23a2, Nmnat2, Cubn	428	77	12092	2.93531	1	0.284645	28.5327
GOTERM_BP_FAT	GO:0010647~positive regulation of cell communication	20	3.28947	0.0188568	Ccl2, Hmox1, Lpar1, Tgm2, F2r, Bmp2, Lpar3, L1cam, F3, Hipk2, Cdkn2aip, Cntf, Drd1a, Nrg1, Cflar, Gdf6, Prrx2, Tmod2, Cdkn2b, Il6	428	320	12092	1.76577	1	0.284203	28.6503
GOTERM_BP_FAT	GO:0051338~regulation of transferase activity	19	3.125	0.0194608	Sdc4, Cdkn2c, Adcy3, Cdkn1a, Adcy5, Lpar1, Psen2, Arrb1, F2r, Adck3, Lpar3, Hexim2, Drd1a, Edn1, Nrg1, Madd, Trib3, Cdkn2b, Il6, Dusp6	428	299	12092	1.7953	1	0.290272	29.4252
KEGG_PATHWAY	rno05200:Pathways in cancer	20	3.28947	0.0197428	Prkcg, Cdkn1a, Ccne1, Vegfc, Nfkbia, Msh2, Wnt5b, Rad51, Lef1, Bmp2, Wnt4, Traf3, Zbtb16, Fos, E2f1, Fzd1, Cdkn2b, Cblb, Figf, Il6	203	317	5590	1.73735	0.947721	0.308503	21.1456
GOTERM_BP_FAT	GO:0010605~negative regulation of macromolecule metabolic process	34	5.59211	0.0197659	Trim24, Cbx2, Prkcg, Cdt1, Id1, Hsf4, Fbxo5, Msh2, Lef1, Hmgb2, Mad2l1, Hipk2, Mxd3, Hexim2, Klf11, Timp3, Per1, Nppc, Igfbp5, Cdc20, Atp8b1, Rcor2, Psen2, Kcnip3, Timeless, Smad6, Adck3, Bmp2, Zbtb16, Nrg1, Edn1, Ube2c, Fzd1, Npas1, Il6	428	643	12092	1.4939	1	0.292485	29.8135
GOTERM_BP_FAT	GO:0040007~growth	15	2.46711	0.0202424	Ccnb1, Ccng1, Ccne1, Igfbp5, Ccnb2, Psen2, Tnn, Gins1, Adck3, Bmp2, Ina, Adm, Cntf, Nupr1, Gdf6, Timp3	428	215	12092	1.97109	1	0.296784	30.4161
KEGG_PATHWAY	rno04062:Chemokine signaling pathway	13	2.13816	0.0203796	Plcb1, Adcy3, Cxcl1, Ccl2, Rock2, Gng3, Adcy5, Nfkbia, Ccl7, Arrb1, Grk5, Cxcl12, Gnb4	203	171	5590	2.09345	0.952515	0.287228	21.7538
SP_PIR_KEYWORDS	metalloprotease	9	1.48026	0.0204453	Cpz, Dpep1, Npepo, Adamts1, Cndp1, Mmp16, Adamts4, Mipep, Lnpep	375	82	8979	2.628	0.999163	0.325399	24.5482
GOTERM_CC_FAT	GO:0030496~midbody	4	0.657895	0.0204806	Psrc1, Aurkb, Cdk1, Incenp	381	17	10776	6.65493	0.999207	0.199965	24.6037
GOTERM_BP_FAT	GO:0008406~gonad development	10	1.64474	0.0204839	Osr1, Adamts1, Inha, Hmgb2, Wnt4, Ccne1, Pla2g4a, Msh2, Fanca, Angpt1	428	115	12092	2.45672	1	0.298129	30.7196
SP_PIR_KEYWORDS	liver	8	1.31579	0.0208945	Atf3, Cdo1, Gjb2, Alpl, Arg1, Cebpb, Nfkbia, Gsta3	375	67	8979	2.85899	0.999285	0.316957	25.0186
GOTERM_BP_FAT	GO:0007167~enzyme linked receptor protein signaling pathway	18	2.96053	0.0211602	Ccl2, Ephb3, Id1, Epha10, Flt4, Smad9, Vegfc, Agrn, Socs2, Bmp2, Fos, Hipk2, Ctf1, Ephb2, Gdf6, Ppm1l, Figf, Angpt1	428	280	12092	1.81622	1	0.304723	31.5629
GOTERM_BP_FAT	GO:0030808~regulation of nucleotide biosynthetic process	9	1.48026	0.0212321	Adcy3, Nppc, Npr1, Drd1a, Htr1b, Edn1, Adcy5, Vipr2, Arrb1	428	97	12092	2.62135	1	0.303954	31.652
GOTERM_BP_FAT	GO:0030802~regulation of cyclic nucleotide biosynthetic process	9	1.48026	0.0212321	Adcy3, Nppc, Npr1, Drd1a, Htr1b, Edn1, Adcy5, Vipr2, Arrb1	428	97	12092	2.62135	1	0.303954	31.652
GOTERM_BP_FAT	GO:0048858~cell projection morphogenesis	16	2.63158	0.0218131	Kif5c, Ephb3, Nrp2, Sema5a, Tnn, Celsr3, Rgnef, Sema6c, L1cam, Cxcl12, Stmn1, Adm, Bcl11b, Ephb2, Alcam, Sgk1	428	238	12092	1.89932	1	0.309251	32.3679
INTERPRO	IPR006025:Peptidase M, neutral zinc metallopeptidases, zinc-binding site	6	0.986842	0.0221532	Npepo, Adamts1, Mmp16, Adamts4, Mipep, Lnpep	407	41	10240	3.68191	1	0.815546	29.2161
GOTERM_BP_FAT	GO:0001101~response to acid	6	0.986842	0.0223966	Accn2, Ccl2, Cdo1, Msh2, Il6, Timp3	428	46	12092	3.68509	1	0.314473	33.0797
GOTERM_BP_FAT	GO:0031667~response to nutrient levels	18	2.96053	0.022499	Ccl2, Cd38, Ccne1, Hmox1, Pla2g4a, Cubn, Bmp2, Hmgcs2, Adm, Alpl, Tfrc, Tnfrsf11b, Socs3, Cdkn2b, Il6, Angpt1, Timp3, Nes	428	282	12092	1.80334	1	0.314024	33.2039
GOTERM_BP_FAT	GO:0007127~meiosis I	5	0.822368	0.0226961	Fancd2, Cks2, Pttg1, Espl1, Rad51c	428	31	12092	4.55683	1	0.314676	33.4425
GOTERM_CC_FAT	GO:0031965~nuclear membrane	7	1.15132	0.0231725	Itpr3, Ednrb, Hipk2, Lmnb1, Alox5ap, Gsta3, Hsd11b1	381	63	10776	3.14261	0.999693	0.21738	27.3828
GOTERM_BP_FAT	GO:0040001~establishment of mitotic spindle localization	3	0.493421	0.0232225	Cenpa, Nusap1, Ndc80	428	7	12092	12.1081	1	0.319082	34.0753
GOTERM_BP_FAT	GO:0030799~regulation of cyclic nucleotide metabolic process	9	1.48026	0.0236841	Adcy3, Nppc, Npr1, Drd1a, Htr1b, Edn1, Adcy5, Vipr2, Arrb1	428	99	12092	2.56839	1	0.322678	34.6255
GOTERM_BP_FAT	GO:0001676~long-chain fatty acid metabolic process	4	0.657895	0.0240476	Ephx2, Acot2, Cpt1a, Acot1	428	18	12092	6.2783	1	0.32512	35.0558
GOTERM_BP_FAT	GO:0032984~macromolecular complex disassembly	4	0.657895	0.0240476	Akap5, Stmn1, Nrg1, Sgk1	428	18	12092	6.2783	1	0.32512	35.0558
GOTERM_BP_FAT	GO:0034623~cellular macromolecular complex disassembly	4	0.657895	0.0240476	Akap5, Stmn1, Nrg1, Sgk1	428	18	12092	6.2783	1	0.32512	35.0558
GOTERM_BP_FAT	GO:0048167~regulation of synaptic plasticity	8	1.31579	0.0240974	Adck3, Rnf39, Cd38, Lnpep, Drd1a, Ephb2, Rims1, Psen2, Camk2n2	428	81	12092	2.79035	1	0.324044	35.1146
GOTERM_BP_FAT	GO:0009967~positive regulation of signal transduction	18	2.96053	0.0243102	Hmox1, Lpar1, Tgm2, F2r, Lpar3, Bmp2, L1cam, F3, Hipk2, Cdkn2aip, Cntf, Nrg1, Cflar, Gdf6, Prrx2, Tmod2, Il6, Cdkn2b	428	285	12092	1.78436	1	0.324781	35.365
GOTERM_BP_FAT	GO:0043270~positive regulation of ion transport	6	0.986842	0.0243606	F2r, Lpar3, Cxcl12, Akap5, Drd1a, Sgk1	428	47	12092	3.60668	1	0.323726	35.4241
GOTERM_BP_FAT	GO:0048511~rhythmic process	12	1.97368	0.0243856	Adamts1, Inha, Bmp2, Per1, Nr1d1, Ccne1, Drd1a, Pla2g4a, Timp4, Il6, Angpt1, Timeless	428	158	12092	2.14575	1	0.322405	35.4535
GOTERM_BP_FAT	GO:0006310~DNA recombination	7	1.15132	0.0250302	Exo1, Xrcc2, Bcl11b, Rad51c, Msh2, Rad51ap1, Rad51	428	64	12092	3.0901	1	0.327822	36.2056
GOTERM_BP_FAT	GO:0007267~cell-cell signaling	20	3.28947	0.025166	Exoc3l1, Sdc4, Prkcg, Panx3, Dlgap1, Agrn, Hmmr, Cplx2, Gjb2, Slc12a5, Drd1a, Htr1b, Colq, Nrg1, Edn1, Dlgap5, Fzd1, Tmod2, Il6, Ptprf	428	330	12092	1.71226	1	0.327691	36.363
GOTERM_BP_FAT	GO:0043200~response to amino acid stimulus	5	0.822368	0.0252365	Ccl2, Cdo1, Msh2, Il6, Timp3	428	32	12092	4.41443	1	0.326865	36.4446
GOTERM_BP_FAT	GO:0032570~response to progesterone stimulus	5	0.822368	0.0252365	Ccl2, Fos, Cd38, Ccne1, Socs3	428	32	12092	4.41443	1	0.326865	36.4446
GOTERM_CC_FAT	GO:0005615~extracellular space	27	4.44079	0.0256578	Ccl2, Cfh, Ang1, Agrn, Cxcl12, Angptl4, Figf, Angpt1, Inha, Cxcl1, Nppc, Arg1, Pappa, Vegfc, Timp4, Ccl7, Bmp2, F3, Smpdl3b, Adamts4, Cntf, Adm, Ctf1, Edn1, Tnfrsf11b, Gdf6, Il6	381	492	10776	1.55214	0.999873	0.231834	29.8641
GOTERM_BP_FAT	GO:0032270~positive regulation of cellular protein metabolic process	15	2.46711	0.0260016	Plk1, Cd80, Ccnb1, Akap5, Fbxo5, Vegfc, Nfkbia, Cdc20, Ednrb, Bmp2, Cntf, Ube2c, Gdf6, Il6, Cdk1	428	222	12092	1.90894	1	0.333402	37.3234
GOTERM_CC_FAT	GO:0005576~extracellular region	59	9.70395	0.0261896	Ccl2, Cfh, Spon2, Agrn, Rell2, F2r, RGD1309676, Cxcl12, Olfml1, Olfml2a, Pdgfd, Inha, Mmp16, Nppc, Nov, Col11a2, Arg1, Smoc2, Vegfc, Ccl7, Adamts1, Crispld2, Apold1, Bmp2, F3, Spon1, Adamts4, Ctf1, Cntf, Colq, Nrg1, Edn1, Tnfrsf11b, Il6, Gria3, Ang1, Omd, Tnn, Enpp2, Sfrp4, Cpz, Penk, Wnt4, Angptl4, Col27a1, Figf, Angpt1, Timp3, Cxcl1, Igfbp5, Pappa, Timp4, Wnt5b, Ces5a, Tfpi2, Smpdl3b, Adm, Tfrc…	381	1281	10776	1.30267	0.999894	0.230177	30.3847
GOTERM_CC_FAT	GO:0044459~plasma membrane part	62	10.1974	0.0263924	Tm4sf1, Ephb3, Abcb1a, Abcb1b, Synm, Kazn, RT1-CE1, Panx3, Stk39, Cubn, F2r, Accn2, Gjb2, Gnb4, Inha, Mmp16, Akap5, Gng3, Epha10, Slc23a2, Rims1, Psen2, Homer2, Kcnd3, Abcb4, Adck3, Mllt4, Igsf9, Klhl17, Drd1a, Colq, Nrg1, Chrm2, Scn2b, Il6, RT1-S3, Sdc4, Svop, Gria3, Rgs7, Synpo, Hmox1, Dlgap1, Cd55, Cplx2, Syt11, Slc12a5, Gjb3, Kbtbd10, RT1-M6-1, Ephb2, Itpr3, Myo7a, Abcg1, Pdpn, Cd80, Mip, Atp…	381	1358	10776	1.29129	0.999902	0.22611	30.5824
GOTERM_BP_FAT	GO:0051438~regulation of ubiquitin-protein ligase activity	7	1.15132	0.0267853	Plk1, Ccnb1, Mad2l1, Ube2c, Fbxo5, Cdc20, Cdk1	428	65	12092	3.04256	1	0.339999	38.2116
UP_SEQ_FEATURE	disulfide bond	69	11.3487	0.0269809	Ccl2, St3gal5, Cd38, Spon2, Olr59, Agrn, Cubn, F2r, Ednrb, Accn2, Olfml1, Pdgfd, Inha, Ptgfr, Mmp16, Nrp2, Nppc, Nov, St8sia2, Flt4, Vegfc, Ccl7, Igsf9, Adamts1, Mamdc4, Bmp2, F3, Spon1, Adamts4, Drd1a, Colq, Nrg1, Chrm2, Edn1, Scn2b, Fzd1, Tnfrsf11b, Il6, Dpep1, Omd, Enpp2, Sfrp4, Cpz, Unc5c, Penk, Mdga2, Vtcn1, Htr1b, Angptl4, Figf, Angpt1, Vipr2, Ptprf, Timp3, Cadm4, Cxcl1, Npr1, Igfbp5, Xdh, …	315	1272	7317	1.26004	1	1	35.3166
GOTERM_BP_FAT	GO:0007178~transmembrane receptor protein serine/threonine kinase signaling pathway	8	1.31579	0.0271188	Bmp2, Ccl2, Fos, Id1, Hipk2, Smad9, Gdf6, Ppm1l	428	83	12092	2.72312	1	0.341844	38.586
GOTERM_CC_FAT	GO:0045202~synapse	22	3.61842	0.0272905	Myo7a, Svop, Gria3, Akap5, Synpo, Dlgap1, Agrn, Rims1, Homer2, Arrb1, F2r, Igsf9, Cplx2, L1cam, Syt11, Klhl17, Colq, Chrm2, Nrg1, Mgll, Ptprf, Cnksr2	381	379	10776	1.64178	0.999929	0.227406	31.4512
GOTERM_BP_FAT	GO:0032101~regulation of response to external stimulus	12	1.97368	0.0275261	F2r, Pdpn, Ednrb, Slc7a2, Trim24, Cxcl12, Cntf, Cfh, Pla2g4a, Il6, Tgm2, Gpx4	428	161	12092	2.10576	1	0.344417	39.0404
GOTERM_BP_FAT	GO:0007281~germ cell development	9	1.48026	0.0277248	Ccnb1, Neurl, Hmgb2, Wnt4, Cxcl12, Zbtb16, Ddx25, Fbxo5, Msh2	428	102	12092	2.49285	1	0.344841	39.2609
GOTERM_BP_FAT	GO:0051928~positive regulation of calcium ion transport	5	0.822368	0.0279414	F2r, Lpar3, Cxcl12, Akap5, Drd1a	428	33	12092	4.28066	1	0.34544	39.5004
GOTERM_BP_FAT	GO:0033559~unsaturated fatty acid metabolic process	6	0.986842	0.0286127	Pdpn, Npepo, Ephx2, Edn1, Pla2g4a, Alox5ap	428	49	12092	3.45947	1	0.350567	40.237
GOTERM_BP_FAT	GO:0009636~response to toxin	7	1.15132	0.0286201	Ephx2, Mt2A, Cdkn1a, Fos, Htr1b, Mt1a, Nupr1	428	66	12092	2.99646	1	0.349055	40.2451
GOTERM_BP_FAT	GO:0048754~branching morphogenesis of a tube	8	1.31579	0.028722	Bmp2, Wnt4, Cxcl12, Plxnd1, Mycn, Sema5a, Edn1, Timeless	428	84	12092	2.6907	1	0.348489	40.3561
INTERPRO	IPR002405:Inhibin, alpha subunit	3	0.493421	0.0288498	Inha, Bmp2, Gdf6	407	7	10240	10.7827	1	0.867979	36.3348
GOTERM_BP_FAT	GO:0009266~response to temperature stimulus	9	1.48026	0.0291717	Hspb7, Ccl2, Cxcl12, Fos, Adm, Hspb6, Pla2g4a, Socs3, Il6	428	103	12092	2.46865	1	0.351334	40.8439
GOTERM_BP_FAT	GO:0007346~regulation of mitotic cell cycle	9	1.48026	0.0291717	Smad6, Cdt1, Mad2l1, Nusap1, Edn1, Ube2c, Fbxo5, Cdkn2b, Cdk1	428	103	12092	2.46865	1	0.351334	40.8439
GOTERM_BP_FAT	GO:0045934~negative regulation of nucleobase, nucleoside, nucleotide and nucleic acid metabolic process	25	4.11184	0.0297987	Trim24, Cbx2, Cdt1, Hsf4, Id1, Msh2, Lef1, Hmgb2, Mxd3, Hexim2, Hipk2, Htr1b, Klf11, Per1, Nppc, Atp8b1, Kcnip3, Rcor2, Timeless, Bmp2, Zbtb16, Edn1, Nrg1, Npas1, Fzd1	428	451	12092	1.56609	1	0.355852	41.5178
GOTERM_BP_FAT	GO:0032990~cell part morphogenesis	16	2.63158	0.0300738	Kif5c, Ephb3, Nrp2, Sema5a, Tnn, Celsr3, Rgnef, Sema6c, L1cam, Cxcl12, Stmn1, Adm, Bcl11b, Ephb2, Alcam, Sgk1	428	248	12092	1.82273	1	0.356926	41.8111
GOTERM_BP_FAT	GO:0035295~tube development	16	2.63158	0.0300738	Sdc4, Pdpn, Plxnd1, Id1, Sema5a, Tgm2, Hsd11b1, Psen2, Timeless, Adck3, Crispld2, Wnt4, Bmp2, Cxcl12, Mycn, Adm, Edn1	428	248	12092	1.82273	1	0.356926	41.8111
GOTERM_CC_FAT	GO:0046581~intercellular canaliculus	3	0.493421	0.0301643	Abcb4, Abcb1a, Abcb1b	381	8	10776	10.6063	0.999974	0.24276	34.1641
GOTERM_BP_FAT	GO:0006882~cellular zinc ion homeostasis	3	0.493421	0.0302485	Mt2A, Slc30a1, Mt1a	428	8	12092	10.5946	1	0.357032	41.9967
GOTERM_BP_FAT	GO:0051653~spindle localization	3	0.493421	0.0302485	Cenpa, Nusap1, Ndc80	428	8	12092	10.5946	1	0.357032	41.9967
GOTERM_BP_FAT	GO:0051293~establishment of spindle localization	3	0.493421	0.0302485	Cenpa, Nusap1, Ndc80	428	8	12092	10.5946	1	0.357032	41.9967
GOTERM_BP_FAT	GO:0009263~deoxyribonucleotide biosynthetic process	3	0.493421	0.0302485	Rrm1, Rrm2, Dut	428	8	12092	10.5946	1	0.357032	41.9967
GOTERM_BP_FAT	GO:0033205~cytokinesis during cell cycle	3	0.493421	0.0302485	Plk1, Racgap1, Nusap1	428	8	12092	10.5946	1	0.357032	41.9967
GOTERM_CC_FAT	GO:0005624~membrane fraction	36	5.92105	0.0303553	Plcb1, Adcy3, Gria3, Prkcg, Cd38, Cpt1a, Synm, Hmox1, Slc16a7, Ccnb2, Cyp4f18, Hsd11b1, Stk39, Cubn, Arrb1, Ednrb, Accn2, Gnptg, Irs3, Ptprf, Itpr3, Ccnb1, Mip, Casp7, Clcc1, Pla2g4a, Adcy5, Atp8b1, Psen2, Tap1, Abcb4, Adck3, L1cam, Fos, Lnpep, Drd1a, Chrm2	381	716	10776	1.42207	0.999976	0.23867	34.3408
GOTERM_BP_FAT	GO:0051340~regulation of ligase activity	7	1.15132	0.0305358	Plk1, Ccnb1, Mad2l1, Ube2c, Fbxo5, Cdc20, Cdk1	428	67	12092	2.95174	1	0.358204	42.3007
GOTERM_CC_FAT	GO:0005635~nuclear envelope	12	1.97368	0.0305617	Itpr3, Ednrb, Nup93, Pola1, Mad2l1, Hipk2, Lmnb1, Alox5ap, Gsta3, Mns1, Hsd11b1, Gpx4	381	164	10776	2.06952	0.999978	0.234868	34.5313
GOTERM_BP_FAT	GO:0016310~phosphorylation	36	5.92105	0.0306037	Plk1, Aurka, Trim24, Prkcg, Ephb3, RGD1312026, Plk4, Msh2, Stk39, Arrb1, F2r, Lpar3, Hipk2, Ephb2, Madd, Pbk, Map3k13, Ccnb1, Rock2, Nek2, Npr1, Epha10, Ccne1, Flt4, Lpar1, Grk5, Pkmyt1, Aurkb, Mapk12, Trib3, Pdk4, Bub1, Cdk1, Rad51ap1, Ttk, Sgk1	428	715	12092	1.4225	1	0.357296	42.3723
GOTERM_MF_FAT	GO:0004527~exonuclease activity	5	0.822368	0.0307194	Exo1, Fen1, Pold1, Tdp1, Isg20	388	37	11963	4.16655	1	0.464215	37.7512
GOTERM_BP_FAT	GO:0046677~response to antibiotic	5	0.822368	0.0308124	Plk1, Ccl2, Id1, Alpl, Il6	428	34	12092	4.15476	1	0.357717	42.5919
GOTERM_BP_FAT	GO:0042592~homeostatic process	36	5.92105	0.0308358	Ccl2, Trim24, Mt2A, Cd38, Hmox1, Ccnb2, Tgm2, F2r, Cd55, Ednrb, Lpar3, Gnb4, Slc12a5, Itpr3, Abcg1, Gng3, Col11a2, Mt1a, Xdh, Pla2g4a, Lpar1, Trpc6, Rxfp3, Glrx, Cntf, Lnpep, Drd1a, Adm, Slc30a1, Nrg1, Edn1, Prx, Tfrc, Slc4a11, Il6, Sgk1	428	714	12092	1.42449	1	0.356405	42.6164
GOTERM_BP_FAT	GO:0007584~response to nutrient	14	2.30263	0.0310669	Ccl2, Cd38, Ccne1, Hmox1, Pla2g4a, Cubn, Bmp2, Hmgcs2, Alpl, Tfrc, Tnfrsf11b, Cdkn2b, Angpt1, Timp3	428	206	12092	1.92006	1	0.357037	42.8587
KEGG_PATHWAY	rno04115:p53 signaling pathway	7	1.15132	0.031075	Ccnb1, Rrm2, Cdkn1a, Ccne1, Ccng1, Ccnb2, Cdk1	203	66	5590	2.92059	0.990647	0.37325	31.3466
GOTERM_MF_FAT	GO:0019901~protein kinase binding	11	1.80921	0.0313686	Sdc4, Cdkn2c, Akap5, Npr1, Cdk5rap2, Top2a, Trib3, Cdkn2b, Cblb, Sgk1, Camk2n2	388	157	11963	2.16024	1	0.462404	38.3817
GOTERM_BP_FAT	GO:0007411~axon guidance	9	1.48026	0.0322199	Sema6c, L1cam, Kif5c, Cxcl12, Nrp2, Ephb3, Sema5a, Ephb2, Alcam	428	105	12092	2.42163	1	0.366118	44.0525
GOTERM_BP_FAT	GO:0006302~double-strand break repair	6	0.986842	0.0333071	Recql4, Xrcc2, Pola1, Tdp1, Msh2, Rad51	428	51	12092	3.3238	1	0.3744	45.1566
GOTERM_BP_FAT	GO:0001890~placenta development	8	1.31579	0.0339127	Gjb3, Ccnf, Adm, Cebpb, Pla2g4a, Plk4, Socs3, Lef1	428	87	12092	2.59792	1	0.378243	45.7626
PIR_SUPERFAMILY	PIRSF001771:cyclin, A/B/D/E types	3	0.493421	0.0342118	Ccnb1, Ccne1, Ccna2	191	7	4368	9.80105	0.999418	0.975881	35.6702
COG_ONTOLOGY	Cell division and chromosome partitioning	7	1.15132	0.034399	Nuf2, Ccdc125, Rock2, Kif5c, Traf3, Ndc80, Kif20b	53	81	1697	2.76706	0.408485	0.408485	21.602
GOTERM_BP_FAT	GO:0009408~response to heat	7	1.15132	0.0346144	Hspb7, Ccl2, Cxcl12, Hspb6, Pla2g4a, Socs3, Il6	428	69	12092	2.86618	1	0.382869	46.457
GOTERM_BP_FAT	GO:0010212~response to ionizing radiation	7	1.15132	0.0346144	Xrcc2, Fancd2, Ccl2, Abcb1b, Socs3, Msh2, Nes	428	69	12092	2.86618	1	0.382869	46.457
GOTERM_BP_FAT	GO:0043933~macromolecular complex subunit organization	30	4.93421	0.0347089	Rrm1, Trim24, Asf1b, Hsf4, Cpt1a, Ang1, Srsf12, Fbxo5, Alox5ap, Agrn, Tgm2, Pcbd1, Rrm2, Stmn1, Znhit6, Angptl4, Angpt1, Itpr3, Dctpp1, Mcm2, Akap5, Cenpa, Dpys, Rims1, Rad51, LOC685909, Cntf, Mtss1, Nrg1, Sgk1	428	576	12092	1.47148	1	0.382141	46.5499
GOTERM_BP_FAT	GO:0045449~regulation of transcription	71	11.6776	0.0348532	Atf3, Trim24, Hsf4, Id1, Top2a, Agrn, Sox18, Pcbd1, Cand2, F2r, RGD1563273, Mycn, Mxd3, Hipk2, Hexim2, Btg2, Zfp583, Sox11, Tsc22d3, Npas4, Cited4, Timeless, Psrc1, RGD1563669, Bmp2, Zbtb16, Bcl11b, E2f1, Cdca7, Nrg1, E2f7, Uhrf1, Foxm1, Fzd1, Il6, Ahr, Cbx2, Erg, Tead2, Cebpb, Hmox1, Nfkbia, Lef1, Hmgb2, Mcm7, Klf11, Mcm6, Lmo1, Etv5, Abcg1, Mlf1ip, Per1, Cenpk, Ptges2, Smad9, Zfp709l1, Atp8b1, …	428	1608	12092	1.24746	1	0.381852	46.6914
GOTERM_BP_FAT	GO:0051172~negative regulation of nitrogen compound metabolic process	25	4.11184	0.035255	Trim24, Cbx2, Cdt1, Hsf4, Id1, Msh2, Lef1, Hmgb2, Mxd3, Hexim2, Hipk2, Htr1b, Klf11, Per1, Nppc, Atp8b1, Kcnip3, Rcor2, Timeless, Bmp2, Zbtb16, Edn1, Nrg1, Npas1, Fzd1	428	458	12092	1.54216	1	0.383788	47.0836
GOTERM_BP_FAT	GO:0040008~regulation of growth	18	2.96053	0.0354978	Rrad, Cdkn2c, Cdkn1a, Nppc, Cd38, Nov, Pttg1, Igfbp5, Flt4, Agrn, Socs2, Psrc1, Cxcl12, Cntf, Cdkn2aip, Socs3, Cdk1, Sgk1	428	298	12092	1.70652	1	0.38434	47.3192
GOTERM_MF_FAT	GO:0046983~protein dimerization activity	26	4.27632	0.0356672	Atf3, Cndp1, Top2a, Cebpb, Msh2, Cubn, Mad2l1, Sult1a1, Olfml2a, Figf, Abcg1, Inha, Pola1, Nppc, Bok, Npas4, Timeless, Mthfd1l, Tap1, Smad6, Tyrp1, Bmp2, Bard1, Zbtb16, Fos, Gdf6	388	528	11963	1.51827	1	0.497986	42.4078
GOTERM_BP_FAT	GO:0031396~regulation of protein ubiquitination	8	1.31579	0.0357728	Plk1, Ccnb1, Prkcg, Mad2l1, Ube2c, Fbxo5, Cdc20, Cdk1	428	88	12092	2.56839	1	0.385159	47.5849
GOTERM_BP_FAT	GO:0051050~positive regulation of transport	15	2.46711	0.035895	Akap5, Cd38, Ang1, Pla2g4a, Vegfc, Nfkbia, Rims1, F2r, Lpar3, Cxcl12, Cntf, Drd1a, Edn1, Il6, Sgk1	428	232	12092	1.82666	1	0.384676	47.7026
SP_PIR_KEYWORDS	motor protein	8	1.31579	0.0360564	Kif20a, Myo7a, Kif5c, Kifc1, Kif22, Kif11, Kif15, Kif18b	375	75	8979	2.55403	0.999997	0.467296	39.3916
GOTERM_BP_FAT	GO:0001938~positive regulation of endothelial cell proliferation	4	0.657895	0.0362683	Ccl2, Cxcl12, F3, Ang1	428	21	12092	5.3814	1	0.386315	48.0605
GOTERM_BP_FAT	GO:0051259~protein oligomerization	14	2.30263	0.0365023	Itpr3, Rrm1, Dctpp1, Hsf4, Cpt1a, Dpys, Alox5ap, Tgm2, Rad51, Pcbd1, Rrm2, Cntf, Angptl4, Angpt1	428	211	12092	1.87456	1	0.386769	48.2837
GOTERM_BP_FAT	GO:0014070~response to organic cyclic substance	14	2.30263	0.0365023	Cdkn1a, Ccne1, Cpt1a, Hmox1, Msh2, Lef1, Fos, Drd1a, Htr1b, Btg2, Socs3, Il6, Cdkn2b, Timp3	428	211	12092	1.87456	1	0.386769	48.2837
INTERPRO	IPR013098:Immunoglobulin I-set	8	1.31579	0.0367241	Igsf9, Unc5c, Mdga2, Siglec10, L1cam, Flt4, Ptprf, Cadm4	407	79	10240	2.54782	1	0.908263	43.8479
SP_PIR_KEYWORDS	exonuclease	4	0.657895	0.0367466	Enpp2, Pold1, Tdp1, Isg20	375	18	8979	5.32089	0.999997	0.457464	39.9807
GOTERM_MF_FAT	GO:0004536~deoxyribonuclease activity	4	0.657895	0.0368279	Exo1, Fen1, Isg20, Rad51c	388	23	11963	5.36217	1	0.500515	43.452
GOTERM_BP_FAT	GO:0043627~response to estrogen stimulus	11	1.80921	0.0369441	Socs2, Aurka, Cd38, Ccne1, Hmox1, Ccna2, Socs3, Tnfrsf11b, Angpt1, Gpx4, Timp3	428	148	12092	2.09984	1	0.388946	48.7026
GOTERM_CC_FAT	GO:0030054~cell junction	24	3.94737	0.0370284	Sdc4, Svop, Gria3, Mip, Abcb1a, Synpo, Abcb1b, Synm, Kazn, Panx3, Dlgap1, Rims1, Homer2, Abcb4, Mllt4, Igsf9, Cplx2, Gjb2, Syt11, Gjb3, Kbtbd10, Klhl17, Colq, Chrm2	381	438	10776	1.54978	0.999998	0.27203	40.2464
GOTERM_BP_FAT	GO:0002237~response to molecule of bacterial origin	10	1.64474	0.0374403	F2r, Ccl2, Fos, Adm, Pla2g4a, Timp4, Tlr5, Socs3, Nfkbia, Il6	428	128	12092	2.20721	1	0.391543	49.1693
INTERPRO	IPR018629:Membrane transport protein XK-like	3	0.493421	0.0374713	Xkr4, Smpdl3b, Xkr5	407	8	10240	9.43489	1	0.896088	44.516
GOTERM_BP_FAT	GO:0006796~phosphate metabolic process	41	6.74342	0.0377453	Plk1, Aurka, Trim24, Prkcg, Ephb3, RGD1312026, Plk4, Msh2, Stk39, Ptp4a3, Arrb1, F2r, Mtmr7, Lpar3, Hipk2, Madd, Ephb2, Pbk, Ptprf, Map3k13, Ccnb1, Rock2, Nek2, Npr1, Ccne1, Epha10, Flt4, Lpar1, Pkmyt1, Grk5, Cdkn3, Aurkb, Mapk12, Trib3, Pdk4, Bub1, Cdk1, Rad51ap1, Ttk, Sgk1, Dusp6	428	849	12092	1.36436	1	0.392544	49.4542
GOTERM_BP_FAT	GO:0031109~microtubule polymerization or depolymerization	3	0.493421	0.0379957	Stmn1, Fbxo5, Sgk1	428	9	12092	9.41745	1	0.39309	49.6869
GOTERM_BP_FAT	GO:0055069~zinc ion homeostasis	3	0.493421	0.0379957	Mt2A, Slc30a1, Mt1a	428	9	12092	9.41745	1	0.39309	49.6869
GOTERM_BP_FAT	GO:0031670~cellular response to nutrient	3	0.493421	0.0379957	Ccne1, Hmox1, Cdkn2b	428	9	12092	9.41745	1	0.39309	49.6869
GOTERM_BP_FAT	GO:0045132~meiotic chromosome segregation	3	0.493421	0.0379957	Pttg1, Espl1, Rad51c	428	9	12092	9.41745	1	0.39309	49.6869
GOTERM_BP_FAT	GO:0060284~regulation of cell development	15	2.46711	0.0381931	Xrcc2, Akap5, Vegfc, Agrn, Socs2, Bmp2, Cxcl12, Aspm, Cdk5rap2, Cntf, Edn1, Ephb2, Il6, Ptprf, Sgk1	428	234	12092	1.81105	1	0.393202	49.8697
GOTERM_BP_FAT	GO:0043086~negative regulation of catalytic activity	15	2.46711	0.0381931	Adcy3, Cdkn1a, Adcy5, Fbxo5, Cdc20, Smad6, Mad2l1, Drd1a, Hexim2, Angptl4, Ube2c, Trib3, Cflar, Il6, Dusp6	428	234	12092	1.81105	1	0.393202	49.8697
GOTERM_BP_FAT	GO:0006793~phosphorus metabolic process	41	6.74342	0.0387922	Plk1, Aurka, Trim24, Prkcg, Ephb3, RGD1312026, Plk4, Msh2, Stk39, Ptp4a3, Arrb1, F2r, Mtmr7, Lpar3, Hipk2, Madd, Ephb2, Pbk, Ptprf, Map3k13, Ccnb1, Rock2, Nek2, Npr1, Ccne1, Epha10, Flt4, Lpar1, Pkmyt1, Grk5, Cdkn3, Aurkb, Mapk12, Trib3, Pdk4, Bub1, Cdk1, Rad51ap1, Ttk, Sgk1, Dusp6	428	851	12092	1.36116	1	0.396541	50.4205
GOTERM_BP_FAT	GO:0046661~male sex differentiation	7	1.15132	0.0390289	Inha, Hmgb2, Wnt4, Gjb2, Smad9, Msh2, Fanca	428	71	12092	2.78544	1	0.396949	50.6365
KEGG_PATHWAY	rno04360:Axon guidance	10	1.64474	0.0395866	Sema3e, Unc5c, Rock2, Sema6c, L1cam, Cxcl12, Ephb3, Sema5a, Sema3d, Ephb2	203	127	5590	2.16826	0.997466	0.419258	38.1971
GOTERM_BP_FAT	GO:0001932~regulation of protein amino acid phosphorylation	12	1.97368	0.0400927	Cd80, Akap5, Vegfc, Psen2, Smad6, Ednrb, Adck3, Bmp2, Cntf, Edn1, Gdf6, Socs3, Il6	428	171	12092	1.98262	1	0.40388	51.5967
GOTERM_BP_FAT	GO:0006790~sulfur metabolic process	9	1.48026	0.0407733	Slc19a2, Phgdh, Papss2, Cdo1, Csgalnact1, Sult1a1, Gsta3, Gpx4, Chst5	428	110	12092	2.31155	1	0.407705	52.2016
GOTERM_BP_FAT	GO:0001569~patterning of blood vessels	4	0.657895	0.0409266	Cxcl12, Plxnd1, Sema5a, Edn1	428	22	12092	5.13679	1	0.407406	52.3369
GOTERM_BP_FAT	GO:0000079~regulation of cyclin-dependent protein kinase activity	4	0.657895	0.0409266	Cdkn2c, Cdkn1a, Hexim2, Cdkn2b	428	22	12092	5.13679	1	0.407406	52.3369
GOTERM_CC_FAT	GO:0005604~basement membrane	7	1.15132	0.0410698	Adamts1, Colq, Ang1, Smoc2, Agrn, Rell2, Timp3	381	72	10776	2.74978	0.999999	0.291413	43.5795
GOTERM_MF_FAT	GO:0043531~ADP binding	4	0.657895	0.0411093	Myo7a, Abcg1, Msh2, Tap1	388	24	11963	5.13875	1	0.531236	47.1528
GOTERM_MF_FAT	GO:0003678~DNA helicase activity	4	0.657895	0.0411093	Mcm4, Recql4, Mcm7, Mcm6	388	24	11963	5.13875	1	0.531236	47.1528
GOTERM_BP_FAT	GO:0009165~nucleotide biosynthetic process	13	2.13816	0.0411158	Rrm1, Atp2a3, Adcy3, Nppc, Npr1, Naprt1, Nmnat3, Adcy5, Msh2, Atp8b1, Nmnat2, Rrm2, Dut	428	193	12092	1.90301	1	0.407386	52.5033
GOTERM_BP_FAT	GO:0045793~positive regulation of cell size	6	0.986842	0.0411995	Cxcl12, Cd38, Cntf, Flt4, Edn1, Sgk1	428	54	12092	3.13915	1	0.406558	52.5768
GOTERM_BP_FAT	GO:0008585~female gonad development	7	1.15132	0.0413642	Adamts1, Inha, Wnt4, Ccne1, Pla2g4a, Fanca, Angpt1	428	72	12092	2.74675	1	0.406356	52.7211
GOTERM_CC_FAT	GO:0000228~nuclear chromosome	10	1.64474	0.0419909	A1cf, Orc6, Pola1, Mcm2, Trim24, Pold1, Bub1, Rad51, Incenp, Timeless	381	131	10776	2.15904	1	0.2912	44.3146
SP_PIR_KEYWORDS	angiogenesis	5	0.822368	0.0424486	Apold1, Angptl4, Vegfc, Figf, Angpt1	375	32	8979	3.74125	1	0.491489	44.6482
KEGG_PATHWAY	rno03430:Mismatch repair	4	0.657895	0.0431766	Exo1, Rfc2, Pold1, Msh2	203	22	5590	5.00672	0.998544	0.419781	40.894
UP_SEQ_FEATURE	domain:TSP type-1	3	0.493421	0.0433053	Adamts4, Nov, Spon2	315	8	7317	8.71071	1	1	50.5973
GOTERM_CC_FAT	GO:0012505~endomembrane system	32	5.26316	0.04376	Cyp26b1, Nup93, Atp2a3, Gria3, St3gal5, Cpt1a, Abcb1b, Lmnb1, Cyp4f18, Alox5ap, Hsd11b1, Cubn, Chst5, Arrb1, Ednrb, Gjb2, Gnptg, Mad2l1, Dock9, Hipk2, Itpr3, Pola1, Ppap2b, Csgalnact1, St8sia2, Pigl, Abcb4, Tyrp1, Gsta3, Gpx4, Cyp2s1, Mns1	381	639	10776	1.41639	1	0.295912	45.7017
GOTERM_BP_FAT	GO:0007611~learning or memory	10	1.64474	0.0441635	Plcb1, Adck3, Accn2, Prkcg, Fos, Drd1a, Ephb2, Cacna1d, Tmod2, Sgk1, Psen2	428	132	12092	2.14033	1	0.425903	55.1103
GOTERM_BP_FAT	GO:0006954~inflammatory response	14	2.30263	0.0447961	Pdpn, Slc7a2, Ephx2, Cxcl1, Ccl2, Cfh, Hmox1, Ccl7, F2r, Bmp2, F3, Tfrc, Nupr1, Il6	428	217	12092	1.82273	1	0.429053	55.6342
GOTERM_MF_FAT	GO:0016849~phosphorus-oxygen lyase activity	4	0.657895	0.0456297	Adcy3, Npr1, Cd38, Adcy5	388	25	11963	4.9332	1	0.560832	50.8138
GOTERM_BP_FAT	GO:0051153~regulation of striated muscle cell differentiation	4	0.657895	0.0458707	Ezh2, Edn1, Nrg1, Agrn	428	23	12092	4.91345	1	0.435353	56.511
GOTERM_BP_FAT	GO:0009611~response to wounding	23	3.78289	0.0460048	Pdpn, Ccnb1, Slc7a2, Ephx2, Papss2, Ccl2, Cxcl1, Cfh, Arg1, Hmox1, Ccl7, Tfpi2, F2r, Bmp2, F3, Anxa8, Ina, Adm, Procr, Nupr1, Tfrc, Il6, Timp3	428	424	12092	1.53256	1	0.43482	56.6193
GOTERM_BP_FAT	GO:0006323~DNA packaging	8	1.31579	0.046081	LOC685909, Rock2, Mcm2, Asf1b, Cenpa, Top2a, Nusap1, Cdk1	428	93	12092	2.43031	1	0.433877	56.6806
GOTERM_BP_FAT	GO:0048608~reproductive structure development	11	1.80921	0.046362	Osr1, Adamts1, Inha, Ahr, Hmgb2, Wnt4, Ccne1, Pla2g4a, Msh2, Fanca, Angpt1	428	154	12092	2.01802	1	0.434402	56.9064
GOTERM_BP_FAT	GO:0051336~regulation of hydrolase activity	16	2.63158	0.0464064	Ang1, Lpar1, Msh2, Tgm2, F2r, Smad6, Ednrb, Lpar3, Rxfp3, Gnb4, F3, Drd1a, Angptl4, Edn1, Cflar, Il6	428	263	12092	1.71877	1	0.433243	56.9419
GOTERM_BP_FAT	GO:0033273~response to vitamin	9	1.48026	0.0465691	Bmp2, Ccl2, Cd38, Ccne1, Alpl, Tfrc, Pla2g4a, Angpt1, Timp3	428	113	12092	2.25019	1	0.432931	57.0721
INTERPRO	IPR000998:MAM	3	0.493421	0.0469355	Mamdc4, Mdga2, Nrp2	407	9	10240	8.38657	1	0.930053	52.3595
INTERPRO	IPR000072:Platelet-derived growth factor (PDGF)	3	0.493421	0.0469355	Vegfc, Pdgfd, Figf	407	9	10240	8.38657	1	0.930053	52.3595
GOTERM_CC_FAT	GO:0000785~chromatin	12	1.97368	0.0471304	LOC685909, A1cf, Pola1, Hmga1, Cbx2, Trim24, Asf1b, Cenpa, Kif22, Rcor2, Incenp, Timeless	381	176	10776	1.92842	1	0.309352	48.2561
GOTERM_BP_FAT	GO:0043068~positive regulation of programmed cell death	19	3.125	0.0473631	Cdkn2c, Inha, Cdkn1a, Casp7, Top2a, Bok, Cebpb, Hmox1, Pla2g4a, Tgm2, Psen2, Adck3, Bard1, Zbtb16, Hipk2, Nupr1, Scin, Ngfrap1, Ptprf, Timp3	428	332	12092	1.61685	1	0.437055	57.7016
GOTERM_BP_FAT	GO:0051969~regulation of transmission of nerve impulse	12	1.97368	0.0476755	Ccl2, Cd38, Rims1, Camk2n2, Psen2, Adck3, Rnf39, Drd1a, Lnpep, Edn1, Htr1b, Ephb2, Il6	428	176	12092	1.9263	1	0.437774	57.9469
GOTERM_BP_FAT	GO:0035239~tube morphogenesis	11	1.80921	0.0480756	Pdpn, Bmp2, Wnt4, Cxcl12, Plxnd1, Mycn, Adm, Sema5a, Edn1, Tgm2, Timeless	428	155	12092	2.005	1	0.439093	58.2591
INTERPRO	IPR001140:ABC transporter, transmembrane region	4	0.657895	0.0484456	Abcb4, Abcb1a, Abcb1b, Tap1	407	21	10240	4.79232	1	0.923924	53.5105
SP_PIR_KEYWORDS	neurogenesis	8	1.31579	0.0485035	Igsf9, Sema6c, Sox11, L1cam, Nrp2, Ina, Stmn1, Cntf	375	80	8979	2.3944	1	0.523585	49.2347
INTERPRO	IPR017442:Serine/threonine protein kinase-related	16	2.63158	0.0485609	Plk1, Map3k13, Aurka, Rock2, Nek2, Prkcg, Npr1, Stk39, Grk5, Pkmyt1, Aurkb, Mapk12, Trib3, Pbk, Cdk1, Sgk1	407	236	10240	1.70574	1	0.912	53.5974
GOTERM_BP_FAT	GO:0010038~response to metal ion	12	1.97368	0.0493016	Itpr3, Gria3, Mt2A, Abcb1a, Mt1a, Xdh, Tfrc, Pla2g4a, Tnfrsf11b, Il6, Cdk1, Lef1	428	177	12092	1.91541	1	0.446047	59.2022
GOTERM_BP_FAT	GO:0007613~memory	6	0.986842	0.0501321	Plcb1, Adck3, Accn2, Drd1a, Cacna1d, Sgk1, Psen2	428	57	12092	2.97393	1	0.450208	59.8296
GOTERM_BP_FAT	GO:0051437~positive regulation of ubiquitin-protein ligase activity during mitotic cell cycle	6	0.986842	0.0501321	Plk1, Ccnb1, Ube2c, Fbxo5, Cdc20, Cdk1	428	57	12092	2.97393	1	0.450208	59.8296
GOTERM_BP_FAT	GO:0001934~positive regulation of protein amino acid phosphorylation	8	1.31579	0.0506857	Ednrb, Cd80, Bmp2, Akap5, Cntf, Vegfc, Gdf6, Il6	428	95	12092	2.37914	1	0.45246	60.2427
GOTERM_BP_FAT	GO:0044087~regulation of cellular component biogenesis	9	1.48026	0.050718	Psrc1, Sdc4, Smad6, Ahr, Stmn1, Kbtbd10, Edn1, Agrn, Sgk1	428	115	12092	2.21105	1	0.45122	60.2667
KEGG_PATHWAY	rno04270:Vascular smooth muscle contraction	9	1.48026	0.0510344	Itpr3, Plcb1, Rock2, Adcy3, Prkcg, Npr1, Pla2g4a, Adcy5, Cacna1d	203	113	5590	2.19321	0.99957	0.449185	46.4248
GOTERM_BP_FAT	GO:0051385~response to mineralocorticoid stimulus	4	0.657895	0.0510955	Cdkn1a, Fos, Ccne1, Htr1b	428	24	12092	4.70872	1	0.45228	60.546
KEGG_PATHWAY	rno00230:Purine metabolism	11	1.80921	0.0513013	Rrm1, Rrm2, Pola1, Papss2, Adcy3, Pold1, Pole, LOC365985, Npr1, Xdh, Adcy5	203	154	5590	1.96692	0.999588	0.426922	46.604
GOTERM_BP_FAT	GO:0010942~positive regulation of cell death	19	3.125	0.051329	Cdkn2c, Inha, Cdkn1a, Casp7, Top2a, Bok, Cebpb, Hmox1, Pla2g4a, Tgm2, Psen2, Adck3, Bard1, Zbtb16, Hipk2, Nupr1, Scin, Ngfrap1, Ptprf, Timp3	428	335	12092	1.60237	1	0.452381	60.7178
GOTERM_BP_FAT	GO:0043434~response to peptide hormone stimulus	14	2.30263	0.0513831	Trim24, Timp4, Socs2, Fabp3, Cxcl12, Hmgcs2, Cdo1, Adm, Drd1a, Ccna2, Btg2, Socs3, Il6, Sgk1	428	222	12092	1.78168	1	0.451301	60.7575
GOTERM_BP_FAT	GO:0034654~nucleobase, nucleoside, nucleotide and nucleic acid biosynthetic process	13	2.13816	0.0514411	Rrm1, Atp2a3, Adcy3, Nppc, Npr1, Naprt1, Nmnat3, Adcy5, Msh2, Atp8b1, Nmnat2, Rrm2, Dut	428	200	12092	1.8364	1	0.450255	60.8
GOTERM_BP_FAT	GO:0034404~nucleobase, nucleoside and nucleotide biosynthetic process	13	2.13816	0.0514411	Rrm1, Atp2a3, Adcy3, Nppc, Npr1, Naprt1, Nmnat3, Adcy5, Msh2, Atp8b1, Nmnat2, Rrm2, Dut	428	200	12092	1.8364	1	0.450255	60.8
GOTERM_BP_FAT	GO:0021953~central nervous system neuron differentiation	5	0.822368	0.0515715	Rgnef, Ephb3, Drd1a, Bcl11b, Ephb2	428	40	12092	3.53154	1	0.449689	60.8955
UP_SEQ_FEATURE	short sequence motif:Nuclear export signal	4	0.657895	0.0519579	Per1, Ddx25, Ngfrap1, Nfkbia	315	20	7317	4.64571	1	0.999999	57.2534
GOTERM_BP_FAT	GO:0051276~chromosome organization	19	3.125	0.0533531	Rock2, Cbx2, Mcm2, Fancd2, Asf1b, Cenpa, Hsf4, Pttg1, Top2a, Rad51c, Msh2, LOC685909, Ezh2, Mad2l1, Nusap1, Espl1, Cdk1, Cdca8, Gpx4	428	337	12092	1.59286	1	0.459806	62.1778
UP_SEQ_FEATURE	region of interest:Linker 2	3	0.493421	0.0541293	Ina, Lmnb1, Nes	315	9	7317	7.74286	1	0.999993	58.7866
GOTERM_BP_FAT	GO:0009612~response to mechanical stimulus	7	1.15132	0.0543479	Bmp2, Ccl2, Cxcl12, Fos, Btg2, Il6, Timp3	428	77	12092	2.56839	1	0.464714	62.8764
GOTERM_BP_FAT	GO:0046545~development of primary female sexual characteristics	7	1.15132	0.0543479	Adamts1, Inha, Wnt4, Ccne1, Pla2g4a, Fanca, Angpt1	428	77	12092	2.56839	1	0.464714	62.8764
GOTERM_BP_FAT	GO:0032496~response to lipopolysaccharide	9	1.48026	0.0550988	F2r, Ccl2, Fos, Adm, Pla2g4a, Timp4, Socs3, Nfkbia, Il6	428	117	12092	2.17326	1	0.468016	63.3957
GOTERM_BP_FAT	GO:0050775~positive regulation of dendrite morphogenesis	3	0.493421	0.0554197	Akap5, Ptprf, Sgk1	428	11	12092	7.70518	1	0.468596	63.6155
GOTERM_BP_FAT	GO:0009435~NAD biosynthetic process	3	0.493421	0.0554197	Naprt1, Nmnat3, Nmnat2	428	11	12092	7.70518	1	0.468596	63.6155
GOTERM_MF_FAT	GO:0051183~vitamin transporter activity	3	0.493421	0.0556099	Pdpn, Slc19a2, Slc23a2	388	12	11963	7.70812	1	0.626429	58.0742
GOTERM_MF_FAT	GO:0001619~lysosphingolipid and lysophosphatidic acid receptor activity	3	0.493421	0.0556099	Lpar3, Gpr3, Lpar1	388	12	11963	7.70812	1	0.626429	58.0742
GOTERM_MF_FAT	GO:0005003~ephrin receptor activity	3	0.493421	0.0556099	Ephb3, Epha10, Ephb2	388	12	11963	7.70812	1	0.626429	58.0742
GOTERM_BP_FAT	GO:0042326~negative regulation of phosphorylation	5	0.822368	0.0556203	Smad6, Adck3, Cdkn2c, Cdkn1a, Cdkn2b, Psen2	428	41	12092	3.44541	1	0.468425	63.7523
GOTERM_BP_FAT	GO:0010557~positive regulation of macromolecule biosynthetic process	31	5.09868	0.0564577	Ahr, Trim24, Hsf4, Top2a, Tead2, Cebpb, Nfkbia, Agrn, Pcbd1, Lef1, F2r, Hmgb2, Hipk2, Etv5, Sox11, Cenpk, Smad9, Npas4, Cited4, Psrc1, Bmp2, Hmga1, Zbtb16, Fos, E2f1, Bcl11b, Ccna2, Foxm1, Gdf6, Il6, Klf15	428	628	12092	1.39462	1	0.472186	64.3181
GOTERM_BP_FAT	GO:0030261~chromosome condensation	4	0.657895	0.056595	Rock2, Top2a, Nusap1, Cdk1	428	25	12092	4.52037	1	0.471615	64.41
GOTERM_BP_FAT	GO:0051443~positive regulation of ubiquitin-protein ligase activity	6	0.986842	0.0566708	Plk1, Ccnb1, Ube2c, Fbxo5, Cdc20, Cdk1	428	59	12092	2.87312	1	0.470673	64.4607
GOTERM_BP_FAT	GO:0010001~glial cell differentiation	6	0.986842	0.0566708	Cdkn2c, Phgdh, Sox11, Drd1a, Cntf, Nrg1	428	59	12092	2.87312	1	0.470673	64.4607
SP_PIR_KEYWORDS	cytokine	8	1.31579	0.0571387	Bmp2, Cxcl1, Ccl2, Ctf1, Gdf6, Tnfrsf11b, Ccl7, Il6	375	83	8979	2.30786	1	0.568663	55.1691
SMART	SM00141:PDGF	3	0.493421	0.0571883	Vegfc, Pdgfd, Figf	226	9	5083	7.49705	0.999967	0.872687	51.4195
SMART	SM00137:MAM	3	0.493421	0.0571883	Mamdc4, Mdga2, Nrp2	226	9	5083	7.49705	0.999967	0.872687	51.4195
GOTERM_BP_FAT	GO:0001822~kidney development	9	1.48026	0.0573769	Sdc4, Osr1, Adamts1, Sox11, Bmp2, Wnt4, Zbtb16, Lef1, Timeless	428	118	12092	2.15484	1	0.473572	64.9295
GOTERM_BP_FAT	GO:0006357~regulation of transcription from RNA polymerase II promoter	30	4.93421	0.0573854	Ahr, Cbx2, Id1, Hsf4, Top2a, Hmox1, Tead2, Cebpb, Nfkbia, Agrn, Lef1, Hmgb2, Hipk2, Hexim2, Sox11, Per1, Cenpk, Npas4, Kcnip3, Timeless, Zfp367, RGD1563669, Bmp2, Zbtb16, Fos, E2f1, Bcl11b, Foxm1, Npas1, Il6	428	604	12092	1.40326	1	0.472226	64.9351
GOTERM_CC_FAT	GO:0005626~insoluble fraction	36	5.92105	0.0583878	Plcb1, Adcy3, Gria3, Prkcg, Cd38, Cpt1a, Synm, Hmox1, Slc16a7, Ccnb2, Cyp4f18, Hsd11b1, Stk39, Cubn, Arrb1, Ednrb, Accn2, Gnptg, Irs3, Ptprf, Itpr3, Ccnb1, Mip, Casp7, Clcc1, Pla2g4a, Adcy5, Atp8b1, Psen2, Tap1, Abcb4, Adck3, L1cam, Fos, Lnpep, Drd1a, Chrm2	381	755	10776	1.34862	1	0.363145	56.0035
SP_PIR_KEYWORDS	dna repair	7	1.15132	0.0595308	Fancd2, Bard1, Tdp1, Pttg1, Top2a, Uhrf1, Msh2	375	67	8979	2.50161	1	0.569188	56.6953
GOTERM_BP_FAT	GO:0014075~response to amine stimulus	6	0.986842	0.0601154	Ccl2, Cdo1, Drd1a, Msh2, Il6, Timp3	428	60	12092	2.82523	1	0.487109	66.6929
SP_PIR_KEYWORDS	atp-binding	40	6.57895	0.0603033	Plk1, Rfc2, Aurka, Adcy3, Atp2a3, Prkcg, Abcb1a, Mcm5, Abcb1b, Top2a, Msh2, Stk39, Mcm7, Ephb2, Mcm6, Myo7a, Abcg1, Rock2, Kif5c, Flt4, Kif22, Adcy5, Kif15, Rad51, Psen2, Kif18b, Nmnat2, Tap1, Kif20a, Abcb4, Adck3, Pkmyt1, Grk5, Ddx25, Aurkb, Kifc1, Mapk12, Kif11, Pdk4, Cdk1, Sgk1	375	728	8979	1.3156	1	0.559805	57.1779
INTERPRO	IPR017940:ABC transporter integral membrane type 1	4	0.657895	0.0608981	Abcb4, Abcb1a, Abcb1b, Tap1	407	23	10240	4.3756	1	0.944824	62.0586
INTERPRO	IPR000910:High mobility group, HMG1/HMG2	4	0.657895	0.0608981	Sox11, Hmgb2, Sox18, Lef1	407	23	10240	4.3756	1	0.944824	62.0586
GOTERM_BP_FAT	GO:0051960~regulation of nervous system development	14	2.30263	0.0609887	Xrcc2, Akap5, Vegfc, Agrn, Socs2, Bmp2, Cxcl12, Aspm, Cdk5rap2, Cntf, Ephb2, Il6, Ptprf, Sgk1	428	228	12092	1.73479	1	0.490806	67.2375
SP_PIR_KEYWORDS	Signal transduction inhibitor	4	0.657895	0.061423	Socs2, Rgs7, Socs3, Arrb1	375	22	8979	4.35345	1	0.553043	57.8684
GOTERM_BP_FAT	GO:0006955~immune response	22	3.61842	0.0614244	Cxcl1, Ccl2, Cfh, Spon2, RT1-CE1, Ccl7, Msh2, Psen2, Tap1, Exo1, Smad6, Gbp2, Adck3, Myo1f, Cplx2, Cxcl12, Vtcn1, RT1-M6-1, Procr, Tlr5, Cblb, Il6, RT1-S3	428	414	12092	1.50133	1	0.491926	67.506
GOTERM_BP_FAT	GO:0000038~very-long-chain fatty acid metabolic process	4	0.657895	0.0623627	Acot2, Acot1, Pla2g4a, Alox5ap	428	26	12092	4.34651	1	0.495918	68.0772
GOTERM_BP_FAT	GO:0050727~regulation of inflammatory response	7	1.15132	0.0631984	Ednrb, Slc7a2, Cfh, Pla2g4a, Il6, Tgm2, Gpx4	428	80	12092	2.47208	1	0.499271	68.578
GOTERM_MF_FAT	GO:0043185~vascular endothelial growth factor receptor 3 binding	2	0.328947	0.0636556	Vegfc, Figf	388	2	11963	30.8325	1	0.669174	63.1847
GOTERM_MF_FAT	GO:0008297~single-stranded DNA specific exodeoxyribonuclease activity	2	0.328947	0.0636556	Exo1, Isg20	388	2	11963	30.8325	1	0.669174	63.1847
GOTERM_MF_FAT	GO:0032556~pyrimidine deoxyribonucleotide binding	2	0.328947	0.0636556	Dctpp1, Dut	388	2	11963	30.8325	1	0.669174	63.1847
GOTERM_BP_FAT	GO:0051351~positive regulation of ligase activity	6	0.986842	0.0636766	Plk1, Ccnb1, Ube2c, Fbxo5, Cdc20, Cdk1	428	61	12092	2.77892	1	0.500571	68.8612
GOTERM_BP_FAT	GO:0050767~regulation of neurogenesis	13	2.13816	0.0636813	Xrcc2, Akap5, Vegfc, Socs2, Bmp2, Cxcl12, Aspm, Cdk5rap2, Cntf, Ephb2, Il6, Sgk1, Ptprf	428	207	12092	1.7743	1	0.499203	68.8641
GOTERM_BP_FAT	GO:0033157~regulation of intracellular protein transport	5	0.822368	0.0642153	Bard1, Akap5, Nfkbia, Il6, Tacc3	428	43	12092	3.28516	1	0.500806	69.1774
KEGG_PATHWAY	rno04020:Calcium signaling pathway	12	1.97368	0.0643277	F2r, Itpr3, Plcb1, Ednrb, Ptgfr, Adcy3, Atp2a3, Prkcg, Cd38, Drd1a, Chrm2, Cacna1d	203	182	5590	1.81562	0.999947	0.481095	54.7133
GOTERM_BP_FAT	GO:0010648~negative regulation of cell communication	14	2.30263	0.0644262	Cd38, Igfbp5, Rgs7, Nfkbia, Arrb1, Socs2, Smad6, Wnt4, Drd1a, Hipk2, Htr1b, Socs3, Cblb, Ptprf	428	230	12092	1.71971	1	0.500597	69.3003
GOTERM_CC_FAT	GO:0032279~asymmetric synapse	3	0.493421	0.0648175	Gria3, Akap5, Chrm2	381	12	10776	7.07087	1	0.388541	59.9311
GOTERM_BP_FAT	GO:0019359~nicotinamide nucleotide biosynthetic process	3	0.493421	0.0649871	Naprt1, Nmnat3, Nmnat2	428	12	12092	7.06308	1	0.502328	69.6251
GOTERM_BP_FAT	GO:0031113~regulation of microtubule polymerization	3	0.493421	0.0649871	Psrc1, Stmn1, Sgk1	428	12	12092	7.06308	1	0.502328	69.6251
SP_PIR_KEYWORDS	palmitate	12	1.97368	0.0655107	Ednrb, Lpar3, Gria3, F3, Drd1a, Rgs7, Htr1b, Gpr3, Tfrc, Lpar1, Kcnip3, Zdhhc15	375	158	8979	1.81853	1	0.563951	60.3028
UP_SEQ_FEATURE	domain:TSP type-1 2	3	0.493421	0.0657865	Adamts1, Unc5c, Spon1	315	10	7317	6.96857	1	0.999994	66.1737
UP_SEQ_FEATURE	domain:TSP type-1 1	3	0.493421	0.0657865	Adamts1, Unc5c, Spon1	315	10	7317	6.96857	1	0.999994	66.1737
UP_SEQ_FEATURE	domain:FZ	3	0.493421	0.0657865	Cpz, Sfrp4, Fzd1	315	10	7317	6.96857	1	0.999994	66.1737
GOTERM_BP_FAT	GO:0032535~regulation of cellular component size	14	2.30263	0.0661594	Rrad, Cdkn2c, Cdkn1a, Cd38, Ccng1, Flt4, Tnn, Psrc1, Cxcl12, Cdkn2aip, Cntf, Edn1, Nupr1, Sgk1	428	231	12092	1.71226	1	0.507388	70.2934
GOTERM_BP_FAT	GO:0050878~regulation of body fluid levels	8	1.31579	0.0661949	F2r, Papss2, Anxa8, F3, Tsc22d3, Edn1, Procr, Tfpi2	428	101	12092	2.23781	1	0.506206	70.3134
UP_SEQ_FEATURE	metal ion-binding site:Zinc; catalytic	6	0.986842	0.0663199	Npepo, Adamts1, Mmp16, Adamts4, Mipep, Lnpep	315	51	7317	2.73277	1	0.999971	66.48
GOTERM_BP_FAT	GO:0060341~regulation of cellular localization	16	2.63158	0.0667217	Inha, Akap5, Cd38, Cpt1a, Ang1, Hmox1, Vegfc, Nfkbia, Rims1, Tacc3, Cxcl12, Bard1, Cntf, Htr1b, Edn1, Il6	428	277	12092	1.6319	1	0.507697	70.609
GOTERM_BP_FAT	GO:0031327~negative regulation of cellular biosynthetic process	25	4.11184	0.0671245	Cbx2, Trim24, Cdt1, Hsf4, Id1, Lef1, Hmgb2, Mxd3, Hexim2, Hipk2, Htr1b, Klf11, Per1, Igfbp5, Atp8b1, Kcnip3, Rcor2, Timeless, Bmp2, Zbtb16, Edn1, Nrg1, Npas1, Fzd1, Il6	428	491	12092	1.43851	1	0.508506	70.8331
GOTERM_BP_FAT	GO:0048660~regulation of smooth muscle cell proliferation	6	0.986842	0.067354	Nppc, Igfbp5, Edn1, Ang1, Il6, Tgm2	428	62	12092	2.7341	1	0.508379	70.9601
GOTERM_BP_FAT	GO:0046546~development of primary male sexual characteristics	6	0.986842	0.067354	Inha, Hmgb2, Wnt4, Gjb2, Msh2, Fanca	428	62	12092	2.7341	1	0.508379	70.9601
GOTERM_MF_FAT	GO:0019900~kinase binding	11	1.80921	0.0675125	Sdc4, Cdkn2c, Akap5, Npr1, Cdk5rap2, Top2a, Trib3, Cdkn2b, Cblb, Sgk1, Camk2n2	388	180	11963	1.88421	1	0.683192	65.4225
GOTERM_BP_FAT	GO:0050804~regulation of synaptic transmission	11	1.80921	0.0675728	Adck3, Ccl2, Rnf39, Cd38, Lnpep, Drd1a, Htr1b, Edn1, Ephb2, Rims1, Psen2, Camk2n2	428	165	12092	1.88349	1	0.508197	71.0807
SP_PIR_KEYWORDS	microtubule	10	1.64474	0.0679623	Kif20a, Kif5c, Fam82a1, Gabarapl1, Stmn1, Kifc1, Kif22, Kif11, Kif15, Kif18b	375	122	8979	1.96262	1	0.565017	61.6995
GOTERM_BP_FAT	GO:0051651~maintenance of location in cell	4	0.657895	0.0683914	Aspm, Ndc80, Nfkbia, Tacc3	428	27	12092	4.18553	1	0.511204	71.5276
GOTERM_BP_FAT	GO:0001701~in utero embryonic development	14	2.30263	0.0685317	Xrcc2, Ccnb1, Cebpb, Ccnb2, Plk4, Msh2, Lef1, Cubn, Gins1, Gjb3, Adm, Slc30a1, Edn1, Socs3	428	233	12092	1.69757	1	0.510599	71.6035
SP_PIR_KEYWORDS	gap junction	4	0.657895	0.0685378	Gjb2, Mip, Gjb3, Panx3	375	23	8979	4.16417	1	0.555925	62.0208
GOTERM_BP_FAT	GO:0009755~hormone-mediated signaling	5	0.822368	0.0687585	Adcy3, Gnb4, Gng3, Adcy5, Sgk1	428	44	12092	3.21049	1	0.510454	71.7259
GOTERM_BP_FAT	GO:0031340~positive regulation of vesicle fusion	2	0.328947	0.069381	Pla2g4a, Rims1	428	2	12092	28.2523	1	0.512386	72.0592
INTERPRO	IPR003598:Immunoglobulin subtype 2	9	1.48026	0.0704797	Igsf9, Unc5c, Mdga2, Siglec10, L1cam, Flt4, Nrg1, Ptprf, Cadm4	407	110	10240	2.05852	1	0.95894	67.6096
GOTERM_MF_FAT	GO:0004518~nuclease activity	8	1.31579	0.0709908	Exo1, Fen1, Pold1, Tdp1, Ang1, Rpp25, Isg20, Rad51c	388	112	11963	2.20232	1	0.694128	67.331
KEGG_PATHWAY	rno04621:NOD-like receptor signaling pathway	6	0.986842	0.0722113	Cxcl1, Ccl2, Mapk12, Nfkbia, Ccl7, Il6	203	62	5590	2.66487	0.999985	0.500076	59.056
GOTERM_BP_FAT	GO:0046660~female sex differentiation	7	1.15132	0.0728493	Adamts1, Inha, Wnt4, Ccne1, Pla2g4a, Fanca, Angpt1	428	83	12092	2.38273	1	0.528885	73.8493
GOTERM_BP_FAT	GO:0032355~response to estradiol stimulus	7	1.15132	0.0728493	Socs2, Aurka, Cd38, Ccne1, Ccna2, Socs3, Gpx4	428	83	12092	2.38273	1	0.528885	73.8493
KEGG_PATHWAY	rno02010:ABC transporters	5	0.822368	0.0730995	Abcb4, Abcg1, Abcb1a, Abcb1b, Tap1	203	44	5590	3.1292	0.999987	0.483591	59.5205
GOTERM_BP_FAT	GO:0008277~regulation of G-protein coupled receptor protein signaling pathway	5	0.822368	0.0734629	Grk5, Rgs7, Edn1, Tmod2, Arrb1	428	45	12092	3.13915	1	0.53063	74.1545
GOTERM_BP_FAT	GO:0045936~negative regulation of phosphate metabolic process	5	0.822368	0.0734629	Smad6, Adck3, Cdkn2c, Cdkn1a, Cdkn2b, Psen2	428	45	12092	3.13915	1	0.53063	74.1545
GOTERM_BP_FAT	GO:0010563~negative regulation of phosphorus metabolic process	5	0.822368	0.0734629	Smad6, Adck3, Cdkn2c, Cdkn1a, Cdkn2b, Psen2	428	45	12092	3.13915	1	0.53063	74.1545
GOTERM_CC_FAT	GO:0005921~gap junction	4	0.657895	0.0744027	Gjb2, Mip, Gjb3, Panx3	381	28	10776	4.04049	1	0.426335	65.1868
GOTERM_BP_FAT	GO:0010332~response to gamma radiation	4	0.657895	0.0746737	Xrcc2, Fancd2, Ccl2, Socs3	428	28	12092	4.03605	1	0.535328	74.7469
GOTERM_BP_FAT	GO:0009190~cyclic nucleotide biosynthetic process	4	0.657895	0.0746737	Adcy3, Nppc, Npr1, Adcy5	428	28	12092	4.03605	1	0.535328	74.7469
GOTERM_BP_FAT	GO:0060393~regulation of pathway-restricted SMAD protein phosphorylation	3	0.493421	0.0750571	Smad6, Bmp2, Gdf6	428	13	12092	6.51977	1	0.535884	74.9318
GOTERM_BP_FAT	GO:0014821~phasic smooth muscle contraction	3	0.493421	0.0750571	Ednrb, Drd1a, Edn1	428	13	12092	6.51977	1	0.535884	74.9318
GOTERM_BP_FAT	GO:0046685~response to arsenic	3	0.493421	0.0750571	Cdkn1a, Abcb1b, Tnfrsf11b	428	13	12092	6.51977	1	0.535884	74.9318
GOTERM_BP_FAT	GO:0046823~negative regulation of nucleocytoplasmic transport	3	0.493421	0.0750571	Bard1, Nfkbia, Tacc3	428	13	12092	6.51977	1	0.535884	74.9318
SP_PIR_KEYWORDS	glycoprotein	94	15.4605	0.075063	Slc7a2, Ccl2, Adcy3, St3gal5, Cd38, Abcb1b, Spon2, Ch25h, Panx3, Duox1, Olr59, Agrn, Cubn, F2r, Ednrb, Accn2, Lpar3, Ina, Olfml1, Pdgfd, Inha, Ptgfr, Mmp16, Nrp2, Nov, Ppap2b, St8sia2, Flt4, Tmem140, Smagp, Gpr3, Vegfc, Ccl7, Slc23a2, Abcb4, Igsf9, Adamts1, Bmp2, Mamdc4, F3, Spon1, Adamts4, Drd1a, Alpl, Lnpep, Chrm2, Nrg1, Scn2b, Slco2a1, Fzd1, Tnfrsf11b, Sdc4, Dpep1, Lrrc8c, Pofut1, Gria3, Pnpla…	375	1949	8979	1.15482	1	0.578257	65.4923
COG_ONTOLOGY	Lipid metabolism	6	0.986842	0.0759092	Ephx2, Acadl, Ech1, Abhd4, Mgll, Ces5a	53	75	1697	2.56151	0.694001	0.446828	42.2399
GOTERM_BP_FAT	GO:0043065~positive regulation of apoptosis	18	2.96053	0.076962	Cdkn2c, Inha, Casp7, Top2a, Bok, Cebpb, Hmox1, Pla2g4a, Tgm2, Psen2, Adck3, Bard1, Zbtb16, Hipk2, Nupr1, Scin, Ngfrap1, Ptprf, Timp3	428	330	12092	1.54104	1	0.543858	75.8317
GOTERM_MF_FAT	GO:0034061~DNA polymerase activity	4	0.657895	0.0775168	Pola1, Pold1, Pole, Hsd11b1	388	31	11963	3.97838	1	0.719274	70.649
INTERPRO	IPR009465:Spondin, N-terminal	2	0.328947	0.0777286	Spon1, Spon2	407	2	10240	25.1597	1	0.965195	71.2941
INTERPRO	IPR004065:Lysophosphatidic acid receptor	2	0.328947	0.0777286	Lpar3, Lpar1	407	2	10240	25.1597	1	0.965195	71.2941
INTERPRO	IPR001573:Protein kinase A anchoring, WSK motif	2	0.328947	0.0777286	Akap12, Akap12, Akap5	407	2	10240	25.1597	1	0.965195	71.2941
INTERPRO	IPR013632:Rad51, C-terminal	2	0.328947	0.0777286	Rad51c, Rad51	407	2	10240	25.1597	1	0.965195	71.2941
INTERPRO	IPR015454:G2/mitotic-specific cyclin B	2	0.328947	0.0777286	Ccnb1, Ccnb2	407	2	10240	25.1597	1	0.965195	71.2941
INTERPRO	IPR012937:Protein of unknown function DUF1693	2	0.328947	0.0777286	Fam46b, Fam46c	407	2	10240	25.1597	1	0.965195	71.2941
GOTERM_BP_FAT	GO:0042327~positive regulation of phosphorylation	8	1.31579	0.0779634	Ednrb, Cd80, Bmp2, Akap5, Cntf, Vegfc, Gdf6, Il6	428	105	12092	2.15256	1	0.547344	76.2925
UP_SEQ_FEATURE	domain:NTR	3	0.493421	0.0781859	Sfrp4, Timp4, Timp3	315	11	7317	6.33506	1	0.999981	72.6583
GOTERM_BP_FAT	GO:0012502~induction of programmed cell death	12	1.97368	0.078285	Inha, Cdkn2c, Casp7, Bok, Cebpb, Hmox1, Tgm2, Psen2, Adck3, Hipk2, Nupr1, Ngfrap1, Timp3	428	192	12092	1.76577	1	0.547546	76.4386
GOTERM_BP_FAT	GO:0006917~induction of apoptosis	12	1.97368	0.078285	Inha, Cdkn2c, Casp7, Bok, Cebpb, Hmox1, Tgm2, Psen2, Adck3, Hipk2, Nupr1, Ngfrap1, Timp3	428	192	12092	1.76577	1	0.547546	76.4386
GOTERM_BP_FAT	GO:0019233~sensory perception of pain	5	0.822368	0.0783264	Penk, Accn2, Ephx2, Kcnip3, Arrb1	428	46	12092	3.07091	1	0.546413	76.4574
SMART	SM00398:HMG	4	0.657895	0.078992	Sox11, Hmgb2, Sox18, Lef1	226	23	5083	3.9115	0.999999	0.909284	63.5341
INTERPRO	IPR008271:Serine/threonine protein kinase, active site	14	2.30263	0.0796002	Plk1, Map3k13, Aurka, Rock2, Nek2, Prkcg, Stk39, Grk5, Pkmyt1, Aurkb, Mapk12, Pbk, Cdk1, Sgk1	407	212	10240	1.66149	1	0.962311	72.1795
GOTERM_BP_FAT	GO:0009890~negative regulation of biosynthetic process	25	4.11184	0.0797934	Cbx2, Trim24, Cdt1, Hsf4, Id1, Lef1, Hmgb2, Mxd3, Hexim2, Hipk2, Htr1b, Klf11, Per1, Igfbp5, Atp8b1, Kcnip3, Rcor2, Timeless, Bmp2, Zbtb16, Edn1, Nrg1, Npas1, Fzd1, Il6	428	501	12092	1.4098	1	0.552032	77.1131
GOTERM_CC_FAT	GO:0016605~PML body	4	0.657895	0.0809107	Zbtb16, Hipk2, Isg20, Rad51	381	29	10776	3.90117	1	0.447912	68.3828
GOTERM_BP_FAT	GO:0048169~regulation of long-term neuronal synaptic plasticity	4	0.657895	0.0812014	Lnpep, Drd1a, Ephb2, Rims1	428	29	12092	3.89687	1	0.557278	77.7262
GOTERM_BP_FAT	GO:0015758~glucose transport	4	0.657895	0.0812014	Drd1a, Edn1, Nrg1, Klf15	428	29	12092	3.89687	1	0.557278	77.7262
SP_PIR_KEYWORDS	wnt signaling pathway	6	0.986842	0.0826967	Cpz, Sfrp4, Wnt4, Fzd1, Wnt5b, Lef1	375	56	8979	2.56543	1	0.603553	69.1797
GOTERM_BP_FAT	GO:0050817~coagulation	6	0.986842	0.0832138	F2r, Papss2, Anxa8, F3, Procr, Tfpi2	428	66	12092	2.56839	1	0.565191	78.5756
GOTERM_BP_FAT	GO:0007596~blood coagulation	6	0.986842	0.0832138	F2r, Papss2, Anxa8, F3, Procr, Tfpi2	428	66	12092	2.56839	1	0.565191	78.5756
GOTERM_BP_FAT	GO:0042698~ovulation cycle	7	1.15132	0.083297	Adamts1, Inha, Bmp2, Ccne1, Pla2g4a, Timp4, Angpt1	428	86	12092	2.29961	1	0.564245	78.6101
GOTERM_BP_FAT	GO:0014031~mesenchymal cell development	5	0.822368	0.0833464	Ednrb, Bmp2, Nrp2, Edn1, Lef1	428	47	12092	3.00557	1	0.563151	78.6306
GOTERM_BP_FAT	GO:0010558~negative regulation of macromolecule biosynthetic process	24	3.94737	0.0835695	Per1, Trim24, Cbx2, Cdt1, Id1, Igfbp5, Hsf4, Atp8b1, Rcor2, Kcnip3, Lef1, Timeless, Hmgb2, Bmp2, Zbtb16, Mxd3, Hipk2, Hexim2, Nrg1, Edn1, Klf11, Fzd1, Npas1, Il6	428	480	12092	1.41262	1	0.562848	78.7226
GOTERM_MF_FAT	GO:0008009~chemokine activity	4	0.657895	0.0835744	Cxcl1, Ccl2, Cxcl12, Ccl7	388	32	11963	3.85406	1	0.739585	73.4447
UP_SEQ_FEATURE	repeat:1; approximate	2	0.328947	0.0839915	Akap5, Figf	315	2	7317	23.2286	1	0.999969	75.2759
UP_SEQ_FEATURE	domain:Spondin	2	0.328947	0.0839915	Spon1, Spon2	315	2	7317	23.2286	1	0.999969	75.2759
UP_SEQ_FEATURE	region of interest:4 X 16 AA repeats of C-X(10)-C-X-C- X(1,3)-C	2	0.328947	0.0839915	Vegfc, Figf	315	2	7317	23.2286	1	0.999969	75.2759
UP_SEQ_FEATURE	compositionally biased region:Asp/Glu-rich (acidic)	5	0.822368	0.0844456	F2r, Hmgb2, Mycn, Omd, Lef1	315	39	7317	2.97802	1	0.999918	75.4704
PIR_SUPERFAMILY	PIRSF013835:Caenorhabditis elegans hypothetical protein F55A12.9	2	0.328947	0.0851138	Fam46b, Fam46c	191	2	4368	22.8691	1	0.998245	67.6097
PIR_SUPERFAMILY	PIRSF501020:lysophosphatidic acid receptor 1/2/3	2	0.328947	0.0851138	Lpar3, Lpar1	191	2	4368	22.8691	1	0.998245	67.6097
PIR_SUPERFAMILY	PIRSF009379:mouse TSC-22 protein	2	0.328947	0.0851138	Tsc22d3, Tsc22d1	191	2	4368	22.8691	1	0.998245	67.6097
GOTERM_BP_FAT	GO:0045893~positive regulation of transcription, DNA-dependent	23	3.78289	0.0854473	Ahr, Sox11, Cenpk, Hsf4, Top2a, Npas4, Tead2, Cebpb, Nfkbia, Agrn, Lef1, F2r, Psrc1, Hmgb2, Bmp2, Zbtb16, Fos, Hipk2, E2f1, Bcl11b, Foxm1, Il6, Klf15	428	456	12092	1.42501	1	0.569955	79.4826
GOTERM_BP_FAT	GO:0010226~response to lithium ion	3	0.493421	0.0855824	Gria3, Pla2g4a, Lef1	428	14	12092	6.05407	1	0.569247	79.5363
GOTERM_BP_FAT	GO:0008045~motor axon guidance	3	0.493421	0.0855824	Kif5c, Cxcl12, Alcam	428	14	12092	6.05407	1	0.569247	79.5363
UP_SEQ_FEATURE	domain:Leucine-zipper	6	0.986842	0.0857644	Atf3, Fos, Mycn, Tsc22d3, Cebpb, Tsc22d1	315	55	7317	2.53403	1	0.999832	76.0272
GOTERM_MF_FAT	GO:0004857~enzyme inhibitor activity	13	2.13816	0.0858393	Cdkn2c, Cdkn1a, Pttg1, Timp4, Camk2n2, Tfpi2, Cd55, Hexim2, Serpinb1a, Angptl4, Trib3, Cdkn2b, Timp3	388	238	11963	1.68413	1	0.742153	74.4245
GOTERM_BP_FAT	GO:0030817~regulation of cAMP biosynthetic process	7	1.15132	0.0869551	Adcy3, Drd1a, Htr1b, Edn1, Adcy5, Vipr2, Arrb1	428	87	12092	2.27318	1	0.573991	80.0742
GOTERM_BP_FAT	GO:0045944~positive regulation of transcription from RNA polymerase II promoter	20	3.28947	0.0872749	Ahr, Sox11, Cenpk, Hsf4, Top2a, Npas4, Tead2, Cebpb, Nfkbia, Agrn, Lef1, Hmgb2, Bmp2, Zbtb16, Fos, Hipk2, Bcl11b, E2f1, Foxm1, Il6	428	384	12092	1.47148	1	0.574087	80.1976
GOTERM_BP_FAT	GO:0043410~positive regulation of MAPKKK cascade	6	0.986842	0.087462	F2r, Lpar3, Hipk2, Cntf, Lpar1, Il6	428	67	12092	2.53006	1	0.573606	80.2695
GOTERM_BP_FAT	GO:0045937~positive regulation of phosphate metabolic process	8	1.31579	0.0875404	Ednrb, Cd80, Bmp2, Akap5, Cntf, Vegfc, Gdf6, Il6	428	108	12092	2.09277	1	0.572657	80.2995
GOTERM_BP_FAT	GO:0043523~regulation of neuron apoptosis	8	1.31579	0.0875404	F2r, Xrcc2, Hipk2, Cntf, Msh2, Il6, Ptprf, Kcnip3	428	108	12092	2.09277	1	0.572657	80.2995
GOTERM_BP_FAT	GO:0010562~positive regulation of phosphorus metabolic process	8	1.31579	0.0875404	Ednrb, Cd80, Bmp2, Akap5, Cntf, Vegfc, Gdf6, Il6	428	108	12092	2.09277	1	0.572657	80.2995
GOTERM_BP_FAT	GO:0031110~regulation of microtubule polymerization or depolymerization	4	0.657895	0.0879662	Psrc1, Stmn1, Ska3, Sgk1	428	30	12092	3.76698	1	0.573217	80.4619
GOTERM_BP_FAT	GO:0008645~hexose transport	4	0.657895	0.0879662	Drd1a, Edn1, Nrg1, Klf15	428	30	12092	3.76698	1	0.573217	80.4619
GOTERM_BP_FAT	GO:0021782~glial cell development	4	0.657895	0.0879662	Phgdh, Sox11, Drd1a, Cntf	428	30	12092	3.76698	1	0.573217	80.4619
GOTERM_MF_FAT	GO:0004674~protein serine/threonine kinase activity	19	3.125	0.0883087	Plk1, Map3k13, Aurka, Rock2, Nek2, Prkcg, Plk4, Stk39, Grk5, Pkmyt1, Aurkb, Hipk2, Mapk12, Pbk, Bub1, Rad51ap1, Cdk1, Ttk, Sgk1	388	393	11963	1.49063	1	0.745465	75.4542
GOTERM_BP_FAT	GO:0048762~mesenchymal cell differentiation	5	0.822368	0.0885205	Ednrb, Bmp2, Nrp2, Edn1, Lef1	428	48	12092	2.94295	1	0.574327	80.6714
GOTERM_BP_FAT	GO:0006690~icosanoid metabolic process	5	0.822368	0.0885205	Pdpn, Npepo, Edn1, Pla2g4a, Alox5ap	428	48	12092	2.94295	1	0.574327	80.6714
GOTERM_BP_FAT	GO:0046822~regulation of nucleocytoplasmic transport	5	0.822368	0.0885205	Bard1, Akap5, Nfkbia, Il6, Tacc3	428	48	12092	2.94295	1	0.574327	80.6714
KEGG_PATHWAY	rno04350:TGF-beta signaling pathway	7	1.15132	0.0897884	Smad6, Rock2, Bmp2, Id1, Smad9, Gdf6, Cdkn2b	203	86	5590	2.24138	0.999999	0.538619	67.3994
GOTERM_MF_FAT	GO:0042379~chemokine receptor binding	4	0.657895	0.0898279	Cxcl1, Ccl2, Cxcl12, Ccl7	388	33	11963	3.73727	1	0.744794	76.0683
GOTERM_BP_FAT	GO:0051254~positive regulation of RNA metabolic process	23	3.78289	0.0905677	Ahr, Sox11, Cenpk, Hsf4, Top2a, Npas4, Tead2, Cebpb, Nfkbia, Agrn, Lef1, F2r, Psrc1, Hmgb2, Bmp2, Zbtb16, Fos, Hipk2, E2f1, Bcl11b, Foxm1, Il6, Klf15	428	460	12092	1.41262	1	0.581774	81.4269
GOTERM_BP_FAT	GO:0030814~regulation of cAMP metabolic process	7	1.15132	0.0907002	Adcy3, Drd1a, Htr1b, Edn1, Adcy5, Vipr2, Arrb1	428	88	12092	2.24734	1	0.581056	81.4749
GOTERM_MF_FAT	GO:0031072~heat shock protein binding	6	0.986842	0.0911549	Ahr, Dnajc22, Pttg1, Fkbp5, Nfkbia, Cdk1	388	74	11963	2.49993	1	0.743387	76.593
UP_SEQ_FEATURE	domain:PAS 2	3	0.493421	0.0912428	Ahr, Per1, Npas4	315	12	7317	5.80714	1	0.999796	78.2158
UP_SEQ_FEATURE	domain:PAS 1	3	0.493421	0.0912428	Ahr, Per1, Npas4	315	12	7317	5.80714	1	0.999796	78.2158
INTERPRO	IPR017096:Kelch-like protein, gigaxonin	3	0.493421	0.0916912	Enc1, Klhl17, Kbtbd10	407	13	10240	5.80609	1	0.973438	77.3127
GOTERM_BP_FAT	GO:0007599~hemostasis	6	0.986842	0.0918214	F2r, Papss2, Anxa8, F3, Procr, Tfpi2	428	68	12092	2.49285	1	0.584485	81.8758
SP_PIR_KEYWORDS	blood coagulation	4	0.657895	0.0919568	F2r, Anxa8, F3, Procr	375	26	8979	3.68369	1	0.633088	73.1619
GOTERM_MF_FAT	GO:0008237~metallopeptidase activity	10	1.64474	0.092593	Cpz, Dpep1, Npepo, Adamts1, Cndp1, Mmp16, Adamts4, Mipep, Lnpep, Pappa	388	167	11963	1.84626	1	0.742474	77.1494
GOTERM_BP_FAT	GO:0048168~regulation of neuronal synaptic plasticity	5	0.822368	0.0938456	Rnf39, Lnpep, Drd1a, Ephb2, Rims1	428	49	12092	2.88289	1	0.591582	82.5789
GOTERM_BP_FAT	GO:0030307~positive regulation of cell growth	5	0.822368	0.0938456	Cxcl12, Cd38, Cntf, Flt4, Sgk1	428	49	12092	2.88289	1	0.591582	82.5789
GOTERM_BP_FAT	GO:0060485~mesenchyme development	5	0.822368	0.0938456	Ednrb, Bmp2, Nrp2, Edn1, Lef1	428	49	12092	2.88289	1	0.591582	82.5789
GOTERM_BP_FAT	GO:0008584~male gonad development	5	0.822368	0.0938456	Inha, Hmgb2, Wnt4, Msh2, Fanca	428	49	12092	2.88289	1	0.591582	82.5789
GOTERM_MF_FAT	GO:0016728~oxidoreductase activity, acting on CH or CH2 groups, disulfide as acceptor	2	0.328947	0.0939512	Rrm1, Rrm2	388	3	11963	20.555	1	0.741287	77.6635
GOTERM_MF_FAT	GO:0016895~exodeoxyribonuclease activity, producing 5'-phosphomonoesters	2	0.328947	0.0939512	Exo1, Isg20	388	3	11963	20.555	1	0.741287	77.6635
GOTERM_MF_FAT	GO:0004529~exodeoxyribonuclease activity	2	0.328947	0.0939512	Exo1, Isg20	388	3	11963	20.555	1	0.741287	77.6635
GOTERM_MF_FAT	GO:0004748~ribonucleoside-diphosphate reductase activity	2	0.328947	0.0939512	Rrm1, Rrm2	388	3	11963	20.555	1	0.741287	77.6635
GOTERM_MF_FAT	GO:0016779~nucleotidyltransferase activity	7	1.15132	0.0942339	Pola1, Papss2, Pold1, Pole, Nmnat3, Hsd11b1, Nmnat2	388	97	11963	2.22502	1	0.73596	77.7692
GOTERM_MF_FAT	GO:0042626~ATPase activity, coupled to transmembrane movement of substances	7	1.15132	0.0942339	Abcb4, Abcg1, Atp2a3, Abcb1a, Abcb1b, Atp8b1, Tap1	388	97	11963	2.22502	1	0.73596	77.7692
INTERPRO	IPR002290:Serine/threonine protein kinase	11	1.80921	0.094319	Plk1, Grk5, Aurka, Rock2, Nek2, Prkcg, Aurkb, Mapk12, Cdk1, Stk39, Sgk1	407	157	10240	1.76278	1	0.971986	78.3042
GOTERM_BP_FAT	GO:0002673~regulation of acute inflammatory response	4	0.657895	0.0949594	Ednrb, Cfh, Pla2g4a, Il6	428	31	12092	3.64546	1	0.594852	82.9547
GOTERM_BP_FAT	GO:0015749~monosaccharide transport	4	0.657895	0.0949594	Drd1a, Edn1, Nrg1, Klf15	428	31	12092	3.64546	1	0.594852	82.9547
GOTERM_BP_FAT	GO:0033261~regulation of S phase	3	0.493421	0.0965185	Smad6, Cdt1, Timeless	428	15	12092	5.65047	1	0.599862	83.468
GOTERM_BP_FAT	GO:0007140~male meiosis	3	0.493421	0.0965185	Cyp26b1, Rad51c, Fanca	428	15	12092	5.65047	1	0.599862	83.468
GOTERM_BP_FAT	GO:0060713~labyrinthine layer morphogenesis	3	0.493421	0.0965185	Adm, Socs3, Lef1	428	15	12092	5.65047	1	0.599862	83.468
GOTERM_BP_FAT	GO:0019363~pyridine nucleotide biosynthetic process	3	0.493421	0.0965185	Naprt1, Nmnat3, Nmnat2	428	15	12092	5.65047	1	0.599862	83.468
GOTERM_BP_FAT	GO:0051602~response to electrical stimulus	3	0.493421	0.0965185	Akap5, Btg2, Il6	428	15	12092	5.65047	1	0.599862	83.468
GOTERM_BP_FAT	GO:0021955~central nervous system neuron axonogenesis	3	0.493421	0.0965185	Rgnef, Ephb3, Ephb2	428	15	12092	5.65047	1	0.599862	83.468
INTERPRO	IPR001791:Laminin G	4	0.657895	0.0976566	Celsr3, Col11a2, Col27a1, Agrn	407	28	10240	3.59424	1	0.971384	79.5052
GOTERM_BP_FAT	GO:0001655~urogenital system development	10	1.64474	0.0982137	Sdc4, Osr1, Adamts1, Ahr, Sox11, Bmp2, Wnt4, Zbtb16, Lef1, Timeless	428	155	12092	1.82273	1	0.605324	84.0095
GOTERM_BP_FAT	GO:0002526~acute inflammatory response	7	1.15132	0.0984487	Slc7a2, Ephx2, F3, Cfh, Nupr1, Tfrc, Il6	428	90	12092	2.1974	1	0.604988	84.0832
GOTERM_BP_FAT	GO:0001656~metanephros development	5	0.822368	0.0993188	Sdc4, Osr1, Bmp2, Wnt4, Timeless	428	50	12092	2.82523	1	0.607137	84.3534
GOTERM_MF_FAT	GO:0016298~lipase activity	6	0.986842	0.0993838	Plcb1, Smpdl3b, Pnpla2, Hmox1, Mgll, Pla2g4a	388	76	11963	2.43414	1	0.74923	79.614

## Sheet: MS-2FBS enrich
Category	Term	Count	%	Pvalue	Genes	List Total	Pop Hits	Pop Total	Fold Enrichment	Bonferroni	Benjamini	FDR
GOTERM_BP_FAT	GO:0022403~cell cycle phase	52	12.3223	1.08179e-33	Cdca3, Pttg1, Spc25, Fbxo5, Fanca, Cks2, Stmn1, Nusap1, Cep55, Ccdc99, Smc2, Ccnb1, Pole, Trip13, Haus8, Cdc20, Timeless, Cit, E2f1, Kifc1, Kif11, Kif18a, Plk1, Nuf2, Cyp26b1, Fancd2, Cdkn1a, Cdca5, Tubb3, Suv39h2, Mad2l1, Espl1, Dlgap5, Ncapd3, Cdca8, Cdkn2c, Pola1, Pold1, Ccng1, Haus4, Bora, Ndc80, Cenpf, Rad51, Tacc3, Tubb5, Aurkb, Ska1, Lfng, Ska3, Chek1, Cdk1	308	233	12092	8.76183	2.32044e-30	2.32044e-30	1.87514e-30
GOTERM_BP_FAT	GO:0007049~cell cycle	68	16.1137	9.04988e-33	Cdca3, Ccnf, Pttg1, Spc25, Ccnb2, Fbxo5, Fanca, Sept9, Cks2, Stmn1, Nusap1, Cep55, Ccdc99, Smc2, Ccnb1, Pole, Racgap1, Trip13, Cks1b, Haus8, Cdc20, Timeless, Psrc1, Cdkn3, Kifc1, Cit, E2f1, Uhrf1, Kif11, Kif18a, Nuf2, Plk1, Cyp26b1, Aurka, Fancd2, Cdkn1a, Cdca5, Tubb3, Suv39h2, Phgdh, Mad2l1, Espl1, Dlgap5, Ncapd3, Mcm6, Cdca8, Cdkn2c, Pold1, Brca1, Pola1, Cenpa, Ccng1, Ccne1, Haus4, Bora, Ndc80,…	308	460	12092	5.80361	1.9412e-29	9.706e-30	1.56868e-29
GOTERM_BP_FAT	GO:0000279~M phase	45	10.6635	5.64351e-32	Plk1, Nuf2, Cyp26b1, Cdca3, Fancd2, Pttg1, Cdca5, Tubb3, Spc25, Fbxo5, Fanca, Suv39h2, Cks2, Mad2l1, Stmn1, Espl1, Nusap1, Cep55, Dlgap5, Ccdc99, Ncapd3, Smc2, Cdca8, Ccnb1, Ccng1, Haus4, Trip13, Bora, Ndc80, Haus8, Cdc20, Cenpf, Rad51, Tacc3, Timeless, Tubb5, Aurkb, Ska1, Lfng, Kifc1, Cit, Kif11, Ska3, Kif18a, Cdk1	308	174	12092	10.1534	1.21053e-28	4.03511e-29	9.7823e-29
GOTERM_BP_FAT	GO:0022402~cell cycle process	59	13.981	5.84244e-31	Cdca3, Ccnf, Pttg1, Spc25, Fbxo5, Fanca, Cks2, Stmn1, Nusap1, Cep55, Ccdc99, Smc2, Ccnb1, Pole, Racgap1, Trip13, Haus8, Cdc20, Timeless, Cdkn3, Kifc1, Cit, E2f1, Kif11, Kif18a, Plk1, Nuf2, Cyp26b1, Fancd2, Cdkn1a, Cdca5, Tubb3, Suv39h2, Phgdh, Mad2l1, Espl1, Dlgap5, Ncapd3, Cdca8, Cdkn2c, Pold1, Brca1, Pola1, Cenpa, Ccng1, Haus4, Bora, Ndc80, Cenpf, Rad51, Tacc3, Tubb5, Aurkb, Ska1, Lfng, Ube2c, …	308	356	12092	6.50653	1.2532e-27	3.13301e-28	1.01271e-27
GOTERM_BP_FAT	GO:0000278~mitotic cell cycle	44	10.4265	6.68234e-26	Plk1, Nuf2, Cdca3, Aurka, Cdkn1a, Pttg1, Cdca5, Tubb3, Spc25, Fbxo5, Mad2l1, Stmn1, Espl1, Nusap1, Cep55, Dlgap5, Ncapd3, Ccdc99, Smc2, Cdca8, Cdkn2c, Ccnb1, Pold1, Pola1, Pole, Cenpa, Ccng1, Bora, Ndc80, Haus8, Cdc20, Cenpf, Timeless, Aurkb, Ska1, Kifc1, E2f1, Cit, Ube2c, Kif11, Ska3, Kif18a, Cdk1, Chek1	308	225	12092	7.67746	1.43336e-22	2.86672e-23	1.1583e-22
GOTERM_BP_FAT	GO:0000087~M phase of mitotic cell cycle	32	7.58294	5.40716e-25	Plk1, Nuf2, Cdca3, Pttg1, Cdca5, Tubb3, Spc25, Fbxo5, Mad2l1, Nusap1, Espl1, Cep55, Dlgap5, Ncapd3, Ccdc99, Cdca8, Smc2, Ccnb1, Ccng1, Bora, Haus8, Cdc20, Cenpf, Timeless, Aurkb, Ska1, Kifc1, Cit, Kif11, Ska3, Kif18a, Cdk1	308	105	12092	11.9649	1.15984e-21	1.93306e-22	9.37262e-22
GOTERM_BP_FAT	GO:0007067~mitosis	30	7.109	4.63156e-23	Plk1, Nuf2, Cdca3, Pttg1, Cdca5, Tubb3, Spc25, Fbxo5, Mad2l1, Nusap1, Espl1, Cep55, Ncapd3, Ccdc99, Cdca8, Smc2, Ccnb1, Ccng1, Bora, Haus8, Cdc20, Timeless, Aurkb, Ska1, Cit, Kifc1, Kif11, Ska3, Kif18a, Cdk1	308	101	12092	11.6613	9.9347e-20	1.41924e-20	8.02821e-20
GOTERM_BP_FAT	GO:0000280~nuclear division	30	7.109	4.63156e-23	Plk1, Nuf2, Cdca3, Pttg1, Cdca5, Tubb3, Spc25, Fbxo5, Mad2l1, Nusap1, Espl1, Cep55, Ncapd3, Ccdc99, Cdca8, Smc2, Ccnb1, Ccng1, Bora, Haus8, Cdc20, Timeless, Aurkb, Ska1, Cit, Kifc1, Kif11, Ska3, Kif18a, Cdk1	308	101	12092	11.6613	9.9347e-20	1.41924e-20	8.02821e-20
GOTERM_BP_FAT	GO:0048285~organelle fission	30	7.109	2.83091e-22	Plk1, Nuf2, Cdca3, Pttg1, Cdca5, Tubb3, Spc25, Fbxo5, Mad2l1, Nusap1, Espl1, Cep55, Ncapd3, Ccdc99, Cdca8, Smc2, Ccnb1, Ccng1, Bora, Haus8, Cdc20, Timeless, Aurkb, Ska1, Cit, Kifc1, Kif11, Ska3, Kif18a, Cdk1	308	107	12092	11.0074	6.0723e-19	7.59037e-20	4.90701e-19
GOTERM_BP_FAT	GO:0051301~cell division	33	7.81991	2.70898e-21	Plk1, Nuf2, Cdca3, Cdc45, Pttg1, Ccnf, Top2a, Spc25, Ccnb2, Incenp, Sept9, Aspm, Nusap1, Cep55, Cdca8, Ccnb1, Rock2, Racgap1, Ccng1, Ccne1, Bora, Haus8, Cdc20, Timeless, Cdc27, Zbtb16, Aurkb, Ska1, Kifc1, Cit, Ccna2, Ska3, Cdk1	308	147	12092	8.81341	5.81077e-18	6.45641e-19	4.69567e-18
GOTERM_CC_FAT	GO:0005694~chromosome	46	10.9005	1.07653e-19	Nuf2, Cbx2, Fancd2, Asf1b, Rfc4, Cdca5, Top2a, Spc25, Incenp, Suv39h2, Dsn1, Mad2l1, Cenpn, Hmga2, H2afz, Cenpi, Ccdc99, H2afx, Ncapd3, Prim2, Smc2, Cdca8, Hist1h1b, Mlf1ip, Pold1, Pola1, Brca1, Cenpa, Dnmt3a, Bcl6, Kif22, Ndc80, Cenpf, Rad51, Timeless, Orc6, Hmga1, Suv39h1, Pola2, Rfc3, Aurkb, Ska1, Cenpt, Bub1, Ska3, Chek1	278	350	10776	5.09451	2.97122e-17	2.97122e-17	1.42026e-16
GOTERM_CC_FAT	GO:0015630~microtubule cytoskeleton	47	11.1374	2.21129e-19	Plk1, Aurka, Cdc45, Top2a, Tubb3, Ccnb2, Plk4, Fbxo5, Spag5, Incenp, Arhgap4, Sept9, Aspm, Mad2l1, Cdk5rap2, Stmn1, Espl1, Nusap1, Cep55, Dlgap5, Ccdc99, Kif20b, Cdca8, Ccnb1, Rock2, Ccne1, Haus4, Kif22, Cdc6, Haus8, Kif15, Cenpf, Kif18b, Tacc3, Psrc1, Kif20a, Tubb5, Aurkb, Ska1, Kifc1, Tpx2, Procr, Kif11, LOC683722, Ska3, Kif18a, Cdk1	278	373	10776	4.88429	6.10317e-17	3.05159e-17	2.91736e-16
GOTERM_CC_FAT	GO:0044427~chromosomal part	43	10.1896	2.48632e-19	Nuf2, Cbx2, Asf1b, Rfc4, Cdca5, Spc25, Incenp, Suv39h2, Dsn1, Mad2l1, Cenpn, Hmga2, H2afz, Cenpi, Ccdc99, H2afx, Ncapd3, Prim2, Smc2, Cdca8, Hist1h1b, Mlf1ip, Pold1, Pola1, Cenpa, Dnmt3a, Bcl6, Kif22, Ndc80, Cenpf, Rad51, Timeless, Orc6, Hmga1, Suv39h1, Pola2, Rfc3, Aurkb, Ska1, Cenpt, Bub1, Ska3, Chek1	278	309	10776	5.39415	6.86225e-17	2.28742e-17	3.2802e-16
GOTERM_BP_FAT	GO:0006259~DNA metabolic process	44	10.4265	4.33889e-18	Rrm1, Xrcc2, Fancd2, Cdc45, Ppfibp2, Pole2, Rfc4, Pttg1, Mcm5, Top2a, Hsd11b1, Sept9, Rrm2, Mcm10, Mcm7, H2afx, Prim2, Mcm6, Orc1, Mcm4, Eepd1, Recql4, Pold1, Pola1, Brca1, Pole, Dnmt3a, Ccne1, Kif22, Trip13, Rad51, Gins4, Exo1, Gins1, Orc6, Fen1, Clspn, Bard1, Pola2, Rfc3, Isg20, Uhrf1, Chek1, Rad51ap1	308	352	12092	4.90747	9.30692e-15	9.30692e-16	7.52091e-15
GOTERM_CC_FAT	GO:0005819~spindle	25	5.92417	5.34004e-18	Plk1, Aurka, Fbxo5, Spag5, Incenp, Aspm, Mad2l1, Nusap1, Dlgap5, Ccdc99, Rock2, Kif22, Haus8, Cdc6, Kif15, Cenpf, Psrc1, Aurkb, Ska1, Tpx2, Kifc1, Kif11, Ska3, Cdk1, Kif18a	278	93	10776	10.4201	1.47385e-15	3.68462e-16	7.04511e-15
KEGG_PATHWAY	rno04110:Cell cycle	27	6.3981	6.81641e-17	Plk1, Cdc45, Cdkn1a, Pttg1, Mcm5, Ccnb2, Mad2l1, Mcm7, Espl1, Mcm6, Orc1, Mcm4, Cdkn2c, Ccnb1, Ccne1, Chek2, Cdc6, Cdc20, Pkmyt1, Orc6, Cdc27, E2f1, Ccna2, Bub1, Chek1, Cdk1, Ttk	149	126	5590	8.03931	1.29896e-14	1.29896e-14	1.22125e-13
GOTERM_BP_FAT	GO:0006260~DNA replication	26	6.16114	7.04631e-16	Rrm1, Cdc45, Rfc4, Mcm5, Hsd11b1, Rrm2, Mcm10, Mcm7, Prim2, Mcm6, Orc1, Mcm4, Pola1, Brca1, Pold1, Pole, Ccne1, Rad51, Gins4, Gins1, Fen1, Orc6, Pola2, Clspn, Rfc3, Chek1	308	125	12092	8.16603	1.42886e-12	1.29896e-13	1.15463e-12
GOTERM_BP_FAT	GO:0007059~chromosome segregation	18	4.2654	6.88738e-15	Brca1, Cdca5, Pttg1, Top2a, Spc25, Ndc80, Cenpf, Incenp, Mad2l1, Ska1, Nusap1, Cit, Espl1, Ska3, Ncapd3, Ccdc99, Kif18a, Smc2	308	53	12092	13.3335	1.47649e-11	1.23035e-12	1.19349e-11
SP_PIR_KEYWORDS	cell division	24	5.6872	1.09228e-14	Nuf2, Plk1, Cdca3, Ccnb1, Cdc45, Ccng1, Ccnf, Ccne1, Pttg1, Spc25, Ccnb2, Haus8, Bora, Cdc20, Timeless, Sept9, Aurkb, Ska1, Kifc1, Cep55, Ccna2, Ccdc99, Cdk1, Cdca8	246	109	8979	8.0367	2.90501e-12	2.90501e-12	1.42775e-11
SP_PIR_KEYWORDS	cell cycle	29	6.87204	6.95964e-14	Plk1, Nuf2, Cdca3, Aurka, Fancd2, Pttg1, Ccnf, Spc25, Ccnb2, Sept9, Cep55, Ccdc99, Cdca8, Mcm6, Ccnb1, Brca1, Ccng1, Ccne1, Bora, Haus8, Cdc20, Timeless, Aurkb, Ska1, Kifc1, Ccna2, Uhrf1, Chek1, Cdk1	246	183	8979	5.78415	1.85861e-11	9.29301e-12	9.13714e-11
GOTERM_BP_FAT	GO:0007017~microtubule-based process	29	6.87204	7.92331e-14	Spc25, Tubb3, Fbxo5, Neurl, Tppp3, Stmn1, Nusap1, Espl1, Ccdc99, Kif20b, Brca1, Cenpa, Kif22, Haus4, Haus8, Ndc80, Kif23, Kif15, Tacc3, Kif18b, Kif20a, Psrc1, Tubb5, Kif21b, Kifc1, Kif11, LOC683722, Kif18a, Sgk1	308	195	12092	5.83863	1.70034e-10	1.30795e-11	1.37401e-10
GOTERM_CC_FAT	GO:0000793~condensed chromosome	21	4.9763	1.58129e-13	Nuf2, Mlf1ip, Fancd2, Brca1, Cenpa, Top2a, Spc25, Ndc80, Rad51, Cenpf, Incenp, Dsn1, Aurkb, Ska1, Cenpn, Cenpt, Bub1, Ska3, Ncapd3, Ccdc99, Smc2	278	93	10776	8.75284	4.36344e-11	8.72691e-12	2.08578e-10
GOTERM_CC_FAT	GO:0000775~chromosome, centromeric region	19	4.50237	7.36883e-13	Nuf2, Mlf1ip, Cenpa, Dnmt3a, Spc25, Ndc80, Cenpf, Incenp, Dsn1, Mad2l1, Aurkb, Ska1, Cenpn, Bub1, Cenpt, Cenpi, Ska3, Ccdc99, Cdca8	278	78	10776	9.44217	2.03372e-10	3.38953e-11	9.72133e-10
GOTERM_BP_FAT	GO:0000226~microtubule cytoskeleton organization	21	4.9763	8.47991e-13	Brca1, Cenpa, Spc25, Tubb3, Haus4, Haus8, Fbxo5, Ndc80, Tacc3, Psrc1, Neurl, Tubb5, Tppp3, Stmn1, Nusap1, Espl1, Kif11, LOC683722, Ccdc99, Kif18a, Sgk1	308	102	12092	8.08289	1.81894e-09	1.29924e-10	1.46988e-09
GOTERM_CC_FAT	GO:0043228~non-membrane-bounded organelle	96	22.7488	9.17922e-13	Cdc45, Asf1b, Rfc4, Top2a, Spc25, Synm, Ccnb2, Plk4, Fbxo5, Spag5, Incenp, Arhgap4, Sept9, Aspm, Cdk5rap2, Stmn1, Cenpn, Nusap1, Cep55, H2afz, Hmga2, Cenpi, Ccdc99, H2afx, Smc2, Des, Ccnb1, Rock2, Akap5, Kif22, Haus8, Cdc6, Pdlim3, Timeless, Psrc1, Kif20a, Zbtb16, Kifc1, Cit, Tpx2, Cenpt, LOC683722, Kif11, Kif18a, Nes, Nuf2, Plk1, Aurka, Fancd2, Cbx2, Gria3, Cdca5, Tubb3, Hmox1, Lmnb1, Dlgap1, Su…	278	1823	10776	2.04126	2.53349e-10	3.61927e-11	1.21103e-09
GOTERM_CC_FAT	GO:0043232~intracellular non-membrane-bounded organelle	96	22.7488	9.17922e-13	Cdc45, Asf1b, Rfc4, Top2a, Spc25, Synm, Ccnb2, Plk4, Fbxo5, Spag5, Incenp, Arhgap4, Sept9, Aspm, Cdk5rap2, Stmn1, Cenpn, Nusap1, Cep55, H2afz, Hmga2, Cenpi, Ccdc99, H2afx, Smc2, Des, Ccnb1, Rock2, Akap5, Kif22, Haus8, Cdc6, Pdlim3, Timeless, Psrc1, Kif20a, Zbtb16, Kifc1, Cit, Tpx2, Cenpt, LOC683722, Kif11, Kif18a, Nes, Nuf2, Plk1, Aurka, Fancd2, Cbx2, Gria3, Cdca5, Tubb3, Hmox1, Lmnb1, Dlgap1, Su…	278	1823	10776	2.04126	2.53349e-10	3.61927e-11	1.21103e-09
SP_PIR_KEYWORDS	mitosis	18	4.2654	1.13152e-12	Nuf2, Plk1, Ccnb1, Cdca3, Ccng1, Pttg1, Spc25, Haus8, Bora, Cdc20, Timeless, Aurkb, Ska1, Kifc1, Cep55, Ccdc99, Cdk1, Cdca8	246	66	8979	9.95455	3.02121e-10	1.00707e-10	1.48518e-09
GOTERM_CC_FAT	GO:0044430~cytoskeletal part	53	12.5592	1.62334e-12	Cdc45, Top2a, Synm, Fbxo5, Plk4, Spag5, Incenp, Arhgap4, Sept9, Aspm, Stmn1, Cdk5rap2, Nusap1, Cep55, Ccdc99, Des, Ccnb1, Rock2, Akap5, Kif22, Cdc6, Haus8, Kif20a, Psrc1, Tpx2, Kifc1, Kif11, LOC683722, Kif18a, Nes, Plk1, Aurka, Gria3, Tubb3, Lmnb1, Dlgap1, Mad2l1, Espl1, Dlgap5, Cdca8, Kif20b, Ccne1, Haus4, Kif15, Cenpf, Kif18b, Tacc3, Tubb5, Aurkb, Ska1, Procr, Ska3, Cdk1	278	695	10776	2.956	4.4805e-10	5.60062e-11	2.14171e-09
GOTERM_CC_FAT	GO:0000779~condensed chromosome, centromeric region	14	3.31754	4.92955e-12	Nuf2, Mlf1ip, Cenpa, Spc25, Ndc80, Cenpf, Dsn1, Aurkb, Ska1, Cenpn, Bub1, Cenpt, Ccdc99, Ska3	278	38	10776	14.281	1.36054e-09	1.51171e-10	6.50349e-09
GOTERM_CC_FAT	GO:0000777~condensed chromosome kinetochore	13	3.08057	5.99774e-12	Nuf2, Mlf1ip, Cenpa, Spc25, Ndc80, Cenpf, Dsn1, Ska1, Cenpn, Bub1, Cenpt, Ccdc99, Ska3	278	31	10776	16.2553	1.65538e-09	1.65538e-10	7.91284e-09
GOTERM_BP_FAT	GO:0006974~response to DNA damage stimulus	30	7.109	1.51822e-11	Xrcc2, Fancd2, Cdkn1a, Pole2, Rfc4, Pttg1, Top2a, Hmox1, Btg2, H2afx, Eepd1, Recql4, Pold1, Pola1, Brca1, Pole, Bcl6, Chek2, Kif22, Trip13, Rad51, Timeless, Exo1, Fen1, Bard1, Rfc3, Uhrf1, Cdk1, Chek1, Sgk1	308	258	12092	4.56509	3.25658e-08	2.17105e-09	2.63164e-08
KEGG_PATHWAY	rno03030:DNA replication	13	3.08057	3.75316e-11	Mcm4, Pola1, Pold1, Pole2, Pole, Rfc4, Mcm5, Fen1, Pola2, Rfc3, Mcm7, Prim2, Mcm6	149	35	5590	13.9348	4.3912e-09	2.1956e-09	4.28862e-08
GOTERM_CC_FAT	GO:0000776~kinetochore	14	3.31754	1.39529e-10	Nuf2, Mlf1ip, Cenpa, Spc25, Ndc80, Cenpf, Dsn1, Mad2l1, Ska1, Cenpn, Bub1, Cenpt, Ccdc99, Ska3	278	48	10776	11.3058	3.85101e-08	3.50092e-09	1.84081e-07
GOTERM_CC_FAT	GO:0005856~cytoskeleton	57	13.5071	1.53177e-09	Cdc45, Top2a, Synm, Ccnb2, Fbxo5, Plk4, Spag5, Incenp, Arhgap4, Sept9, Aspm, Stmn1, Cdk5rap2, Nusap1, Cep55, Ccdc99, Des, Ccnb1, Rock2, Akap5, Kif22, Cdc6, Haus8, Pdlim3, Kif20a, Psrc1, Kifc1, Tpx2, Cit, Kif11, LOC683722, Kif18a, Nes, Plk1, Aurka, Gria3, Tubb3, Lmnb1, Dlgap1, Mad2l1, Espl1, Dlgap5, Ckap2, Cdca8, Kif20b, Ccne1, Haus4, Kif15, Cenpf, Kif18b, Tacc3, Tubb5, Aurkb, Ska1, Procr, Ska3, C…	278	940	10776	2.3505	4.22768e-07	3.52307e-08	2.02086e-06
GOTERM_BP_FAT	GO:0007051~spindle organization	10	2.36967	3.64781e-09	Tubb5, Stmn1, Espl1, Haus4, Tubb3, Spc25, Haus8, Ndc80, Fbxo5, Tacc3	308	24	12092	16.3582	7.82452e-06	4.89035e-07	6.32301e-06
GOTERM_BP_FAT	GO:0006261~DNA-dependent DNA replication	11	2.60664	1.36155e-08	Mcm4, Pola1, Cdc45, Fen1, Pold1, Ccne1, Mcm7, Mcm5, Prim2, Rad51, Mcm6	308	36	12092	11.996	2.92049e-05	1.71796e-06	2.36007e-05
GOTERM_BP_FAT	GO:0051726~regulation of cell cycle	25	5.92417	1.72066e-08	Cdt1, Cdkn1a, Fbxo5, Plk4, Mad2l1, Nusap1, H2afx, Ccnb1, Recql4, Cdkn2c, Brca1, Rock2, Ccne1, Chek2, Cenpf, Tacc3, Timeless, Smad6, Gmnn, E2f1, Cit, Ube2c, Chek1, Cdk1, Sgk1	308	247	12092	3.97366	3.69075e-05	2.05045e-06	2.98254e-05
GOTERM_CC_FAT	GO:0005813~centrosome	19	4.50237	1.97374e-08	Plk1, Aurka, Ccnb1, Rock2, Cdc45, Ccne1, Top2a, Plk4, Haus8, Cenpf, Tacc3, Cdk5rap2, Kifc1, Espl1, Cep55, Procr, Dlgap5, LOC683722, Kif20b	278	141	10776	5.22333	5.4475e-06	4.1904e-07	2.60395e-05
GOTERM_CC_FAT	GO:0005654~nucleoplasm	45	10.6635	2.01472e-08	Plk1, Fancd2, Cdc45, Pole2, Cdt1, Cdkn1a, Rfc4, Mcm5, Top2a, Fbxo5, Lef1, Ezh2, Mcm10, Chaf1b, H2afx, Prim2, Kif20b, Mcm6, Orc1, Mcm4, Ccnb1, Pold1, Pola1, Brca1, Pole, Ccne1, Chek2, Cdc6, Kif23, Cdc20, Rad51, Kif20a, Pkmyt1, Orc6, Gmnn, Clspn, Pola2, Zbtb16, Rfc3, E2f1, Isg20, Ccna2, Ube2c, Cdk1, Chek1	278	695	10776	2.50981	5.56062e-06	3.97188e-07	2.65802e-05
GOTERM_CC_FAT	GO:0005815~microtubule organizing center	20	4.73934	2.36861e-08	Plk1, Aurka, Ccnb1, Rock2, Cdc45, Ccne1, Top2a, Plk4, Haus8, Cenpf, Tacc3, Mad2l1, Cdk5rap2, Kifc1, Espl1, Cep55, Procr, Dlgap5, LOC683722, Kif20b	278	159	10776	4.8758	6.53736e-06	4.35825e-07	3.12491e-05
GOTERM_BP_FAT	GO:0000819~sister chromatid segregation	9	2.1327	3.69826e-08	Mad2l1, Cdca5, Nusap1, Espl1, Cit, Ccdc99, Ncapd3, Kif18a, Smc2	308	22	12092	16.0608	7.93244e-05	4.17513e-06	6.41045e-05
GOTERM_BP_FAT	GO:0000070~mitotic sister chromatid segregation	9	2.1327	3.69826e-08	Mad2l1, Cdca5, Nusap1, Espl1, Cit, Ccdc99, Ncapd3, Kif18a, Smc2	308	22	12092	16.0608	7.93244e-05	4.17513e-06	6.41045e-05
GOTERM_BP_FAT	GO:0006281~DNA repair	21	4.9763	4.31443e-08	Eepd1, Xrcc2, Recql4, Fancd2, Pold1, Brca1, Pola1, Pole, Pole2, Rfc4, Pttg1, Kif22, Trip13, Rad51, Exo1, Fen1, Bard1, Rfc3, Uhrf1, H2afx, Chek1	308	184	12092	4.48073	9.25403e-05	4.62722e-06	7.47851e-05
GOTERM_CC_FAT	GO:0031981~nuclear lumen	53	12.5592	5.01969e-08	Cdc45, Rfc4, Mcm5, Top2a, Fbxo5, Plk4, Mcm10, Nusap1, Chaf1b, H2afx, Orc1, Ccnb1, Pole, Cdc6, Kif23, Cdc20, Kif20a, Gmnn, Zbtb16, E2f1, Isg20, Plk1, Fancd2, Cdkn1a, Cdt1, Pole2, Lmnb1, Hmox1, Lef1, Ezh2, Fgf1, Prim2, Cdca8, Kif20b, Mcm6, Mcm4, Pold1, Brca1, Pola1, Dnmt3a, Ccne1, Chek2, Rad51, Cenpf, Pkmyt1, Orc6, Pola2, Clspn, Rfc3, Ccna2, Ube2c, Chek1, Cdk1	278	927	10776	2.2162	1.38542e-05	8.65896e-07	6.62247e-05
GOTERM_BP_FAT	GO:0007010~cytoskeleton organization	27	6.3981	1.46338e-07	Tubb3, Spc25, Cttnbp2, Fbxo5, Neurl, Tppp3, Stmn1, Nusap1, Espl1, Ccdc99, Brca1, Rock2, Cenpa, Racgap1, Bcl6, Haus4, Haus8, Ndc80, Tacc3, Pdlim3, Psrc1, Hmmr, Tubb5, Kif11, LOC683722, Kif18a, Sgk1	308	318	12092	3.33337	0.000313845	1.49472e-05	0.000253657
SP_PIR_KEYWORDS	cyclin	10	2.36967	2.09253e-07	Cdkn2c, Ccnb1, Cdkn3, Cks2, Cdkn1a, Ccne1, Ccnf, Ccng1, Ccnb2, Ccna2	246	34	8979	10.7353	5.58689e-05	1.39675e-05	0.000274651
GOTERM_CC_FAT	GO:0000922~spindle pole	9	2.1327	2.50279e-07	Plk1, Rock2, Aspm, Mad2l1, Tpx2, Dlgap5, Kif11, Ccdc99, Cenpf	278	27	10776	12.9209	6.90746e-05	4.06334e-06	0.000330192
GOTERM_BP_FAT	GO:0051327~M phase of meiotic cell cycle	12	2.8436	4.48737e-07	Plk1, Cyp26b1, Fancd2, Cks2, Pttg1, Lfng, Espl1, Trip13, Fbxo5, Fanca, Rad51, Suv39h2	308	63	12092	7.47805	0.000962078	4.37509e-05	0.000777825
GOTERM_BP_FAT	GO:0007126~meiosis	12	2.8436	4.48737e-07	Plk1, Cyp26b1, Fancd2, Cks2, Pttg1, Lfng, Espl1, Trip13, Fbxo5, Fanca, Rad51, Suv39h2	308	63	12092	7.47805	0.000962078	4.37509e-05	0.000777825
GOTERM_BP_FAT	GO:0051321~meiotic cell cycle	12	2.8436	6.23432e-07	Plk1, Cyp26b1, Fancd2, Cks2, Pttg1, Lfng, Espl1, Trip13, Fbxo5, Fanca, Rad51, Suv39h2	308	65	12092	7.24795	0.00133637	5.81402e-05	0.00108063
GOTERM_BP_FAT	GO:0033554~cellular response to stress	31	7.34597	6.76658e-07	Xrcc2, Fancd2, Pole2, Cdkn1a, Rfc4, Pttg1, Top2a, Hmox1, Btg2, H2afx, Eepd1, Recql4, Pold1, Pola1, Brca1, Pole, Bcl6, Chek2, Kif22, Trip13, Rad51, Timeless, Exo1, Fen1, Bard1, Rfc3, Uhrf1, Cdk1, Chek1, Gpx4, Sgk1	308	436	12092	2.7914	0.00145038	6.04745e-05	0.00117289
GOTERM_MF_FAT	GO:0005524~ATP binding	55	13.0332	8.86756e-07	Rrm1, Atp2a3, Rfc4, Abcb1a, Mcm5, Abcb1b, Top2a, Plk4, Sept9, P2ry4, Orc1, Rock2, Nek2, Epha10, Slfn13, Kif22, Trip13, Kif23, Kif20a, Abcb4, Grk5, Kif21b, Kifc1, Cit, Pdk4, Kif11, Kif18a, Sgk1, Plk1, Aurka, Cdc42bpg, P2rx5, Atad2, Mcm7, Pbk, Kif20b, Mcm6, Abcg1, Recql4, Chek2, Adcy5, Kif15, Rad51, Kif18b, Mthfd1l, Pkmyt1, Aurkb, Rfc3, Rad54l, Trib3, Bub1, Chek1, Rad51ap1, Cdk1, Ttk	266	1245	11963	1.98679	0.000502664	0.000502664	0.00129952
GOTERM_CC_FAT	GO:0005874~microtubule	18	4.2654	1.02826e-06	Kif22, Tubb3, Haus8, Kif15, Spag5, Kif18b, Kif20a, Arhgap4, Sept9, Tubb5, Stmn1, Ska1, Nusap1, Kifc1, Kif11, Ska3, Kif18a, Cdk1	278	164	10776	4.25443	0.000283759	1.57665e-05	0.00135657
KEGG_PATHWAY	rno04114:Oocyte meiosis	15	3.5545	1.03739e-06	Plk1, Aurka, Ccnb1, Pttg1, Ccne1, Ccnb2, Adcy5, Fbxo5, Cdc20, Pkmyt1, Cdc27, Mad2l1, Espl1, Bub1, Cdk1	149	111	5590	5.06983	0.000121367	4.04572e-05	0.00118538
GOTERM_CC_FAT	GO:0005657~replication fork	9	2.1327	1.06037e-06	Pola1, Pold1, Pola2, Rfc3, Rfc4, Bcl6, H2afx, Chek1, Prim2	278	32	10776	10.902	0.000292621	1.54032e-05	0.00139894
GOTERM_MF_FAT	GO:0032559~adenyl ribonucleotide binding	55	13.0332	1.64251e-06	Rrm1, Atp2a3, Rfc4, Abcb1a, Mcm5, Abcb1b, Top2a, Plk4, Sept9, P2ry4, Orc1, Rock2, Nek2, Epha10, Slfn13, Kif22, Trip13, Kif23, Kif20a, Abcb4, Grk5, Kif21b, Kifc1, Cit, Pdk4, Kif11, Kif18a, Sgk1, Plk1, Aurka, Cdc42bpg, P2rx5, Atad2, Mcm7, Pbk, Kif20b, Mcm6, Abcg1, Recql4, Chek2, Adcy5, Kif15, Rad51, Kif18b, Mthfd1l, Pkmyt1, Aurkb, Rfc3, Rad54l, Trib3, Bub1, Chek1, Rad51ap1, Cdk1, Ttk	266	1270	11963	1.94768	0.00093087	0.000465543	0.00240705
GOTERM_BP_FAT	GO:0006270~DNA replication initiation	6	1.4218	2.31795e-06	Pola1, Cdc45, Ccne1, Mcm7, Mcm5, Mcm6	308	10	12092	23.5558	0.00495967	0.000198861	0.0040178
SP_PIR_KEYWORDS	kinetochore	8	1.89573	2.40572e-06	Plk1, Nuf2, Mlf1ip, Ska1, Cenpn, Spc25, Cenpt, Ccdc99	246	24	8979	12.1667	0.000642123	0.000128458	0.00315755
GOTERM_CC_FAT	GO:0070013~intracellular organelle lumen	57	13.5071	3.31719e-06	Cdc45, Rfc4, Mcm5, Top2a, Fbxo5, Plk4, Mcm10, Nusap1, Chaf1b, H2afx, Orc1, Ccnb1, Acot2, Pole, Cdc6, Kif23, Cdc20, Kif20a, Gmnn, Zbtb16, Acaa2, E2f1, Isg20, Pdk4, Plk1, Fancd2, Pole2, Cdkn1a, Cdt1, Lmnb1, Hmox1, Lef1, Ezh2, Fgf1, Prim2, Cdca8, Kif20b, Mcm6, Mcm4, Pold1, Brca1, Pola1, Dnmt3a, Ccne1, Chek2, Rad51, Cenpf, Pkmyt1, Orc6, Clspn, Hmgcs2, Pola2, Rfc3, Ccna2, Ube2c, Cdk1, Chek1	278	1178	10776	1.87561	0.000915127	4.57763e-05	0.00437628
SP_PIR_KEYWORDS	dna replication	9	2.1327	3.40856e-06	Rrm1, Rrm2, Pold1, Top2a, Mcm7, Mcm5, Gins4, Mcm6, Orc1	246	35	8979	9.38571	0.000909672	0.00015167	0.00447376
GOTERM_MF_FAT	GO:0030554~adenyl nucleotide binding	56	13.2701	4.36325e-06	Rrm1, Atp2a3, Rfc4, Abcb1a, Mcm5, Abcb1b, Top2a, Plk4, Sept9, Sult1a1, P2ry4, Orc1, Rock2, Nek2, Epha10, Slfn13, Kif22, Trip13, Kif23, Abcb4, Kif20a, Grk5, Kif21b, Kifc1, Cit, Pdk4, Kif11, Kif18a, Sgk1, Plk1, Aurka, Cdc42bpg, P2rx5, Atad2, Mcm7, Pbk, Mcm6, Kif20b, Abcg1, Recql4, Chek2, Adcy5, Kif15, Rad51, Kif18b, Mthfd1l, Pkmyt1, Aurkb, Rfc3, Rad54l, Trib3, Bub1, Cdk1, Chek1, Rad51ap1, Ttk	266	1346	11963	1.87112	0.00247091	0.000824317	0.0063941
GOTERM_MF_FAT	GO:0001882~nucleoside binding	57	13.5071	4.41031e-06	Rrm1, Atp2a3, Rfc4, Abcb1a, Mcm5, Abcb1b, Top2a, Plk4, Sept9, Sult1a1, P2ry4, Orc1, Rock2, Nek2, Epha10, Slfn13, Kif22, Trip13, Kif23, Abcb4, Kif20a, Grk5, Kif21b, Kifc1, Cit, Pdk4, Kif11, Kif18a, Sgk1, Plk1, Aurka, Cdc42bpg, P2rx5, Atad2, Mcm7, Pbk, Mcm6, Kif20b, Abcg1, Recql4, Pola1, Chek2, Adcy5, Kif15, Rad51, Kif18b, Mthfd1l, Pkmyt1, Rfc3, Aurkb, Rad54l, Trib3, Bub1, Cdk1, Chek1, Rad51ap1, Ttk	266	1381	11963	1.85626	0.00249753	0.000624968	0.00646306
GOTERM_BP_FAT	GO:0051329~interphase of mitotic cell cycle	11	2.60664	4.99585e-06	Cdkn2c, Pola1, Pold1, Pole, Cdkn1a, Cdca5, Cit, E2f1, Chek1, Cenpf, Cdk1	308	65	12092	6.64396	0.0106589	0.000412074	0.00865931
GOTERM_BP_FAT	GO:0051276~chromosome organization	25	5.92417	5.27425e-06	Fancd2, Cbx2, Asf1b, Pttg1, Cdca5, Top2a, Suv39h2, Ezh2, Mad2l1, Nusap1, Espl1, H2afz, Ncapd3, Ccdc99, Cdca8, Smc2, Hist1h1b, Rock2, Cenpa, Dnmt3a, Suv39h1, Cit, Cdk1, Kif18a, Gpx4	308	337	12092	2.91244	0.0112495	0.000418923	0.00914183
GOTERM_CC_FAT	GO:0000228~nuclear chromosome	15	3.5545	6.56738e-06	Pola1, Pold1, Dnmt3a, Rad51, Incenp, Timeless, Suv39h2, Orc6, Pola2, Hmga2, Bub1, Ncapd3, H2afx, Prim2, Smc2	278	131	10776	4.43846	0.00181096	8.63107e-05	0.008664
GOTERM_BP_FAT	GO:0051325~interphase	11	2.60664	6.61733e-06	Cdkn2c, Pola1, Pold1, Pole, Cdkn1a, Cdca5, Cit, E2f1, Chek1, Cenpf, Cdk1	308	67	12092	6.44563	0.014094	0.000506808	0.0114697
GOTERM_MF_FAT	GO:0001883~purine nucleoside binding	56	13.2701	7.40621e-06	Rrm1, Atp2a3, Rfc4, Abcb1a, Mcm5, Abcb1b, Top2a, Plk4, Sept9, Sult1a1, P2ry4, Orc1, Rock2, Nek2, Epha10, Slfn13, Kif22, Trip13, Kif23, Abcb4, Kif20a, Grk5, Kif21b, Kifc1, Cit, Pdk4, Kif11, Kif18a, Sgk1, Plk1, Aurka, Cdc42bpg, P2rx5, Atad2, Mcm7, Pbk, Mcm6, Kif20b, Abcg1, Recql4, Chek2, Adcy5, Kif15, Rad51, Kif18b, Mthfd1l, Pkmyt1, Aurkb, Rfc3, Rad54l, Trib3, Bub1, Cdk1, Chek1, Rad51ap1, Ttk	266	1370	11963	1.83834	0.00419053	0.000839515	0.0108532
GOTERM_CC_FAT	GO:0031012~extracellular matrix	21	4.9763	7.62597e-06	Gria3, Nov, Reln, Omd, Kazald1, Smoc2, Wnt5b, Aspn, Rell2, Tnn, Cpz, Adamts1, Wnt4, Vwa1, Col5a3, Angptl4, Fgf1, Olfml2a, Cilp, Tnfrsf11b, Timp3	278	252	10776	3.23022	0.00210256	9.5667e-05	0.0100605
GOTERM_CC_FAT	GO:0043233~organelle lumen	57	13.5071	9.83535e-06	Cdc45, Rfc4, Mcm5, Top2a, Fbxo5, Plk4, Mcm10, Nusap1, Chaf1b, H2afx, Orc1, Ccnb1, Acot2, Pole, Cdc6, Kif23, Cdc20, Kif20a, Gmnn, Zbtb16, Acaa2, E2f1, Isg20, Pdk4, Plk1, Fancd2, Pole2, Cdkn1a, Cdt1, Lmnb1, Hmox1, Lef1, Ezh2, Fgf1, Prim2, Cdca8, Kif20b, Mcm6, Mcm4, Pold1, Brca1, Pola1, Dnmt3a, Ccne1, Chek2, Rad51, Cenpf, Pkmyt1, Orc6, Clspn, Hmgcs2, Pola2, Rfc3, Ccna2, Ube2c, Cdk1, Chek1	278	1221	10776	1.80956	0.00271089	0.000118018	0.012975
GOTERM_CC_FAT	GO:0005876~spindle microtubule	7	1.65877	1.07133e-05	Ska1, Nusap1, Kif11, Ska3, Spag5, Kif18a, Cdk1	278	21	10776	12.9209	0.00295253	0.000123196	0.0141332
GOTERM_MF_FAT	GO:0003777~microtubule motor activity	10	2.36967	1.76314e-05	Kif20a, Kif21b, Kifc1, Kif22, Kif11, Kif23, Kif15, Kif18a, Kif20b, Kif18b	266	68	11963	6.61378	0.00994731	0.0016648	0.0258356
GOTERM_MF_FAT	GO:0032555~purine ribonucleotide binding	60	14.218	1.88559e-05	Rrm1, Atp2a3, Rfc4, Abcb1a, Mcm5, Abcb1b, Top2a, Plk4, Sept9, P2ry4, Orc1, Rock2, Nek2, Epha10, Slfn13, Kif22, Trip13, Kif23, Nkiras1, Kif20a, Abcb4, Grk5, Kif21b, Kifc1, Cit, Pdk4, Kif11, Kif18a, Sgk1, Plk1, Aurka, Cdc42bpg, Tubb3, P2rx5, Atad2, Tgm2, Mcm7, Pbk, Mcm6, Kif20b, Abcg1, Recql4, Chek2, Adcy5, Kif15, Rad51, Kif18b, Mthfd1l, Gbp2, Pkmyt1, Tubb5, Rfc3, Aurkb, Rad54l, Trib3, Bub1, Cdk1, …	266	1557	11963	1.73309	0.0106344	0.00152617	0.0276295
GOTERM_MF_FAT	GO:0032553~ribonucleotide binding	60	14.218	1.92239e-05	Rrm1, Atp2a3, Rfc4, Abcb1a, Mcm5, Abcb1b, Top2a, Plk4, Sept9, P2ry4, Orc1, Rock2, Nek2, Epha10, Slfn13, Kif22, Trip13, Kif23, Nkiras1, Kif20a, Abcb4, Grk5, Kif21b, Kifc1, Cit, Pdk4, Kif11, Kif18a, Sgk1, Plk1, Aurka, Cdc42bpg, Tubb3, P2rx5, Atad2, Tgm2, Mcm7, Pbk, Mcm6, Kif20b, Abcg1, Recql4, Chek2, Adcy5, Kif15, Rad51, Kif18b, Mthfd1l, Gbp2, Pkmyt1, Tubb5, Rfc3, Aurkb, Rad54l, Trib3, Bub1, Cdk1, …	266	1558	11963	1.73198	0.0108409	0.00136158	0.0281687
GOTERM_BP_FAT	GO:0007018~microtubule-based movement	12	2.8436	2.03632e-05	Kif20a, Tubb5, Kif21b, Kifc1, Tubb3, Kif22, Kif11, Kif23, Kif15, Kif18a, Kif20b, Kif18b	308	92	12092	5.12084	0.0427393	0.00150506	0.0352911
GOTERM_MF_FAT	GO:0017076~purine nucleotide binding	62	14.6919	2.06898e-05	Rrm1, Atp2a3, Rfc4, Abcb1a, Mcm5, Abcb1b, Top2a, Plk4, Sept9, Sult1a1, P2ry4, Orc1, Rock2, Nek2, Epha10, Slfn13, Kif22, Trip13, Kif23, Nkiras1, Abcb4, Kif20a, Grk5, Kif21b, Kifc1, Cit, Pdk4, Kif11, Kif18a, Sgk1, Plk1, Aurka, Cdc42bpg, Tubb3, P2rx5, Atad2, Tgm2, Mcm7, Pbk, Kif20b, Mcm6, Abcg1, Recql4, Pola1, Chek2, Adcy5, Kif15, Rad51, Kif18b, Mthfd1l, Gbp2, Pkmyt1, Tubb5, Rfc3, Aurkb, Rad54l, Tri…	266	1634	11963	1.70647	0.0116627	0.00130262	0.0303164
GOTERM_CC_FAT	GO:0031974~membrane-enclosed lumen	57	13.5071	2.20076e-05	Cdc45, Rfc4, Mcm5, Top2a, Fbxo5, Plk4, Mcm10, Nusap1, Chaf1b, H2afx, Orc1, Ccnb1, Acot2, Pole, Cdc6, Kif23, Cdc20, Kif20a, Gmnn, Zbtb16, Acaa2, E2f1, Isg20, Pdk4, Plk1, Fancd2, Pole2, Cdkn1a, Cdt1, Lmnb1, Hmox1, Lef1, Ezh2, Fgf1, Prim2, Cdca8, Kif20b, Mcm6, Mcm4, Pold1, Brca1, Pola1, Dnmt3a, Ccne1, Chek2, Rad51, Cenpf, Pkmyt1, Orc6, Clspn, Hmgcs2, Pola2, Rfc3, Ccna2, Ube2c, Cdk1, Chek1	278	1255	10776	1.76053	0.00605575	0.000242937	0.0290307
GOTERM_BP_FAT	GO:0032886~regulation of microtubule-based process	9	2.1327	2.87159e-05	Psrc1, Rock2, Stmn1, Ska1, Plk4, Ska3, Cenpf, Sgk1, Tacc3	308	49	12092	7.21097	0.0597377	0.00205111	0.0497636
GOTERM_CC_FAT	GO:0044454~nuclear chromosome part	13	3.08057	2.93892e-05	Pola1, Pold1, Dnmt3a, Rad51, Incenp, Timeless, Suv39h2, Orc6, Pola2, Bub1, Ncapd3, H2afx, Prim2	278	112	10776	4.49923	0.00807873	0.000311934	0.0387662
GOTERM_BP_FAT	GO:0030261~chromosome condensation	7	1.65877	3.00493e-05	Rock2, Cdca5, Top2a, Nusap1, Ncapd3, Cdk1, Smc2	308	25	12092	10.9927	0.0624234	0.00207709	0.0520739
GOTERM_MF_FAT	GO:0000166~nucleotide binding	70	16.5877	3.27975e-05	Dhfr, Rrm1, Atp2a3, Rfc4, Abcb1a, Mcm5, Top2a, Abcb1b, Plk4, Sept9, Sult1a1, P2ry4, Orc1, Rock2, Dctpp1, Nek2, Epha10, Slfn13, Kif22, Trip13, Kif23, Nkiras1, Abcb4, Kif20a, Grk5, Kif21b, Kifc1, Cit, Pdk4, Kif11, Kif18a, Cyp2s1, Sgk1, Plk1, Aurka, Cdc42bpg, Tubb3, P2rx5, Atad2, Tgm2, Hsd11b1, Phgdh, Snrpa, Mcm7, Pbk, Kif20b, Mcm6, Abcg1, Recql4, Pold1, Pola1, Esrp2, Chek2, Adcy5, Kif15, Rad51, Kif…	266	1955	11963	1.61031	0.0184246	0.00185792	0.0480535
GOTERM_BP_FAT	GO:0010564~regulation of cell cycle process	11	2.60664	3.66292e-05	Smad6, Recql4, Rock2, Cdt1, Mad2l1, Nusap1, Ube2c, Plk4, Fbxo5, Cenpf, Timeless	308	81	12092	5.33157	0.0755636	0.00245233	0.0634729
GOTERM_BP_FAT	GO:0009725~response to hormone stimulus	30	7.109	4.16371e-05	Aurka, Ccl2, Cdkn1a, Abcb1b, Hmox1, Socs2, Nr4a3, Cxcl12, Sult1a1, Htr1b, Btg2, Socs3, Sdc1, Timp3, Egr2, Brca1, Gng3, Ccne1, Pappa, Adcy5, Abcb4, Fabp3, Cdo1, Hmgcs2, Drd1a, Ptprn, Ccna2, Tnfrsf11b, Gpx4, Sgk1	308	510	12092	2.3094	0.0854412	0.00270281	0.0721481
SP_PIR_KEYWORDS	chromosomal protein	10	2.36967	4.73395e-05	Mlf1ip, Hmga1, Fancd2, Cenpa, Aurkb, Cenpn, H2afz, Cenpi, Cenpt, Cdca8	246	63	8979	5.79365	0.0125604	0.00180408	0.0621169
GOTERM_BP_FAT	GO:0000910~cytokinesis	7	1.65877	4.81203e-05	Plk1, Rock2, Aurkb, Racgap1, Nusap1, Cit, Incenp	308	27	12092	10.1785	0.098072	0.0030313	0.0833776
GOTERM_BP_FAT	GO:0048545~response to steroid hormone stimulus	21	4.9763	5.29274e-05	Aurka, Ccl2, Brca1, Cdkn1a, Ccne1, Abcb1b, Pappa, Hmox1, Socs2, Abcb4, Cdo1, Sult1a1, Htr1b, Ptprn, Ccna2, Tnfrsf11b, Socs3, Sdc1, Gpx4, Sgk1, Timp3	308	291	12092	2.83318	0.107325	0.00323853	0.0917032
GOTERM_MF_FAT	GO:0003677~DNA binding	52	12.3223	8.29216e-05	Rfc4, Top2a, Mcm5, Sox18, Sept9, Mxd3, Hmga2, H2afz, H2afx, Orc1, Eepd1, Pole, Kif22, Exo1, Hist1h1a, Zbtb16, E2f1, E2f7, Uhrf1, Cenpt, Foxm1, Foxp3, Zfp667, Ahrr, Cbx2, Ppfibp2, Egr3, Cdt1, Lef1, Nr4a3, Ezh2, Mcm7, Prim2, Mcm6, Mcm4, Egr2, Hist1h1b, Recql4, Brca1, Pola1, Pold1, Cenpa, Dnmt3a, Bcl6, Rad51, Orc6, Hmga1, Fen1, Pola2, Rfc3, Rad54l, Rad51ap1	266	1348	11963	1.73489	0.0459302	0.00426529	0.121452
INTERPRO	IPR006671:Cyclin, N-terminal	6	1.4218	9.65052e-05	Ccnb1, Ccne1, Ccnf, Ccng1, Ccnb2, Ccna2	266	19	10240	12.1567	0.0520622	0.0520622	0.140882
GOTERM_BP_FAT	GO:0051225~spindle assembly	5	1.18483	0.000116771	Tubb5, Haus4, Tubb3, Haus8, Fbxo5	308	11	12092	17.8453	0.22158	0.00693388	0.202215
GOTERM_BP_FAT	GO:0006323~DNA packaging	11	2.60664	0.000120487	Hist1h1b, Rock2, Asf1b, Cenpa, Cdca5, Top2a, Nusap1, H2afz, Ncapd3, Cdk1, Smc2	308	93	12092	4.64363	0.22776	0.00696105	0.208643
INTERPRO	IPR004367:Cyclin, C-terminal	5	1.18483	0.000125364	Ccnb1, Ccne1, Ccnf, Ccnb2, Ccna2	266	11	10240	17.4983	0.0670987	0.0341318	0.182975
GOTERM_BP_FAT	GO:0009719~response to endogenous stimulus	31	7.34597	0.000136177	Aurka, Ccl2, Cdkn1a, Abcb1b, Hmox1, Socs2, Nr4a3, Cxcl12, Sult1a1, Htr1b, Btg2, Socs3, Sdc1, Timp3, Egr2, Brca1, Gng3, Ccne1, Pappa, Adcy5, Abcb4, Fabp3, Cdo1, Hmgcs2, Drd1a, Ptprn, Ccna2, Tnfrsf11b, Cdk1, Gpx4, Sgk1	308	573	12092	2.124	0.253321	0.0076579	0.235783
GOTERM_BP_FAT	GO:0032508~DNA duplex unwinding	5	1.18483	0.000171664	Mcm4, Recql4, Mcm7, Rad51, Mcm6	308	12	12092	16.3582	0.308057	0.00939789	0.297141
GOTERM_CC_FAT	GO:0005578~proteinaceous extracellular matrix	17	4.02844	0.000175772	Reln, Omd, Kazald1, Smoc2, Wnt5b, Aspn, Rell2, Tnn, Cpz, Adamts1, Wnt4, Vwa1, Col5a3, Angptl4, Fgf1, Tnfrsf11b, Timp3	278	220	10776	2.99529	0.0473593	0.00179533	0.231648
GOTERM_CC_FAT	GO:0000785~chromatin	15	3.5545	0.00017646	Hist1h1b, Cbx2, Pola1, Asf1b, Cenpa, Dnmt3a, Kif22, Incenp, Timeless, Suv39h2, Hmga1, Suv39h1, H2afz, Hmga2, H2afx	278	176	10776	3.30363	0.04754	0.00173803	0.232553
INTERPRO	IPR019821:Kinesin, motor region, conserved site	6	1.4218	0.000205078	Kif20a, Kifc1, Kif22, Kif11, Kif15, Kif18b	266	22	10240	10.499	0.107407	0.0371667	0.29916
GOTERM_BP_FAT	GO:0032392~DNA geometric change	5	1.18483	0.000243019	Mcm4, Recql4, Mcm7, Rad51, Mcm6	308	13	12092	15.0999	0.406275	0.0129489	0.420406
INTERPRO	IPR006670:Cyclin	6	1.4218	0.00025655	Ccnb1, Ccne1, Ccnf, Ccng1, Ccnb2, Ccna2	266	23	10240	10.0425	0.132506	0.0349127	0.374114
INTERPRO	IPR001752:Kinesin, motor region	6	1.4218	0.00025655	Kif20a, Kifc1, Kif22, Kif11, Kif15, Kif18b	266	23	10240	10.0425	0.132506	0.0349127	0.374114
KEGG_PATHWAY	rno04115:p53 signaling pathway	9	2.1327	0.000312672	Ccnb1, Rrm2, Cdkn1a, Ccne1, Ccng1, Chek2, Ccnb2, Chek1, Cdk1	149	66	5590	5.11592	0.0359271	0.00910539	0.356699
INTERPRO	IPR013763:Cyclin-related	6	1.4218	0.000317272	Ccnb1, Ccne1, Ccnf, Ccng1, Ccnb2, Ccna2	266	24	10240	9.62406	0.161211	0.0345484	0.462471
GOTERM_MF_FAT	GO:0016538~cyclin-dependent protein kinase regulator activity	5	1.18483	0.000347206	Cdkn2c, Cks2, Cdkn1a, Ccne1, Cks1b	266	16	11963	14.0543	0.178727	0.0162745	0.507622
SMART	SM00129:KISc	6	1.4218	0.000355446	Kif20a, Kifc1, Kif22, Kif11, Kif15, Kif18b	143	23	5083	9.27273	0.0438057	0.0438057	0.410856
SMART	SM00385:CYCLIN	6	1.4218	0.000355446	Ccnb1, Ccne1, Ccnf, Ccng1, Ccnb2, Ccna2	143	23	5083	9.27273	0.0438057	0.0438057	0.410856
GOTERM_BP_FAT	GO:0032504~multicellular organism reproduction	25	5.92417	0.000396441	Cyp26b1, Fancd2, Ccl2, Fbxo5, Socs2, Neurl, Wnt4, Cxcl12, Cenpi, H2afx, Ccnb1, Akap5, Racgap1, Bcl6, Ccne1, Dnmt3a, Trip13, Adamts1, Hist1h1a, Cdo1, Zbtb16, Lfng, Cit, Gpx4, Fstl3	308	443	12092	2.21556	0.572814	0.0205311	0.684959
GOTERM_BP_FAT	GO:0048609~reproductive process in a multicellular organism	25	5.92417	0.000396441	Cyp26b1, Fancd2, Ccl2, Fbxo5, Socs2, Neurl, Wnt4, Cxcl12, Cenpi, H2afx, Ccnb1, Akap5, Racgap1, Bcl6, Ccne1, Dnmt3a, Trip13, Adamts1, Hist1h1a, Cdo1, Zbtb16, Lfng, Cit, Gpx4, Fstl3	308	443	12092	2.21556	0.572814	0.0205311	0.684959
SP_PIR_KEYWORDS	centromere	5	1.18483	0.000436352	Aurkb, Cenpn, Cenpi, Cenpt, Cdca8	246	14	8979	13.0357	0.109998	0.0144608	0.571214
KEGG_PATHWAY	rno04914:Progesterone-mediated oocyte maturation	10	2.36967	0.000442245	Plk1, Pkmyt1, Ccnb1, Cdc27, Mad2l1, Ccnb2, Ccna2, Adcy5, Bub1, Cdk1	149	87	5590	4.31227	0.0504377	0.0102974	0.504176
GOTERM_BP_FAT	GO:0070507~regulation of microtubule cytoskeleton organization	7	1.65877	0.000472831	Psrc1, Rock2, Stmn1, Ska1, Plk4, Ska3, Sgk1	308	40	12092	6.87045	0.637402	0.0238645	0.816434
SP_PIR_KEYWORDS	microtubule	12	2.8436	0.000484495	Kif20a, Tubb5, Tppp3, Stmn1, Ska1, Kifc1, Tubb3, Kif22, Kif11, Haus8, Kif15, Kif18b	246	122	8979	3.59016	0.12137	0.014274	0.634051
GOTERM_MF_FAT	GO:0003682~chromatin binding	12	2.8436	0.000503647	Ezh2, Pola1, Cbx2, Suv39h1, Pold1, Pole, Bcl6, Dnmt3a, Top2a, Cdc6, Lef1, Suv39h2	266	150	11963	3.59789	0.248467	0.0217327	0.735556
GOTERM_BP_FAT	GO:0040001~establishment of mitotic spindle localization	4	0.947867	0.000525806	Cenpa, Nusap1, Ndc80, Ccdc99	308	7	12092	22.4341	0.676369	0.0258949	0.907514
GOTERM_CC_FAT	GO:0000940~outer kinetochore of condensed chromosome	4	0.947867	0.000544681	Ska1, Ska3, Ccdc99, Cenpf	278	7	10776	22.1501	0.139613	0.00517185	0.716216
GOTERM_BP_FAT	GO:0006297~nucleotide-excision repair, DNA gap filling	5	1.18483	0.000582407	Pold1, Pole2, Pole, Rfc3, Rfc4	308	16	12092	12.2687	0.713388	0.0280011	1.00474
GOTERM_BP_FAT	GO:0031401~positive regulation of protein modification process	14	3.31754	0.000613868	Plk1, Ahrr, Cd80, Ccnb1, Brca1, Akap5, Fbxo5, Cdc20, Ednrb, Fgf1, Ube2c, Foxp3, Gdf6, Cdk1	308	178	12092	3.08784	0.732103	0.0288458	1.05874
GOTERM_BP_FAT	GO:0031100~organ regeneration	8	1.89573	0.000629144	Nr4a3, Ccl2, Cxcl12, Cdkn1a, Ccne1, Ccna2, Socs3, Cdk1	308	58	12092	5.41514	0.740744	0.0289201	1.08495
GOTERM_BP_FAT	GO:0051640~organelle localization	9	2.1327	0.000663802	Aspm, Cenpa, Cdca5, Nusap1, Ndc80, Ccdc99, Kif18a, Cenpf, Tacc3	308	76	12092	4.64918	0.75933	0.0298503	1.1444
GOTERM_CC_FAT	GO:0030496~midbody	5	1.18483	0.000780508	Psrc1, Aurkb, Cenpf, Cdk1, Incenp	278	17	10776	11.4008	0.193865	0.00715774	1.02484
GOTERM_BP_FAT	GO:0051653~spindle localization	4	0.947867	0.000825501	Cenpa, Nusap1, Ndc80, Ccdc99	308	8	12092	19.6299	0.829911	0.0362321	1.42129
GOTERM_BP_FAT	GO:0051310~metaphase plate congression	4	0.947867	0.000825501	Cdca5, Ccdc99, Kif18a, Cenpf	308	8	12092	19.6299	0.829911	0.0362321	1.42129
GOTERM_BP_FAT	GO:0051293~establishment of spindle localization	4	0.947867	0.000825501	Cenpa, Nusap1, Ndc80, Ccdc99	308	8	12092	19.6299	0.829911	0.0362321	1.42129
INTERPRO	IPR014400:Cyclin, A/B/D/E	4	0.947867	0.000871443	Ccnb1, Ccne1, Ccnb2, Ccna2	266	8	10240	19.2481	0.383064	0.0773435	1.26548
GOTERM_BP_FAT	GO:0031109~microtubule polymerization or depolymerization	4	0.947867	0.00121504	Stmn1, Fbxo5, Kif18a, Sgk1	308	9	12092	17.4488	0.926307	0.0518299	2.08535
GOTERM_BP_FAT	GO:0006268~DNA unwinding during replication	4	0.947867	0.00121504	Mcm4, Mcm7, Rad51, Mcm6	308	9	12092	17.4488	0.926307	0.0518299	2.08535
PIR_SUPERFAMILY	PIRSF001771:Cyclin_A_B_D_E	4	0.947867	0.001293	Ccnb1, Ccne1, Ccnb2, Ccna2	131	8	4368	16.6718	0.17747	0.17747	1.53493
GOTERM_BP_FAT	GO:0031570~DNA integrity checkpoint	6	1.4218	0.00135146	Brca1, Cdt1, Chek2, H2afx, Chek1, Cdk1	308	33	12092	7.13813	0.945023	0.056366	2.31691
GOTERM_MF_FAT	GO:0043566~structure-specific DNA binding	11	2.60664	0.00136477	Mcm4, Exo1, Recql4, Pola1, Zbtb16, Bcl6, Top2a, Mcm7, Rad51ap1, Rad51, Mcm6	266	144	11963	3.43549	0.538999	0.0538093	1.98153
INTERPRO	IPR003593:ATPase, AAA+ type, core	9	2.1327	0.00144233	Abcb4, Abcg1, Rfc3, Rfc4, Mcm7, Abcb1b, Trip13, Rad51, Orc1	266	84	10240	4.1246	0.550503	0.107949	2.08639
GOTERM_BP_FAT	GO:0033043~regulation of organelle organization	13	3.08057	0.00146501	Recql4, Rock2, Akap5, Plk4, Psrc1, Stmn1, Mad2l1, Ska1, Cit, Nusap1, Foxp3, Ska3, Sgk1	308	172	12092	2.96731	0.956923	0.0597993	2.50926
GOTERM_BP_FAT	GO:0051656~establishment of organelle localization	7	1.65877	0.00158317	Cenpa, Cdca5, Nusap1, Ndc80, Ccdc99, Kif18a, Cenpf	308	50	12092	5.49636	0.966579	0.0632673	2.70902
GOTERM_BP_FAT	GO:0007076~mitotic chromosome condensation	4	0.947867	0.00170328	Cdca5, Nusap1, Ncapd3, Smc2	308	10	12092	15.7039	0.974181	0.0666671	2.9117
GOTERM_BP_FAT	GO:0051303~establishment of chromosome localization	4	0.947867	0.00170328	Cdca5, Ccdc99, Kif18a, Cenpf	308	10	12092	15.7039	0.974181	0.0666671	2.9117
GOTERM_BP_FAT	GO:0050000~chromosome localization	4	0.947867	0.00170328	Cdca5, Ccdc99, Kif18a, Cenpf	308	10	12092	15.7039	0.974181	0.0666671	2.9117
GOTERM_BP_FAT	GO:0006302~double-strand break repair	7	1.65877	0.00175667	Recql4, Xrcc2, Brca1, Pola1, Trip13, H2afx, Rad51	308	51	12092	5.38859	0.97698	0.0674573	3.00167
GOTERM_BP_FAT	GO:0010212~response to ionizing radiation	8	1.89573	0.00178091	Xrcc2, Brca1, Fancd2, Ccl2, Chek2, Abcb1b, Socs3, Nes	308	69	12092	4.55185	0.978148	0.067156	3.04248
SP_PIR_KEYWORDS	nucleus	61	14.455	0.00186856	Atp2a3, Id1, Pttg1, Mcm5, Top2a, Spc25, Pcbd1, Camk2n2, Mxd3, Cenpn, H2afz, Cenpi, Ccdc99, Ns5atp9, Orc1, Ccnb1, Amigo2, Kif22, Gins4, Timeless, Bard1, Traf4af1, Kifc1, Cdca7, Uhrf1, Cenpt, Foxm1, Sgk1, Zfp667, Gpx4, Fstl3, Plk1, Nuf2, Ahrr, Fancd2, Egr3, Dpf1, Lmnb1, Lef1, Nr4a3, Mcm7, Mcm6, Cdca8, Egr2, Mlf1ip, Pold1, Per1, Brca1, Cenpa, Ccng1, Dnmt3a, Ccne1, Hmga1, Suv39h1, Cdc27, Aurkb, Prx, …	246	1537	8979	1.4486	0.393088	0.0487107	2.42495
SP_PIR_KEYWORDS	ubl conjugation	18	4.2654	0.00188561	Cdca3, Aurka, Ccnb1, Per1, Fancd2, Dnmt3a, Pttg1, Kif22, Cdc20, Lef1, Tubb5, Bard1, H2afz, Uhrf1, Chek1, Cdk1, Cdca8, Sgk1	246	283	8979	2.32155	0.39585	0.0447785	2.44683
GOTERM_BP_FAT	GO:0002701~negative regulation of production of molecular mediator of immune response	3	0.7109	0.0018952	Bcl6, Hmox1, Foxp3	308	3	12092	39.2597	0.982906	0.0700846	3.23472
GOTERM_BP_FAT	GO:0002719~negative regulation of cytokine production during immune response	3	0.7109	0.0018952	Bcl6, Hmox1, Foxp3	308	3	12092	39.2597	0.982906	0.0700846	3.23472
INTERPRO	IPR018525:DNA-dependent ATPase MCM, conserved site	3	0.7109	0.00196749	Mcm7, Mcm5, Mcm6	266	3	10240	38.4962	0.66414	0.127491	2.83594
GOTERM_BP_FAT	GO:0031399~regulation of protein modification process	17	4.02844	0.00204412	Plk1, Ahrr, Ccnb1, Cd80, Brca1, Akap5, Fbxo5, Cdc20, Smad6, Ednrb, Mad2l1, Fgf1, Ube2c, Gdf6, Socs3, Foxp3, Cdk1	308	279	12092	2.39217	0.987588	0.0741123	3.48469
SMART	SM00382:AAA	9	2.1327	0.00221249	Abcb4, Abcg1, Rfc3, Rfc4, Mcm7, Abcb1b, Trip13, Rad51, Orc1	143	84	5083	3.80844	0.243522	0.130243	2.53242
GOTERM_MF_FAT	GO:0015631~tubulin binding	8	1.89573	0.00256374	Psrc1, Tppp3, Racgap1, Cdk5rap2, Stmn1, Ska1, Nusap1, Kif18a	266	84	11963	4.28321	0.766718	0.0924747	3.69207
GOTERM_BP_FAT	GO:0000075~cell cycle checkpoint	7	1.65877	0.00259841	Brca1, Cdt1, Mad2l1, Chek2, H2afx, Chek1, Cdk1	308	55	12092	4.99669	0.996231	0.091737	4.40968
KEGG_PATHWAY	rno00240:Pyrimidine metabolism	9	2.1327	0.00284002	Rrm1, Rrm2, Pola1, Pold1, Pola2, Pole2, Pole, Dpys, Prim2	149	92	5590	3.67012	0.283054	0.0539494	3.19758
GOTERM_MF_FAT	GO:0042802~identical protein binding	25	5.92417	0.00286817	Cpt1a, Top2a, Pcbd1, Cubn, Tnn, Mad2l1, Sult1a1, Olfml2a, Mcm6, Abcg1, Dctpp1, Brca1, Nog, Trip13, Cenpf, Rad51, Mthfd1l, Timeless, Smad6, Bard1, L1cam, Zbtb16, E2f7, Gdf6, Foxp3	266	588	11963	1.91215	0.803794	0.096778	4.12195
SP_PIR_KEYWORDS	extracellular matrix	9	2.1327	0.00288259	Cpz, Adamts1, Wnt4, Vwa1, Reln, Angptl4, Omd, Wnt5b, Timp3	246	89	8979	3.69101	0.53734	0.062211	3.71808
GOTERM_BP_FAT	GO:0031099~regeneration	10	2.36967	0.00292723	Nr4a3, Ccnb1, Ccl2, Cxcl12, Cdkn1a, Ccne1, Ccna2, Socs3, Cdk1, Timp3	308	117	12092	3.35553	0.998142	0.101095	4.95447
GOTERM_BP_FAT	GO:0007143~female meiosis	4	0.947867	0.00300707	Plk1, Lfng, Trip13, Fbxo5	308	12	12092	13.0866	0.998435	0.102071	5.08631
GOTERM_MF_FAT	GO:0019887~protein kinase regulator activity	7	1.65877	0.00308981	Cdkn2c, Cks2, Cdkn1a, Ccne1, Cks1b, Trib3, Camk2n2	266	65	11963	4.84332	0.827029	0.0980658	4.43378
GOTERM_CC_FAT	GO:0044421~extracellular region part	31	7.34597	0.00333973	Ccl2, Gria3, Omd, Kazald1, Rell2, Aspn, Tnn, Cpz, Vwa1, Wnt4, Cxcl12, Angptl4, Fgf1, Olfml2a, Cilp, Timp3, Cxcl1, Nog, Nov, Reln, Metrn, Pappa, Smoc2, Wnt5b, Ccl7, Apom, Adamts1, Col5a3, Tnfrsf11b, Gdf6, Fstl3	278	693	10776	1.73397	0.602798	0.029345	4.31751
GOTERM_MF_FAT	GO:0003774~motor activity	10	2.36967	0.00358307	Kif20a, Kif21b, Kifc1, Kif22, Kif11, Kif23, Kif15, Kif18a, Kif20b, Kif18b	266	138	11963	3.25896	0.869352	0.106911	5.12441
GOTERM_MF_FAT	GO:0003697~single-stranded DNA binding	6	1.4218	0.00368585	Mcm4, Recql4, Mcm7, Rad51ap1, Rad51, Mcm6	266	47	11963	5.74132	0.876774	0.104342	5.26772
GOTERM_BP_FAT	GO:0051439~regulation of ubiquitin-protein ligase activity during mitotic cell cycle	7	1.65877	0.00371174	Plk1, Ccnb1, Mad2l1, Ube2c, Fbxo5, Cdc20, Cdk1	308	59	12092	4.65794	0.999657	0.122574	6.24245
GOTERM_BP_FAT	GO:0007276~gamete generation	18	4.2654	0.00380677	Cyp26b1, Ccnb1, Fancd2, Racgap1, Bcl6, Dnmt3a, Trip13, Fbxo5, Adamts1, Neurl, Hist1h1a, Wnt4, Cxcl12, Zbtb16, Cit, H2afx, Gpx4, Fstl3	308	324	12092	2.1811	0.99972	0.123618	6.39734
GOTERM_CC_FAT	GO:0031262~Ndc80 complex	3	0.7109	0.00381745	Nuf2, Spc25, Ndc80	278	4	10776	29.0719	0.652028	0.0324503	4.92081
INTERPRO	IPR001208:DNA-dependent ATPase MCM	3	0.7109	0.00386772	Mcm7, Mcm5, Mcm6	266	4	10240	28.8722	0.883151	0.212224	5.50366
GOTERM_BP_FAT	GO:0001558~regulation of cell growth	12	2.8436	0.00390251	Psrc1, Arhgap4, Cdkn2c, Cxcl12, Cdkn1a, Nov, Pttg1, Igfbp5, Bcl6, Kazald1, Socs3, Sgk1	308	169	12092	2.78767	0.999772	0.12465	6.55315
GOTERM_CC_FAT	GO:0043601~nuclear replisome	4	0.947867	0.00396883	Pola1, Pold1, Pola2, Prim2	278	13	10776	11.927	0.666321	0.0327129	5.11124
GOTERM_CC_FAT	GO:0030894~replisome	4	0.947867	0.00396883	Pola1, Pold1, Pola2, Prim2	278	13	10776	11.927	0.666321	0.0327129	5.11124
GOTERM_BP_FAT	GO:0010033~response to organic substance	38	9.00474	0.00405691	Dhfr, Aurka, Ccl2, Cdkn1a, Id1, Abcb1b, Cpt1a, Hmox1, Lef1, F2r, Socs2, Nr4a3, Cxcl12, Sult1a1, Htr1b, Btg2, Sdc1, Socs3, Timp3, Egr2, Abcg1, Brca1, Gng3, Ccne1, Pappa, Adcy5, Apom, Abcb4, Hmgcs2, Fabp3, Cdo1, Drd1a, Ptprn, Ccna2, Tnfrsf11b, Cdk1, Gpx4, Sgk1	308	928	12092	1.60762	0.999837	0.127373	6.80391
GOTERM_BP_FAT	GO:0032270~positive regulation of cellular protein metabolic process	14	3.31754	0.00438738	Plk1, Ahrr, Cd80, Ccnb1, Brca1, Akap5, Fbxo5, Cdc20, Ednrb, Fgf1, Ube2c, Foxp3, Gdf6, Cdk1	308	222	12092	2.47584	0.99992	0.135066	7.33848
GOTERM_BP_FAT	GO:0043627~response to estrogen stimulus	11	2.60664	0.00447839	Socs2, Aurka, Brca1, Ccne1, Ptprn, Hmox1, Ccna2, Socs3, Tnfrsf11b, Gpx4, Timp3	308	148	12092	2.91795	0.999934	0.135734	7.48518
KEGG_PATHWAY	rno03440:Homologous recombination	5	1.18483	0.00447985	Xrcc2, Pold1, Rad54l, Eme1, Rad51	149	26	5590	7.21477	0.408634	0.0722989	5.00109
SMART	SM00350:MCM	3	0.7109	0.00448145	Mcm7, Mcm5, Mcm6	143	4	5083	26.6591	0.432169	0.171919	5.06851
GOTERM_MF_FAT	GO:0034061~DNA polymerase activity	5	1.18483	0.0046253	Pola1, Pold1, Pola2, Pole, Hsd11b1	266	31	11963	7.25382	0.927823	0.123161	6.56839
GOTERM_CC_FAT	GO:0043596~nuclear replication fork	4	0.947867	0.00495609	Pola1, Pold1, Pola2, Prim2	278	14	10776	11.075	0.746218	0.0395293	6.34461
GOTERM_BP_FAT	GO:0010332~response to gamma radiation	5	1.18483	0.00515631	Xrcc2, Fancd2, Ccl2, Chek2, Socs3	308	28	12092	7.01067	0.999985	0.152535	8.57115
SP_PIR_KEYWORDS	cytoskeleton	16	3.79147	0.00534983	Aurka, Ccnb1, Crmp1, Haus8, Kif15, Sept9, Tppp3, Aurkb, Cdk5rap2, Ska1, Kifc1, Cep55, LOC683722, Ccdc99, Chek1, Cdca8	246	262	8979	2.22901	0.761227	0.10432	6.79855
UP_SEQ_FEATURE	domain:Kinesin-motor	4	0.947867	0.00553969	Kifc1, Kif22, Kif15, Kif18b	197	14	7317	10.612	0.977497	0.977497	8.01075
GOTERM_BP_FAT	GO:0006310~DNA recombination	7	1.65877	0.00555922	Exo1, Xrcc2, Brca1, Trip13, H2afx, Rad51ap1, Rad51	308	64	12092	4.29403	0.999994	0.161256	9.21088
GOTERM_BP_FAT	GO:0007140~male meiosis	4	0.947867	0.00587809	Cyp26b1, Trip13, Fanca, Suv39h2	308	15	12092	10.4693	0.999997	0.167458	9.71417
GOTERM_BP_FAT	GO:0043624~cellular protein complex disassembly	4	0.947867	0.00587809	Akap5, Stmn1, Kif18a, Sgk1	308	15	12092	10.4693	0.999997	0.167458	9.71417
GOTERM_BP_FAT	GO:0000724~double-strand break repair via homologous recombination	4	0.947867	0.00587809	Xrcc2, Brca1, H2afx, Rad51	308	15	12092	10.4693	0.999997	0.167458	9.71417
GOTERM_BP_FAT	GO:0000725~recombinational repair	4	0.947867	0.00587809	Xrcc2, Brca1, H2afx, Rad51	308	15	12092	10.4693	0.999997	0.167458	9.71417
GOTERM_BP_FAT	GO:0043241~protein complex disassembly	4	0.947867	0.00587809	Akap5, Stmn1, Kif18a, Sgk1	308	15	12092	10.4693	0.999997	0.167458	9.71417
GOTERM_BP_FAT	GO:0051438~regulation of ubiquitin-protein ligase activity	7	1.65877	0.00599719	Plk1, Ccnb1, Mad2l1, Ube2c, Fbxo5, Cdc20, Cdk1	308	65	12092	4.22797	0.999998	0.168334	9.90149
GOTERM_BP_FAT	GO:0007019~microtubule depolymerization	3	0.7109	0.00610727	Stmn1, Kif18a, Sgk1	308	5	12092	23.5558	0.999998	0.168957	10.0743
GOTERM_BP_FAT	GO:0000731~DNA synthesis during DNA repair	3	0.7109	0.00610727	Pola1, Pold1, Pole	308	5	12092	23.5558	0.999998	0.168957	10.0743
GOTERM_BP_FAT	GO:0031960~response to corticosteroid stimulus	10	2.36967	0.00616677	Abcb4, Ccl2, Cdo1, Cdkn1a, Ccne1, Sult1a1, Htr1b, Pappa, Sdc1, Sgk1	308	131	12092	2.99693	0.999998	0.168303	10.1676
GOTERM_CC_FAT	GO:0005658~alpha DNA polymerase:primase complex	3	0.7109	0.00625461	Pola1, Pola2, Prim2	278	5	10776	23.2576	0.823016	0.0482729	7.94429
INTERPRO	IPR003583:Helix-hairpin-helix DNA-binding, class 1	3	0.7109	0.00633628	Eepd1, Kif22, Rad51	266	5	10240	23.0977	0.970444	0.296823	8.8674
GOTERM_BP_FAT	GO:0009636~response to toxin	7	1.65877	0.00645978	Blmh, Mt2A, Cdkn1a, Rfc3, Htr1b, Mt1a, Sdc1	308	66	12092	4.16391	0.999999	0.173394	10.6255
GOTERM_BP_FAT	GO:0051493~regulation of cytoskeleton organization	9	2.1327	0.00652469	Psrc1, Rock2, Akap5, Stmn1, Ska1, Cit, Plk4, Ska3, Sgk1	308	109	12092	3.24163	0.999999	0.172832	10.7267
GOTERM_BP_FAT	GO:0051247~positive regulation of protein metabolic process	14	3.31754	0.00652495	Plk1, Ahrr, Cd80, Ccnb1, Brca1, Akap5, Fbxo5, Cdc20, Ednrb, Fgf1, Ube2c, Foxp3, Gdf6, Cdk1	308	233	12092	2.35895	0.999999	0.170743	10.7271
GOTERM_MF_FAT	GO:0004674~protein serine/threonine kinase activity	18	4.2654	0.00659997	Plk1, Aurka, Rock2, Cdc42bpg, Nek2, Chek2, Plk4, Grk5, Pkmyt1, Aurkb, Cit, Pbk, Bub1, Rad51ap1, Chek1, Cdk1, Sgk1, Ttk	266	393	11963	2.05986	0.97659	0.163718	9.24824
GOTERM_BP_FAT	GO:0031110~regulation of microtubule polymerization or depolymerization	5	1.18483	0.00663303	Psrc1, Stmn1, Ska1, Ska3, Sgk1	308	30	12092	6.54329	0.999999	0.171246	10.8953
GOTERM_MF_FAT	GO:0004672~protein kinase activity	23	5.45024	0.0069392	Plk1, Aurka, Rock2, Cdc42bpg, Nek2, Reln, Epha10, Chek2, Plk4, Grk5, Pkmyt1, Aurkb, Cit, Trib3, Melk, Pdk4, Pbk, Bub1, Rad51ap1, Chek1, Cdk1, Ttk, Sgk1	266	563	11963	1.83729	0.980711	0.164283	9.70134
GOTERM_BP_FAT	GO:0051340~regulation of ligase activity	7	1.65877	0.00694776	Plk1, Ccnb1, Mad2l1, Ube2c, Fbxo5, Cdc20, Cdk1	308	67	12092	4.10176	1	0.176523	11.3834
GOTERM_BP_FAT	GO:0031396~regulation of protein ubiquitination	8	1.89573	0.00697404	Plk1, Ccnb1, Brca1, Mad2l1, Ube2c, Fbxo5, Cdc20, Cdk1	308	88	12092	3.56907	1	0.175071	11.424
GOTERM_MF_FAT	GO:0008094~DNA-dependent ATPase activity	5	1.18483	0.00718359	Recql4, Rfc4, Top2a, Mcm7, Rad51	266	35	11963	6.42481	0.983224	0.162832	10.0265
SMART	SM00278:HhH1	3	0.7109	0.00733248	Eepd1, Kif22, Rad51	143	5	5083	21.3273	0.604378	0.206914	8.16969
GOTERM_BP_FAT	GO:0000077~DNA damage checkpoint	5	1.18483	0.0074663	Brca1, Chek2, H2afx, Chek1, Cdk1	308	31	12092	6.33222	1	0.184118	12.1821
GOTERM_BP_FAT	GO:0007127~meiosis I	5	1.18483	0.0074663	Fancd2, Cks2, Pttg1, Espl1, Trip13	308	31	12092	6.33222	1	0.184118	12.1821
GOTERM_MF_FAT	GO:0019207~kinase regulator activity	7	1.65877	0.00757575	Cdkn2c, Cks2, Cdkn1a, Ccne1, Cks1b, Trib3, Camk2n2	266	78	11963	4.0361	0.986591	0.164445	10.5459
GOTERM_CC_FAT	GO:0032993~protein-DNA complex	7	1.65877	0.00788559	Hist1h1b, Pola1, Pold1, Pola2, Cenpa, H2afz, Prim2	278	68	10776	3.99027	0.887528	0.0588906	9.91775
GOTERM_BP_FAT	GO:0002718~regulation of cytokine production during immune response	4	0.947867	0.00846167	Bcl6, Hmox1, Foxp3, Cenpf	308	17	12092	9.23759	1	0.203751	13.6962
GOTERM_BP_FAT	GO:0031398~positive regulation of protein ubiquitination	7	1.65877	0.00857165	Plk1, Ccnb1, Brca1, Ube2c, Fbxo5, Cdc20, Cdk1	308	70	12092	3.92597	1	0.203851	13.862
GOTERM_BP_FAT	GO:0000132~establishment of mitotic spindle orientation	3	0.7109	0.0090078	Cenpa, Ndc80, Ccdc99	308	6	12092	19.6299	1	0.210771	14.5164
GOTERM_BP_FAT	GO:0007080~mitotic metaphase plate congression	3	0.7109	0.0090078	Cdca5, Ccdc99, Kif18a	308	6	12092	19.6299	1	0.210771	14.5164
GOTERM_BP_FAT	GO:0051294~establishment of spindle orientation	3	0.7109	0.0090078	Cenpa, Ndc80, Ccdc99	308	6	12092	19.6299	1	0.210771	14.5164
GOTERM_BP_FAT	GO:0007052~mitotic spindle organization	3	0.7109	0.0090078	Stmn1, Spc25, Ndc80	308	6	12092	19.6299	1	0.210771	14.5164
GOTERM_BP_FAT	GO:0040008~regulation of growth	16	3.79147	0.00911275	Cdkn2c, Cdkn1a, Nov, Nog, Bcl6, Pttg1, Igfbp5, Kazald1, P2rx5, Psrc1, Socs2, Arhgap4, Cxcl12, Socs3, Cdk1, Sgk1	308	298	12092	2.10791	1	0.21068	14.6732
SP_PIR_KEYWORDS	phosphoprotein	102	24.1706	0.00944957	Cdca3, Slc7a2, Atp2a3, Pttg1, Top2a, Ppm1j, P2ry4, Cenpn, Socs3, Sdc1, Ccdc99, Orc1, Ccnb1, Rock2, Dctpp1, Ech1, Cacna1g, Cdc20, Slc23a2, Mllt4, Grk5, Xkr4, Fabp3, Bard1, Ppp1r14c, Drd1a, Acaa2, Cdca7, Pdk4, Cenpt, LOC683722, Sgk1, Zfp667, Nes, RGD1308059, Dpep1, Nuf2, Gria3, Hmox1, Lmnb1, P2rx5, Crmp1, Cds2, Enpp2, Cdca8, Vipr2, Myzap, Cadm4, Mlf1ip, Pold1, Dnmt3a, Kif18b, L1cam, Prx, Plcb1, Id1…	246	3047	8979	1.22186	0.920741	0.165626	11.7166
GOTERM_BP_FAT	GO:0042493~response to drug	17	4.02844	0.00949124	Ccl2, Blmh, Cdkn1a, Abcb1a, Ccne1, Cpt1a, Abcb1b, Rad51, Abcb4, Grk5, Fabp3, Hmgcs2, Drd1a, Tnfrsf11b, Socs3, Cdk1, Nes	308	327	12092	2.04103	1	0.216139	15.2364
GOTERM_BP_FAT	GO:0009314~response to radiation	12	2.8436	0.0095363	Xrcc2, Brca1, Fancd2, Ccl2, Cxcl12, Cdkn1a, Drd1a, Chek2, Abcb1b, Socs3, Sgk1, Nes	308	191	12092	2.46658	1	0.214792	15.3032
SP_PIR_KEYWORDS	dna repair	7	1.65877	0.00966017	Brca1, Fancd2, Bard1, Pttg1, Top2a, Uhrf1, Chek1	246	67	8979	3.81343	0.925115	0.158683	11.9627
GOTERM_BP_FAT	GO:0032268~regulation of cellular protein metabolic process	20	4.73934	0.00988308	Plk1, Ahrr, Ccnb1, Cd80, Brca1, Akap5, Igfbp5, Fbxo5, Apom, Cdc20, Smad6, Ednrb, Mad2l1, Ube2c, Fgf1, Gdf6, Socs3, Foxp3, Cdk1, Timp3	308	416	12092	1.88749	1	0.219428	15.8158
GOTERM_BP_FAT	GO:0034623~cellular macromolecular complex disassembly	4	0.947867	0.00996586	Akap5, Stmn1, Kif18a, Sgk1	308	18	12092	8.72439	1	0.218814	15.9377
GOTERM_BP_FAT	GO:0032984~macromolecular complex disassembly	4	0.947867	0.00996586	Akap5, Stmn1, Kif18a, Sgk1	308	18	12092	8.72439	1	0.218814	15.9377
GOTERM_BP_FAT	GO:0043434~response to peptide hormone stimulus	13	3.08057	0.011154	Egr2, Socs2, Nr4a3, Cxcl12, Hmgcs2, Fabp3, Cdo1, Drd1a, Ptprn, Ccna2, Btg2, Socs3, Sgk1	308	222	12092	2.29899	1	0.239217	17.6694
GOTERM_MF_FAT	GO:0042803~protein homodimerization activity	15	3.5545	0.011395	Abcg1, Nog, Top2a, Cenpf, Timeless, Cubn, Mthfd1l, Smad6, Bard1, Zbtb16, Mad2l1, Sult1a1, Olfml2a, Foxp3, Gdf6	266	318	11963	2.1214	0.998494	0.228889	15.4605
GOTERM_BP_FAT	GO:0048599~oocyte development	4	0.947867	0.0116155	Ccnb1, Wnt4, Trip13, Fbxo5	308	19	12092	8.26521	1	0.245413	18.3328
GOTERM_MF_FAT	GO:0003887~DNA-directed DNA polymerase activity	4	0.947867	0.0121212	Pola1, Pold1, Pola2, Pole	266	22	11963	8.17703	0.999007	0.233524	16.3661
GOTERM_CC_FAT	GO:0044420~extracellular matrix part	8	1.89573	0.0123637	Adamts1, Vwa1, Gria3, Col5a3, Smoc2, Cilp, Rell2, Timp3	278	97	10776	3.19691	0.967731	0.0886254	15.1369
GOTERM_BP_FAT	GO:0051261~protein depolymerization	3	0.7109	0.0124006	Stmn1, Kif18a, Sgk1	308	7	12092	16.8256	1	0.25725	19.45
GOTERM_BP_FAT	GO:0009994~oocyte differentiation	4	0.947867	0.0134127	Ccnb1, Wnt4, Trip13, Fbxo5	308	20	12092	7.85195	1	0.272613	20.869
GOTERM_BP_FAT	GO:0051384~response to glucocorticoid stimulus	9	2.1327	0.0136809	Abcb4, Ccl2, Cdo1, Cdkn1a, Ccne1, Sult1a1, Pappa, Sdc1, Sgk1	308	124	12092	2.8495	1	0.274704	21.2411
GOTERM_MF_FAT	GO:0042623~ATPase activity, coupled	11	2.60664	0.0136824	Abcb4, Abcg1, Recql4, Atp2a3, Rfc4, Abcb1a, Top2a, Mcm7, Abcb1b, Atp6v1c2, Rad51	266	200	11963	2.47355	0.999595	0.251223	18.2822
GOTERM_BP_FAT	GO:0000082~G1/S transition of mitotic cell cycle	5	1.18483	0.0139206	Cdkn2c, Pole, Cdkn1a, Cdca5, E2f1	308	37	12092	5.30537	1	0.276264	21.5722
GOTERM_BP_FAT	GO:0010648~negative regulation of cell communication	13	3.08057	0.0144439	Nog, Igfbp5, Rgs7, Bcl6, Socs2, Smad6, Wnt4, Drd1a, Htr1b, Hmga2, Socs3, Cilp, Fstl3	308	230	12092	2.21903	1	0.282513	22.2904
GOTERM_BP_FAT	GO:0019953~sexual reproduction	18	4.2654	0.0145522	Cyp26b1, Ccnb1, Fancd2, Racgap1, Bcl6, Dnmt3a, Trip13, Fbxo5, Adamts1, Neurl, Hist1h1a, Wnt4, Cxcl12, Zbtb16, Cit, H2afx, Gpx4, Fstl3	308	373	12092	1.89457	1	0.281786	22.4384
GOTERM_BP_FAT	GO:0051437~positive regulation of ubiquitin-protein ligase activity during mitotic cell cycle	6	1.4218	0.014563	Plk1, Ccnb1, Ube2c, Fbxo5, Cdc20, Cdk1	308	57	12092	4.1326	1	0.279481	22.453
GOTERM_BP_FAT	GO:0042770~DNA damage response, signal transduction	6	1.4218	0.014563	Brca1, Chek2, Hmox1, H2afx, Chek1, Cdk1	308	57	12092	4.1326	1	0.279481	22.453
SP_PIR_KEYWORDS	atp-binding	31	7.34597	0.0146699	Plk1, Aurka, Atp2a3, Rfc4, Abcb1a, Top2a, Abcb1b, Mcm5, Mcm7, Mcm6, Orc1, Abcg1, Rock2, Kif22, Trip13, Adcy5, Kif15, Rad51, Kif18b, Kif20a, Abcb4, Grk5, Pkmyt1, Aurkb, Rfc3, Kifc1, Kif11, Pdk4, Chek1, Cdk1, Sgk1	246	728	8979	1.55426	0.980666	0.21856	17.632
GOTERM_MF_FAT	GO:0003678~DNA helicase activity	4	0.947867	0.0154225	Mcm4, Recql4, Mcm7, Mcm6	266	24	11963	7.49561	0.999851	0.270021	20.3698
GOTERM_MF_FAT	GO:0004860~protein kinase inhibitor activity	4	0.947867	0.0154225	Cdkn2c, Cdkn1a, Trib3, Camk2n2	266	24	11963	7.49561	0.999851	0.270021	20.3698
GOTERM_BP_FAT	GO:0007346~regulation of mitotic cell cycle	8	1.89573	0.0158197	Smad6, Cdt1, Mad2l1, Nusap1, Ube2c, Fbxo5, Cenpf, Cdk1	308	103	12092	3.0493	1	0.297158	24.1495
GOTERM_BP_FAT	GO:0044092~negative regulation of molecular function	15	3.5545	0.016168	Cdkn1a, Nog, Id1, Hmox1, Adcy5, Fbxo5, Cdc20, Smad6, Nqo1, Mad2l1, Drd1a, Angptl4, Ube2c, Trib3, Foxp3	308	290	12092	2.03068	1	0.300068	24.6134
GOTERM_BP_FAT	GO:0033205~cytokinesis during cell cycle	3	0.7109	0.016259	Plk1, Racgap1, Nusap1	308	8	12092	14.7224	1	0.298948	24.7342
GOTERM_BP_FAT	GO:0055080~cation homeostasis	14	3.31754	0.016293	Ccl2, Mt2A, Gng3, Cacna1g, Hrc, Mt1a, Hmox1, Tgm2, Cd55, F2r, Ednrb, Slc12a5, Drd1a, Sgk1	308	262	12092	2.09785	1	0.296975	24.7793
GOTERM_CC_FAT	GO:0046581~intercellular canaliculus	3	0.7109	0.0166413	Abcb4, Abcb1a, Abcb1b	278	8	10776	14.536	0.990261	0.11475	19.8601
GOTERM_BP_FAT	GO:0051443~positive regulation of ubiquitin-protein ligase activity	6	1.4218	0.0167178	Plk1, Ccnb1, Ube2c, Fbxo5, Cdc20, Cdk1	308	59	12092	3.99252	1	0.30096	25.3404
GOTERM_BP_FAT	GO:0010001~glial cell differentiation	6	1.4218	0.0167178	Egr2, Cdkn2c, Phgdh, Reln, Drd1a, Metrn	308	59	12092	3.99252	1	0.30096	25.3404
PIR_SUPERFAMILY	PIRSF001771:cyclin, A/B/D/E types	3	0.7109	0.016735	Ccnb1, Ccne1, Ccna2	131	7	4368	14.2901	0.921791	0.720342	18.2715
GOTERM_MF_FAT	GO:0016887~ATPase activity	13	3.08057	0.0167921	Abcg1, Recql4, Atp2a3, Rfc4, Abcb1a, Abcb1b, Top2a, Rad51, Abcb4, Rfc3, Mcm7, Atp6v1c2, Kif20b	266	269	11963	2.17345	0.999932	0.281868	21.9777
GOTERM_BP_FAT	GO:0001944~vasculature development	13	3.08057	0.0178597	Plxnd1, Id1, Hmox1, Sox18, Tgm2, Apold1, Cxcl12, Angptl4, Fgf1, Dlx3, Foxm1, Socs3, Prrx2	308	237	12092	2.15349	1	0.315437	26.8292
SP_PIR_KEYWORDS	DNA damage	7	1.65877	0.0183498	Brca1, Fancd2, Bard1, Pttg1, Uhrf1, Chek1, Timeless	246	77	8979	3.31818	0.99288	0.252393	21.5795
GOTERM_BP_FAT	GO:0051351~positive regulation of ligase activity	6	1.4218	0.0190745	Plk1, Ccnb1, Ube2c, Fbxo5, Cdc20, Cdk1	308	61	12092	3.86161	1	0.330396	28.3821
GOTERM_BP_FAT	GO:0051260~protein homooligomerization	8	1.89573	0.0191286	Dctpp1, Cpt1a, Angptl4, P2rx5, Dpys, Rad51, Tgm2, Pcbd1	308	107	12092	2.93531	1	0.328572	28.4505
GOTERM_BP_FAT	GO:0010035~response to inorganic substance	14	3.31754	0.0193097	Mt2A, Gria3, Cdkn1a, Cacna1g, Abcb1a, Abcb1b, Mt1a, Hmox1, Lef1, Olr1, Tnfrsf11b, Sdc1, Cdk1, Gpx4	308	268	12092	2.05088	1	0.328559	28.6793
KEGG_PATHWAY	rno03430:Mismatch repair	4	0.947867	0.0193663	Exo1, Pold1, Rfc3, Rfc4	149	22	5590	6.82123	0.89854	0.248746	20.0256
GOTERM_BP_FAT	GO:0055065~metal ion homeostasis	11	2.60664	0.0195858	Cd55, F2r, Ednrb, Ccl2, Gng3, Hrc, Cacna1g, Drd1a, Mt1a, Tgm2, Sgk1	308	185	12092	2.33436	1	0.329859	29.0264
GOTERM_BP_FAT	GO:0051297~centrosome organization	4	0.947867	0.0197058	Brca1, Haus4, Kif11, Haus8	308	23	12092	6.82778	1	0.328996	29.1769
INTERPRO	IPR017442:Serine/threonine protein kinase-related	13	3.08057	0.0197491	Plk1, Aurka, Rock2, Nek2, Chek2, Pkmyt1, Grk5, Aurkb, Trib3, Pbk, Chek1, Cdk1, Sgk1	266	236	10240	2.12056	0.999984	0.633805	25.2769
GOTERM_BP_FAT	GO:0031670~cellular response to nutrient	3	0.7109	0.0205572	Ccne1, Kpna2, Hmox1	308	9	12092	13.0866	1	0.338036	30.2356
GOTERM_MF_FAT	GO:0016779~nucleotidyltransferase activity	7	1.65877	0.0206463	Pola1, Pold1, Pola2, Pole, Cds2, Prim2, Hsd11b1	266	97	11963	3.24552	0.999993	0.325848	26.3419
INTERPRO	IPR002290:Serine/threonine protein kinase	10	2.36967	0.0207739	Plk1, Grk5, Aurka, Rock2, Nek2, Aurkb, Chek2, Chek1, Cdk1, Sgk1	266	157	10240	2.45199	0.999991	0.6206	26.41
GOTERM_MF_FAT	GO:0019210~kinase inhibitor activity	4	0.947867	0.021233	Cdkn2c, Cdkn1a, Trib3, Camk2n2	266	27	11963	6.66277	0.999995	0.324661	26.9859
GOTERM_MF_FAT	GO:0008201~heparin binding	6	1.4218	0.0215603	Adamts1, Ccl2, Col5a3, Fgf1, Smoc2, Ccl7	266	72	11963	3.74781	0.999996	0.320365	27.3429
GOTERM_BP_FAT	GO:0006790~sulfur metabolic process	8	1.89573	0.0219087	Slc19a2, Phgdh, Cdo1, Dnmt3a, Sult1a1, Gstt3, Gpx4, Chst5	308	110	12092	2.85525	1	0.353338	31.8855
INTERPRO	IPR008271:Serine/threonine protein kinase, active site	12	2.8436	0.0219356	Plk1, Pkmyt1, Grk5, Aurka, Rock2, Nek2, Aurkb, Chek2, Pbk, Chek1, Cdk1, Sgk1	266	212	10240	2.17903	0.999995	0.611398	27.6751
UP_SEQ_FEATURE	region of interest:Linker 2	3	0.7109	0.0227044	Lmnb1, Des, Nes	197	9	7317	12.3807	1	0.999607	29.1924
COG_ONTOLOGY	Cell division and chromosome partitioning	6	1.4218	0.022991	Nuf2, Rock2, Cit, Ndc80, Cenpf, Kif20b	36	81	1697	3.49177	0.326596	0.326596	15.4993
GOTERM_BP_FAT	GO:0055066~di-, tri-valent inorganic cation homeostasis	12	2.8436	0.0233198	Cd55, F2r, Ednrb, Ccl2, Mt2A, Gng3, Hrc, Cacna1g, Drd1a, Mt1a, Hmox1, Tgm2	308	218	12092	2.16109	1	0.368793	33.569
GOTERM_BP_FAT	GO:0010243~response to organic nitrogen	8	1.89573	0.0239106	Ccl2, Cdo1, Cdkn1a, Ccne1, Drd1a, Btg2, Cdk1, Timp3	308	112	12092	2.80427	1	0.373539	34.2621
GOTERM_BP_FAT	GO:0009069~serine family amino acid metabolic process	4	0.947867	0.0246604	Dhfr, Phgdh, Cdo1, Psat1	308	25	12092	6.28156	1	0.380109	35.132
GOTERM_BP_FAT	GO:0006468~protein amino acid phosphorylation	25	5.92417	0.0251948	Plk1, Aurka, Cdc42bpg, Plk4, F2r, Pbk, Ccnb1, Rock2, Nek2, Reln, Epha10, Ccne1, Chek2, Grk5, Pkmyt1, Aurkb, Cit, Trib3, Bub1, Pdk4, Rad51ap1, Chek1, Cdk1, Ttk, Sgk1	308	618	12092	1.58818	1	0.383923	35.7452
GOTERM_BP_FAT	GO:0046653~tetrahydrofolate metabolic process	3	0.7109	0.0252707	Dhfr, Mthfd2, Mthfd1l	308	10	12092	11.7779	1	0.382206	35.832
GOTERM_BP_FAT	GO:0009396~folic acid and derivative biosynthetic process	3	0.7109	0.0252707	Dhfr, Mthfd2, Mthfd1l	308	10	12092	11.7779	1	0.382206	35.832
GOTERM_MF_FAT	GO:0005539~glycosaminoglycan binding	7	1.65877	0.0257075	Adamts1, Hmmr, Ccl2, Col5a3, Fgf1, Smoc2, Ccl7	266	102	11963	3.08643	1	0.360762	31.7278
KEGG_PATHWAY	rno03420:Nucleotide excision repair	5	1.18483	0.0261726	Pold1, Pole2, Pole, Rfc3, Rfc4	149	43	5590	4.36242	0.955085	0.291621	26.1437
GOTERM_BP_FAT	GO:0045664~regulation of neuron differentiation	10	2.36967	0.026676	Socs2, Arhgap4, Cxcl12, Akap5, Aspm, Cdk5rap2, Nog, Metrn, Cit, Sgk1	308	167	12092	2.35088	1	0.396085	37.4168
GOTERM_BP_FAT	GO:0000902~cell morphogenesis	16	3.79147	0.027049	Egr2, Cenpa, Nog, Reln, Bcl6, Id1, Ndc80, Lef1, Tnn, Wnt4, Cxcl12, L1cam, Stmn1, Alcam, Ccdc99, Sgk1	308	340	12092	1.84752	1	0.397738	37.8312
GOTERM_BP_FAT	GO:0031023~microtubule organizing center organization	4	0.947867	0.027366	Brca1, Haus4, Kif11, Haus8	308	26	12092	6.03996	1	0.398725	38.1814
GOTERM_BP_FAT	GO:0042558~pteridine and derivative metabolic process	4	0.947867	0.027366	Dhfr, Mthfd2, Pcbd1, Mthfd1l	308	26	12092	6.03996	1	0.398725	38.1814
GOTERM_BP_FAT	GO:0003006~reproductive developmental process	14	3.31754	0.0278207	Ccnb1, Nog, Ccne1, Trip13, Fbxo5, Fanca, Adamts1, Neurl, Wnt4, Cxcl12, Zbtb16, Lfng, Cenpi, Sdc1	308	282	12092	1.94907	1	0.401238	38.6804
GOTERM_MF_FAT	GO:0016290~palmitoyl-CoA hydrolase activity	3	0.7109	0.0278704	Acot7, Acot2, Acot1	266	12	11963	11.2434	1	0.37586	33.9156
GOTERM_BP_FAT	GO:0051651~maintenance of location in cell	4	0.947867	0.0302232	Aspm, LOC683722, Ndc80, Tacc3	308	27	12092	5.81626	1	0.424883	41.2548
GOTERM_BP_FAT	GO:0032989~cellular component morphogenesis	17	4.02844	0.0303723	Egr2, Cenpa, Nog, Reln, Bcl6, Id1, Ndc80, Lef1, Tnn, Neurl, Wnt4, Cxcl12, L1cam, Stmn1, Alcam, Ccdc99, Sgk1	308	376	12092	1.77504	1	0.423811	41.4111
SMART	SM00220:S_TKc	10	2.36967	0.0307731	Plk1, Grk5, Aurka, Rock2, Nek2, Aurkb, Chek2, Chek1, Cdk1, Sgk1	143	157	5083	2.26404	0.980519	0.545094	30.3698
GOTERM_BP_FAT	GO:0043270~positive regulation of ion transport	5	1.18483	0.0309044	F2r, Cxcl12, Akap5, Drd1a, Sgk1	308	47	12092	4.17657	1	0.426785	41.9659
GOTERM_CC_FAT	GO:0005614~interstitial matrix	3	0.7109	0.0310717	Vwa1, Kazald1, Smoc2	278	11	10776	10.5716	0.999835	0.20019	34.0605
GOTERM_BP_FAT	GO:0009968~negative regulation of signal transduction	11	2.60664	0.0313892	Socs2, Smad6, Wnt4, Nog, Igfbp5, Bcl6, Rgs7, Hmga2, Cilp, Socs3, Fstl3	308	200	12092	2.15929	1	0.429209	42.4671
GOTERM_BP_FAT	GO:0001568~blood vessel development	12	2.8436	0.0327551	Apold1, Cxcl12, Plxnd1, Angptl4, Hmox1, Fgf1, Foxm1, Dlx3, Socs3, Sox18, Prrx2, Tgm2	308	230	12092	2.04833	1	0.440539	43.8573
GOTERM_MF_FAT	GO:0008009~chemokine activity	4	0.947867	0.0332226	Cxcl1, Ccl2, Cxcl12, Ccl7	266	32	11963	5.62171	1	0.421519	39.0517
GOTERM_BP_FAT	GO:0034504~protein localization in nucleus	6	1.4218	0.0340975	F2r, Pola2, Zbtb16, Bcl6, Drd1a, Kpna2	308	71	12092	3.31772	1	0.451256	45.1928
GOTERM_BP_FAT	GO:0048610~reproductive cellular process	10	2.36967	0.0345555	Ccnb1, Neurl, Wnt4, Cxcl12, Zbtb16, Dnmt3a, Trip13, Cenpi, Fbxo5, Sdc1	308	175	12092	2.24341	1	0.453084	45.6415
GOTERM_BP_FAT	GO:0030003~cellular cation homeostasis	12	2.8436	0.0353603	Cd55, F2r, Ednrb, Ccl2, Mt2A, Gng3, Slc12a5, Cacna1g, Drd1a, Mt1a, Tgm2, Sgk1	308	233	12092	2.02196	1	0.458205	46.4216
GOTERM_BP_FAT	GO:0000086~G2/M transition of mitotic cell cycle	3	0.7109	0.0358494	Cdkn1a, Cit, Chek1	308	12	12092	9.81494	1	0.460228	46.8906
GOTERM_BP_FAT	GO:0001578~microtubule bundle formation	3	0.7109	0.0358494	Psrc1, Neurl, Tppp3	308	12	12092	9.81494	1	0.460228	46.8906
GOTERM_BP_FAT	GO:0031113~regulation of microtubule polymerization	3	0.7109	0.0358494	Psrc1, Stmn1, Sgk1	308	12	12092	9.81494	1	0.460228	46.8906
GOTERM_BP_FAT	GO:0008585~female gonad development	6	1.4218	0.0359111	Adamts1, Wnt4, Ccne1, Lfng, Cenpi, Fanca	308	72	12092	3.27165	1	0.458203	46.9495
GOTERM_MF_FAT	GO:0042379~chemokine receptor binding	4	0.947867	0.0359638	Cxcl1, Ccl2, Cxcl12, Ccl7	266	33	11963	5.45136	1	0.438344	41.5358
GOTERM_BP_FAT	GO:0043933~macromolecular complex subunit organization	23	5.45024	0.0365125	Hist1h1b, Rrm1, Dctpp1, Asf1b, Akap5, Cenpa, Cpt1a, Tubb3, P2rx5, Fbxo5, Apom, Dpys, Tgm2, Rad51, Pcbd1, Sept9, Rrm2, Tubb5, Stmn1, Angptl4, H2afz, Kif18a, Sgk1	308	576	12092	1.56766	1	0.461241	47.5201
GOTERM_CC_FAT	GO:0032279~asymmetric synapse	3	0.7109	0.0366638	Gria3, Akap5, Chrm2	278	12	10776	9.69065	0.999967	0.227199	38.9084
GOTERM_MF_FAT	GO:0016646~oxidoreductase activity, acting on the CH-NH group of donors, NAD or NADP as acceptor	3	0.7109	0.0373303	Dhfr, Mthfd2, Pycr1	266	14	11963	9.63722	1	0.441786	42.7386
GOTERM_CC_FAT	GO:0016605~PML body	4	0.947867	0.037519	Zbtb16, Chek2, Isg20, Rad51	278	29	10776	5.34656	0.999974	0.226962	39.62
GOTERM_BP_FAT	GO:0006289~nucleotide-excision repair	5	1.18483	0.0376388	Pold1, Pole2, Pole, Rfc3, Rfc4	308	50	12092	3.92597	1	0.46902	48.5735
GOTERM_BP_FAT	GO:0006875~cellular metal ion homeostasis	10	2.36967	0.0378853	Cd55, F2r, Ednrb, Ccl2, Gng3, Cacna1g, Drd1a, Mt1a, Tgm2, Sgk1	308	178	12092	2.2056	1	0.468681	48.8013
INTERPRO	IPR001811:Small chemokine, interleukin-8-like	4	0.947867	0.0381482	Cxcl1, Ccl2, Cxcl12, Ccl7	266	29	10240	5.30983	1	0.785432	43.3442
GOTERM_BP_FAT	GO:0050767~regulation of neurogenesis	11	2.60664	0.0383365	Socs2, Arhgap4, Xrcc2, Cxcl12, Akap5, Aspm, Cdk5rap2, Nog, Metrn, Cit, Sgk1	308	207	12092	2.08627	1	0.470183	49.2159
GOTERM_BP_FAT	GO:0006333~chromatin assembly or disassembly	7	1.65877	0.0384503	Hist1h1b, Cbx2, Suv39h1, Asf1b, Cenpa, H2afz, Suv39h2	308	98	12092	2.80427	1	0.468661	49.3199
GOTERM_BP_FAT	GO:0008284~positive regulation of cell proliferation	17	4.02844	0.039024	Recql4, Cd80, Ccl2, Cdkn1a, Nog, Bcl6, Vash2, Tgm2, Cenpf, F2r, Cxcl12, Ccna2, Fgf1, Foxm1, Foxp3, Prrx2, Cdk1	308	388	12092	1.72014	1	0.471224	49.8416
GOTERM_MF_FAT	GO:0004857~enzyme inhibitor activity	11	2.60664	0.039326	Cd55, Cdkn2c, Cdkn1a, Ppp1r14c, Pttg1, Serpinb1a, Angptl4, Trib3, Camk2n2, Tfpi2, Timp3	266	238	11963	2.07862	1	0.450438	44.4538
GOTERM_BP_FAT	GO:0048477~oogenesis	4	0.947867	0.0396952	Ccnb1, Wnt4, Trip13, Fbxo5	308	30	12092	5.23463	1	0.474588	50.4454
GOTERM_BP_FAT	GO:0042063~gliogenesis	6	1.4218	0.039714	Egr2, Cdkn2c, Phgdh, Reln, Drd1a, Metrn	308	74	12092	3.18322	1	0.472259	50.4622
GOTERM_BP_FAT	GO:0048638~regulation of developmental growth	5	1.18483	0.0400562	Arhgap4, Cxcl12, Nog, P2rx5, Cdk1	308	51	12092	3.84899	1	0.472741	50.7673
GOTERM_BP_FAT	GO:0016310~phosphorylation	27	6.3981	0.0407247	Plk1, Aurka, Cdc42bpg, Plk4, F2r, Pik3c2b, Pbk, Ccnb1, Rock2, Nek2, Reln, Epha10, Ccne1, Chek2, Grk5, Pkmyt1, Aurkb, Cit, Trib3, Bub1, Atp6v1c2, Pdk4, Rad51ap1, Chek1, Cdk1, Ttk, Sgk1	308	715	12092	1.48254	1	0.475995	51.3581
GOTERM_BP_FAT	GO:0006796~phosphate metabolic process	31	7.34597	0.0414564	Plk1, Aurka, Cdc42bpg, Plk4, Ptprt, F2r, Pik3c2b, Ppm1j, Pbk, Ccnb1, Rock2, Nek2, Reln, Epha10, Ccne1, Chek2, Grk5, Pkmyt1, Cdkn3, Aurkb, Cit, Ptprn, Trib3, Pdk4, Bub1, Atp6v1c2, Rad51ap1, Chek1, Cdk1, Ttk, Sgk1	308	849	12092	1.43351	1	0.479716	51.9974
GOTERM_MF_FAT	GO:0008017~microtubule binding	5	1.18483	0.0414662	Psrc1, Cdk5rap2, Ska1, Nusap1, Kif18a	266	59	11963	3.81133	1	0.459743	46.24
GOTERM_BP_FAT	GO:0051129~negative regulation of cellular component organization	8	1.89573	0.0415101	Smad6, Arhgap4, Recql4, Mad2l1, Stmn1, Cit, Foxp3, Sgk1	308	126	12092	2.49268	1	0.47773	52.0439
GOTERM_BP_FAT	GO:0046685~response to arsenic	3	0.7109	0.04167	Cdkn1a, Abcb1b, Tnfrsf11b	308	13	12092	9.05994	1	0.476649	52.1824
GOTERM_BP_FAT	GO:0009070~serine family amino acid biosynthetic process	3	0.7109	0.04167	Dhfr, Phgdh, Psat1	308	13	12092	9.05994	1	0.476649	52.1824
GOTERM_BP_FAT	GO:0001556~oocyte maturation	3	0.7109	0.04167	Ccnb1, Trip13, Fbxo5	308	13	12092	9.05994	1	0.476649	52.1824
GOTERM_BP_FAT	GO:0006793~phosphorus metabolic process	31	7.34597	0.0418306	Plk1, Aurka, Cdc42bpg, Plk4, Ptprt, F2r, Pik3c2b, Ppm1j, Pbk, Ccnb1, Rock2, Nek2, Reln, Epha10, Ccne1, Chek2, Grk5, Pkmyt1, Cdkn3, Aurkb, Cit, Ptprn, Trib3, Pdk4, Bub1, Atp6v1c2, Rad51ap1, Chek1, Cdk1, Ttk, Sgk1	308	851	12092	1.43014	1	0.475587	52.3211
GOTERM_BP_FAT	GO:0051259~protein oligomerization	11	2.60664	0.0421156	Rrm1, Sept9, Rrm2, Dctpp1, Cpt1a, Angptl4, P2rx5, Dpys, Rad51, Tgm2, Pcbd1	308	211	12092	2.04672	1	0.475559	52.5663
GOTERM_BP_FAT	GO:0014070~response to organic cyclic substance	11	2.60664	0.0421156	Dhfr, Cdkn1a, Ccne1, Drd1a, Cpt1a, Htr1b, Hmox1, Btg2, Socs3, Lef1, Timp3	308	211	12092	2.04672	1	0.475559	52.5663
GOTERM_MF_FAT	GO:0016291~acyl-CoA thioesterase activity	3	0.7109	0.0424559	Acot7, Acot2, Acot1	266	15	11963	8.99474	1	0.459338	47.0478
GOTERM_MF_FAT	GO:0046974~histone methyltransferase activity (H3-K9 specific)	2	0.473934	0.0438144	Suv39h1, Suv39h2	266	2	11963	44.9737	1	0.461838	48.1381
GOTERM_MF_FAT	GO:0008297~single-stranded DNA specific exodeoxyribonuclease activity	2	0.473934	0.0438144	Exo1, Isg20	266	2	11963	44.9737	1	0.461838	48.1381
GOTERM_MF_FAT	GO:0030247~polysaccharide binding	7	1.65877	0.0440605	Adamts1, Hmmr, Ccl2, Col5a3, Fgf1, Smoc2, Ccl7	266	116	11963	2.71393	1	0.455735	48.3334
GOTERM_MF_FAT	GO:0001871~pattern binding	7	1.65877	0.0440605	Adamts1, Hmmr, Ccl2, Col5a3, Fgf1, Smoc2, Ccl7	266	116	11963	2.71393	1	0.455735	48.3334
GOTERM_BP_FAT	GO:0007292~female gamete generation	5	1.18483	0.0451503	Adamts1, Ccnb1, Wnt4, Trip13, Fbxo5	308	53	12092	3.70375	1	0.497524	55.1048
GOTERM_BP_FAT	GO:0007204~elevation of cytosolic calcium ion concentration	7	1.65877	0.045299	Cd55, F2r, Ednrb, Gng3, Cacna1g, Drd1a, Tgm2	308	102	12092	2.6943	1	0.496295	55.2259
GOTERM_BP_FAT	GO:0007281~germ cell development	7	1.65877	0.045299	Ccnb1, Neurl, Wnt4, Cxcl12, Zbtb16, Trip13, Fbxo5	308	102	12092	2.6943	1	0.496295	55.2259
GOTERM_BP_FAT	GO:0046545~development of primary female sexual characteristics	6	1.4218	0.0458616	Adamts1, Wnt4, Ccne1, Lfng, Cenpi, Fanca	308	77	12092	3.0592	1	0.498288	55.681
SMART	SM00199:SCY	4	0.947867	0.045921	Cxcl1, Ccl2, Cxcl12, Ccl7	143	29	5083	4.90282	0.997323	0.627376	41.9806
GOTERM_MF_FAT	GO:0019899~enzyme binding	18	4.2654	0.0466245	Plcb1, Cdkn2c, Aurka, Brca1, Akap5, Top2a, Kpna2, Hmox1, Prima1, Tgm2, Camk2n2, Cdk5rap2, Cit, Ptprn, Hmga2, Trib3, H2afx, Sgk1	266	492	11963	1.64538	1	0.467188	50.3274
UP_SEQ_FEATURE	cross-link:Glycyl lysine isopeptide (Lys-Gly) (interchain with G-Cter in ubiquitin)	7	1.65877	0.0473037	Tubb5, Fancd2, Bard1, H2afz, Uhrf1, Chek1, Cdk1	197	98	7317	2.65301	1	0.999984	51.7313
SP_PIR_KEYWORDS	alternative promoter usage	3	0.7109	0.0474492	Dnmt3a, Chek1, Hsd11b1	246	13	8979	8.42308	0.999998	0.513771	47.1677
GOTERM_BP_FAT	GO:0048514~blood vessel morphogenesis	10	2.36967	0.0474992	Apold1, Cxcl12, Plxnd1, Angptl4, Hmox1, Fgf1, Foxm1, Sox18, Prrx2, Tgm2	308	186	12092	2.11074	1	0.508406	56.9813
GOTERM_BP_FAT	GO:0008045~motor axon guidance	3	0.7109	0.0478164	Egr2, Cxcl12, Alcam	308	14	12092	8.4128	1	0.50842	57.2289
GOTERM_BP_FAT	GO:0031145~anaphase-promoting complex-dependent proteasomal ubiquitin-dependent protein catabolic process	5	1.18483	0.0478268	Ccnb1, Mad2l1, Ube2c, Cdc20, Cdk1	308	54	12092	3.63516	1	0.50615	57.237
GOTERM_MF_FAT	GO:0004527~exonuclease activity	4	0.947867	0.0480455	Exo1, Fen1, Pold1, Isg20	266	37	11963	4.86202	1	0.469799	51.4015
SP_PIR_KEYWORDS	nucleotide-binding	36	8.53081	0.0484339	Plk1, Aurka, Atp2a3, Rfc4, Abcb1a, Mcm5, Top2a, Abcb1b, Tubb3, Sept9, Mcm7, Mcm6, Orc1, Abcg1, Rock2, Kif22, Trip13, Adcy5, Kif15, Rad51, Kif18b, Nkiras1, Kif20a, Abcb4, Gbp2, Grk5, Pkmyt1, Tubb5, Aurkb, Rfc3, Kifc1, Kif11, Pdk4, Cdk1, Chek1, Sgk1	246	966	8979	1.36025	0.999998	0.502251	47.8801
GOTERM_BP_FAT	GO:0009628~response to abiotic stimulus	17	4.02844	0.0488787	Hspb7, Xrcc2, Brca1, Ccl2, Fancd2, Akap5, Cdkn1a, Mthfd2, Abcb1b, Chek2, Cxcl12, Drd1a, Btg2, Socs3, Sgk1, Timp3, Nes	308	399	12092	1.67272	1	0.511603	58.0485
GOTERM_BP_FAT	GO:0032764~negative regulation of mast cell cytokine production	2	0.473934	0.0501348	Bcl6, Hmox1	308	2	12092	39.2597	1	0.518406	58.9986
GOTERM_BP_FAT	GO:0051928~positive regulation of calcium ion transport	4	0.947867	0.0504879	F2r, Cxcl12, Akap5, Drd1a	308	33	12092	4.75876	1	0.518617	59.2619
GOTERM_BP_FAT	GO:0021543~pallium development	5	1.18483	0.0505895	Akap5, Reln, Drd1a, Lef1, Tacc3	308	55	12092	3.56907	1	0.517036	59.3374
GOTERM_CC_FAT	GO:0031436~BRCA1-BARD1 complex	2	0.473934	0.0507521	Brca1, Bard1	278	2	10776	38.7626	0.999999	0.289847	49.6998
KEGG_PATHWAY	rno00230:Purine metabolism	9	2.1327	0.0508859	Rrm1, Rrm2, Pola1, Pold1, Pola2, Pole2, Pole, Adcy5, Prim2	149	154	5590	2.19254	0.99778	0.457218	44.9414
GOTERM_BP_FAT	GO:0050801~ion homeostasis	17	4.02844	0.0509017	Egr2, Ccl2, Mt2A, Gng3, Cacna1g, Hrc, Mt1a, Hmox1, P2rx5, Tgm2, Cd55, F2r, Ednrb, Slc12a5, Drd1a, Prx, Sgk1	308	402	12092	1.66024	1	0.516967	59.5686
INTERPRO	IPR000789:Cyclin-dependent kinase, regulatory subunit	2	0.473934	0.0510906	Cks2, Cks1b	266	2	10240	38.4962	1	0.855843	53.5163
INTERPRO	IPR000116:High mobility group, HMG-I and HMG-Y	2	0.473934	0.0510906	Hmga1, Hmga2	266	2	10240	38.4962	1	0.855843	53.5163
INTERPRO	IPR000637:HMG-I and HMG-Y, DNA-binding, conserved site	2	0.473934	0.0510906	Hmga1, Hmga2	266	2	10240	38.4962	1	0.855843	53.5163
INTERPRO	IPR015454:G2/mitotic-specific cyclin B	2	0.473934	0.0510906	Ccnb1, Ccnb2	266	2	10240	38.4962	1	0.855843	53.5163
GOTERM_BP_FAT	GO:0006732~coenzyme metabolic process	9	2.1327	0.0513786	Dhfr, Coq7, Acot2, Mthfd2, Acot1, Pdk4, Gstt3, Gpx4, Mthfd1l	308	160	12092	2.20836	1	0.518057	59.9193
GOTERM_BP_FAT	GO:0048232~male gamete generation	12	2.8436	0.051465	Cyp26b1, Neurl, Hist1h1a, Zbtb16, Racgap1, Bcl6, Dnmt3a, Cit, Trip13, H2afx, Gpx4, Fstl3	308	248	12092	1.89966	1	0.516403	59.9825
GOTERM_BP_FAT	GO:0007283~spermatogenesis	12	2.8436	0.051465	Cyp26b1, Neurl, Hist1h1a, Zbtb16, Racgap1, Bcl6, Dnmt3a, Cit, Trip13, H2afx, Gpx4, Fstl3	308	248	12092	1.89966	1	0.516403	59.9825
GOTERM_BP_FAT	GO:0042127~regulation of cell proliferation	25	5.92417	0.051848	Ccl2, Cdkn1a, Pttg1, Hmox1, Fanca, Tgm2, F2r, Ednrb, Cxcl12, Fgf1, Prrx2, Recql4, Cd80, Cdkn2c, Nog, Bcl6, Igfbp5, Vash2, Cenpf, Zbtb16, E2f7, Ccna2, Foxm1, Foxp3, Cdk1	308	665	12092	1.47593	1	0.516833	60.2617
GOTERM_BP_FAT	GO:0050727~regulation of inflammatory response	6	1.4218	0.0525457	Ednrb, Slc7a2, Bcl6, Foxp3, Tgm2, Gpx4	308	80	12092	2.94448	1	0.51943	60.7655
GOTERM_BP_FAT	GO:0021537~telencephalon development	6	1.4218	0.0525457	Cxcl12, Akap5, Reln, Drd1a, Lef1, Tacc3	308	80	12092	2.94448	1	0.51943	60.7655
UP_SEQ_FEATURE	region of interest:Required for interaction with INCENP	2	0.473934	0.0528599	H2afz, Cdca8	197	2	7317	37.1421	1	0.999906	55.7939
GOTERM_BP_FAT	GO:0032101~regulation of response to external stimulus	9	2.1327	0.052932	F2r, Ednrb, Slc7a2, Cxcl12, Bcl6, P2rx5, Foxp3, Tgm2, Gpx4	308	161	12092	2.19464	1	0.51986	61.0419
SP_PIR_KEYWORDS	motor protein	6	1.4218	0.0536235	Kif20a, Kifc1, Kif22, Kif11, Kif15, Kif18b	246	75	8979	2.92	1	0.52087	51.49
SP_PIR_KEYWORDS	developmental protein	16	3.79147	0.0542519	Nog, Reln, Id1, Metrn, Gldn, Wnt5b, Timeless, Sfrp4, Apold1, Wnt4, L1cam, Stmn1, Lfng, Angptl4, Fgf1, Gpx4	246	348	8979	1.67816	1	0.507958	51.9111
GOTERM_BP_FAT	GO:0033261~regulation of S phase	3	0.7109	0.0542685	Smad6, Cdt1, Timeless	308	15	12092	7.85195	1	0.526698	61.9839
GOTERM_BP_FAT	GO:0051053~negative regulation of DNA metabolic process	4	0.947867	0.0583912	Gmnn, Cdt1, Bcl6, Foxp3	308	35	12092	4.48683	1	0.551381	64.7565
PIR_SUPERFAMILY	PIRSF002062:nonhistone chromosomal protein HMG-I	2	0.473934	0.0586447	Hmga1, Hmga2	131	2	4368	33.3435	0.999891	0.952255	51.4472
GOTERM_BP_FAT	GO:0046660~female sex differentiation	6	1.4218	0.0597683	Adamts1, Wnt4, Ccne1, Lfng, Cenpi, Fanca	308	83	12092	2.83805	1	0.557809	65.6393
GOTERM_BP_FAT	GO:0032355~response to estradiol stimulus	6	1.4218	0.0597683	Socs2, Aurka, Ccne1, Ccna2, Socs3, Gpx4	308	83	12092	2.83805	1	0.557809	65.6393
GOTERM_BP_FAT	GO:0051482~elevation of cytosolic calcium ion concentration during G-protein signaling, coupled to IP3 second messenger (phospholipase C activating)	3	0.7109	0.0610068	F2r, Drd1a, Tgm2	308	16	12092	7.3612	1	0.563231	66.4155
GOTERM_CC_FAT	GO:0005635~nuclear envelope	9	2.1327	0.0610531	Ednrb, Pola1, Mad2l1, Kpna2, Lmnb1, Nrm, Cenpf, Hsd11b1, Gpx4	278	164	10776	2.12722	1	0.332588	56.4435
GOTERM_BP_FAT	GO:0010605~negative regulation of macromolecule metabolic process	24	5.6872	0.0612432	Ahrr, Brca1, Per1, Cbx2, Cdt1, Bcl6, Id1, Dnmt3a, Igfbp5, Fbxo5, Apom, Cdc20, Cenpf, Lef1, Timeless, Smad6, Gmnn, Zbtb16, Mad2l1, Mxd3, Ube2c, Hmga2, Foxp3, Timp3	308	643	12092	1.46537	1	0.562463	66.5618
GOTERM_BP_FAT	GO:0016055~Wnt receptor signaling pathway	6	1.4218	0.0622954	Cpz, Sfrp4, Wnt4, Sdc1, Wnt5b, Lef1	308	84	12092	2.80427	1	0.56663	67.2055
KEGG_PATHWAY	rno04540:Gap junction	6	1.4218	0.0626702	Plcb1, Tubb5, Drd1a, Tubb3, Adcy5, Cdk1	149	81	5590	2.77902	0.999485	0.497614	52.2664
GOTERM_BP_FAT	GO:0032269~negative regulation of cellular protein metabolic process	9	2.1327	0.0628849	Smad6, Mad2l1, Igfbp5, Ube2c, Fbxo5, Cdc20, Foxp3, Apom, Timp3	308	167	12092	2.11579	1	0.567967	67.561
INTERPRO	IPR000867:Insulin-like growth factor-binding protein, IGFBP	3	0.7109	0.0630836	Nov, Igfbp5, Kazald1	266	16	10240	7.21805	1	0.895253	61.3983
GOTERM_MF_FAT	GO:0042626~ATPase activity, coupled to transmembrane movement of substances	6	1.4218	0.0641365	Abcb4, Abcg1, Atp2a3, Abcb1a, Abcb1b, Atp6v1c2	266	97	11963	2.78188	1	0.566212	62.145
SP_PIR_KEYWORDS	inflammatory response	4	0.947867	0.0646	Olr1, Cxcl1, Ccl2, Ccl7	246	34	8979	4.29412	1	0.555355	58.3773
GOTERM_BP_FAT	GO:0055074~calcium ion homeostasis	9	2.1327	0.06465	Cd55, F2r, Ednrb, Ccl2, Gng3, Hrc, Cacna1g, Drd1a, Tgm2	308	168	12092	2.1032	1	0.576178	68.604
GOTERM_BP_FAT	GO:0030900~forebrain development	9	2.1327	0.06465	Cxcl12, Akap5, Aspm, Nog, Reln, Drd1a, E2f1, Lef1, Tacc3	308	168	12092	2.1032	1	0.576178	68.604
GOTERM_MF_FAT	GO:0004529~exodeoxyribonuclease activity	2	0.473934	0.064999	Exo1, Isg20	266	3	11963	29.9825	1	0.563256	62.6531
GOTERM_MF_FAT	GO:0016728~oxidoreductase activity, acting on CH or CH2 groups, disulfide as acceptor	2	0.473934	0.064999	Rrm1, Rrm2	266	3	11963	29.9825	1	0.563256	62.6531
GOTERM_MF_FAT	GO:0004748~ribonucleoside-diphosphate reductase activity	2	0.473934	0.064999	Rrm1, Rrm2	266	3	11963	29.9825	1	0.563256	62.6531
GOTERM_MF_FAT	GO:0003896~DNA primase activity	2	0.473934	0.064999	Pola1, Prim2	266	3	11963	29.9825	1	0.563256	62.6531
GOTERM_MF_FAT	GO:0016895~exodeoxyribonuclease activity, producing 5'-phosphomonoesters	2	0.473934	0.064999	Exo1, Isg20	266	3	11963	29.9825	1	0.563256	62.6531
GOTERM_BP_FAT	GO:0051960~regulation of nervous system development	11	2.60664	0.0652477	Socs2, Arhgap4, Xrcc2, Cxcl12, Akap5, Aspm, Cdk5rap2, Nog, Metrn, Cit, Sgk1	308	228	12092	1.89411	1	0.57747	68.9499
SP_PIR_KEYWORDS	wnt signaling pathway	5	1.18483	0.0659726	Cpz, Sfrp4, Wnt4, Wnt5b, Lef1	246	56	8979	3.25893	1	0.547192	59.1718
GOTERM_BP_FAT	GO:0006760~folic acid and derivative metabolic process	3	0.7109	0.0680128	Dhfr, Mthfd2, Mthfd1l	308	17	12092	6.92819	1	0.590983	70.5041
GOTERM_BP_FAT	GO:0030514~negative regulation of BMP signaling pathway	3	0.7109	0.0680128	Smad6, Nog, Fstl3	308	17	12092	6.92819	1	0.590983	70.5041
GOTERM_MF_FAT	GO:0043492~ATPase activity, coupled to movement of substances	6	1.4218	0.0687555	Abcb4, Abcg1, Atp2a3, Abcb1a, Abcb1b, Atp6v1c2	266	99	11963	2.72568	1	0.576562	64.7927
GOTERM_BP_FAT	GO:0048015~phosphoinositide-mediated signaling	5	1.18483	0.0689526	F2r, Ednrb, Pik3c2b, Drd1a, Tgm2	308	61	12092	3.21801	1	0.594027	71.0155
GOTERM_BP_FAT	GO:0045785~positive regulation of cell adhesion	5	1.18483	0.0689526	L1cam, Fgf1, Smoc2, Tgm2, Rell2	308	61	12092	3.21801	1	0.594027	71.0155
GOTERM_CC_FAT	GO:0045120~pronucleus	3	0.7109	0.0694909	Ezh2, Ccna2, Cenpf	278	17	10776	6.84046	1	0.363508	61.3338
GOTERM_BP_FAT	GO:0051480~cytosolic calcium ion homeostasis	7	1.65877	0.0701701	Cd55, F2r, Ednrb, Gng3, Cacna1g, Drd1a, Tgm2	308	114	12092	2.41069	1	0.598526	71.6655
GOTERM_BP_FAT	GO:0051235~maintenance of location	4	0.947867	0.0712605	Aspm, LOC683722, Ndc80, Tacc3	308	38	12092	4.1326	1	0.602252	72.2359
GOTERM_BP_FAT	GO:0008213~protein amino acid alkylation	4	0.947867	0.0712605	Ezh2, Suv39h1, Btg2, Suv39h2	308	38	12092	4.1326	1	0.602252	72.2359
GOTERM_BP_FAT	GO:0006479~protein amino acid methylation	4	0.947867	0.0712605	Ezh2, Suv39h1, Btg2, Suv39h2	308	38	12092	4.1326	1	0.602252	72.2359
GOTERM_MF_FAT	GO:0016289~CoA hydrolase activity	3	0.7109	0.0715034	Acot7, Acot2, Acot1	266	20	11963	6.74605	1	0.583701	66.2849
GOTERM_BP_FAT	GO:0051186~cofactor metabolic process	10	2.36967	0.0720018	Dhfr, Coq7, Acot2, Mthfd2, Hmox1, Acot1, Pdk4, Gstt3, Gpx4, Mthfd1l	308	202	12092	1.94355	1	0.604067	72.6176
GOTERM_BP_FAT	GO:0051248~negative regulation of protein metabolic process	9	2.1327	0.0720163	Smad6, Mad2l1, Igfbp5, Ube2c, Fbxo5, Cdc20, Foxp3, Apom, Timp3	308	172	12092	2.05429	1	0.602029	72.625
SMART	SM00121:IB	3	0.7109	0.0720212	Nov, Igfbp5, Kazald1	143	16	5083	6.66477	0.999919	0.739573	57.9206
GOTERM_BP_FAT	GO:0006606~protein import into nucleus	5	1.18483	0.0723058	F2r, Pola2, Bcl6, Drd1a, Kpna2	308	62	12092	3.16611	1	0.601456	72.7727
GOTERM_BP_FAT	GO:0001763~morphogenesis of a branching structure	7	1.65877	0.0725385	Wnt4, Cxcl12, Plxnd1, Nog, Socs3, Tgm2, Timeless	308	115	12092	2.38972	1	0.60059	72.8908
GOTERM_BP_FAT	GO:0008406~gonad development	7	1.65877	0.0725385	Adamts1, Wnt4, Ccne1, Lfng, Cenpi, Sdc1, Fanca	308	115	12092	2.38972	1	0.60059	72.8908
GOTERM_BP_FAT	GO:0048294~negative regulation of isotype switching to IgE isotypes	2	0.473934	0.0742547	Bcl6, Foxp3	308	3	12092	26.1732	1	0.607425	73.7473
GOTERM_BP_FAT	GO:0034453~microtubule anchoring	2	0.473934	0.0742547	LOC683722, Ndc80	308	3	12092	26.1732	1	0.607425	73.7473
GOTERM_BP_FAT	GO:0045143~homologous chromosome segregation	2	0.473934	0.0742547	Pttg1, Espl1	308	3	12092	26.1732	1	0.607425	73.7473
GOTERM_BP_FAT	GO:0007144~female meiosis I	2	0.473934	0.0742547	Trip13, Fbxo5	308	3	12092	26.1732	1	0.607425	73.7473
GOTERM_BP_FAT	GO:0034501~protein localization to kinetochore	2	0.473934	0.0742547	Aurkb, Ccdc99	308	3	12092	26.1732	1	0.607425	73.7473
GOTERM_BP_FAT	GO:0032763~regulation of mast cell cytokine production	2	0.473934	0.0742547	Bcl6, Hmox1	308	3	12092	26.1732	1	0.607425	73.7473
GOTERM_BP_FAT	GO:0045829~negative regulation of isotype switching	2	0.473934	0.0742547	Bcl6, Foxp3	308	3	12092	26.1732	1	0.607425	73.7473
GOTERM_BP_FAT	GO:0010273~detoxification of copper ion	2	0.473934	0.0742547	Mt2A, Mt1a	308	3	12092	26.1732	1	0.607425	73.7473
GOTERM_BP_FAT	GO:0000089~mitotic metaphase	2	0.473934	0.0742547	Fbxo5, Cdca8	308	3	12092	26.1732	1	0.607425	73.7473
GOTERM_BP_FAT	GO:0006273~lagging strand elongation	2	0.473934	0.0742547	Pola1, Fen1	308	3	12092	26.1732	1	0.607425	73.7473
GOTERM_BP_FAT	GO:0006271~DNA strand elongation during DNA replication	2	0.473934	0.0742547	Pola1, Fen1	308	3	12092	26.1732	1	0.607425	73.7473
GOTERM_BP_FAT	GO:0043086~negative regulation of catalytic activity	11	2.60664	0.0747596	Smad6, Nqo1, Cdkn1a, Mad2l1, Drd1a, Angptl4, Ube2c, Trib3, Adcy5, Fbxo5, Cdc20	308	234	12092	1.84554	1	0.607943	73.9944
GOTERM_BP_FAT	GO:0060284~regulation of cell development	11	2.60664	0.0747596	Socs2, Arhgap4, Xrcc2, Cxcl12, Akap5, Aspm, Cdk5rap2, Nog, Metrn, Cit, Sgk1	308	234	12092	1.84554	1	0.607943	73.9944
GOTERM_CC_FAT	GO:0032133~chromosome passenger complex	2	0.473934	0.0751573	Aurkb, Cdca8	278	3	10776	25.8417	1	0.380726	64.3275
GOTERM_BP_FAT	GO:0001676~long-chain fatty acid metabolic process	3	0.7109	0.0752687	Acot2, Cpt1a, Acot1	308	18	12092	6.54329	1	0.608478	74.2413
GOTERM_BP_FAT	GO:0030010~establishment of cell polarity	3	0.7109	0.0752687	Cenpa, Ndc80, Ccdc99	308	18	12092	6.54329	1	0.608478	74.2413
INTERPRO	IPR018064:Metallothionein, vertebrate, metal binding site	2	0.473934	0.0756521	Mt2A, Mt1a	266	3	10240	25.6642	1	0.922974	68.3097
INTERPRO	IPR003019:Metallothionein superfamily, eukaryotic	2	0.473934	0.0756521	Mt2A, Mt1a	266	3	10240	25.6642	1	0.922974	68.3097
INTERPRO	IPR000006:Metallothionein, vertebrate	2	0.473934	0.0756521	Mt2A, Mt1a	266	3	10240	25.6642	1	0.922974	68.3097
GOTERM_BP_FAT	GO:0010639~negative regulation of organelle organization	5	1.18483	0.0757408	Recql4, Mad2l1, Stmn1, Foxp3, Sgk1	308	63	12092	3.11585	1	0.608821	74.4683
GOTERM_BP_FAT	GO:0002700~regulation of production of molecular mediator of immune response	4	0.947867	0.0758099	Bcl6, Hmox1, Foxp3, Cenpf	308	39	12092	4.02664	1	0.607135	74.5014
GOTERM_MF_FAT	GO:0016820~hydrolase activity, acting on acid anhydrides, catalyzing transmembrane movement of substances	6	1.4218	0.0760205	Abcb4, Abcg1, Atp2a3, Abcb1a, Abcb1b, Atp6v1c2	266	102	11963	2.64551	1	0.599443	68.6104
GOTERM_MF_FAT	GO:0046983~protein dimerization activity	18	4.2654	0.0769587	Abcg1, Pola1, Nog, Top2a, Cenpf, Mthfd1l, Timeless, Cubn, Smad6, Bard1, Pola2, Zbtb16, Mad2l1, Sult1a1, Olfml2a, Gdf6, Foxp3, Smc2	266	528	11963	1.53319	1	0.596719	69.0743
UP_SEQ_FEATURE	metal ion-binding site:Divalent metal cation; cluster B	2	0.473934	0.0782378	Mt2A, Mt1a	197	3	7317	24.7614	1	0.999985	70.6108
UP_SEQ_FEATURE	region of interest:Beta	2	0.473934	0.0782378	Mt2A, Mt1a	197	3	7317	24.7614	1	0.999985	70.6108
UP_SEQ_FEATURE	metal ion-binding site:Divalent metal cation; cluster A	2	0.473934	0.0782378	Mt2A, Mt1a	197	3	7317	24.7614	1	0.999985	70.6108
UP_SEQ_FEATURE	region of interest:Alpha	2	0.473934	0.0782378	Mt2A, Mt1a	197	3	7317	24.7614	1	0.999985	70.6108
KEGG_PATHWAY	rno03410:Base excision repair	4	0.947867	0.0782914	Fen1, Pold1, Pole2, Pole	149	38	5590	3.94913	0.999928	0.548365	60.6067
SP_PIR_KEYWORDS	metal-thiolate cluster	2	0.473934	0.0796531	Mt2A, Mt1a	246	3	8979	24.3333	1	0.602844	66.3603
SP_PIR_KEYWORDS	Serine biosynthesis	2	0.473934	0.0796531	Phgdh, Psat1	246	3	8979	24.3333	1	0.602844	66.3603
SP_PIR_KEYWORDS	chelation	2	0.473934	0.0796531	Mt2A, Mt1a	246	3	8979	24.3333	1	0.602844	66.3603
GOTERM_BP_FAT	GO:0001822~kidney development	7	1.65877	0.0799159	Adamts1, Wnt4, Zbtb16, Nog, Sdc1, Lef1, Timeless	308	118	12092	2.32897	1	0.625302	76.3954
GOTERM_BP_FAT	GO:0022411~cellular component disassembly	4	0.947867	0.0804842	Akap5, Stmn1, Kif18a, Sgk1	308	40	12092	3.92597	1	0.626005	76.6469
GOTERM_BP_FAT	GO:0030005~cellular di-, tri-valent inorganic cation homeostasis	10	2.36967	0.0810407	Cd55, F2r, Ednrb, Ccl2, Mt2A, Gng3, Cacna1g, Drd1a, Mt1a, Tgm2	308	207	12092	1.89661	1	0.626645	76.8906
GOTERM_BP_FAT	GO:0000122~negative regulation of transcription from RNA polymerase II promoter	11	2.60664	0.0815274	Ahrr, Cbx2, Per1, Zbtb16, Bcl6, Id1, Dnmt3a, Hmga2, Foxp3, Lef1, Timeless	308	238	12092	1.81453	1	0.626949	77.1018
GOTERM_BP_FAT	GO:0010038~response to metal ion	9	2.1327	0.0819152	Gria3, Mt2A, Abcb1a, Cacna1g, Mt1a, Sdc1, Tnfrsf11b, Cdk1, Lef1	308	177	12092	1.99626	1	0.626789	77.2689
GOTERM_BP_FAT	GO:0051170~nuclear import	5	1.18483	0.0828526	F2r, Pola2, Bcl6, Drd1a, Kpna2	308	65	12092	3.01998	1	0.629187	77.6678
GOTERM_BP_FAT	GO:0009108~coenzyme biosynthetic process	5	1.18483	0.0828526	Dhfr, Coq7, Mthfd2, Pdk4, Mthfd1l	308	65	12092	3.01998	1	0.629187	77.6678
KEGG_PATHWAY	rno04062:Chemokine signaling pathway	9	2.1327	0.0828712	Grk5, Plcb1, Rock2, Cxcl1, Ccl2, Cxcl12, Gng3, Adcy5, Ccl7	149	171	5590	1.97457	0.99996	0.540936	62.7863
GOTERM_BP_FAT	GO:0043066~negative regulation of apoptosis	14	3.31754	0.0829945	Xrcc2, Ccl2, Cdkn1a, Bcl6, Amigo2, Cenpf, Smad6, F2r, Ednrb, Bard1, Angptl4, Btg2, Cdk1, Sgk1	308	333	12092	1.65056	1	0.627883	77.7276
GOTERM_MF_FAT	GO:0016645~oxidoreductase activity, acting on the CH-NH group of donors	3	0.7109	0.084489	Dhfr, Mthfd2, Pycr1	266	22	11963	6.13278	1	0.625209	72.5726
SP_PIR_KEYWORDS	exonuclease	3	0.7109	0.0852036	Enpp2, Pold1, Isg20	246	18	8979	6.08333	1	0.613682	68.9279
GOTERM_BP_FAT	GO:0007200~activation of phospholipase C activity by G-protein coupled receptor protein signaling pathway coupled to IP3 second messenger	4	0.947867	0.0852805	F2r, Ednrb, Drd1a, Tgm2	308	41	12092	3.83022	1	0.636379	78.6707
GOTERM_BP_FAT	GO:0042325~regulation of phosphorylation	16	3.79147	0.0854744	Cdkn2c, Cd80, Cdkn1a, Akap5, Reln, Adcy5, Smad6, F2r, Ednrb, Bard1, Ppp1r14c, Drd1a, Fgf1, Trib3, Socs3, Gdf6	308	399	12092	1.57433	1	0.635312	78.749
INTERPRO	IPR013162:CD80-like, immunoglobulin C2-set	3	0.7109	0.085499	Cd80, Alcam, Cadm4	266	19	10240	6.07835	1	0.936124	72.8993
GOTERM_MF_FAT	GO:0019534~toxin transporter activity	2	0.473934	0.085716	Abcg1, Slc7a8	266	4	11963	22.4868	1	0.623613	73.1064
GOTERM_MF_FAT	GO:0008559~xenobiotic-transporting ATPase activity	2	0.473934	0.085716	Abcb4, Abcb1b	266	4	11963	22.4868	1	0.623613	73.1064
GOTERM_MF_FAT	GO:0019103~pyrimidine nucleotide binding	2	0.473934	0.085716	Pola1, Dctpp1	266	4	11963	22.4868	1	0.623613	73.1064
GOTERM_MF_FAT	GO:0008409~5'-3' exonuclease activity	2	0.473934	0.085716	Exo1, Fen1	266	4	11963	22.4868	1	0.623613	73.1064
GOTERM_MF_FAT	GO:0015239~multidrug transporter activity	2	0.473934	0.085716	Abcb4, Abcb1b	266	4	11963	22.4868	1	0.623613	73.1064
PIR_SUPERFAMILY	PIRSF006354:suppressor of cytokine signaling (SOCS) 1-3	2	0.473934	0.086674	Socs2, Socs3	131	3	4368	22.229	0.999999	0.967369	66.1728
PIR_SUPERFAMILY	PIRSF002773:multidrug resistance protein	2	0.473934	0.086674	Abcb4, Abcb1b	131	3	4368	22.229	0.999999	0.967369	66.1728
PIR_SUPERFAMILY	PIRSF002564:metallothionein	2	0.473934	0.086674	Mt2A, Mt1a	131	3	4368	22.229	0.999999	0.967369	66.1728
GOTERM_BP_FAT	GO:0010975~regulation of neuron projection development	6	1.4218	0.0876962	Arhgap4, Cxcl12, Akap5, Metrn, Cit, Sgk1	308	93	12092	2.53289	1	0.64326	79.6263
GOTERM_MF_FAT	GO:0008144~drug binding	5	1.18483	0.0879239	Drd1a, Top2a, Htr1b, Chrm2, P2rx5	266	76	11963	2.9588	1	0.626399	74.0427
GOTERM_MF_FAT	GO:0008022~protein C-terminus binding	7	1.65877	0.0886149	Zbtb16, Racgap1, Top2a, Cdc20, Sdc1, Cenpf, Rad51	266	139	11963	2.26486	1	0.622541	74.3294
GOTERM_BP_FAT	GO:0000904~cell morphogenesis involved in differentiation	11	2.60664	0.0886545	Egr2, Wnt4, L1cam, Cxcl12, Stmn1, Nog, Reln, Id1, Alcam, Lef1, Tnn	308	242	12092	1.78453	1	0.645526	79.9941
GOTERM_BP_FAT	GO:0043069~negative regulation of programmed cell death	14	3.31754	0.0892126	Xrcc2, Ccl2, Cdkn1a, Bcl6, Amigo2, Cenpf, Smad6, F2r, Ednrb, Bard1, Angptl4, Btg2, Cdk1, Sgk1	308	338	12092	1.62614	1	0.646035	80.2054
GOTERM_BP_FAT	GO:0006873~cellular ion homeostasis	15	3.5545	0.0898789	Egr2, Ccl2, Mt2A, Gng3, Cacna1g, Mt1a, P2rx5, Tgm2, Cd55, F2r, Ednrb, Slc12a5, Drd1a, Prx, Sgk1	308	370	12092	1.59161	1	0.647002	80.4549
GOTERM_BP_FAT	GO:0022029~telencephalon cell migration	3	0.7109	0.0904622	Cxcl12, Reln, Drd1a	308	20	12092	5.88896	1	0.647606	80.6709
GOTERM_MF_FAT	GO:0004536~deoxyribonuclease activity	3	0.7109	0.0912294	Exo1, Fen1, Isg20	266	23	11963	5.86613	1	0.627006	75.3877
GOTERM_MF_FAT	GO:0015405~P-P-bond-hydrolysis-driven transmembrane transporter activity	6	1.4218	0.0917425	Abcb4, Abcg1, Atp2a3, Abcb1a, Abcb1b, Atp6v1c2	266	108	11963	2.49854	1	0.622544	75.5905
GOTERM_MF_FAT	GO:0015399~primary active transmembrane transporter activity	6	1.4218	0.0917425	Abcb4, Abcg1, Atp2a3, Abcb1a, Abcb1b, Atp6v1c2	266	108	11963	2.49854	1	0.622544	75.5905
GOTERM_BP_FAT	GO:0060548~negative regulation of cell death	14	3.31754	0.092066	Xrcc2, Ccl2, Cdkn1a, Bcl6, Amigo2, Cenpf, Smad6, F2r, Ednrb, Bard1, Angptl4, Btg2, Cdk1, Sgk1	308	339	12092	1.62135	1	0.652503	81.2533
GOTERM_CC_FAT	GO:0000792~heterochromatin	4	0.947867	0.09275	Dnmt3a, H2afx, Incenp, Suv39h2	278	42	10776	3.69168	1	0.44235	72.312
GOTERM_CC_FAT	GO:0000794~condensed nuclear chromosome	4	0.947867	0.09275	Bub1, Ncapd3, Rad51, Incenp	278	42	10776	3.69168	1	0.44235	72.312
GOTERM_BP_FAT	GO:0001525~angiogenesis	7	1.65877	0.0931104	Apold1, Cxcl12, Plxnd1, Angptl4, Hmox1, Fgf1, Sox18	308	123	12092	2.23429	1	0.654984	81.6236
GOTERM_BP_FAT	GO:0010769~regulation of cell morphogenesis involved in differentiation	6	1.4218	0.0939768	Arhgap4, Cxcl12, Akap5, Metrn, Cit, Sgk1	308	95	12092	2.47956	1	0.656698	81.9255
GOTERM_BP_FAT	GO:0016202~regulation of striated muscle tissue development	4	0.947867	0.0952262	Nog, Cenpf, Cdk1, Lef1	308	43	12092	3.65207	1	0.659945	82.3527
GOTERM_MF_FAT	GO:0008092~cytoskeletal protein binding	14	3.31754	0.0954721	Akap5, Racgap1, Synm, Ptprt, Pdlim3, Psrc1, Tppp3, Stmn1, Cdk5rap2, Ska1, Nusap1, Sdc1, Kif18a, Sgk1	266	391	11963	1.61031	1	0.631436	77.019
KEGG_PATHWAY	rno04916:Melanogenesis	6	1.4218	0.096014	Plcb1, Ednrb, Wnt4, Adcy5, Wnt5b, Lef1	149	92	5590	2.44675	0.999993	0.569833	68.4446
GOTERM_BP_FAT	GO:0007389~pattern specification process	11	2.60664	0.0961922	Smad6, Egr2, Cyp26b1, Cxcl12, Zbtb16, Plxnd1, Nog, Reln, Lfng, Btg2, Lef1	308	246	12092	1.75552	1	0.662	82.6765
GOTERM_BP_FAT	GO:0040007~growth	10	2.36967	0.0968444	Gins1, Ccnb1, Igfbp5, Ccne1, Ccng1, Ccnb2, P2rx5, Gdf6, Timp3, Tnn	308	215	12092	1.82603	1	0.66278	82.8919
GOTERM_BP_FAT	GO:0055082~cellular chemical homeostasis	15	3.5545	0.0973244	Egr2, Ccl2, Mt2A, Gng3, Cacna1g, Mt1a, P2rx5, Tgm2, Cd55, F2r, Ednrb, Slc12a5, Drd1a, Prx, Sgk1	308	375	12092	1.57039	1	0.662868	83.0488
GOTERM_MF_FAT	GO:0005125~cytokine activity	6	1.4218	0.0973287	Cxcl1, Ccl2, Cxcl12, Gdf6, Tnfrsf11b, Ccl7	266	110	11963	2.45311	1	0.632494	77.7006
GOTERM_BP_FAT	GO:0048608~reproductive structure development	8	1.89573	0.0974743	Adamts1, Wnt4, Nog, Ccne1, Lfng, Cenpi, Sdc1, Fanca	308	154	12092	2.03947	1	0.661652	83.0976
GOTERM_BP_FAT	GO:0031115~negative regulation of microtubule polymerization	2	0.473934	0.0977639	Stmn1, Sgk1	308	4	12092	19.6299	1	0.660996	83.1913
GOTERM_BP_FAT	GO:0051320~S phase	2	0.473934	0.0977639	Pola1, Pold1	308	4	12092	19.6299	1	0.660996	83.1913
GOTERM_BP_FAT	GO:0051567~histone H3-K9 methylation	2	0.473934	0.0977639	Suv39h1, Suv39h2	308	4	12092	19.6299	1	0.660996	83.1913
GOTERM_BP_FAT	GO:0002246~healing during inflammatory response	2	0.473934	0.0977639	F2r, Hmox1	308	4	12092	19.6299	1	0.660996	83.1913
GOTERM_BP_FAT	GO:0048630~skeletal muscle tissue growth	2	0.473934	0.0977639	Igfbp5, P2rx5	308	4	12092	19.6299	1	0.660996	83.1913
GOTERM_BP_FAT	GO:0022616~DNA strand elongation	2	0.473934	0.0977639	Pola1, Fen1	308	4	12092	19.6299	1	0.660996	83.1913
GOTERM_BP_FAT	GO:0000212~meiotic spindle organization	2	0.473934	0.0977639	Espl1, Fbxo5	308	4	12092	19.6299	1	0.660996	83.1913
GOTERM_BP_FAT	GO:0000084~S phase of mitotic cell cycle	2	0.473934	0.0977639	Pola1, Pold1	308	4	12092	19.6299	1	0.660996	83.1913
GOTERM_BP_FAT	GO:0009408~response to heat	5	1.18483	0.0980157	Hspb7, Ccl2, Cxcl12, Mthfd2, Socs3	308	69	12092	2.84491	1	0.660196	83.2725
GOTERM_MF_FAT	GO:0042054~histone methyltransferase activity	3	0.7109	0.0981209	Ezh2, Suv39h1, Suv39h2	266	24	11963	5.62171	1	0.629347	77.9857
GOTERM_BP_FAT	GO:0021885~forebrain cell migration	3	0.7109	0.0983678	Cxcl12, Reln, Drd1a	308	21	12092	5.60853	1	0.659797	83.3853
GOTERM_BP_FAT	GO:0016571~histone methylation	3	0.7109	0.0983678	Ezh2, Suv39h1, Suv39h2	308	21	12092	5.60853	1	0.659797	83.3853
GOTERM_BP_FAT	GO:0001938~positive regulation of endothelial cell proliferation	3	0.7109	0.0983678	Ccl2, Cxcl12, Vash2	308	21	12092	5.60853	1	0.659797	83.3853
GOTERM_BP_FAT	GO:0032507~maintenance of protein location in cell	3	0.7109	0.0983678	LOC683722, Ndc80, Tacc3	308	21	12092	5.60853	1	0.659797	83.3853
GOTERM_BP_FAT	GO:0048814~regulation of dendrite morphogenesis	3	0.7109	0.0983678	Akap5, Cit, Sgk1	308	21	12092	5.60853	1	0.659797	83.3853
GOTERM_BP_FAT	GO:0008361~regulation of cell size	9	2.1327	0.0985477	Psrc1, Arhgap4, Cdkn2c, Cxcl12, Cdkn1a, Bcl6, Ccng1, Sgk1, Tnn	308	185	12092	1.90993	1	0.658727	83.4427
GOTERM_CC_FAT	GO:0031616~spindle pole centrosome	2	0.473934	0.0989373	Rock2, Dlgap5	278	4	10776	19.3813	1	0.457617	74.7022
GOTERM_CC_FAT	GO:0000796~condensin complex	2	0.473934	0.0989373	Ncapd3, Smc2	278	4	10776	19.3813	1	0.457617	74.7022

## Sheet: mRNA qRT-PCR
Raw data(Delta(ct)) used for qRT-PCR experiments to compare gene expression levels in FBS, MS+ and MS- RAFSL cultured cells
FC, fold change; STD, standard deviation; SEM: standard error of mean
	Batch	mRNA	Sample	mouse1	mouse2	AVERAGE	DeltaDelta(ct)	FC	STD	STD(INCLUDE_CALIBRATOR_ERROR)	n	SEM	Regulation
	2	Gjb2	FBS	7.76177	7.28087	7.50138	0	1	0.340042	0.340042	2	0.166665
			MS+2FBS	6.00196	4.5182	5.07719	-2.42419	5.36726	1.04917	1.1029	2	2.90135	↑
			MS-2FBS	7.74282	6.06656	6.67381	-0.827564	1.77469	1.18529	1.2331	2	1.07258	↑
			MS+2MS-	6.00196	4.5182	5.07719	-1.59662	3.02435	1.04917	1.58293	2	2.34641	↑
	2	Wnt5b	FBS	8.67843	7.12241	7.70008	0	1	1.10027	1.10027	2	0.539275
			MS+2FBS	10.6153	10.9562	10.7757	3.07562	0.118617	0.241087	1.12637	2	0.0654846	↓
			MS-2FBS	9.51464	8.87625	9.16042	1.46034	0.363408	0.45141	1.18927	2	0.211829	↓
			MS+2MS-	10.6153	10.9562	10.7757	1.61528	0.326401	0.241087	0.511756	2	0.08187	↓
	2	Fos	FBS	5.05471	4.45696	4.7251	0	1	0.422674	0.422674	2	0.207165
			MS+2FBS	5.71615	6.44082	6.03345	1.30836	0.403781	0.51242	0.66425	2	0.131458	↓
			MS-2FBS	5.06981	4.03226	4.45971	-0.265391	1.20196	0.733653	0.8467	2	0.498805	↑
			MS+2MS-	5.71615	6.44082	6.03345	1.57375	0.335935	0.51242	0.894886	2	0.147344	↓
